# Supplementary material for: Escher: A Web Application for Building, Sharing, and Embedding Data-Rich Visualizations of Biological Pathways
Source: PLoS Comput Biol. 2015 Aug 27;11(8):e1004321. doi: 10.1371/journal.pcbi.1004321 (PMC4552468; doi:10.1371/journal.pcbi.1004321)
Supplement: S1 File — This source code is for Escher version 1.1.2. The latest Escher source code can be cloned or downloaded from https://github.com/zakandrewking/escher. (ZIP) [file pcbi.1004321.s001.zip]

Archive with 166 entries (142 files):
- escher-1.1.2/
- escher-1.1.2/.gitignore
- escher-1.1.2/.travis.yml
- escher-1.1.2/INSTALL
- escher-1.1.2/LICENSE
- escher-1.1.2/README.md
- escher-1.1.2/WEBSITE_MERGE
- escher-1.1.2/bin/
- escher-1.1.2/bin/r.js
- escher-1.1.2/docs/
- escher-1.1.2/docs/Makefile
- escher-1.1.2/docs/_static/
- escher-1.1.2/docs/_static/bar.png
- escher-1.1.2/docs/_static/data/
- escher-1.1.2/docs/_static/data/tutorial.r
- escher-1.1.2/docs/_static/data_menu.png
- escher-1.1.2/docs/_static/edit_menu.png
- escher-1.1.2/docs/_static/launch_page.png
- escher-1.1.2/docs/_static/map_menu.png
- escher-1.1.2/docs/_static/menu.png
- escher-1.1.2/docs/_static/model_menu.png
- escher-1.1.2/docs/_static/screen1.png
- escher-1.1.2/docs/_static/settings.png
- escher-1.1.2/docs/_static/view_menu.png
- escher-1.1.2/docs/conf.py
- escher-1.1.2/docs/contribute_maps.rst
- escher-1.1.2/docs/convert_maps.rst
- escher-1.1.2/docs/development.rst
- escher-1.1.2/docs/escher_and_cobrapy.rst
- escher-1.1.2/docs/getting_started.rst
- escher-1.1.2/docs/index.rst
- escher-1.1.2/docs/ipython_notebook.rst
- escher-1.1.2/docs/javascript_api.rst
- escher-1.1.2/docs/make.bat
- escher-1.1.2/docs/notebooks/
- escher-1.1.2/docs/notebooks/COBRApy and Escher.ipynb
- escher-1.1.2/docs/notebooks/E coli core.xml
- escher-1.1.2/docs/notebooks/Generate JSON models in COBRApy.ipynb
- escher-1.1.2/docs/notebooks/JavaScript development and offline maps.ipynb
- escher-1.1.2/docs/python_api.rst
- escher-1.1.2/docs/tutorials.rst
- escher-1.1.2/escher/
- escher-1.1.2/escher/__init__.py
- escher-1.1.2/escher/appdirs.py
- escher-1.1.2/escher/convert_map.py
- escher-1.1.2/escher/css/
- escher-1.1.2/escher/css/builder-1.1.2.css
- escher-1.1.2/escher/css/builder-embed-1.1.2.css
- escher-1.1.2/escher/css/web/
- escher-1.1.2/escher/css/web/index.css
- escher-1.1.2/escher/example_data/
- escher-1.1.2/escher/example_data/aerobic_anaerobic_E_coli_RNA-seq.json
- escher-1.1.2/escher/example_data/aerobic_anaerobic_E_coli_RNA-seq_negatives.json
- escher-1.1.2/escher/example_data/gene_data_iJO1366.json
- escher-1.1.2/escher/example_data/iJO1366.json
- escher-1.1.2/escher/example_data/make_data.py
- escher-1.1.2/escher/example_data/metabolite_data_diff_iJO1366.json
- escher-1.1.2/escher/example_data/metabolite_data_iJO1366.json
- escher-1.1.2/escher/example_data/reaction_data_diff_iJO1366.json
- escher-1.1.2/escher/example_data/reaction_data_iJO1366.json
- escher-1.1.2/escher/example_data/reaction_text_data_iJO1366.csv
- escher-1.1.2/escher/fonts/
- escher-1.1.2/escher/fonts/glyphicons-halflings-regular.eot
- escher-1.1.2/escher/fonts/glyphicons-halflings-regular.svg
- escher-1.1.2/escher/fonts/glyphicons-halflings-regular.ttf
- escher-1.1.2/escher/fonts/glyphicons-halflings-regular.woff
- escher-1.1.2/escher/generate_index.py
- escher-1.1.2/escher/js/
- escher-1.1.2/escher/js/build/
- escher-1.1.2/escher/js/build/almond-end.frag
- escher-1.1.2/escher/js/build/almond-start.frag
- escher-1.1.2/escher/js/build/almond.js
- escher-1.1.2/escher/js/build/build.js
- escher-1.1.2/escher/js/src/
- escher-1.1.2/escher/js/src/Behavior.js
- escher-1.1.2/escher/js/src/Brush.js
- escher-1.1.2/escher/js/src/BuildInput.js
- escher-1.1.2/escher/js/src/Builder.js
- escher-1.1.2/escher/js/src/CallbackManager.js
- escher-1.1.2/escher/js/src/Canvas.js
- escher-1.1.2/escher/js/src/CobraModel.js
- escher-1.1.2/escher/js/src/DataMenu.js
- escher-1.1.2/escher/js/src/DirectionArrow.js
- escher-1.1.2/escher/js/src/Draw.js
- escher-1.1.2/escher/js/src/KeyManager.js
- escher-1.1.2/escher/js/src/Map.js
- escher-1.1.2/escher/js/src/PlacedDiv.js
- escher-1.1.2/escher/js/src/QuickJump.js
- escher-1.1.2/escher/js/src/Scale.js
- escher-1.1.2/escher/js/src/ScaleEditor.js
- escher-1.1.2/escher/js/src/SearchBar.js
- escher-1.1.2/escher/js/src/SearchIndex.js
- escher-1.1.2/escher/js/src/Settings.js
- escher-1.1.2/escher/js/src/SettingsMenu.js
- escher-1.1.2/escher/js/src/TextEditInput.js
- escher-1.1.2/escher/js/src/UndoStack.js
- escher-1.1.2/escher/js/src/ZoomContainer.js
- escher-1.1.2/escher/js/src/build.js
- escher-1.1.2/escher/js/src/data_styles.js
- escher-1.1.2/escher/js/src/main.js
- escher-1.1.2/escher/js/src/static.js
- escher-1.1.2/escher/js/src/ui.js
- escher-1.1.2/escher/js/src/utils.js
- escher-1.1.2/escher/js/web/
- escher-1.1.2/escher/js/web/index.js
- escher-1.1.2/escher/jsonschema/
- escher-1.1.2/escher/jsonschema/1-0-0
- escher-1.1.2/escher/lib/
- escher-1.1.2/escher/lib/FileSaver.js
- escher-1.1.2/escher/lib/bacon.js
- escher-1.1.2/escher/lib/bootstrap-3.1.1.min.css
- escher-1.1.2/escher/lib/bootstrap-3.1.1.min.js
- escher-1.1.2/escher/lib/complete.ly.js
- escher-1.1.2/escher/lib/d3.min.js
- escher-1.1.2/escher/lib/escher-1.1.2.js
- escher-1.1.2/escher/lib/escher-1.1.2.min.js
- escher-1.1.2/escher/lib/jquery-2.1.0.min.js
- escher-1.1.2/escher/lib/require.min.js
- escher-1.1.2/escher/lib/tv4.js
- escher-1.1.2/escher/lib/vkbeautify.js
- escher-1.1.2/escher/plots.py
- escher-1.1.2/escher/quick_server.py
- escher-1.1.2/escher/resources/
- escher-1.1.2/escher/resources/escher-logo.png
- escher-1.1.2/escher/resources/escher-logo@2x.png
- escher-1.1.2/escher/resources/favicon.ico
- escher-1.1.2/escher/resources/sbrg-logo.png
- escher-1.1.2/escher/server.py
- escher-1.1.2/escher/static_site.py
- escher-1.1.2/escher/templates/
- escher-1.1.2/escher/templates/content.html
- escher-1.1.2/escher/templates/index.html
- escher-1.1.2/escher/templates/standalone.html
- escher-1.1.2/escher/tests/
- escher-1.1.2/escher/tests/example.json
- escher-1.1.2/escher/tests/test_convert_map.py
- escher-1.1.2/escher/tests/test_generate_index.py
- escher-1.1.2/escher/tests/test_plots.py
- escher-1.1.2/escher/tests/test_server.py
- escher-1.1.2/escher/tests/test_urls.py
- escher-1.1.2/escher/tests/test_validate.py
- escher-1.1.2/escher/urls.py
- escher-1.1.2/escher/validate.py
- escher-1.1.2/escher/version.py
- escher-1.1.2/publish_release
- escher-1.1.2/pytest.ini
- escher-1.1.2/setup.py
- escher-1.1.2/spec/
- escher-1.1.2/spec/javascripts/
- escher-1.1.2/spec/javascripts/BehaviorSpec.js
- escher-1.1.2/spec/javascripts/BuilderSpec.js
- escher-1.1.2/spec/javascripts/CobraModelSpec.js
- escher-1.1.2/spec/javascripts/DataMenuSpec.js
- escher-1.1.2/spec/javascripts/KeyManagerSpec.js
- escher-1.1.2/spec/javascripts/MapSpec.js
- escher-1.1.2/spec/javascripts/SearchIndexSpec.js
- escher-1.1.2/spec/javascripts/SettingsSpec.js
- escher-1.1.2/spec/javascripts/UndoStackSpec.js
- escher-1.1.2/spec/javascripts/data_stylesSpec.js
- escher-1.1.2/spec/javascripts/helpers/
- escher-1.1.2/spec/javascripts/helpers/get_map.js
- escher-1.1.2/spec/javascripts/helpers/get_model.js
- escher-1.1.2/spec/javascripts/helpers/key_event.js
- escher-1.1.2/spec/javascripts/support/
- escher-1.1.2/spec/javascripts/support/jasmine.yml
- escher-1.1.2/spec/javascripts/utilsSpec.js
