# Supplementary material for: Escher: A Web Application for Building, Sharing, and Embedding Data-Rich Visualizations of Biological Pathways
Source: PLoS Comput Biol. 2015 Aug 27;11(8):e1004321. doi: 10.1371/journal.pcbi.1004321 (PMC4552468; doi:10.1371/journal.pcbi.1004321)
Supplement: S1 File — This source code is for Escher version 1.1.2. The latest Escher source code can be cloned or downloaded from https://github.com/zakandrewking/escher. (ZIP) [file pcbi.1004321.s001.zip › escher-1.1.2/README.md]

[![Travis](https://api.travis-ci.org/zakandrewking/escher.svg?branch=master)](https://travis-ci.org/zakandrewking/escher)

Escher
======

Escher is a web-based tool to build, view, share, and embed metabolic maps. The easiest way to use Escher is to browse or build maps on the  [Escher website](http://escher.github.io/).

Visit the [documentation](http://escher.readthedocs.org/) to get started with Escher and explore the API.

Check out the [wiki](https://github.com/zakandrewking/escher/wiki) for information on Escher development. Anyone should feel free to submit bugs and feature requests as Issues, or, better yet, Pull Requests.

Follow [@zakandrewking](https://twitter.com/zakandrewking) for Escher updates.

Built at SBRG
=============

[![SBRG](https://raw.githubusercontent.com/zakandrewking/escher/master/escher/resources/sbrg-logo.png)](http://systemsbiology.ucsd.edu/)
