# Supplementary material for: Escher: A Web Application for Building, Sharing, and Embedding Data-Rich Visualizations of Biological Pathways
Source: PLoS Comput Biol. 2015 Aug 27;11(8):e1004321. doi: 10.1371/journal.pcbi.1004321 (PMC4552468; doi:10.1371/journal.pcbi.1004321)
Supplement: S1 File — This source code is for Escher version 1.1.2. The latest Escher source code can be cloned or downloaded from https://github.com/zakandrewking/escher. (ZIP) [file pcbi.1004321.s001.zip › escher-1.1.2/bin/r.js]

#!/usr/bin/env node
/**
 * @license r.js 2.1.9 Copyright (c) 2010-2012, The Dojo Foundation All Rights Reserved.
 * Available via the MIT or new BSD license.
 * see: http://github.com/jrburke/requirejs for details
 */

/*
 * This is a bootstrap script to allow running RequireJS in the command line
 * in either a Java/Rhino or Node environment. It is modified by the top-level
 * dist.js file to inject other files to completely enable this file. It is
 * the shell of the r.js file.
 */

/*jslint evil: true, nomen: true, sloppy: true */
/*global readFile: true, process: false, Packages: false, print: false,
console: false, java: false, module: false, requirejsVars, navigator,
document, importScripts, self, location, Components, FileUtils */

var requirejs, require, define, xpcUtil;
(function (console, args, readFileFunc) {
    var fileName, env, fs, vm, path, exec, rhinoContext, dir, nodeRequire,
        nodeDefine, exists, reqMain, loadedOptimizedLib, existsForNode, Cc, Ci,
        version = '2.1.9',
        jsSuffixRegExp = /\.js$/,
        commandOption = '',
        useLibLoaded = {},
        //Used by jslib/rhino/args.js
        rhinoArgs = args,
        //Used by jslib/xpconnect/args.js
        xpconnectArgs = args,
        readFile = typeof readFileFunc !== 'undefined' ? readFileFunc : null;

    function showHelp() {
        console.log('See https://github.com/jrburke/r.js for usage.');
    }

    if ((typeof navigator !== 'undefined' && typeof document !== 'undefined') ||
            (typeof importScripts !== 'undefined' && typeof self !== 'undefined')) {
        env = 'browser';

        readFile = function (path) {
            return fs.readFileSync(path, 'utf8');
        };

        exec = function (string) {
            return eval(string);
        };

        exists = function () {
            console.log('x.js exists not applicable in browser env');
            return false;
        };

    } else if (typeof Packages !== 'undefined') {
        env = 'rhino';

        fileName = args[0];

        if (fileName && fileName.indexOf('-') === 0) {
            commandOption = fileName.substring(1);
            fileName = args[1];
        }

        //Set up execution context.
        rhinoContext = Packages.org.mozilla.javascript.ContextFactory.getGlobal().enterContext();

        exec = function (string, name) {
            return rhinoContext.evaluateString(this, string, name, 0, null);
        };

        exists = function (fileName) {
            return (new java.io.File(fileName)).exists();
        };

        //Define a console.log for easier logging. Don't
        //get fancy though.
        if (typeof console === 'undefined') {
            console = {
                log: function () {
                    print.apply(undefined, arguments);
                }
            };
        }
    } else if (typeof process !== 'undefined' && process.versions && !!process.versions.node) {
        env = 'node';

        //Get the fs module via Node's require before it
        //gets replaced. Used in require/node.js
        fs = require('fs');
        vm = require('vm');
        path = require('path');
        //In Node 0.7+ existsSync is on fs.
        existsForNode = fs.existsSync || path.existsSync;

        nodeRequire = require;
        nodeDefine = define;
        reqMain = require.main;

        //Temporarily hide require and define to allow require.js to define
        //them.
        require = undefined;
        define = undefined;

        readFile = function (path) {
            return fs.readFileSync(path, 'utf8');
        };

        exec = function (string, name) {
            return vm.runInThisContext(this.requirejsVars.require.makeNodeWrapper(string),
                                       name ? fs.realpathSync(name) : '');
        };

        exists = function (fileName) {
            return existsForNode(fileName);
        };


        fileName = process.argv[2];

        if (fileName && fileName.indexOf('-') === 0) {
            commandOption = fileName.substring(1);
            fileName = process.argv[3];
        }
    } else if (typeof Components !== 'undefined' && Components.classes && Components.interfaces) {
        env = 'xpconnect';

        Components.utils['import']('resource://gre/modules/FileUtils.jsm');
        Cc = Components.classes;
        Ci = Components.interfaces;

        fileName = args[0];

        if (fileName && fileName.indexOf('-') === 0) {
            commandOption = fileName.substring(1);
            fileName = args[1];
        }

        xpcUtil = {
            isWindows: ('@mozilla.org/windows-registry-key;1' in Cc),
            cwd: function () {
                return FileUtils.getFile("CurWorkD", []).path;
            },

            //Remove . and .. from paths, normalize on front slashes
            normalize: function (path) {
                //There has to be an easier way to do this.
                var i, part, ary,
                    firstChar = path.charAt(0);

                if (firstChar !== '/' &&
                        firstChar !== '\\' &&
                        path.indexOf(':') === -1) {
                    //A relative path. Use the current working directory.
                    path = xpcUtil.cwd() + '/' + path;
                }

                ary = path.replace(/\\/g, '/').split('/');

                for (i = 0; i < ary.length; i += 1) {
                    part = ary[i];
                    if (part === '.') {
                        ary.splice(i, 1);
                        i -= 1;
                    } else if (part === '..') {
                        ary.splice(i - 1, 2);
                        i -= 2;
                    }
                }
                return ary.join('/');
            },

            xpfile: function (path) {
                var fullPath;
                try {
                    fullPath = xpcUtil.normalize(path);
                    if (xpcUtil.isWindows) {
                        fullPath = fullPath.replace(/\//g, '\\');
                    }
                    return new FileUtils.File(fullPath);
                } catch (e) {
                    throw new Error((fullPath || path) + ' failed: ' + e);
                }
            },

            readFile: function (/*String*/path, /*String?*/encoding) {
                //A file read function that can deal with BOMs
                encoding = encoding || "utf-8";

                var inStream, convertStream,
                    readData = {},
                    fileObj = xpcUtil.xpfile(path);

                //XPCOM, you so crazy
                try {
                    inStream = Cc['@mozilla.org/network/file-input-stream;1']
                               .createInstance(Ci.nsIFileInputStream);
                    inStream.init(fileObj, 1, 0, false);

                    convertStream = Cc['@mozilla.org/intl/converter-input-stream;1']
                                    .createInstance(Ci.nsIConverterInputStream);
                    convertStream.init(inStream, encoding, inStream.available(),
                    Ci.nsIConverterInputStream.DEFAULT_REPLACEMENT_CHARACTER);

                    convertStream.readString(inStream.available(), readData);
                    return readData.value;
                } catch (e) {
                    throw new Error((fileObj && fileObj.path || '') + ': ' + e);
                } finally {
                    if (convertStream) {
                        convertStream.close();
                    }
                    if (inStream) {
                        inStream.close();
                    }
                }
            }
        };

        readFile = xpcUtil.readFile;

        exec = function (string) {
            return eval(string);
        };

        exists = function (fileName) {
            return xpcUtil.xpfile(fileName).exists();
        };

        //Define a console.log for easier logging. Don't
        //get fancy though.
        if (typeof console === 'undefined') {
            console = {
                log: function () {
                    print.apply(undefined, arguments);
                }
            };
        }
    }

    /** vim: et:ts=4:sw=4:sts=4
 * @license RequireJS 2.1.9 Copyright (c) 2010-2012, The Dojo Foundation All Rights Reserved.
 * Available via the MIT or new BSD license.
 * see: http://github.com/jrburke/requirejs for details
 */
//Not using strict: uneven strict support in browsers, #392, and causes
//problems with requirejs.exec()/transpiler plugins that may not be strict.
/*jslint regexp: true, nomen: true, sloppy: true */
/*global window, navigator, document, importScripts, setTimeout, opera */


(function (global) {
    var req, s, head, baseElement, dataMain, src,
        interactiveScript, currentlyAddingScript, mainScript, subPath,
        version = '2.1.9',
        commentRegExp = /(\/\*([\s\S]*?)\*\/|([^:]|^)\/\/(.*)$)/mg,
        cjsRequireRegExp = /[^.]\s*require\s*\(\s*["']([^'"\s]+)["']\s*\)/g,
        jsSuffixRegExp = /\.js$/,
        currDirRegExp = /^\.\//,
        op = Object.prototype,
        ostring = op.toString,
        hasOwn = op.hasOwnProperty,
        ap = Array.prototype,
        apsp = ap.splice,
        isBrowser = !!(typeof window !== 'undefined' && typeof navigator !== 'undefined' && window.document),
        isWebWorker = !isBrowser && typeof importScripts !== 'undefined',
        //PS3 indicates loaded and complete, but need to wait for complete
        //specifically. Sequence is 'loading', 'loaded', execution,
        // then 'complete'. The UA check is unfortunate, but not sure how
        //to feature test w/o causing perf issues.
        readyRegExp = isBrowser && navigator.platform === 'PLAYSTATION 3' ?
                      /^complete$/ : /^(complete|loaded)$/,
        defContextName = '_',
        //Oh the tragedy, detecting opera. See the usage of isOpera for reason.
        isOpera = typeof opera !== 'undefined' && opera.toString() === '[object Opera]',
        contexts = {},
        cfg = {},
        globalDefQueue = [],
        useInteractive = false;

    function isFunction(it) {
        return ostring.call(it) === '[object Function]';
    }

    function isArray(it) {
        return ostring.call(it) === '[object Array]';
    }

    /**
     * Helper function for iterating over an array. If the func returns
     * a true value, it will break out of the loop.
     */
    function each(ary, func) {
        if (ary) {
            var i;
            for (i = 0; i < ary.length; i += 1) {
                if (ary[i] && func(ary[i], i, ary)) {
                    break;
                }
            }
        }
    }

    /**
     * Helper function for iterating over an array backwards. If the func
     * returns a true value, it will break out of the loop.
     */
    function eachReverse(ary, func) {
        if (ary) {
            var i;
            for (i = ary.length - 1; i > -1; i -= 1) {
                if (ary[i] && func(ary[i], i, ary)) {
                    break;
                }
            }
        }
    }

    function hasProp(obj, prop) {
        return hasOwn.call(obj, prop);
    }

    function getOwn(obj, prop) {
        return hasProp(obj, prop) && obj[prop];
    }

    /**
     * Cycles over properties in an object and calls a function for each
     * property value. If the function returns a truthy value, then the
     * iteration is stopped.
     */
    function eachProp(obj, func) {
        var prop;
        for (prop in obj) {
            if (hasProp(obj, prop)) {
                if (func(obj[prop], prop)) {
                    break;
                }
            }
        }
    }

    /**
     * Simple function to mix in properties from source into target,
     * but only if target does not already have a property of the same name.
     */
    function mixin(target, source, force, deepStringMixin) {
        if (source) {
            eachProp(source, function (value, prop) {
                if (force || !hasProp(target, prop)) {
                    if (deepStringMixin && typeof value !== 'string') {
                        if (!target[prop]) {
                            target[prop] = {};
                        }
                        mixin(target[prop], value, force, deepStringMixin);
                    } else {
                        target[prop] = value;
                    }
                }
            });
        }
        return target;
    }

    //Similar to Function.prototype.bind, but the 'this' object is specified
    //first, since it is easier to read/figure out what 'this' will be.
    function bind(obj, fn) {
        return function () {
            return fn.apply(obj, arguments);
        };
    }

    function scripts() {
        return document.getElementsByTagName('script');
    }

    function defaultOnError(err) {
        throw err;
    }

    //Allow getting a global that expressed in
    //dot notation, like 'a.b.c'.
    function getGlobal(value) {
        if (!value) {
            return value;
        }
        var g = global;
        each(value.split('.'), function (part) {
            g = g[part];
        });
        return g;
    }

    /**
     * Constructs an error with a pointer to an URL with more information.
     * @param {String} id the error ID that maps to an ID on a web page.
     * @param {String} message human readable error.
     * @param {Error} [err] the original error, if there is one.
     *
     * @returns {Error}
     */
    function makeError(id, msg, err, requireModules) {
        var e = new Error(msg + '\nhttp://requirejs.org/docs/errors.html#' + id);
        e.requireType = id;
        e.requireModules = requireModules;
        if (err) {
            e.originalError = err;
        }
        return e;
    }

    if (typeof define !== 'undefined') {
        //If a define is already in play via another AMD loader,
        //do not overwrite.
        return;
    }

    if (typeof requirejs !== 'undefined') {
        if (isFunction(requirejs)) {
            //Do not overwrite and existing requirejs instance.
            return;
        }
        cfg = requirejs;
        requirejs = undefined;
    }

    //Allow for a require config object
    if (typeof require !== 'undefined' && !isFunction(require)) {
        //assume it is a config object.
        cfg = require;
        require = undefined;
    }

    function newContext(contextName) {
        var inCheckLoaded, Module, context, handlers,
            checkLoadedTimeoutId,
            config = {
                //Defaults. Do not set a default for map
                //config to speed up normalize(), which
                //will run faster if there is no default.
                waitSeconds: 7,
                baseUrl: './',
                paths: {},
                pkgs: {},
                shim: {},
                config: {}
            },
            registry = {},
            //registry of just enabled modules, to speed
            //cycle breaking code when lots of modules
            //are registered, but not activated.
            enabledRegistry = {},
            undefEvents = {},
            defQueue = [],
            defined = {},
            urlFetched = {},
            requireCounter = 1,
            unnormalizedCounter = 1;

        /**
         * Trims the . and .. from an array of path segments.
         * It will keep a leading path segment if a .. will become
         * the first path segment, to help with module name lookups,
         * which act like paths, but can be remapped. But the end result,
         * all paths that use this function should look normalized.
         * NOTE: this method MODIFIES the input array.
         * @param {Array} ary the array of path segments.
         */
        function trimDots(ary) {
            var i, part;
            for (i = 0; ary[i]; i += 1) {
                part = ary[i];
                if (part === '.') {
                    ary.splice(i, 1);
                    i -= 1;
                } else if (part === '..') {
                    if (i === 1 && (ary[2] === '..' || ary[0] === '..')) {
                        //End of the line. Keep at least one non-dot
                        //path segment at the front so it can be mapped
                        //correctly to disk. Otherwise, there is likely
                        //no path mapping for a path starting with '..'.
                        //This can still fail, but catches the most reasonable
                        //uses of ..
                        break;
                    } else if (i > 0) {
                        ary.splice(i - 1, 2);
                        i -= 2;
                    }
                }
            }
        }

        /**
         * Given a relative module name, like ./something, normalize it to
         * a real name that can be mapped to a path.
         * @param {String} name the relative name
         * @param {String} baseName a real name that the name arg is relative
         * to.
         * @param {Boolean} applyMap apply the map config to the value. Should
         * only be done if this normalization is for a dependency ID.
         * @returns {String} normalized name
         */
        function normalize(name, baseName, applyMap) {
            var pkgName, pkgConfig, mapValue, nameParts, i, j, nameSegment,
                foundMap, foundI, foundStarMap, starI,
                baseParts = baseName && baseName.split('/'),
                normalizedBaseParts = baseParts,
                map = config.map,
                starMap = map && map['*'];

            //Adjust any relative paths.
            if (name && name.charAt(0) === '.') {
                //If have a base name, try to normalize against it,
                //otherwise, assume it is a top-level require that will
                //be relative to baseUrl in the end.
                if (baseName) {
                    if (getOwn(config.pkgs, baseName)) {
                        //If the baseName is a package name, then just treat it as one
                        //name to concat the name with.
                        normalizedBaseParts = baseParts = [baseName];
                    } else {
                        //Convert baseName to array, and lop off the last part,
                        //so that . matches that 'directory' and not name of the baseName's
                        //module. For instance, baseName of 'one/two/three', maps to
                        //'one/two/three.js', but we want the directory, 'one/two' for
                        //this normalization.
                        normalizedBaseParts = baseParts.slice(0, baseParts.length - 1);
                    }

                    name = normalizedBaseParts.concat(name.split('/'));
                    trimDots(name);

                    //Some use of packages may use a . path to reference the
                    //'main' module name, so normalize for that.
                    pkgConfig = getOwn(config.pkgs, (pkgName = name[0]));
                    name = name.join('/');
                    if (pkgConfig && name === pkgName + '/' + pkgConfig.main) {
                        name = pkgName;
                    }
                } else if (name.indexOf('./') === 0) {
                    // No baseName, so this is ID is resolved relative
                    // to baseUrl, pull off the leading dot.
                    name = name.substring(2);
                }
            }

            //Apply map config if available.
            if (applyMap && map && (baseParts || starMap)) {
                nameParts = name.split('/');

                for (i = nameParts.length; i > 0; i -= 1) {
                    nameSegment = nameParts.slice(0, i).join('/');

                    if (baseParts) {
                        //Find the longest baseName segment match in the config.
                        //So, do joins on the biggest to smallest lengths of baseParts.
                        for (j = baseParts.length; j > 0; j -= 1) {
                            mapValue = getOwn(map, baseParts.slice(0, j).join('/'));

                            //baseName segment has config, find if it has one for
                            //this name.
                            if (mapValue) {
                                mapValue = getOwn(mapValue, nameSegment);
                                if (mapValue) {
                                    //Match, update name to the new value.
                                    foundMap = mapValue;
                                    foundI = i;
                                    break;
                                }
                            }
                        }
                    }

                    if (foundMap) {
                        break;
                    }

                    //Check for a star map match, but just hold on to it,
                    //if there is a shorter segment match later in a matching
                    //config, then favor over this star map.
                    if (!foundStarMap && starMap && getOwn(starMap, nameSegment)) {
                        foundStarMap = getOwn(starMap, nameSegment);
                        starI = i;
                    }
                }

                if (!foundMap && foundStarMap) {
                    foundMap = foundStarMap;
                    foundI = starI;
                }

                if (foundMap) {
                    nameParts.splice(0, foundI, foundMap);
                    name = nameParts.join('/');
                }
            }

            return name;
        }

        function removeScript(name) {
            if (isBrowser) {
                each(scripts(), function (scriptNode) {
                    if (scriptNode.getAttribute('data-requiremodule') === name &&
                            scriptNode.getAttribute('data-requirecontext') === context.contextName) {
                        scriptNode.parentNode.removeChild(scriptNode);
                        return true;
                    }
                });
            }
        }

        function hasPathFallback(id) {
            var pathConfig = getOwn(config.paths, id);
            if (pathConfig && isArray(pathConfig) && pathConfig.length > 1) {
                //Pop off the first array value, since it failed, and
                //retry
                pathConfig.shift();
                context.require.undef(id);
                context.require([id]);
                return true;
            }
        }

        //Turns a plugin!resource to [plugin, resource]
        //with the plugin being undefined if the name
        //did not have a plugin prefix.
        function splitPrefix(name) {
            var prefix,
                index = name ? name.indexOf('!') : -1;
            if (index > -1) {
                prefix = name.substring(0, index);
                name = name.substring(index + 1, name.length);
            }
            return [prefix, name];
        }

        /**
         * Creates a module mapping that includes plugin prefix, module
         * name, and path. If parentModuleMap is provided it will
         * also normalize the name via require.normalize()
         *
         * @param {String} name the module name
         * @param {String} [parentModuleMap] parent module map
         * for the module name, used to resolve relative names.
         * @param {Boolean} isNormalized: is the ID already normalized.
         * This is true if this call is done for a define() module ID.
         * @param {Boolean} applyMap: apply the map config to the ID.
         * Should only be true if this map is for a dependency.
         *
         * @returns {Object}
         */
        function makeModuleMap(name, parentModuleMap, isNormalized, applyMap) {
            var url, pluginModule, suffix, nameParts,
                prefix = null,
                parentName = parentModuleMap ? parentModuleMap.name : null,
                originalName = name,
                isDefine = true,
                normalizedName = '';

            //If no name, then it means it is a require call, generate an
            //internal name.
            if (!name) {
                isDefine = false;
                name = '_@r' + (requireCounter += 1);
            }

            nameParts = splitPrefix(name);
            prefix = nameParts[0];
            name = nameParts[1];

            if (prefix) {
                prefix = normalize(prefix, parentName, applyMap);
                pluginModule = getOwn(defined, prefix);
            }

            //Account for relative paths if there is a base name.
            if (name) {
                if (prefix) {
                    if (pluginModule && pluginModule.normalize) {
                        //Plugin is loaded, use its normalize method.
                        normalizedName = pluginModule.normalize(name, function (name) {
                            return normalize(name, parentName, applyMap);
                        });
                    } else {
                        normalizedName = normalize(name, parentName, applyMap);
                    }
                } else {
                    //A regular module.
                    normalizedName = normalize(name, parentName, applyMap);

                    //Normalized name may be a plugin ID due to map config
                    //application in normalize. The map config values must
                    //already be normalized, so do not need to redo that part.
                    nameParts = splitPrefix(normalizedName);
                    prefix = nameParts[0];
                    normalizedName = nameParts[1];
                    isNormalized = true;

                    url = context.nameToUrl(normalizedName);
                }
            }

            //If the id is a plugin id that cannot be determined if it needs
            //normalization, stamp it with a unique ID so two matching relative
            //ids that may conflict can be separate.
            suffix = prefix && !pluginModule && !isNormalized ?
                     '_unnormalized' + (unnormalizedCounter += 1) :
                     '';

            return {
                prefix: prefix,
                name: normalizedName,
                parentMap: parentModuleMap,
                unnormalized: !!suffix,
                url: url,
                originalName: originalName,
                isDefine: isDefine,
                id: (prefix ?
                        prefix + '!' + normalizedName :
                        normalizedName) + suffix
            };
        }

        function getModule(depMap) {
            var id = depMap.id,
                mod = getOwn(registry, id);

            if (!mod) {
                mod = registry[id] = new context.Module(depMap);
            }

            return mod;
        }

        function on(depMap, name, fn) {
            var id = depMap.id,
                mod = getOwn(registry, id);

            if (hasProp(defined, id) &&
                    (!mod || mod.defineEmitComplete)) {
                if (name === 'defined') {
                    fn(defined[id]);
                }
            } else {
                mod = getModule(depMap);
                if (mod.error && name === 'error') {
                    fn(mod.error);
                } else {
                    mod.on(name, fn);
                }
            }
        }

        function onError(err, errback) {
            var ids = err.requireModules,
                notified = false;

            if (errback) {
                errback(err);
            } else {
                each(ids, function (id) {
                    var mod = getOwn(registry, id);
                    if (mod) {
                        //Set error on module, so it skips timeout checks.
                        mod.error = err;
                        if (mod.events.error) {
                            notified = true;
                            mod.emit('error', err);
                        }
                    }
                });

                if (!notified) {
                    req.onError(err);
                }
            }
        }

        /**
         * Internal method to transfer globalQueue items to this context's
         * defQueue.
         */
        function takeGlobalQueue() {
            //Push all the globalDefQueue items into the context's defQueue
            if (globalDefQueue.length) {
                //Array splice in the values since the context code has a
                //local var ref to defQueue, so cannot just reassign the one
                //on context.
                apsp.apply(defQueue,
                           [defQueue.length - 1, 0].concat(globalDefQueue));
                globalDefQueue = [];
            }
        }

        handlers = {
            'require': function (mod) {
                if (mod.require) {
                    return mod.require;
                } else {
                    return (mod.require = context.makeRequire(mod.map));
                }
            },
            'exports': function (mod) {
                mod.usingExports = true;
                if (mod.map.isDefine) {
                    if (mod.exports) {
                        return mod.exports;
                    } else {
                        return (mod.exports = defined[mod.map.id] = {});
                    }
                }
            },
            'module': function (mod) {
                if (mod.module) {
                    return mod.module;
                } else {
                    return (mod.module = {
                        id: mod.map.id,
                        uri: mod.map.url,
                        config: function () {
                            var c,
                                pkg = getOwn(config.pkgs, mod.map.id);
                            // For packages, only support config targeted
                            // at the main module.
                            c = pkg ? getOwn(config.config, mod.map.id + '/' + pkg.main) :
                                      getOwn(config.config, mod.map.id);
                            return  c || {};
                        },
                        exports: defined[mod.map.id]
                    });
                }
            }
        };

        function cleanRegistry(id) {
            //Clean up machinery used for waiting modules.
            delete registry[id];
            delete enabledRegistry[id];
        }

        function breakCycle(mod, traced, processed) {
            var id = mod.map.id;

            if (mod.error) {
                mod.emit('error', mod.error);
            } else {
                traced[id] = true;
                each(mod.depMaps, function (depMap, i) {
                    var depId = depMap.id,
                        dep = getOwn(registry, depId);

                    //Only force things that have not completed
                    //being defined, so still in the registry,
                    //and only if it has not been matched up
                    //in the module already.
                    if (dep && !mod.depMatched[i] && !processed[depId]) {
                        if (getOwn(traced, depId)) {
                            mod.defineDep(i, defined[depId]);
                            mod.check(); //pass false?
                        } else {
                            breakCycle(dep, traced, processed);
                        }
                    }
                });
                processed[id] = true;
            }
        }

        function checkLoaded() {
            var map, modId, err, usingPathFallback,
                waitInterval = config.waitSeconds * 1000,
                //It is possible to disable the wait interval by using waitSeconds of 0.
                expired = waitInterval && (context.startTime + waitInterval) < new Date().getTime(),
                noLoads = [],
                reqCalls = [],
                stillLoading = false,
                needCycleCheck = true;

            //Do not bother if this call was a result of a cycle break.
            if (inCheckLoaded) {
                return;
            }

            inCheckLoaded = true;

            //Figure out the state of all the modules.
            eachProp(enabledRegistry, function (mod) {
                map = mod.map;
                modId = map.id;

                //Skip things that are not enabled or in error state.
                if (!mod.enabled) {
                    return;
                }

                if (!map.isDefine) {
                    reqCalls.push(mod);
                }

                if (!mod.error) {
                    //If the module should be executed, and it has not
                    //been inited and time is up, remember it.
                    if (!mod.inited && expired) {
                        if (hasPathFallback(modId)) {
                            usingPathFallback = true;
                            stillLoading = true;
                        } else {
                            noLoads.push(modId);
                            removeScript(modId);
                        }
                    } else if (!mod.inited && mod.fetched && map.isDefine) {
                        stillLoading = true;
                        if (!map.prefix) {
                            //No reason to keep looking for unfinished
                            //loading. If the only stillLoading is a
                            //plugin resource though, keep going,
                            //because it may be that a plugin resource
                            //is waiting on a non-plugin cycle.
                            return (needCycleCheck = false);
                        }
                    }
                }
            });

            if (expired && noLoads.length) {
                //If wait time expired, throw error of unloaded modules.
                err = makeError('timeout', 'Load timeout for modules: ' + noLoads, null, noLoads);
                err.contextName = context.contextName;
                return onError(err);
            }

            //Not expired, check for a cycle.
            if (needCycleCheck) {
                each(reqCalls, function (mod) {
                    breakCycle(mod, {}, {});
                });
            }

            //If still waiting on loads, and the waiting load is something
            //other than a plugin resource, or there are still outstanding
            //scripts, then just try back later.
            if ((!expired || usingPathFallback) && stillLoading) {
                //Something is still waiting to load. Wait for it, but only
                //if a timeout is not already in effect.
                if ((isBrowser || isWebWorker) && !checkLoadedTimeoutId) {
                    checkLoadedTimeoutId = setTimeout(function () {
                        checkLoadedTimeoutId = 0;
                        checkLoaded();
                    }, 50);
                }
            }

            inCheckLoaded = false;
        }

        Module = function (map) {
            this.events = getOwn(undefEvents, map.id) || {};
            this.map = map;
            this.shim = getOwn(config.shim, map.id);
            this.depExports = [];
            this.depMaps = [];
            this.depMatched = [];
            this.pluginMaps = {};
            this.depCount = 0;

            /* this.exports this.factory
               this.depMaps = [],
               this.enabled, this.fetched
            */
        };

        Module.prototype = {
            init: function (depMaps, factory, errback, options) {
                options = options || {};

                //Do not do more inits if already done. Can happen if there
                //are multiple define calls for the same module. That is not
                //a normal, common case, but it is also not unexpected.
                if (this.inited) {
                    return;
                }

                this.factory = factory;

                if (errback) {
                    //Register for errors on this module.
                    this.on('error', errback);
                } else if (this.events.error) {
                    //If no errback already, but there are error listeners
                    //on this module, set up an errback to pass to the deps.
                    errback = bind(this, function (err) {
                        this.emit('error', err);
                    });
                }

                //Do a copy of the dependency array, so that
                //source inputs are not modified. For example
                //"shim" deps are passed in here directly, and
                //doing a direct modification of the depMaps array
                //would affect that config.
                this.depMaps = depMaps && depMaps.slice(0);

                this.errback = errback;

                //Indicate this module has be initialized
                this.inited = true;

                this.ignore = options.ignore;

                //Could have option to init this module in enabled mode,
                //or could have been previously marked as enabled. However,
                //the dependencies are not known until init is called. So
                //if enabled previously, now trigger dependencies as enabled.
                if (options.enabled || this.enabled) {
                    //Enable this module and dependencies.
                    //Will call this.check()
                    this.enable();
                } else {
                    this.check();
                }
            },

            defineDep: function (i, depExports) {
                //Because of cycles, defined callback for a given
                //export can be called more than once.
                if (!this.depMatched[i]) {
                    this.depMatched[i] = true;
                    this.depCount -= 1;
                    this.depExports[i] = depExports;
                }
            },

            fetch: function () {
                if (this.fetched) {
                    return;
                }
                this.fetched = true;

                context.startTime = (new Date()).getTime();

                var map = this.map;

                //If the manager is for a plugin managed resource,
                //ask the plugin to load it now.
                if (this.shim) {
                    context.makeRequire(this.map, {
                        enableBuildCallback: true
                    })(this.shim.deps || [], bind(this, function () {
                        return map.prefix ? this.callPlugin() : this.load();
                    }));
                } else {
                    //Regular dependency.
                    return map.prefix ? this.callPlugin() : this.load();
                }
            },

            load: function () {
                var url = this.map.url;

                //Regular dependency.
                if (!urlFetched[url]) {
                    urlFetched[url] = true;
                    context.load(this.map.id, url);
                }
            },

            /**
             * Checks if the module is ready to define itself, and if so,
             * define it.
             */
            check: function () {
                if (!this.enabled || this.enabling) {
                    return;
                }

                var err, cjsModule,
                    id = this.map.id,
                    depExports = this.depExports,
                    exports = this.exports,
                    factory = this.factory;

                if (!this.inited) {
                    this.fetch();
                } else if (this.error) {
                    this.emit('error', this.error);
                } else if (!this.defining) {
                    //The factory could trigger another require call
                    //that would result in checking this module to
                    //define itself again. If already in the process
                    //of doing that, skip this work.
                    this.defining = true;

                    if (this.depCount < 1 && !this.defined) {
                        if (isFunction(factory)) {
                            //If there is an error listener, favor passing
                            //to that instead of throwing an error. However,
                            //only do it for define()'d  modules. require
                            //errbacks should not be called for failures in
                            //their callbacks (#699). However if a global
                            //onError is set, use that.
                            if ((this.events.error && this.map.isDefine) ||
                                req.onError !== defaultOnError) {
                                try {
                                    exports = context.execCb(id, factory, depExports, exports);
                                } catch (e) {
                                    err = e;
                                }
                            } else {
                                exports = context.execCb(id, factory, depExports, exports);
                            }

                            if (this.map.isDefine) {
                                //If setting exports via 'module' is in play,
                                //favor that over return value and exports. After that,
                                //favor a non-undefined return value over exports use.
                                cjsModule = this.module;
                                if (cjsModule &&
                                        cjsModule.exports !== undefined &&
                                        //Make sure it is not already the exports value
                                        cjsModule.exports !== this.exports) {
                                    exports = cjsModule.exports;
                                } else if (exports === undefined && this.usingExports) {
                                    //exports already set the defined value.
                                    exports = this.exports;
                                }
                            }

                            if (err) {
                                err.requireMap = this.map;
                                err.requireModules = this.map.isDefine ? [this.map.id] : null;
                                err.requireType = this.map.isDefine ? 'define' : 'require';
                                return onError((this.error = err));
                            }

                        } else {
                            //Just a literal value
                            exports = factory;
                        }

                        this.exports = exports;

                        if (this.map.isDefine && !this.ignore) {
                            defined[id] = exports;

                            if (req.onResourceLoad) {
                                req.onResourceLoad(context, this.map, this.depMaps);
                            }
                        }

                        //Clean up
                        cleanRegistry(id);

                        this.defined = true;
                    }

                    //Finished the define stage. Allow calling check again
                    //to allow define notifications below in the case of a
                    //cycle.
                    this.defining = false;

                    if (this.defined && !this.defineEmitted) {
                        this.defineEmitted = true;
                        this.emit('defined', this.exports);
                        this.defineEmitComplete = true;
                    }

                }
            },

            callPlugin: function () {
                var map = this.map,
                    id = map.id,
                    //Map already normalized the prefix.
                    pluginMap = makeModuleMap(map.prefix);

                //Mark this as a dependency for this plugin, so it
                //can be traced for cycles.
                this.depMaps.push(pluginMap);

                on(pluginMap, 'defined', bind(this, function (plugin) {
                    var load, normalizedMap, normalizedMod,
                        name = this.map.name,
                        parentName = this.map.parentMap ? this.map.parentMap.name : null,
                        localRequire = context.makeRequire(map.parentMap, {
                            enableBuildCallback: true
                        });

                    //If current map is not normalized, wait for that
                    //normalized name to load instead of continuing.
                    if (this.map.unnormalized) {
                        //Normalize the ID if the plugin allows it.
                        if (plugin.normalize) {
                            name = plugin.normalize(name, function (name) {
                                return normalize(name, parentName, true);
                            }) || '';
                        }

                        //prefix and name should already be normalized, no need
                        //for applying map config again either.
                        normalizedMap = makeModuleMap(map.prefix + '!' + name,
                                                      this.map.parentMap);
                        on(normalizedMap,
                            'defined', bind(this, function (value) {
                                this.init([], function () { return value; }, null, {
                                    enabled: true,
                                    ignore: true
                                });
                            }));

                        normalizedMod = getOwn(registry, normalizedMap.id);
                        if (normalizedMod) {
                            //Mark this as a dependency for this plugin, so it
                            //can be traced for cycles.
                            this.depMaps.push(normalizedMap);

                            if (this.events.error) {
                                normalizedMod.on('error', bind(this, function (err) {
                                    this.emit('error', err);
                                }));
                            }
                            normalizedMod.enable();
                        }

                        return;
                    }

                    load = bind(this, function (value) {
                        this.init([], function () { return value; }, null, {
                            enabled: true
                        });
                    });

                    load.error = bind(this, function (err) {
                        this.inited = true;
                        this.error = err;
                        err.requireModules = [id];

                        //Remove temp unnormalized modules for this module,
                        //since they will never be resolved otherwise now.
                        eachProp(registry, function (mod) {
                            if (mod.map.id.indexOf(id + '_unnormalized') === 0) {
                                cleanRegistry(mod.map.id);
                            }
                        });

                        onError(err);
                    });

                    //Allow plugins to load other code without having to know the
                    //context or how to 'complete' the load.
                    load.fromText = bind(this, function (text, textAlt) {
                        /*jslint evil: true */
                        var moduleName = map.name,
                            moduleMap = makeModuleMap(moduleName),
                            hasInteractive = useInteractive;

                        //As of 2.1.0, support just passing the text, to reinforce
                        //fromText only being called once per resource. Still
                        //support old style of passing moduleName but discard
                        //that moduleName in favor of the internal ref.
                        if (textAlt) {
                            text = textAlt;
                        }

                        //Turn off interactive script matching for IE for any define
                        //calls in the text, then turn it back on at the end.
                        if (hasInteractive) {
                            useInteractive = false;
                        }

                        //Prime the system by creating a module instance for
                        //it.
                        getModule(moduleMap);

                        //Transfer any config to this other module.
                        if (hasProp(config.config, id)) {
                            config.config[moduleName] = config.config[id];
                        }

                        try {
                            req.exec(text);
                        } catch (e) {
                            return onError(makeError('fromtexteval',
                                             'fromText eval for ' + id +
                                            ' failed: ' + e,
                                             e,
                                             [id]));
                        }

                        if (hasInteractive) {
                            useInteractive = true;
                        }

                        //Mark this as a dependency for the plugin
                        //resource
                        this.depMaps.push(moduleMap);

                        //Support anonymous modules.
                        context.completeLoad(moduleName);

                        //Bind the value of that module to the value for this
                        //resource ID.
                        localRequire([moduleName], load);
                    });

                    //Use parentName here since the plugin's name is not reliable,
                    //could be some weird string with no path that actually wants to
                    //reference the parentName's path.
                    plugin.load(map.name, localRequire, load, config);
                }));

                context.enable(pluginMap, this);
                this.pluginMaps[pluginMap.id] = pluginMap;
            },

            enable: function () {
                enabledRegistry[this.map.id] = this;
                this.enabled = true;

                //Set flag mentioning that the module is enabling,
                //so that immediate calls to the defined callbacks
                //for dependencies do not trigger inadvertent load
                //with the depCount still being zero.
                this.enabling = true;

                //Enable each dependency
                each(this.depMaps, bind(this, function (depMap, i) {
                    var id, mod, handler;

                    if (typeof depMap === 'string') {
                        //Dependency needs to be converted to a depMap
                        //and wired up to this module.
                        depMap = makeModuleMap(depMap,
                                               (this.map.isDefine ? this.map : this.map.parentMap),
                                               false,
                                               !this.skipMap);
                        this.depMaps[i] = depMap;

                        handler = getOwn(handlers, depMap.id);

                        if (handler) {
                            this.depExports[i] = handler(this);
                            return;
                        }

                        this.depCount += 1;

                        on(depMap, 'defined', bind(this, function (depExports) {
                            this.defineDep(i, depExports);
                            this.check();
                        }));

                        if (this.errback) {
                            on(depMap, 'error', bind(this, this.errback));
                        }
                    }

                    id = depMap.id;
                    mod = registry[id];

                    //Skip special modules like 'require', 'exports', 'module'
                    //Also, don't call enable if it is already enabled,
                    //important in circular dependency cases.
                    if (!hasProp(handlers, id) && mod && !mod.enabled) {
                        context.enable(depMap, this);
                    }
                }));

                //Enable each plugin that is used in
                //a dependency
                eachProp(this.pluginMaps, bind(this, function (pluginMap) {
                    var mod = getOwn(registry, pluginMap.id);
                    if (mod && !mod.enabled) {
                        context.enable(pluginMap, this);
                    }
                }));

                this.enabling = false;

                this.check();
            },

            on: function (name, cb) {
                var cbs = this.events[name];
                if (!cbs) {
                    cbs = this.events[name] = [];
                }
                cbs.push(cb);
            },

            emit: function (name, evt) {
                each(this.events[name], function (cb) {
                    cb(evt);
                });
                if (name === 'error') {
                    //Now that the error handler was triggered, remove
                    //the listeners, since this broken Module instance
                    //can stay around for a while in the registry.
                    delete this.events[name];
                }
            }
        };

        function callGetModule(args) {
            //Skip modules already defined.
            if (!hasProp(defined, args[0])) {
                getModule(makeModuleMap(args[0], null, true)).init(args[1], args[2]);
            }
        }

        function removeListener(node, func, name, ieName) {
            //Favor detachEvent because of IE9
            //issue, see attachEvent/addEventListener comment elsewhere
            //in this file.
            if (node.detachEvent && !isOpera) {
                //Probably IE. If not it will throw an error, which will be
                //useful to know.
                if (ieName) {
                    node.detachEvent(ieName, func);
                }
            } else {
                node.removeEventListener(name, func, false);
            }
        }

        /**
         * Given an event from a script node, get the requirejs info from it,
         * and then removes the event listeners on the node.
         * @param {Event} evt
         * @returns {Object}
         */
        function getScriptData(evt) {
            //Using currentTarget instead of target for Firefox 2.0's sake. Not
            //all old browsers will be supported, but this one was easy enough
            //to support and still makes sense.
            var node = evt.currentTarget || evt.srcElement;

            //Remove the listeners once here.
            removeListener(node, context.onScriptLoad, 'load', 'onreadystatechange');
            removeListener(node, context.onScriptError, 'error');

            return {
                node: node,
                id: node && node.getAttribute('data-requiremodule')
            };
        }

        function intakeDefines() {
            var args;

            //Any defined modules in the global queue, intake them now.
            takeGlobalQueue();

            //Make sure any remaining defQueue items get properly processed.
            while (defQueue.length) {
                args = defQueue.shift();
                if (args[0] === null) {
                    return onError(makeError('mismatch', 'Mismatched anonymous define() module: ' + args[args.length - 1]));
                } else {
                    //args are id, deps, factory. Should be normalized by the
                    //define() function.
                    callGetModule(args);
                }
            }
        }

        context = {
            config: config,
            contextName: contextName,
            registry: registry,
            defined: defined,
            urlFetched: urlFetched,
            defQueue: defQueue,
            Module: Module,
            makeModuleMap: makeModuleMap,
            nextTick: req.nextTick,
            onError: onError,

            /**
             * Set a configuration for the context.
             * @param {Object} cfg config object to integrate.
             */
            configure: function (cfg) {
                //Make sure the baseUrl ends in a slash.
                if (cfg.baseUrl) {
                    if (cfg.baseUrl.charAt(cfg.baseUrl.length - 1) !== '/') {
                        cfg.baseUrl += '/';
                    }
                }

                //Save off the paths and packages since they require special processing,
                //they are additive.
                var pkgs = config.pkgs,
                    shim = config.shim,
                    objs = {
                        paths: true,
                        config: true,
                        map: true
                    };

                eachProp(cfg, function (value, prop) {
                    if (objs[prop]) {
                        if (prop === 'map') {
                            if (!config.map) {
                                config.map = {};
                            }
                            mixin(config[prop], value, true, true);
                        } else {
                            mixin(config[prop], value, true);
                        }
                    } else {
                        config[prop] = value;
                    }
                });

                //Merge shim
                if (cfg.shim) {
                    eachProp(cfg.shim, function (value, id) {
                        //Normalize the structure
                        if (isArray(value)) {
                            value = {
                                deps: value
                            };
                        }
                        if ((value.exports || value.init) && !value.exportsFn) {
                            value.exportsFn = context.makeShimExports(value);
                        }
                        shim[id] = value;
                    });
                    config.shim = shim;
                }

                //Adjust packages if necessary.
                if (cfg.packages) {
                    each(cfg.packages, function (pkgObj) {
                        var location;

                        pkgObj = typeof pkgObj === 'string' ? { name: pkgObj } : pkgObj;
                        location = pkgObj.location;

                        //Create a brand new object on pkgs, since currentPackages can
                        //be passed in again, and config.pkgs is the internal transformed
                        //state for all package configs.
                        pkgs[pkgObj.name] = {
                            name: pkgObj.name,
                            location: location || pkgObj.name,
                            //Remove leading dot in main, so main paths are normalized,
                            //and remove any trailing .js, since different package
                            //envs have different conventions: some use a module name,
                            //some use a file name.
                            main: (pkgObj.main || 'main')
                                  .replace(currDirRegExp, '')
                                  .replace(jsSuffixRegExp, '')
                        };
                    });

                    //Done with modifications, assing packages back to context config
                    config.pkgs = pkgs;
                }

                //If there are any "waiting to execute" modules in the registry,
                //update the maps for them, since their info, like URLs to load,
                //may have changed.
                eachProp(registry, function (mod, id) {
                    //If module already has init called, since it is too
                    //late to modify them, and ignore unnormalized ones
                    //since they are transient.
                    if (!mod.inited && !mod.map.unnormalized) {
                        mod.map = makeModuleMap(id);
                    }
                });

                //If a deps array or a config callback is specified, then call
                //require with those args. This is useful when require is defined as a
                //config object before require.js is loaded.
                if (cfg.deps || cfg.callback) {
                    context.require(cfg.deps || [], cfg.callback);
                }
            },

            makeShimExports: function (value) {
                function fn() {
                    var ret;
                    if (value.init) {
                        ret = value.init.apply(global, arguments);
                    }
                    return ret || (value.exports && getGlobal(value.exports));
                }
                return fn;
            },

            makeRequire: function (relMap, options) {
                options = options || {};

                function localRequire(deps, callback, errback) {
                    var id, map, requireMod;

                    if (options.enableBuildCallback && callback && isFunction(callback)) {
                        callback.__requireJsBuild = true;
                    }

                    if (typeof deps === 'string') {
                        if (isFunction(callback)) {
                            //Invalid call
                            return onError(makeError('requireargs', 'Invalid require call'), errback);
                        }

                        //If require|exports|module are requested, get the
                        //value for them from the special handlers. Caveat:
                        //this only works while module is being defined.
                        if (relMap && hasProp(handlers, deps)) {
                            return handlers[deps](registry[relMap.id]);
                        }

                        //Synchronous access to one module. If require.get is
                        //available (as in the Node adapter), prefer that.
                        if (req.get) {
                            return req.get(context, deps, relMap, localRequire);
                        }

                        //Normalize module name, if it contains . or ..
                        map = makeModuleMap(deps, relMap, false, true);
                        id = map.id;

                        if (!hasProp(defined, id)) {
                            return onError(makeError('notloaded', 'Module name "' +
                                        id +
                                        '" has not been loaded yet for context: ' +
                                        contextName +
                                        (relMap ? '' : '. Use require([])')));
                        }
                        return defined[id];
                    }

                    //Grab defines waiting in the global queue.
                    intakeDefines();

                    //Mark all the dependencies as needing to be loaded.
                    context.nextTick(function () {
                        //Some defines could have been added since the
                        //require call, collect them.
                        intakeDefines();

                        requireMod = getModule(makeModuleMap(null, relMap));

                        //Store if map config should be applied to this require
                        //call for dependencies.
                        requireMod.skipMap = options.skipMap;

                        requireMod.init(deps, callback, errback, {
                            enabled: true
                        });

                        checkLoaded();
                    });

                    return localRequire;
                }

                mixin(localRequire, {
                    isBrowser: isBrowser,

                    /**
                     * Converts a module name + .extension into an URL path.
                     * *Requires* the use of a module name. It does not support using
                     * plain URLs like nameToUrl.
                     */
                    toUrl: function (moduleNamePlusExt) {
                        var ext,
                            index = moduleNamePlusExt.lastIndexOf('.'),
                            segment = moduleNamePlusExt.split('/')[0],
                            isRelative = segment === '.' || segment === '..';

                        //Have a file extension alias, and it is not the
                        //dots from a relative path.
                        if (index !== -1 && (!isRelative || index > 1)) {
                            ext = moduleNamePlusExt.substring(index, moduleNamePlusExt.length);
                            moduleNamePlusExt = moduleNamePlusExt.substring(0, index);
                        }

                        return context.nameToUrl(normalize(moduleNamePlusExt,
                                                relMap && relMap.id, true), ext,  true);
                    },

                    defined: function (id) {
                        return hasProp(defined, makeModuleMap(id, relMap, false, true).id);
                    },

                    specified: function (id) {
                        id = makeModuleMap(id, relMap, false, true).id;
                        return hasProp(defined, id) || hasProp(registry, id);
                    }
                });

                //Only allow undef on top level require calls
                if (!relMap) {
                    localRequire.undef = function (id) {
                        //Bind any waiting define() calls to this context,
                        //fix for #408
                        takeGlobalQueue();

                        var map = makeModuleMap(id, relMap, true),
                            mod = getOwn(registry, id);

                        removeScript(id);

                        delete defined[id];
                        delete urlFetched[map.url];
                        delete undefEvents[id];

                        if (mod) {
                            //Hold on to listeners in case the
                            //module will be attempted to be reloaded
                            //using a different config.
                            if (mod.events.defined) {
                                undefEvents[id] = mod.events;
                            }

                            cleanRegistry(id);
                        }
                    };
                }

                return localRequire;
            },

            /**
             * Called to enable a module if it is still in the registry
             * awaiting enablement. A second arg, parent, the parent module,
             * is passed in for context, when this method is overriden by
             * the optimizer. Not shown here to keep code compact.
             */
            enable: function (depMap) {
                var mod = getOwn(registry, depMap.id);
                if (mod) {
                    getModule(depMap).enable();
                }
            },

            /**
             * Internal method used by environment adapters to complete a load event.
             * A load event could be a script load or just a load pass from a synchronous
             * load call.
             * @param {String} moduleName the name of the module to potentially complete.
             */
            completeLoad: function (moduleName) {
                var found, args, mod,
                    shim = getOwn(config.shim, moduleName) || {},
                    shExports = shim.exports;

                takeGlobalQueue();

                while (defQueue.length) {
                    args = defQueue.shift();
                    if (args[0] === null) {
                        args[0] = moduleName;
                        //If already found an anonymous module and bound it
                        //to this name, then this is some other anon module
                        //waiting for its completeLoad to fire.
                        if (found) {
                            break;
                        }
                        found = true;
                    } else if (args[0] === moduleName) {
                        //Found matching define call for this script!
                        found = true;
                    }

                    callGetModule(args);
                }

                //Do this after the cycle of callGetModule in case the result
                //of those calls/init calls changes the registry.
                mod = getOwn(registry, moduleName);

                if (!found && !hasProp(defined, moduleName) && mod && !mod.inited) {
                    if (config.enforceDefine && (!shExports || !getGlobal(shExports))) {
                        if (hasPathFallback(moduleName)) {
                            return;
                        } else {
                            return onError(makeError('nodefine',
                                             'No define call for ' + moduleName,
                                             null,
                                             [moduleName]));
                        }
                    } else {
                        //A script that does not call define(), so just simulate
                        //the call for it.
                        callGetModule([moduleName, (shim.deps || []), shim.exportsFn]);
                    }
                }

                checkLoaded();
            },

            /**
             * Converts a module name to a file path. Supports cases where
             * moduleName may actually be just an URL.
             * Note that it **does not** call normalize on the moduleName,
             * it is assumed to have already been normalized. This is an
             * internal API, not a public one. Use toUrl for the public API.
             */
            nameToUrl: function (moduleName, ext, skipExt) {
                var paths, pkgs, pkg, pkgPath, syms, i, parentModule, url,
                    parentPath;

                //If a colon is in the URL, it indicates a protocol is used and it is just
                //an URL to a file, or if it starts with a slash, contains a query arg (i.e. ?)
                //or ends with .js, then assume the user meant to use an url and not a module id.
                //The slash is important for protocol-less URLs as well as full paths.
                if (req.jsExtRegExp.test(moduleName)) {
                    //Just a plain path, not module name lookup, so just return it.
                    //Add extension if it is included. This is a bit wonky, only non-.js things pass
                    //an extension, this method probably needs to be reworked.
                    url = moduleName + (ext || '');
                } else {
                    //A module that needs to be converted to a path.
                    paths = config.paths;
                    pkgs = config.pkgs;

                    syms = moduleName.split('/');
                    //For each module name segment, see if there is a path
                    //registered for it. Start with most specific name
                    //and work up from it.
                    for (i = syms.length; i > 0; i -= 1) {
                        parentModule = syms.slice(0, i).join('/');
                        pkg = getOwn(pkgs, parentModule);
                        parentPath = getOwn(paths, parentModule);
                        if (parentPath) {
                            //If an array, it means there are a few choices,
                            //Choose the one that is desired
                            if (isArray(parentPath)) {
                                parentPath = parentPath[0];
                            }
                            syms.splice(0, i, parentPath);
                            break;
                        } else if (pkg) {
                            //If module name is just the package name, then looking
                            //for the main module.
                            if (moduleName === pkg.name) {
                                pkgPath = pkg.location + '/' + pkg.main;
                            } else {
                                pkgPath = pkg.location;
                            }
                            syms.splice(0, i, pkgPath);
                            break;
                        }
                    }

                    //Join the path parts together, then figure out if baseUrl is needed.
                    url = syms.join('/');
                    url += (ext || (/^data\:|\?/.test(url) || skipExt ? '' : '.js'));
                    url = (url.charAt(0) === '/' || url.match(/^[\w\+\.\-]+:/) ? '' : config.baseUrl) + url;
                }

                return config.urlArgs ? url +
                                        ((url.indexOf('?') === -1 ? '?' : '&') +
                                         config.urlArgs) : url;
            },

            //Delegates to req.load. Broken out as a separate function to
            //allow overriding in the optimizer.
            load: function (id, url) {
                req.load(context, id, url);
            },

            /**
             * Executes a module callback function. Broken out as a separate function
             * solely to allow the build system to sequence the files in the built
             * layer in the right sequence.
             *
             * @private
             */
            execCb: function (name, callback, args, exports) {
                return callback.apply(exports, args);
            },

            /**
             * callback for script loads, used to check status of loading.
             *
             * @param {Event} evt the event from the browser for the script
             * that was loaded.
             */
            onScriptLoad: function (evt) {
                //Using currentTarget instead of target for Firefox 2.0's sake. Not
                //all old browsers will be supported, but this one was easy enough
                //to support and still makes sense.
                if (evt.type === 'load' ||
                        (readyRegExp.test((evt.currentTarget || evt.srcElement).readyState))) {
                    //Reset interactive script so a script node is not held onto for
                    //to long.
                    interactiveScript = null;

                    //Pull out the name of the module and the context.
                    var data = getScriptData(evt);
                    context.completeLoad(data.id);
                }
            },

            /**
             * Callback for script errors.
             */
            onScriptError: function (evt) {
                var data = getScriptData(evt);
                if (!hasPathFallback(data.id)) {
                    return onError(makeError('scripterror', 'Script error for: ' + data.id, evt, [data.id]));
                }
            }
        };

        context.require = context.makeRequire();
        return context;
    }

    /**
     * Main entry point.
     *
     * If the only argument to require is a string, then the module that
     * is represented by that string is fetched for the appropriate context.
     *
     * If the first argument is an array, then it will be treated as an array
     * of dependency string names to fetch. An optional function callback can
     * be specified to execute when all of those dependencies are available.
     *
     * Make a local req variable to help Caja compliance (it assumes things
     * on a require that are not standardized), and to give a short
     * name for minification/local scope use.
     */
    req = requirejs = function (deps, callback, errback, optional) {

        //Find the right context, use default
        var context, config,
            contextName = defContextName;

        // Determine if have config object in the call.
        if (!isArray(deps) && typeof deps !== 'string') {
            // deps is a config object
            config = deps;
            if (isArray(callback)) {
                // Adjust args if there are dependencies
                deps = callback;
                callback = errback;
                errback = optional;
            } else {
                deps = [];
            }
        }

        if (config && config.context) {
            contextName = config.context;
        }

        context = getOwn(contexts, contextName);
        if (!context) {
            context = contexts[contextName] = req.s.newContext(contextName);
        }

        if (config) {
            context.configure(config);
        }

        return context.require(deps, callback, errback);
    };

    /**
     * Support require.config() to make it easier to cooperate with other
     * AMD loaders on globally agreed names.
     */
    req.config = function (config) {
        return req(config);
    };

    /**
     * Execute something after the current tick
     * of the event loop. Override for other envs
     * that have a better solution than setTimeout.
     * @param  {Function} fn function to execute later.
     */
    req.nextTick = typeof setTimeout !== 'undefined' ? function (fn) {
        setTimeout(fn, 4);
    } : function (fn) { fn(); };

    /**
     * Export require as a global, but only if it does not already exist.
     */
    if (!require) {
        require = req;
    }

    req.version = version;

    //Used to filter out dependencies that are already paths.
    req.jsExtRegExp = /^\/|:|\?|\.js$/;
    req.isBrowser = isBrowser;
    s = req.s = {
        contexts: contexts,
        newContext: newContext
    };

    //Create default context.
    req({});

    //Exports some context-sensitive methods on global require.
    each([
        'toUrl',
        'undef',
        'defined',
        'specified'
    ], function (prop) {
        //Reference from contexts instead of early binding to default context,
        //so that during builds, the latest instance of the default context
        //with its config gets used.
        req[prop] = function () {
            var ctx = contexts[defContextName];
            return ctx.require[prop].apply(ctx, arguments);
        };
    });

    if (isBrowser) {
        head = s.head = document.getElementsByTagName('head')[0];
        //If BASE tag is in play, using appendChild is a problem for IE6.
        //When that browser dies, this can be removed. Details in this jQuery bug:
        //http://dev.jquery.com/ticket/2709
        baseElement = document.getElementsByTagName('base')[0];
        if (baseElement) {
            head = s.head = baseElement.parentNode;
        }
    }

    /**
     * Any errors that require explicitly generates will be passed to this
     * function. Intercept/override it if you want custom error handling.
     * @param {Error} err the error object.
     */
    req.onError = defaultOnError;

    /**
     * Creates the node for the load command. Only used in browser envs.
     */
    req.createNode = function (config, moduleName, url) {
        var node = config.xhtml ?
                document.createElementNS('http://www.w3.org/1999/xhtml', 'html:script') :
                document.createElement('script');
        node.type = config.scriptType || 'text/javascript';
        node.charset = 'utf-8';
        node.async = true;
        return node;
    };

    /**
     * Does the request to load a module for the browser case.
     * Make this a separate function to allow other environments
     * to override it.
     *
     * @param {Object} context the require context to find state.
     * @param {String} moduleName the name of the module.
     * @param {Object} url the URL to the module.
     */
    req.load = function (context, moduleName, url) {
        var config = (context && context.config) || {},
            node;
        if (isBrowser) {
            //In the browser so use a script tag
            node = req.createNode(config, moduleName, url);

            node.setAttribute('data-requirecontext', context.contextName);
            node.setAttribute('data-requiremodule', moduleName);

            //Set up load listener. Test attachEvent first because IE9 has
            //a subtle issue in its addEventListener and script onload firings
            //that do not match the behavior of all other browsers with
            //addEventListener support, which fire the onload event for a
            //script right after the script execution. See:
            //https://connect.microsoft.com/IE/feedback/details/648057/script-onload-event-is-not-fired-immediately-after-script-execution
            //UNFORTUNATELY Opera implements attachEvent but does not follow the script
            //script execution mode.
            if (node.attachEvent &&
                    //Check if node.attachEvent is artificially added by custom script or
                    //natively supported by browser
                    //read https://github.com/jrburke/requirejs/issues/187
                    //if we can NOT find [native code] then it must NOT natively supported.
                    //in IE8, node.attachEvent does not have toString()
                    //Note the test for "[native code" with no closing brace, see:
                    //https://github.com/jrburke/requirejs/issues/273
                    !(node.attachEvent.toString && node.attachEvent.toString().indexOf('[native code') < 0) &&
                    !isOpera) {
                //Probably IE. IE (at least 6-8) do not fire
                //script onload right after executing the script, so
                //we cannot tie the anonymous define call to a name.
                //However, IE reports the script as being in 'interactive'
                //readyState at the time of the define call.
                useInteractive = true;

                node.attachEvent('onreadystatechange', context.onScriptLoad);
                //It would be great to add an error handler here to catch
                //404s in IE9+. However, onreadystatechange will fire before
                //the error handler, so that does not help. If addEventListener
                //is used, then IE will fire error before load, but we cannot
                //use that pathway given the connect.microsoft.com issue
                //mentioned above about not doing the 'script execute,
                //then fire the script load event listener before execute
                //next script' that other browsers do.
                //Best hope: IE10 fixes the issues,
                //and then destroys all installs of IE 6-9.
                //node.attachEvent('onerror', context.onScriptError);
            } else {
                node.addEventListener('load', context.onScriptLoad, false);
                node.addEventListener('error', context.onScriptError, false);
            }
            node.src = url;

            //For some cache cases in IE 6-8, the script executes before the end
            //of the appendChild execution, so to tie an anonymous define
            //call to the module name (which is stored on the node), hold on
            //to a reference to this node, but clear after the DOM insertion.
            currentlyAddingScript = node;
            if (baseElement) {
                head.insertBefore(node, baseElement);
            } else {
                head.appendChild(node);
            }
            currentlyAddingScript = null;

            return node;
        } else if (isWebWorker) {
            try {
                //In a web worker, use importScripts. This is not a very
                //efficient use of importScripts, importScripts will block until
                //its script is downloaded and evaluated. However, if web workers
                //are in play, the expectation that a build has been done so that
                //only one script needs to be loaded anyway. This may need to be
                //reevaluated if other use cases become common.
                importScripts(url);

                //Account for anonymous modules
                context.completeLoad(moduleName);
            } catch (e) {
                context.onError(makeError('importscripts',
                                'importScripts failed for ' +
                                    moduleName + ' at ' + url,
                                e,
                                [moduleName]));
            }
        }
    };

    function getInteractiveScript() {
        if (interactiveScript && interactiveScript.readyState === 'interactive') {
            return interactiveScript;
        }

        eachReverse(scripts(), function (script) {
            if (script.readyState === 'interactive') {
                return (interactiveScript = script);
            }
        });
        return interactiveScript;
    }

    //Look for a data-main script attribute, which could also adjust the baseUrl.
    if (isBrowser && !cfg.skipDataMain) {
        //Figure out baseUrl. Get it from the script tag with require.js in it.
        eachReverse(scripts(), function (script) {
            //Set the 'head' where we can append children by
            //using the script's parent.
            if (!head) {
                head = script.parentNode;
            }

            //Look for a data-main attribute to set main script for the page
            //to load. If it is there, the path to data main becomes the
            //baseUrl, if it is not already set.
            dataMain = script.getAttribute('data-main');
            if (dataMain) {
                //Preserve dataMain in case it is a path (i.e. contains '?')
                mainScript = dataMain;

                //Set final baseUrl if there is not already an explicit one.
                if (!cfg.baseUrl) {
                    //Pull off the directory of data-main for use as the
                    //baseUrl.
                    src = mainScript.split('/');
                    mainScript = src.pop();
                    subPath = src.length ? src.join('/')  + '/' : './';

                    cfg.baseUrl = subPath;
                }

                //Strip off any trailing .js since mainScript is now
                //like a module name.
                mainScript = mainScript.replace(jsSuffixRegExp, '');

                 //If mainScript is still a path, fall back to dataMain
                if (req.jsExtRegExp.test(mainScript)) {
                    mainScript = dataMain;
                }

                //Put the data-main script in the files to load.
                cfg.deps = cfg.deps ? cfg.deps.concat(mainScript) : [mainScript];

                return true;
            }
        });
    }

    /**
     * The function that handles definitions of modules. Differs from
     * require() in that a string for the module should be the first argument,
     * and the function to execute after dependencies are loaded should
     * return a value to define the module corresponding to the first argument's
     * name.
     */
    define = function (name, deps, callback) {
        var node, context;

        //Allow for anonymous modules
        if (typeof name !== 'string') {
            //Adjust args appropriately
            callback = deps;
            deps = name;
            name = null;
        }

        //This module may not have dependencies
        if (!isArray(deps)) {
            callback = deps;
            deps = null;
        }

        //If no name, and callback is a function, then figure out if it a
        //CommonJS thing with dependencies.
        if (!deps && isFunction(callback)) {
            deps = [];
            //Remove comments from the callback string,
            //look for require calls, and pull them into the dependencies,
            //but only if there are function args.
            if (callback.length) {
                callback
                    .toString()
                    .replace(commentRegExp, '')
                    .replace(cjsRequireRegExp, function (match, dep) {
                        deps.push(dep);
                    });

                //May be a CommonJS thing even without require calls, but still
                //could use exports, and module. Avoid doing exports and module
                //work though if it just needs require.
                //REQUIRES the function to expect the CommonJS variables in the
                //order listed below.
                deps = (callback.length === 1 ? ['require'] : ['require', 'exports', 'module']).concat(deps);
            }
        }

        //If in IE 6-8 and hit an anonymous define() call, do the interactive
        //work.
        if (useInteractive) {
            node = currentlyAddingScript || getInteractiveScript();
            if (node) {
                if (!name) {
                    name = node.getAttribute('data-requiremodule');
                }
                context = contexts[node.getAttribute('data-requirecontext')];
            }
        }

        //Always save off evaluating the def call until the script onload handler.
        //This allows multiple modules to be in a file without prematurely
        //tracing dependencies, and allows for anonymous module support,
        //where the module name is not known until the script onload event
        //occurs. If no context, use the global queue, and get it processed
        //in the onscript load callback.
        (context ? context.defQueue : globalDefQueue).push([name, deps, callback]);
    };

    define.amd = {
        jQuery: true
    };


    /**
     * Executes the text. Normally just uses eval, but can be modified
     * to use a better, environment-specific call. Only used for transpiling
     * loader plugins, not for plain JS modules.
     * @param {String} text the text to execute/evaluate.
     */
    req.exec = function (text) {
        /*jslint evil: true */
        return eval(text);
    };

    //Set up with config info.
    req(cfg);
}(this));


    this.requirejsVars = {
        require: require,
        requirejs: require,
        define: define
    };

    if (env === 'browser') {
        /**
 * @license RequireJS rhino Copyright (c) 2012, The Dojo Foundation All Rights Reserved.
 * Available via the MIT or new BSD license.
 * see: http://github.com/jrburke/requirejs for details
 */

//sloppy since eval enclosed with use strict causes problems if the source
//text is not strict-compliant.
/*jslint sloppy: true, evil: true */
/*global require, XMLHttpRequest */

(function () {
    require.load = function (context, moduleName, url) {
        var xhr = new XMLHttpRequest();

        xhr.open('GET', url, true);
        xhr.send();

        xhr.onreadystatechange = function () {
            if (xhr.readyState === 4) {
                eval(xhr.responseText);

                //Support anonymous modules.
                context.completeLoad(moduleName);
            }
        };
    };
}());
    } else if (env === 'rhino') {
        /**
 * @license RequireJS rhino Copyright (c) 2010-2011, The Dojo Foundation All Rights Reserved.
 * Available via the MIT or new BSD license.
 * see: http://github.com/jrburke/requirejs for details
 */

/*jslint */
/*global require: false, java: false, load: false */

(function () {
    'use strict';
    require.load = function (context, moduleName, url) {

        load(url);

        //Support anonymous modules.
        context.completeLoad(moduleName);
    };

}());
    } else if (env === 'node') {
        this.requirejsVars.nodeRequire = nodeRequire;
        require.nodeRequire = nodeRequire;

        /**
 * @license RequireJS node Copyright (c) 2010-2011, The Dojo Foundation All Rights Reserved.
 * Available via the MIT or new BSD license.
 * see: http://github.com/jrburke/requirejs for details
 */

/*jslint regexp: false */
/*global require: false, define: false, requirejsVars: false, process: false */

/**
 * This adapter assumes that x.js has loaded it and set up
 * some variables. This adapter just allows limited RequireJS
 * usage from within the requirejs directory. The general
 * node adapater is r.js.
 */

(function () {
    'use strict';

    var nodeReq = requirejsVars.nodeRequire,
        req = requirejsVars.require,
        def = requirejsVars.define,
        fs = nodeReq('fs'),
        path = nodeReq('path'),
        vm = nodeReq('vm'),
        //In Node 0.7+ existsSync is on fs.
        exists = fs.existsSync || path.existsSync,
        hasOwn = Object.prototype.hasOwnProperty;

    function hasProp(obj, prop) {
        return hasOwn.call(obj, prop);
    }

    function syncTick(fn) {
        fn();
    }

    function makeError(message, moduleName) {
        var err = new Error(message);
        err.requireModules = [moduleName];
        return err;
    }

    //Supply an implementation that allows synchronous get of a module.
    req.get = function (context, moduleName, relModuleMap, localRequire) {
        if (moduleName === "require" || moduleName === "exports" || moduleName === "module") {
            context.onError(makeError("Explicit require of " + moduleName + " is not allowed.", moduleName));
        }

        var ret, oldTick,
            moduleMap = context.makeModuleMap(moduleName, relModuleMap, false, true);

        //Normalize module name, if it contains . or ..
        moduleName = moduleMap.id;

        if (hasProp(context.defined, moduleName)) {
            ret = context.defined[moduleName];
        } else {
            if (ret === undefined) {
                //Make sure nextTick for this type of call is sync-based.
                oldTick = context.nextTick;
                context.nextTick = syncTick;
                try {
                    if (moduleMap.prefix) {
                        //A plugin, call requirejs to handle it. Now that
                        //nextTick is syncTick, the require will complete
                        //synchronously.
                        localRequire([moduleMap.originalName]);

                        //Now that plugin is loaded, can regenerate the moduleMap
                        //to get the final, normalized ID.
                        moduleMap = context.makeModuleMap(moduleMap.originalName, relModuleMap, false, true);
                        moduleName = moduleMap.id;
                    } else {
                        //Try to dynamically fetch it.
                        req.load(context, moduleName, moduleMap.url);

                        //Enable the module
                        context.enable(moduleMap, relModuleMap);
                    }

                    //Break any cycles by requiring it normally, but this will
                    //finish synchronously
                    require([moduleName]);

                    //The above calls are sync, so can do the next thing safely.
                    ret = context.defined[moduleName];
                } finally {
                    context.nextTick = oldTick;
                }
            }
        }

        return ret;
    };

    req.nextTick = function (fn) {
        process.nextTick(fn);
    };

    //Add wrapper around the code so that it gets the requirejs
    //API instead of the Node API, and it is done lexically so
    //that it survives later execution.
    req.makeNodeWrapper = function (contents) {
        return '(function (require, requirejs, define) { ' +
                contents +
                '\n}(requirejsVars.require, requirejsVars.requirejs, requirejsVars.define));';
    };

    req.load = function (context, moduleName, url) {
        var contents, err,
            config = context.config;

        if (config.shim[moduleName] && (!config.suppress || !config.suppress.nodeShim)) {
            console.warn('Shim config not supported in Node, may or may not work. Detected ' +
                            'for module: ' + moduleName);
        }

        if (exists(url)) {
            contents = fs.readFileSync(url, 'utf8');

            contents = req.makeNodeWrapper(contents);
            try {
                vm.runInThisContext(contents, fs.realpathSync(url));
            } catch (e) {
                err = new Error('Evaluating ' + url + ' as module "' +
                                moduleName + '" failed with error: ' + e);
                err.originalError = e;
                err.moduleName = moduleName;
                err.requireModules = [moduleName];
                err.fileName = url;
                return context.onError(err);
            }
        } else {
            def(moduleName, function () {
                //Get the original name, since relative requires may be
                //resolved differently in node (issue #202). Also, if relative,
                //make it relative to the URL of the item requesting it
                //(issue #393)
                var dirName,
                    map = hasProp(context.registry, moduleName) &&
                            context.registry[moduleName].map,
                    parentMap = map && map.parentMap,
                    originalName = map && map.originalName;

                if (originalName.charAt(0) === '.' && parentMap) {
                    dirName = parentMap.url.split('/');
                    dirName.pop();
                    originalName = dirName.join('/') + '/' + originalName;
                }

                try {
                    return (context.config.nodeRequire || req.nodeRequire)(originalName);
                } catch (e) {
                    err = new Error('Tried loading "' + moduleName + '" at ' +
                                     url + ' then tried node\'s require("' +
                                        originalName + '") and it failed ' +
                                     'with error: ' + e);
                    err.originalError = e;
                    err.moduleName = originalName;
                    err.requireModules = [moduleName];
                    return context.onError(err);
                }
            });
        }

        //Support anonymous modules.
        context.completeLoad(moduleName);
    };

    //Override to provide the function wrapper for define/require.
    req.exec = function (text) {
        /*jslint evil: true */
        text = req.makeNodeWrapper(text);
        return eval(text);
    };
}());

    } else if (env === 'xpconnect') {
        /**
 * @license RequireJS xpconnect Copyright (c) 2013, The Dojo Foundation All Rights Reserved.
 * Available via the MIT or new BSD license.
 * see: http://github.com/jrburke/requirejs for details
 */

/*jslint */
/*global require, load */

(function () {
    'use strict';
    require.load = function (context, moduleName, url) {

        load(url);

        //Support anonymous modules.
        context.completeLoad(moduleName);
    };

}());

    }

    //Support a default file name to execute. Useful for hosted envs
    //like Joyent where it defaults to a server.js as the only executed
    //script. But only do it if this is not an optimization run.
    if (commandOption !== 'o' && (!fileName || !jsSuffixRegExp.test(fileName))) {
        fileName = 'main.js';
    }

    /**
     * Loads the library files that can be used for the optimizer, or for other
     * tasks.
     */
    function loadLib() {
        /**
 * @license Copyright (c) 2010-2011, The Dojo Foundation All Rights Reserved.
 * Available via the MIT or new BSD license.
 * see: http://github.com/jrburke/requirejs for details
 */

/*jslint strict: false */
/*global Packages: false, process: false, window: false, navigator: false,
  document: false, define: false */

/**
 * A plugin that modifies any /env/ path to be the right path based on
 * the host environment. Right now only works for Node, Rhino and browser.
 */
(function () {
    var pathRegExp = /(\/|^)env\/|\{env\}/,
        env = 'unknown';

    if (typeof Packages !== 'undefined') {
        env = 'rhino';
    } else if (typeof process !== 'undefined' && process.versions && !!process.versions.node) {
        env = 'node';
    } else if ((typeof navigator !== 'undefined' && typeof document !== 'undefined') ||
            (typeof importScripts !== 'undefined' && typeof self !== 'undefined')) {
        env = 'browser';
    } else if (typeof Components !== 'undefined' && Components.classes && Components.interfaces) {
        env = 'xpconnect';
    }

    define('env', {
        get: function () {
            return env;
        },

        load: function (name, req, load, config) {
            //Allow override in the config.
            if (config.env) {
                env = config.env;
            }

            name = name.replace(pathRegExp, function (match, prefix) {
                if (match.indexOf('{') === -1) {
                    return prefix + env + '/';
                } else {
                    return env;
                }
            });

            req([name], function (mod) {
                load(mod);
            });
        }
    });
}());/**
 * @license Copyright (c) 2010-2011, The Dojo Foundation All Rights Reserved.
 * Available via the MIT or new BSD license.
 * see: http://github.com/jrburke/requirejs for details
 */

/*jslint plusplus: true */
/*global define */

define('lang', function () {
    'use strict';

    var lang,
        hasOwn = Object.prototype.hasOwnProperty;

    function hasProp(obj, prop) {
        return hasOwn.call(obj, prop);
    }

    lang = {
        backSlashRegExp: /\\/g,
        ostring: Object.prototype.toString,

        isArray: Array.isArray || function (it) {
            return lang.ostring.call(it) === "[object Array]";
        },

        isFunction: function(it) {
            return lang.ostring.call(it) === "[object Function]";
        },

        isRegExp: function(it) {
            return it && it instanceof RegExp;
        },

        hasProp: hasProp,

        //returns true if the object does not have an own property prop,
        //or if it does, it is a falsy value.
        falseProp: function (obj, prop) {
            return !hasProp(obj, prop) || !obj[prop];
        },

        //gets own property value for given prop on object
        getOwn: function (obj, prop) {
            return hasProp(obj, prop) && obj[prop];
        },

        _mixin: function(dest, source, override){
            var name;
            for (name in source) {
                if(source.hasOwnProperty(name) &&
                    (override || !dest.hasOwnProperty(name))) {
                    dest[name] = source[name];
                }
            }

            return dest; // Object
        },

        /**
         * mixin({}, obj1, obj2) is allowed. If the last argument is a boolean,
         * then the source objects properties are force copied over to dest.
         */
        mixin: function(dest){
            var parameters = Array.prototype.slice.call(arguments),
                override, i, l;

            if (!dest) { dest = {}; }

            if (parameters.length > 2 && typeof arguments[parameters.length-1] === 'boolean') {
                override = parameters.pop();
            }

            for (i = 1, l = parameters.length; i < l; i++) {
                lang._mixin(dest, parameters[i], override);
            }
            return dest; // Object
        },


        /**
         * Does a type of deep copy. Do not give it anything fancy, best
         * for basic object copies of objects that also work well as
         * JSON-serialized things, or has properties pointing to functions.
         * For non-array/object values, just returns the same object.
         * @param  {Object} obj      copy properties from this object
         * @param  {Object} [result] optional result object to use
         * @return {Object}
         */
        deeplikeCopy: function (obj) {
            var type, result;

            if (lang.isArray(obj)) {
                result = [];
                obj.forEach(function(value) {
                    result.push(lang.deeplikeCopy(value));
                });
                return result;
            }

            type = typeof obj;
            if (obj === null || obj === undefined || type === 'boolean' ||
                type === 'string' || type === 'number' || lang.isFunction(obj) ||
                lang.isRegExp(obj)) {
                return obj;
            }

            //Anything else is an object, hopefully.
            result = {};
            lang.eachProp(obj, function(value, key) {
                result[key] = lang.deeplikeCopy(value);
            });
            return result;
        },

        delegate: (function () {
            // boodman/crockford delegation w/ cornford optimization
            function TMP() {}
            return function (obj, props) {
                TMP.prototype = obj;
                var tmp = new TMP();
                TMP.prototype = null;
                if (props) {
                    lang.mixin(tmp, props);
                }
                return tmp; // Object
            };
        }()),

        /**
         * Helper function for iterating over an array. If the func returns
         * a true value, it will break out of the loop.
         */
        each: function each(ary, func) {
            if (ary) {
                var i;
                for (i = 0; i < ary.length; i += 1) {
                    if (func(ary[i], i, ary)) {
                        break;
                    }
                }
            }
        },

        /**
         * Cycles over properties in an object and calls a function for each
         * property value. If the function returns a truthy value, then the
         * iteration is stopped.
         */
        eachProp: function eachProp(obj, func) {
            var prop;
            for (prop in obj) {
                if (hasProp(obj, prop)) {
                    if (func(obj[prop], prop)) {
                        break;
                    }
                }
            }
        },

        //Similar to Function.prototype.bind, but the "this" object is specified
        //first, since it is easier to read/figure out what "this" will be.
        bind: function bind(obj, fn) {
            return function () {
                return fn.apply(obj, arguments);
            };
        },

        //Escapes a content string to be be a string that has characters escaped
        //for inclusion as part of a JS string.
        jsEscape: function (content) {
            return content.replace(/(["'\\])/g, '\\$1')
                .replace(/[\f]/g, "\\f")
                .replace(/[\b]/g, "\\b")
                .replace(/[\n]/g, "\\n")
                .replace(/[\t]/g, "\\t")
                .replace(/[\r]/g, "\\r");
        }
    };
    return lang;
});
/**
 * prim 0.0.1 Copyright (c) 2012-2013, The Dojo Foundation All Rights Reserved.
 * Available via the MIT or new BSD license.
 * see: http://github.com/requirejs/prim for details
 */

/*global setImmediate, process, setTimeout, define, module */

//Set prime.hideResolutionConflict = true to allow "resolution-races"
//in promise-tests to pass.
//Since the goal of prim is to be a small impl for trusted code, it is
//more important to normally throw in this case so that we can find
//logic errors quicker.

var prim;
(function () {
    'use strict';
    var op = Object.prototype,
        hasOwn = op.hasOwnProperty;

    function hasProp(obj, prop) {
        return hasOwn.call(obj, prop);
    }

    /**
     * Helper function for iterating over an array. If the func returns
     * a true value, it will break out of the loop.
     */
    function each(ary, func) {
        if (ary) {
            var i;
            for (i = 0; i < ary.length; i += 1) {
                if (ary[i]) {
                    func(ary[i], i, ary);
                }
            }
        }
    }

    function check(p) {
        if (hasProp(p, 'e') || hasProp(p, 'v')) {
            if (!prim.hideResolutionConflict) {
                throw new Error('nope');
            }
            return false;
        }
        return true;
    }

    function notify(ary, value) {
        prim.nextTick(function () {
            each(ary, function (item) {
                item(value);
            });
        });
    }

    prim = function prim() {
        var p,
            ok = [],
            fail = [];

        return (p = {
            callback: function (yes, no) {
                if (no) {
                    p.errback(no);
                }

                if (hasProp(p, 'v')) {
                    prim.nextTick(function () {
                        yes(p.v);
                    });
                } else {
                    ok.push(yes);
                }
            },

            errback: function (no) {
                if (hasProp(p, 'e')) {
                    prim.nextTick(function () {
                        no(p.e);
                    });
                } else {
                    fail.push(no);
                }
            },

            finished: function () {
                return hasProp(p, 'e') || hasProp(p, 'v');
            },

            rejected: function () {
                return hasProp(p, 'e');
            },

            resolve: function (v) {
                if (check(p)) {
                    p.v = v;
                    notify(ok, v);
                }
                return p;
            },
            reject: function (e) {
                if (check(p)) {
                    p.e = e;
                    notify(fail, e);
                }
                return p;
            },

            start: function (fn) {
                p.resolve();
                return p.promise.then(fn);
            },

            promise: {
                then: function (yes, no) {
                    var next = prim();

                    p.callback(function (v) {
                        try {
                            if (yes && typeof yes === 'function') {
                                v = yes(v);
                            }

                            if (v && v.then) {
                                v.then(next.resolve, next.reject);
                            } else {
                                next.resolve(v);
                            }
                        } catch (e) {
                            next.reject(e);
                        }
                    }, function (e) {
                        var err;

                        try {
                            if (!no || typeof no !== 'function') {
                                next.reject(e);
                            } else {
                                err = no(e);

                                if (err && err.then) {
                                    err.then(next.resolve, next.reject);
                                } else {
                                    next.resolve(err);
                                }
                            }
                        } catch (e2) {
                            next.reject(e2);
                        }
                    });

                    return next.promise;
                },

                fail: function (no) {
                    return p.promise.then(null, no);
                },

                end: function () {
                    p.errback(function (e) {
                        throw e;
                    });
                }
            }
        });
    };

    prim.serial = function (ary) {
        var result = prim().resolve().promise;
        each(ary, function (item) {
            result = result.then(function () {
                return item();
            });
        });
        return result;
    };

    prim.nextTick = typeof setImmediate === 'function' ? setImmediate :
        (typeof process !== 'undefined' && process.nextTick ?
            process.nextTick : (typeof setTimeout !== 'undefined' ?
                function (fn) {
                setTimeout(fn, 0);
            } : function (fn) {
        fn();
    }));

    if (typeof define === 'function' && define.amd) {
        define('prim', function () { return prim; });
    } else if (typeof module !== 'undefined' && module.exports) {
        module.exports = prim;
    }
}());
if(env === 'browser') {
/**
 * @license RequireJS Copyright (c) 2012, The Dojo Foundation All Rights Reserved.
 * Available via the MIT or new BSD license.
 * see: http://github.com/jrburke/requirejs for details
 */

/*jslint strict: false */
/*global define: false, load: false */

//Just a stub for use with uglify's consolidator.js
define('browser/assert', function () {
    return {};
});

}

if(env === 'node') {
/**
 * @license RequireJS Copyright (c) 2012, The Dojo Foundation All Rights Reserved.
 * Available via the MIT or new BSD license.
 * see: http://github.com/jrburke/requirejs for details
 */

/*jslint strict: false */
/*global define: false, load: false */

//Needed so that rhino/assert can return a stub for uglify's consolidator.js
define('node/assert', ['assert'], function (assert) {
    return assert;
});

}

if(env === 'rhino') {
/**
 * @license RequireJS Copyright (c) 2012, The Dojo Foundation All Rights Reserved.
 * Available via the MIT or new BSD license.
 * see: http://github.com/jrburke/requirejs for details
 */

/*jslint strict: false */
/*global define: false, load: false */

//Just a stub for use with uglify's consolidator.js
define('rhino/assert', function () {
    return {};
});

}

if(env === 'xpconnect') {
/**
 * @license RequireJS Copyright (c) 2013, The Dojo Foundation All Rights Reserved.
 * Available via the MIT or new BSD license.
 * see: http://github.com/jrburke/requirejs for details
 */

/*jslint strict: false */
/*global define: false, load: false */

//Just a stub for use with uglify's consolidator.js
define('xpconnect/assert', function () {
    return {};
});

}

if(env === 'browser') {
/**
 * @license Copyright (c) 2010-2011, The Dojo Foundation All Rights Reserved.
 * Available via the MIT or new BSD license.
 * see: http://github.com/jrburke/requirejs for details
 */

/*jslint strict: false */
/*global define: false, process: false */

define('browser/args', function () {
    //Always expect config via an API call
    return [];
});

}

if(env === 'node') {
/**
 * @license Copyright (c) 2010-2011, The Dojo Foundation All Rights Reserved.
 * Available via the MIT or new BSD license.
 * see: http://github.com/jrburke/requirejs for details
 */

/*jslint strict: false */
/*global define: false, process: false */

define('node/args', function () {
    //Do not return the "node" or "r.js" arguments
    var args = process.argv.slice(2);

    //Ignore any command option used for main x.js branching
    if (args[0] && args[0].indexOf('-') === 0) {
        args = args.slice(1);
    }

    return args;
});

}

if(env === 'rhino') {
/**
 * @license Copyright (c) 2010-2011, The Dojo Foundation All Rights Reserved.
 * Available via the MIT or new BSD license.
 * see: http://github.com/jrburke/requirejs for details
 */

/*jslint strict: false */
/*global define: false, process: false */

var jsLibRhinoArgs = (typeof rhinoArgs !== 'undefined' && rhinoArgs) || [].concat(Array.prototype.slice.call(arguments, 0));

define('rhino/args', function () {
    var args = jsLibRhinoArgs;

    //Ignore any command option used for main x.js branching
    if (args[0] && args[0].indexOf('-') === 0) {
        args = args.slice(1);
    }

    return args;
});

}

if(env === 'xpconnect') {
/**
 * @license Copyright (c) 2013, The Dojo Foundation All Rights Reserved.
 * Available via the MIT or new BSD license.
 * see: http://github.com/jrburke/requirejs for details
 */

/*jslint strict: false */
/*global define, xpconnectArgs */

var jsLibXpConnectArgs = (typeof xpconnectArgs !== 'undefined' && xpconnectArgs) || [].concat(Array.prototype.slice.call(arguments, 0));

define('xpconnect/args', function () {
    var args = jsLibXpConnectArgs;

    //Ignore any command option used for main x.js branching
    if (args[0] && args[0].indexOf('-') === 0) {
        args = args.slice(1);
    }

    return args;
});

}

if(env === 'browser') {
/**
 * @license RequireJS Copyright (c) 2010-2011, The Dojo Foundation All Rights Reserved.
 * Available via the MIT or new BSD license.
 * see: http://github.com/jrburke/requirejs for details
 */

/*jslint strict: false */
/*global define: false, console: false */

define('browser/load', ['./file'], function (file) {
    function load(fileName) {
        eval(file.readFile(fileName));
    }

    return load;
});

}

if(env === 'node') {
/**
 * @license RequireJS Copyright (c) 2010-2011, The Dojo Foundation All Rights Reserved.
 * Available via the MIT or new BSD license.
 * see: http://github.com/jrburke/requirejs for details
 */

/*jslint strict: false */
/*global define: false, console: false */

define('node/load', ['fs'], function (fs) {
    function load(fileName) {
        var contents = fs.readFileSync(fileName, 'utf8');
        process.compile(contents, fileName);
    }

    return load;
});

}

if(env === 'rhino') {
/**
 * @license RequireJS Copyright (c) 2010-2011, The Dojo Foundation All Rights Reserved.
 * Available via the MIT or new BSD license.
 * see: http://github.com/jrburke/requirejs for details
 */

/*jslint strict: false */
/*global define: false, load: false */

define('rhino/load', function () {
    return load;
});

}

if(env === 'xpconnect') {
/**
 * @license RequireJS Copyright (c) 2013, The Dojo Foundation All Rights Reserved.
 * Available via the MIT or new BSD license.
 * see: http://github.com/jrburke/requirejs for details
 */

/*jslint strict: false */
/*global define: false, load: false */

define('xpconnect/load', function () {
    return load;
});

}

if(env === 'browser') {
/**
 * @license Copyright (c) 2012, The Dojo Foundation All Rights Reserved.
 * Available via the MIT or new BSD license.
 * see: http://github.com/jrburke/requirejs for details
 */

/*jslint sloppy: true, nomen: true */
/*global require, define, console, XMLHttpRequest, requirejs, location */

define('browser/file', ['prim'], function (prim) {

    var file,
        currDirRegExp = /^\.(\/|$)/;

    function frontSlash(path) {
        return path.replace(/\\/g, '/');
    }

    function exists(path) {
        var status, xhr = new XMLHttpRequest();

        //Oh yeah, that is right SYNC IO. Behold its glory
        //and horrible blocking behavior.
        xhr.open('HEAD', path, false);
        xhr.send();
        status = xhr.status;

        return status === 200 || status === 304;
    }

    function mkDir(dir) {
        console.log('mkDir is no-op in browser');
    }

    function mkFullDir(dir) {
        console.log('mkFullDir is no-op in browser');
    }

    file = {
        backSlashRegExp: /\\/g,
        exclusionRegExp: /^\./,
        getLineSeparator: function () {
            return '/';
        },

        exists: function (fileName) {
            return exists(fileName);
        },

        parent: function (fileName) {
            var parts = fileName.split('/');
            parts.pop();
            return parts.join('/');
        },

        /**
         * Gets the absolute file path as a string, normalized
         * to using front slashes for path separators.
         * @param {String} fileName
         */
        absPath: function (fileName) {
            var dir;
            if (currDirRegExp.test(fileName)) {
                dir = frontSlash(location.href);
                if (dir.indexOf('/') !== -1) {
                    dir = dir.split('/');

                    //Pull off protocol and host, just want
                    //to allow paths (other build parts, like
                    //require._isSupportedBuildUrl do not support
                    //full URLs), but a full path from
                    //the root.
                    dir.splice(0, 3);

                    dir.pop();
                    dir = '/' + dir.join('/');
                }

                fileName = dir + fileName.substring(1);
            }

            return fileName;
        },

        normalize: function (fileName) {
            return fileName;
        },

        isFile: function (path) {
            return true;
        },

        isDirectory: function (path) {
            return false;
        },

        getFilteredFileList: function (startDir, regExpFilters, makeUnixPaths) {
            console.log('file.getFilteredFileList is no-op in browser');
        },

        copyDir: function (srcDir, destDir, regExpFilter, onlyCopyNew) {
            console.log('file.copyDir is no-op in browser');

        },

        copyFile: function (srcFileName, destFileName, onlyCopyNew) {
            console.log('file.copyFile is no-op in browser');
        },

        /**
         * Renames a file. May fail if "to" already exists or is on another drive.
         */
        renameFile: function (from, to) {
            console.log('file.renameFile is no-op in browser');
        },

        /**
         * Reads a *text* file.
         */
        readFile: function (path, encoding) {
            var xhr = new XMLHttpRequest();

            //Oh yeah, that is right SYNC IO. Behold its glory
            //and horrible blocking behavior.
            xhr.open('GET', path, false);
            xhr.send();

            return xhr.responseText;
        },

        readFileAsync: function (path, encoding) {
            var xhr = new XMLHttpRequest(),
                d = prim();

            xhr.open('GET', path, true);
            xhr.send();

            xhr.onreadystatechange = function () {
                if (xhr.readyState === 4) {
                    if (xhr.status > 400) {
                        d.reject(new Error('Status: ' + xhr.status + ': ' + xhr.statusText));
                    } else {
                        d.resolve(xhr.responseText);
                    }
                }
            };

            return d.promise;
        },

        saveUtf8File: function (fileName, fileContents) {
            //summary: saves a *text* file using UTF-8 encoding.
            file.saveFile(fileName, fileContents, "utf8");
        },

        saveFile: function (fileName, fileContents, encoding) {
            requirejs.browser.saveFile(fileName, fileContents, encoding);
        },

        deleteFile: function (fileName) {
            console.log('file.deleteFile is no-op in browser');
        },

        /**
         * Deletes any empty directories under the given directory.
         */
        deleteEmptyDirs: function (startDir) {
            console.log('file.deleteEmptyDirs is no-op in browser');
        }
    };

    return file;

});

}

if(env === 'node') {
/**
 * @license Copyright (c) 2010-2011, The Dojo Foundation All Rights Reserved.
 * Available via the MIT or new BSD license.
 * see: http://github.com/jrburke/requirejs for details
 */

/*jslint plusplus: false, octal:false, strict: false */
/*global define: false, process: false */

define('node/file', ['fs', 'path', 'prim'], function (fs, path, prim) {

    var isWindows = process.platform === 'win32',
        windowsDriveRegExp = /^[a-zA-Z]\:\/$/,
        file;

    function frontSlash(path) {
        return path.replace(/\\/g, '/');
    }

    function exists(path) {
        if (isWindows && path.charAt(path.length - 1) === '/' &&
            path.charAt(path.length - 2) !== ':') {
            path = path.substring(0, path.length - 1);
        }

        try {
            fs.statSync(path);
            return true;
        } catch (e) {
            return false;
        }
    }

    function mkDir(dir) {
        if (!exists(dir) && (!isWindows || !windowsDriveRegExp.test(dir))) {
            fs.mkdirSync(dir, 511);
        }
    }

    function mkFullDir(dir) {
        var parts = dir.split('/'),
            currDir = '',
            first = true;

        parts.forEach(function (part) {
            //First part may be empty string if path starts with a slash.
            currDir += part + '/';
            first = false;

            if (part) {
                mkDir(currDir);
            }
        });
    }

    file = {
        backSlashRegExp: /\\/g,
        exclusionRegExp: /^\./,
        getLineSeparator: function () {
            return '/';
        },

        exists: function (fileName) {
            return exists(fileName);
        },

        parent: function (fileName) {
            var parts = fileName.split('/');
            parts.pop();
            return parts.join('/');
        },

        /**
         * Gets the absolute file path as a string, normalized
         * to using front slashes for path separators.
         * @param {String} fileName
         */
        absPath: function (fileName) {
            return frontSlash(path.normalize(frontSlash(fs.realpathSync(fileName))));
        },

        normalize: function (fileName) {
            return frontSlash(path.normalize(fileName));
        },

        isFile: function (path) {
            return fs.statSync(path).isFile();
        },

        isDirectory: function (path) {
            return fs.statSync(path).isDirectory();
        },

        getFilteredFileList: function (/*String*/startDir, /*RegExp*/regExpFilters, /*boolean?*/makeUnixPaths) {
            //summary: Recurses startDir and finds matches to the files that match regExpFilters.include
            //and do not match regExpFilters.exclude. Or just one regexp can be passed in for regExpFilters,
            //and it will be treated as the "include" case.
            //Ignores files/directories that start with a period (.) unless exclusionRegExp
            //is set to another value.
            var files = [], topDir, regExpInclude, regExpExclude, dirFileArray,
                i, stat, filePath, ok, dirFiles, fileName;

            topDir = startDir;

            regExpInclude = regExpFilters.include || regExpFilters;
            regExpExclude = regExpFilters.exclude || null;

            if (file.exists(topDir)) {
                dirFileArray = fs.readdirSync(topDir);
                for (i = 0; i < dirFileArray.length; i++) {
                    fileName = dirFileArray[i];
                    filePath = path.join(topDir, fileName);
                    stat = fs.statSync(filePath);
                    if (stat.isFile()) {
                        if (makeUnixPaths) {
                            //Make sure we have a JS string.
                            if (filePath.indexOf("/") === -1) {
                                filePath = frontSlash(filePath);
                            }
                        }

                        ok = true;
                        if (regExpInclude) {
                            ok = filePath.match(regExpInclude);
                        }
                        if (ok && regExpExclude) {
                            ok = !filePath.match(regExpExclude);
                        }

                        if (ok && (!file.exclusionRegExp ||
                            !file.exclusionRegExp.test(fileName))) {
                            files.push(filePath);
                        }
                    } else if (stat.isDirectory() &&
                              (!file.exclusionRegExp || !file.exclusionRegExp.test(fileName))) {
                        dirFiles = this.getFilteredFileList(filePath, regExpFilters, makeUnixPaths);
                        files.push.apply(files, dirFiles);
                    }
                }
            }

            return files; //Array
        },

        copyDir: function (/*String*/srcDir, /*String*/destDir, /*RegExp?*/regExpFilter, /*boolean?*/onlyCopyNew) {
            //summary: copies files from srcDir to destDir using the regExpFilter to determine if the
            //file should be copied. Returns a list file name strings of the destinations that were copied.
            regExpFilter = regExpFilter || /\w/;

            //Normalize th directory names, but keep front slashes.
            //path module on windows now returns backslashed paths.
            srcDir = frontSlash(path.normalize(srcDir));
            destDir = frontSlash(path.normalize(destDir));

            var fileNames = file.getFilteredFileList(srcDir, regExpFilter, true),
            copiedFiles = [], i, srcFileName, destFileName;

            for (i = 0; i < fileNames.length; i++) {
                srcFileName = fileNames[i];
                destFileName = srcFileName.replace(srcDir, destDir);

                if (file.copyFile(srcFileName, destFileName, onlyCopyNew)) {
                    copiedFiles.push(destFileName);
                }
            }

            return copiedFiles.length ? copiedFiles : null; //Array or null
        },

        copyFile: function (/*String*/srcFileName, /*String*/destFileName, /*boolean?*/onlyCopyNew) {
            //summary: copies srcFileName to destFileName. If onlyCopyNew is set, it only copies the file if
            //srcFileName is newer than destFileName. Returns a boolean indicating if the copy occurred.
            var parentDir;

            //logger.trace("Src filename: " + srcFileName);
            //logger.trace("Dest filename: " + destFileName);

            //If onlyCopyNew is true, then compare dates and only copy if the src is newer
            //than dest.
            if (onlyCopyNew) {
                if (file.exists(destFileName) && fs.statSync(destFileName).mtime.getTime() >= fs.statSync(srcFileName).mtime.getTime()) {
                    return false; //Boolean
                }
            }

            //Make sure destination dir exists.
            parentDir = path.dirname(destFileName);
            if (!file.exists(parentDir)) {
                mkFullDir(parentDir);
            }

            fs.writeFileSync(destFileName, fs.readFileSync(srcFileName, 'binary'), 'binary');

            return true; //Boolean
        },

        /**
         * Renames a file. May fail if "to" already exists or is on another drive.
         */
        renameFile: function (from, to) {
            return fs.renameSync(from, to);
        },

        /**
         * Reads a *text* file.
         */
        readFile: function (/*String*/path, /*String?*/encoding) {
            if (encoding === 'utf-8') {
                encoding = 'utf8';
            }
            if (!encoding) {
                encoding = 'utf8';
            }

            var text = fs.readFileSync(path, encoding);

            //Hmm, would not expect to get A BOM, but it seems to happen,
            //remove it just in case.
            if (text.indexOf('\uFEFF') === 0) {
                text = text.substring(1, text.length);
            }

            return text;
        },

        readFileAsync: function (path, encoding) {
            var d = prim();
            try {
                d.resolve(file.readFile(path, encoding));
            } catch (e) {
                d.reject(e);
            }
            return d.promise;
        },

        saveUtf8File: function (/*String*/fileName, /*String*/fileContents) {
            //summary: saves a *text* file using UTF-8 encoding.
            file.saveFile(fileName, fileContents, "utf8");
        },

        saveFile: function (/*String*/fileName, /*String*/fileContents, /*String?*/encoding) {
            //summary: saves a *text* file.
            var parentDir;

            if (encoding === 'utf-8') {
                encoding = 'utf8';
            }
            if (!encoding) {
                encoding = 'utf8';
            }

            //Make sure destination directories exist.
            parentDir = path.dirname(fileName);
            if (!file.exists(parentDir)) {
                mkFullDir(parentDir);
            }

            fs.writeFileSync(fileName, fileContents, encoding);
        },

        deleteFile: function (/*String*/fileName) {
            //summary: deletes a file or directory if it exists.
            var files, i, stat;
            if (file.exists(fileName)) {
                stat = fs.statSync(fileName);
                if (stat.isDirectory()) {
                    files = fs.readdirSync(fileName);
                    for (i = 0; i < files.length; i++) {
                        this.deleteFile(path.join(fileName, files[i]));
                    }
                    fs.rmdirSync(fileName);
                } else {
                    fs.unlinkSync(fileName);
                }
            }
        },


        /**
         * Deletes any empty directories under the given directory.
         */
        deleteEmptyDirs: function (startDir) {
            var dirFileArray, i, fileName, filePath, stat;

            if (file.exists(startDir)) {
                dirFileArray = fs.readdirSync(startDir);
                for (i = 0; i < dirFileArray.length; i++) {
                    fileName = dirFileArray[i];
                    filePath = path.join(startDir, fileName);
                    stat = fs.statSync(filePath);
                    if (stat.isDirectory()) {
                        file.deleteEmptyDirs(filePath);
                    }
                }

                //If directory is now empty, remove it.
                if (fs.readdirSync(startDir).length ===  0) {
                    file.deleteFile(startDir);
                }
            }
        }
    };

    return file;

});

}

if(env === 'rhino') {
/**
 * @license RequireJS Copyright (c) 2010-2011, The Dojo Foundation All Rights Reserved.
 * Available via the MIT or new BSD license.
 * see: http://github.com/jrburke/requirejs for details
 */
//Helper functions to deal with file I/O.

/*jslint plusplus: false */
/*global java: false, define: false */

define('rhino/file', ['prim'], function (prim) {
    var file = {
        backSlashRegExp: /\\/g,

        exclusionRegExp: /^\./,

        getLineSeparator: function () {
            return file.lineSeparator;
        },

        lineSeparator: java.lang.System.getProperty("line.separator"), //Java String

        exists: function (fileName) {
            return (new java.io.File(fileName)).exists();
        },

        parent: function (fileName) {
            return file.absPath((new java.io.File(fileName)).getParentFile());
        },

        normalize: function (fileName) {
            return file.absPath(fileName);
        },

        isFile: function (path) {
            return (new java.io.File(path)).isFile();
        },

        isDirectory: function (path) {
            return (new java.io.File(path)).isDirectory();
        },

        /**
         * Gets the absolute file path as a string, normalized
         * to using front slashes for path separators.
         * @param {java.io.File||String} file
         */
        absPath: function (fileObj) {
            if (typeof fileObj === "string") {
                fileObj = new java.io.File(fileObj);
            }
            return (fileObj.getCanonicalPath() + "").replace(file.backSlashRegExp, "/");
        },

        getFilteredFileList: function (/*String*/startDir, /*RegExp*/regExpFilters, /*boolean?*/makeUnixPaths, /*boolean?*/startDirIsJavaObject) {
            //summary: Recurses startDir and finds matches to the files that match regExpFilters.include
            //and do not match regExpFilters.exclude. Or just one regexp can be passed in for regExpFilters,
            //and it will be treated as the "include" case.
            //Ignores files/directories that start with a period (.) unless exclusionRegExp
            //is set to another value.
            var files = [], topDir, regExpInclude, regExpExclude, dirFileArray,
                i, fileObj, filePath, ok, dirFiles;

            topDir = startDir;
            if (!startDirIsJavaObject) {
                topDir = new java.io.File(startDir);
            }

            regExpInclude = regExpFilters.include || regExpFilters;
            regExpExclude = regExpFilters.exclude || null;

            if (topDir.exists()) {
                dirFileArray = topDir.listFiles();
                for (i = 0; i < dirFileArray.length; i++) {
                    fileObj = dirFileArray[i];
                    if (fileObj.isFile()) {
                        filePath = fileObj.getPath();
                        if (makeUnixPaths) {
                            //Make sure we have a JS string.
                            filePath = String(filePath);
                            if (filePath.indexOf("/") === -1) {
                                filePath = filePath.replace(/\\/g, "/");
                            }
                        }

                        ok = true;
                        if (regExpInclude) {
                            ok = filePath.match(regExpInclude);
                        }
                        if (ok && regExpExclude) {
                            ok = !filePath.match(regExpExclude);
                        }

                        if (ok && (!file.exclusionRegExp ||
                            !file.exclusionRegExp.test(fileObj.getName()))) {
                            files.push(filePath);
                        }
                    } else if (fileObj.isDirectory() &&
                              (!file.exclusionRegExp || !file.exclusionRegExp.test(fileObj.getName()))) {
                        dirFiles = this.getFilteredFileList(fileObj, regExpFilters, makeUnixPaths, true);
                        files.push.apply(files, dirFiles);
                    }
                }
            }

            return files; //Array
        },

        copyDir: function (/*String*/srcDir, /*String*/destDir, /*RegExp?*/regExpFilter, /*boolean?*/onlyCopyNew) {
            //summary: copies files from srcDir to destDir using the regExpFilter to determine if the
            //file should be copied. Returns a list file name strings of the destinations that were copied.
            regExpFilter = regExpFilter || /\w/;

            var fileNames = file.getFilteredFileList(srcDir, regExpFilter, true),
            copiedFiles = [], i, srcFileName, destFileName;

            for (i = 0; i < fileNames.length; i++) {
                srcFileName = fileNames[i];
                destFileName = srcFileName.replace(srcDir, destDir);

                if (file.copyFile(srcFileName, destFileName, onlyCopyNew)) {
                    copiedFiles.push(destFileName);
                }
            }

            return copiedFiles.length ? copiedFiles : null; //Array or null
        },

        copyFile: function (/*String*/srcFileName, /*String*/destFileName, /*boolean?*/onlyCopyNew) {
            //summary: copies srcFileName to destFileName. If onlyCopyNew is set, it only copies the file if
            //srcFileName is newer than destFileName. Returns a boolean indicating if the copy occurred.
            var destFile = new java.io.File(destFileName), srcFile, parentDir,
            srcChannel, destChannel;

            //logger.trace("Src filename: " + srcFileName);
            //logger.trace("Dest filename: " + destFileName);

            //If onlyCopyNew is true, then compare dates and only copy if the src is newer
            //than dest.
            if (onlyCopyNew) {
                srcFile = new java.io.File(srcFileName);
                if (destFile.exists() && destFile.lastModified() >= srcFile.lastModified()) {
                    return false; //Boolean
                }
            }

            //Make sure destination dir exists.
            parentDir = destFile.getParentFile();
            if (!parentDir.exists()) {
                if (!parentDir.mkdirs()) {
                    throw "Could not create directory: " + parentDir.getCanonicalPath();
                }
            }

            //Java's version of copy file.
            srcChannel = new java.io.FileInputStream(srcFileName).getChannel();
            destChannel = new java.io.FileOutputStream(destFileName).getChannel();
            destChannel.transferFrom(srcChannel, 0, srcChannel.size());
            srcChannel.close();
            destChannel.close();

            return true; //Boolean
        },

        /**
         * Renames a file. May fail if "to" already exists or is on another drive.
         */
        renameFile: function (from, to) {
            return (new java.io.File(from)).renameTo((new java.io.File(to)));
        },

        readFile: function (/*String*/path, /*String?*/encoding) {
            //A file read function that can deal with BOMs
            encoding = encoding || "utf-8";
            var fileObj = new java.io.File(path),
                    input = new java.io.BufferedReader(new java.io.InputStreamReader(new java.io.FileInputStream(fileObj), encoding)),
                    stringBuffer, line;
            try {
                stringBuffer = new java.lang.StringBuffer();
                line = input.readLine();

                // Byte Order Mark (BOM) - The Unicode Standard, version 3.0, page 324
                // http://www.unicode.org/faq/utf_bom.html

                // Note that when we use utf-8, the BOM should appear as "EF BB BF", but it doesn't due to this bug in the JDK:
                // http://bugs.sun.com/bugdatabase/view_bug.do?bug_id=4508058
                if (line && line.length() && line.charAt(0) === 0xfeff) {
                    // Eat the BOM, since we've already found the encoding on this file,
                    // and we plan to concatenating this buffer with others; the BOM should
                    // only appear at the top of a file.
                    line = line.substring(1);
                }
                while (line !== null) {
                    stringBuffer.append(line);
                    stringBuffer.append(file.lineSeparator);
                    line = input.readLine();
                }
                //Make sure we return a JavaScript string and not a Java string.
                return String(stringBuffer.toString()); //String
            } finally {
                input.close();
            }
        },

        readFileAsync: function (path, encoding) {
            var d = prim();
            try {
                d.resolve(file.readFile(path, encoding));
            } catch (e) {
                d.reject(e);
            }
            return d.promise;
        },

        saveUtf8File: function (/*String*/fileName, /*String*/fileContents) {
            //summary: saves a file using UTF-8 encoding.
            file.saveFile(fileName, fileContents, "utf-8");
        },

        saveFile: function (/*String*/fileName, /*String*/fileContents, /*String?*/encoding) {
            //summary: saves a file.
            var outFile = new java.io.File(fileName), outWriter, parentDir, os;

            parentDir = outFile.getAbsoluteFile().getParentFile();
            if (!parentDir.exists()) {
                if (!parentDir.mkdirs()) {
                    throw "Could not create directory: " + parentDir.getAbsolutePath();
                }
            }

            if (encoding) {
                outWriter = new java.io.OutputStreamWriter(new java.io.FileOutputStream(outFile), encoding);
            } else {
                outWriter = new java.io.OutputStreamWriter(new java.io.FileOutputStream(outFile));
            }

            os = new java.io.BufferedWriter(outWriter);
            try {
                os.write(fileContents);
            } finally {
                os.close();
            }
        },

        deleteFile: function (/*String*/fileName) {
            //summary: deletes a file or directory if it exists.
            var fileObj = new java.io.File(fileName), files, i;
            if (fileObj.exists()) {
                if (fileObj.isDirectory()) {
                    files = fileObj.listFiles();
                    for (i = 0; i < files.length; i++) {
                        this.deleteFile(files[i]);
                    }
                }
                fileObj["delete"]();
            }
        },

        /**
         * Deletes any empty directories under the given directory.
         * The startDirIsJavaObject is private to this implementation's
         * recursion needs.
         */
        deleteEmptyDirs: function (startDir, startDirIsJavaObject) {
            var topDir = startDir,
                dirFileArray, i, fileObj;

            if (!startDirIsJavaObject) {
                topDir = new java.io.File(startDir);
            }

            if (topDir.exists()) {
                dirFileArray = topDir.listFiles();
                for (i = 0; i < dirFileArray.length; i++) {
                    fileObj = dirFileArray[i];
                    if (fileObj.isDirectory()) {
                        file.deleteEmptyDirs(fileObj, true);
                    }
                }

                //If the directory is empty now, delete it.
                if (topDir.listFiles().length === 0) {
                    file.deleteFile(String(topDir.getPath()));
                }
            }
        }
    };

    return file;
});

}

if(env === 'xpconnect') {
/**
 * @license RequireJS Copyright (c) 2013, The Dojo Foundation All Rights Reserved.
 * Available via the MIT or new BSD license.
 * see: http://github.com/jrburke/requirejs for details
 */
//Helper functions to deal with file I/O.

/*jslint plusplus: false */
/*global define, Components, xpcUtil */

define('xpconnect/file', ['prim'], function (prim) {
    var file,
        Cc = Components.classes,
        Ci = Components.interfaces,
        //Depends on xpcUtil which is set up in x.js
        xpfile = xpcUtil.xpfile;

    function mkFullDir(dirObj) {
        //1 is DIRECTORY_TYPE, 511 is 0777 permissions
        if (!dirObj.exists()) {
            dirObj.create(1, 511);
        }
    }

    file = {
        backSlashRegExp: /\\/g,

        exclusionRegExp: /^\./,

        getLineSeparator: function () {
            return file.lineSeparator;
        },

        lineSeparator: ('@mozilla.org/windows-registry-key;1' in Cc) ?
                        '\r\n' : '\n',

        exists: function (fileName) {
            return xpfile(fileName).exists();
        },

        parent: function (fileName) {
            return xpfile(fileName).parent;
        },

        normalize: function (fileName) {
            return file.absPath(fileName);
        },

        isFile: function (path) {
            return xpfile(path).isFile();
        },

        isDirectory: function (path) {
            return xpfile(path).isDirectory();
        },

        /**
         * Gets the absolute file path as a string, normalized
         * to using front slashes for path separators.
         * @param {java.io.File||String} file
         */
        absPath: function (fileObj) {
            if (typeof fileObj === "string") {
                fileObj = xpfile(fileObj);
            }
            return fileObj.path;
        },

        getFilteredFileList: function (/*String*/startDir, /*RegExp*/regExpFilters, /*boolean?*/makeUnixPaths, /*boolean?*/startDirIsObject) {
            //summary: Recurses startDir and finds matches to the files that match regExpFilters.include
            //and do not match regExpFilters.exclude. Or just one regexp can be passed in for regExpFilters,
            //and it will be treated as the "include" case.
            //Ignores files/directories that start with a period (.) unless exclusionRegExp
            //is set to another value.
            var files = [], topDir, regExpInclude, regExpExclude, dirFileArray,
                fileObj, filePath, ok, dirFiles;

            topDir = startDir;
            if (!startDirIsObject) {
                topDir = xpfile(startDir);
            }

            regExpInclude = regExpFilters.include || regExpFilters;
            regExpExclude = regExpFilters.exclude || null;

            if (topDir.exists()) {
                dirFileArray = topDir.directoryEntries;
                while (dirFileArray.hasMoreElements()) {
                    fileObj = dirFileArray.getNext().QueryInterface(Ci.nsILocalFile);
                    if (fileObj.isFile()) {
                        filePath = fileObj.path;
                        if (makeUnixPaths) {
                            if (filePath.indexOf("/") === -1) {
                                filePath = filePath.replace(/\\/g, "/");
                            }
                        }

                        ok = true;
                        if (regExpInclude) {
                            ok = filePath.match(regExpInclude);
                        }
                        if (ok && regExpExclude) {
                            ok = !filePath.match(regExpExclude);
                        }

                        if (ok && (!file.exclusionRegExp ||
                            !file.exclusionRegExp.test(fileObj.leafName))) {
                            files.push(filePath);
                        }
                    } else if (fileObj.isDirectory() &&
                              (!file.exclusionRegExp || !file.exclusionRegExp.test(fileObj.leafName))) {
                        dirFiles = this.getFilteredFileList(fileObj, regExpFilters, makeUnixPaths, true);
                        files.push.apply(files, dirFiles);
                    }
                }
            }

            return files; //Array
        },

        copyDir: function (/*String*/srcDir, /*String*/destDir, /*RegExp?*/regExpFilter, /*boolean?*/onlyCopyNew) {
            //summary: copies files from srcDir to destDir using the regExpFilter to determine if the
            //file should be copied. Returns a list file name strings of the destinations that were copied.
            regExpFilter = regExpFilter || /\w/;

            var fileNames = file.getFilteredFileList(srcDir, regExpFilter, true),
            copiedFiles = [], i, srcFileName, destFileName;

            for (i = 0; i < fileNames.length; i += 1) {
                srcFileName = fileNames[i];
                destFileName = srcFileName.replace(srcDir, destDir);

                if (file.copyFile(srcFileName, destFileName, onlyCopyNew)) {
                    copiedFiles.push(destFileName);
                }
            }

            return copiedFiles.length ? copiedFiles : null; //Array or null
        },

        copyFile: function (/*String*/srcFileName, /*String*/destFileName, /*boolean?*/onlyCopyNew) {
            //summary: copies srcFileName to destFileName. If onlyCopyNew is set, it only copies the file if
            //srcFileName is newer than destFileName. Returns a boolean indicating if the copy occurred.
            var destFile = xpfile(destFileName),
            srcFile = xpfile(srcFileName);

            //logger.trace("Src filename: " + srcFileName);
            //logger.trace("Dest filename: " + destFileName);

            //If onlyCopyNew is true, then compare dates and only copy if the src is newer
            //than dest.
            if (onlyCopyNew) {
                if (destFile.exists() && destFile.lastModifiedTime >= srcFile.lastModifiedTime) {
                    return false; //Boolean
                }
            }

            srcFile.copyTo(destFile.parent, destFile.leafName);

            return true; //Boolean
        },

        /**
         * Renames a file. May fail if "to" already exists or is on another drive.
         */
        renameFile: function (from, to) {
            var toFile = xpfile(to);
            return xpfile(from).moveTo(toFile.parent, toFile.leafName);
        },

        readFile: xpcUtil.readFile,

        readFileAsync: function (path, encoding) {
            var d = prim();
            try {
                d.resolve(file.readFile(path, encoding));
            } catch (e) {
                d.reject(e);
            }
            return d.promise;
        },

        saveUtf8File: function (/*String*/fileName, /*String*/fileContents) {
            //summary: saves a file using UTF-8 encoding.
            file.saveFile(fileName, fileContents, "utf-8");
        },

        saveFile: function (/*String*/fileName, /*String*/fileContents, /*String?*/encoding) {
            var outStream, convertStream,
                fileObj = xpfile(fileName);

            mkFullDir(fileObj.parent);

            try {
                outStream = Cc['@mozilla.org/network/file-output-stream;1']
                             .createInstance(Ci.nsIFileOutputStream);
                //438 is decimal for 0777
                outStream.init(fileObj, 0x02 | 0x08 | 0x20, 511, 0);

                convertStream = Cc['@mozilla.org/intl/converter-output-stream;1']
                                  .createInstance(Ci.nsIConverterOutputStream);

                convertStream.init(outStream, encoding, 0, 0);
                convertStream.writeString(fileContents);
            } catch (e) {
                throw new Error((fileObj && fileObj.path || '') + ': ' + e);
            } finally {
                if (convertStream) {
                    convertStream.close();
                }
                if (outStream) {
                    outStream.close();
                }
            }
        },

        deleteFile: function (/*String*/fileName) {
            //summary: deletes a file or directory if it exists.
            var fileObj = xpfile(fileName);
            if (fileObj.exists()) {
                fileObj.remove(true);
            }
        },

        /**
         * Deletes any empty directories under the given directory.
         * The startDirIsJavaObject is private to this implementation's
         * recursion needs.
         */
        deleteEmptyDirs: function (startDir, startDirIsObject) {
            var topDir = startDir,
                dirFileArray, fileObj;

            if (!startDirIsObject) {
                topDir = xpfile(startDir);
            }

            if (topDir.exists()) {
                dirFileArray = topDir.directoryEntries;
                while (dirFileArray.hasMoreElements()) {
                    fileObj = dirFileArray.getNext().QueryInterface(Ci.nsILocalFile);

                    if (fileObj.isDirectory()) {
                        file.deleteEmptyDirs(fileObj, true);
                    }
                }

                //If the directory is empty now, delete it.
                dirFileArray = topDir.directoryEntries;
                if (!dirFileArray.hasMoreElements()) {
                    file.deleteFile(topDir.path);
                }
            }
        }
    };

    return file;
});

}

if(env === 'browser') {
/*global process */
define('browser/quit', function () {
    'use strict';
    return function (code) {
    };
});
}

if(env === 'node') {
/*global process */
define('node/quit', function () {
    'use strict';
    return function (code) {
        var draining = 0;
        var exit = function () {
            if (draining === 0) {
                process.exit(code);
            } else {
                draining -= 1;
            }
        };
        if (process.stdout.bufferSize) {
            draining += 1;
            process.stdout.once('drain', exit);
        }
        if (process.stderr.bufferSize) {
            draining += 1;
            process.stderr.once('drain', exit);
        }
        exit();
    };
});

}

if(env === 'rhino') {
/*global quit */
define('rhino/quit', function () {
    'use strict';
    return function (code) {
        return quit(code);
    };
});

}

if(env === 'xpconnect') {
/*global quit */
define('xpconnect/quit', function () {
    'use strict';
    return function (code) {
        return quit(code);
    };
});

}

if(env === 'browser') {
/**
 * @license RequireJS Copyright (c) 2010-2011, The Dojo Foundation All Rights Reserved.
 * Available via the MIT or new BSD license.
 * see: http://github.com/jrburke/requirejs for details
 */

/*jslint strict: false */
/*global define: false, console: false */

define('browser/print', function () {
    function print(msg) {
        console.log(msg);
    }

    return print;
});

}

if(env === 'node') {
/**
 * @license RequireJS Copyright (c) 2010-2011, The Dojo Foundation All Rights Reserved.
 * Available via the MIT or new BSD license.
 * see: http://github.com/jrburke/requirejs for details
 */

/*jslint strict: false */
/*global define: false, console: false */

define('node/print', function () {
    function print(msg) {
        console.log(msg);
    }

    return print;
});

}

if(env === 'rhino') {
/**
 * @license RequireJS Copyright (c) 2010-2011, The Dojo Foundation All Rights Reserved.
 * Available via the MIT or new BSD license.
 * see: http://github.com/jrburke/requirejs for details
 */

/*jslint strict: false */
/*global define: false, print: false */

define('rhino/print', function () {
    return print;
});

}

if(env === 'xpconnect') {
/**
 * @license RequireJS Copyright (c) 2013, The Dojo Foundation All Rights Reserved.
 * Available via the MIT or new BSD license.
 * see: http://github.com/jrburke/requirejs for details
 */

/*jslint strict: false */
/*global define: false, print: false */

define('xpconnect/print', function () {
    return print;
});

}
/**
 * @license RequireJS Copyright (c) 2010-2011, The Dojo Foundation All Rights Reserved.
 * Available via the MIT or new BSD license.
 * see: http://github.com/jrburke/requirejs for details
 */

/*jslint nomen: false, strict: false */
/*global define: false */

define('logger', ['env!env/print'], function (print) {
    var logger = {
        TRACE: 0,
        INFO: 1,
        WARN: 2,
        ERROR: 3,
        SILENT: 4,
        level: 0,
        logPrefix: "",

        logLevel: function( level ) {
            this.level = level;
        },

        trace: function (message) {
            if (this.level <= this.TRACE) {
                this._print(message);
            }
        },

        info: function (message) {
            if (this.level <= this.INFO) {
                this._print(message);
            }
        },

        warn: function (message) {
            if (this.level <= this.WARN) {
                this._print(message);
            }
        },

        error: function (message) {
            if (this.level <= this.ERROR) {
                this._print(message);
            }
        },

        _print: function (message) {
            this._sysPrint((this.logPrefix ? (this.logPrefix + " ") : "") + message);
        },

        _sysPrint: function (message) {
            print(message);
        }
    };

    return logger;
});
//Just a blank file to use when building the optimizer with the optimizer,
//so that the build does not attempt to inline some env modules,
//like Node's fs and path.

/*
  Copyright (C) 2012 Ariya Hidayat <ariya.hidayat@gmail.com>
  Copyright (C) 2012 Mathias Bynens <mathias@qiwi.be>
  Copyright (C) 2012 Joost-Wim Boekesteijn <joost-wim@boekesteijn.nl>
  Copyright (C) 2012 Kris Kowal <kris.kowal@cixar.com>
  Copyright (C) 2012 Yusuke Suzuki <utatane.tea@gmail.com>
  Copyright (C) 2012 Arpad Borsos <arpad.borsos@googlemail.com>
  Copyright (C) 2011 Ariya Hidayat <ariya.hidayat@gmail.com>

  Redistribution and use in source and binary forms, with or without
  modification, are permitted provided that the following conditions are met:

    * Redistributions of source code must retain the above copyright
      notice, this list of conditions and the following disclaimer.
    * Redistributions in binary form must reproduce the above copyright
      notice, this list of conditions and the following disclaimer in the
      documentation and/or other materials provided with the distribution.

  THIS SOFTWARE IS PROVIDED BY THE COPYRIGHT HOLDERS AND CONTRIBUTORS "AS IS"
  AND ANY EXPRESS OR IMPLIED WARRANTIES, INCLUDING, BUT NOT LIMITED TO, THE
  IMPLIED WARRANTIES OF MERCHANTABILITY AND FITNESS FOR A PARTICULAR PURPOSE
  ARE DISCLAIMED. IN NO EVENT SHALL <COPYRIGHT HOLDER> BE LIABLE FOR ANY
  DIRECT, INDIRECT, INCIDENTAL, SPECIAL, EXEMPLARY, OR CONSEQUENTIAL DAMAGES
  (INCLUDING, BUT NOT LIMITED TO, PROCUREMENT OF SUBSTITUTE GOODS OR SERVICES;
  LOSS OF USE, DATA, OR PROFITS; OR BUSINESS INTERRUPTION) HOWEVER CAUSED AND
  ON ANY THEORY OF LIABILITY, WHETHER IN CONTRACT, STRICT LIABILITY, OR TORT
  (INCLUDING NEGLIGENCE OR OTHERWISE) ARISING IN ANY WAY OUT OF THE USE OF
  THIS SOFTWARE, EVEN IF ADVISED OF THE POSSIBILITY OF SUCH DAMAGE.
*/

/*jslint bitwise:true plusplus:true */
/*global esprima:true, define:true, exports:true, window: true,
throwError: true, createLiteral: true, generateStatement: true,
parseAssignmentExpression: true, parseBlock: true, parseExpression: true,
parseFunctionDeclaration: true, parseFunctionExpression: true,
parseFunctionSourceElements: true, parseVariableIdentifier: true,
parseLeftHandSideExpression: true,
parseStatement: true, parseSourceElement: true */

(function (root, factory) {
    'use strict';

    // Universal Module Definition (UMD) to support AMD, CommonJS/Node.js,
    // Rhino, and plain browser loading.
    if (typeof define === 'function' && define.amd) {
        define('esprima', ['exports'], factory);
    } else if (typeof exports !== 'undefined') {
        factory(exports);
    } else {
        factory((root.esprima = {}));
    }
}(this, function (exports) {
    'use strict';

    var Token,
        TokenName,
        Syntax,
        PropertyKind,
        Messages,
        Regex,
        source,
        strict,
        index,
        lineNumber,
        lineStart,
        length,
        buffer,
        state,
        extra;

    Token = {
        BooleanLiteral: 1,
        EOF: 2,
        Identifier: 3,
        Keyword: 4,
        NullLiteral: 5,
        NumericLiteral: 6,
        Punctuator: 7,
        StringLiteral: 8
    };

    TokenName = {};
    TokenName[Token.BooleanLiteral] = 'Boolean';
    TokenName[Token.EOF] = '<end>';
    TokenName[Token.Identifier] = 'Identifier';
    TokenName[Token.Keyword] = 'Keyword';
    TokenName[Token.NullLiteral] = 'Null';
    TokenName[Token.NumericLiteral] = 'Numeric';
    TokenName[Token.Punctuator] = 'Punctuator';
    TokenName[Token.StringLiteral] = 'String';

    Syntax = {
        AssignmentExpression: 'AssignmentExpression',
        ArrayExpression: 'ArrayExpression',
        BlockStatement: 'BlockStatement',
        BinaryExpression: 'BinaryExpression',
        BreakStatement: 'BreakStatement',
        CallExpression: 'CallExpression',
        CatchClause: 'CatchClause',
        ConditionalExpression: 'ConditionalExpression',
        ContinueStatement: 'ContinueStatement',
        DoWhileStatement: 'DoWhileStatement',
        DebuggerStatement: 'DebuggerStatement',
        EmptyStatement: 'EmptyStatement',
        ExpressionStatement: 'ExpressionStatement',
        ForStatement: 'ForStatement',
        ForInStatement: 'ForInStatement',
        FunctionDeclaration: 'FunctionDeclaration',
        FunctionExpression: 'FunctionExpression',
        Identifier: 'Identifier',
        IfStatement: 'IfStatement',
        Literal: 'Literal',
        LabeledStatement: 'LabeledStatement',
        LogicalExpression: 'LogicalExpression',
        MemberExpression: 'MemberExpression',
        NewExpression: 'NewExpression',
        ObjectExpression: 'ObjectExpression',
        Program: 'Program',
        Property: 'Property',
        ReturnStatement: 'ReturnStatement',
        SequenceExpression: 'SequenceExpression',
        SwitchStatement: 'SwitchStatement',
        SwitchCase: 'SwitchCase',
        ThisExpression: 'ThisExpression',
        ThrowStatement: 'ThrowStatement',
        TryStatement: 'TryStatement',
        UnaryExpression: 'UnaryExpression',
        UpdateExpression: 'UpdateExpression',
        VariableDeclaration: 'VariableDeclaration',
        VariableDeclarator: 'VariableDeclarator',
        WhileStatement: 'WhileStatement',
        WithStatement: 'WithStatement'
    };

    PropertyKind = {
        Data: 1,
        Get: 2,
        Set: 4
    };

    // Error messages should be identical to V8.
    Messages = {
        UnexpectedToken:  'Unexpected token %0',
        UnexpectedNumber:  'Unexpected number',
        UnexpectedString:  'Unexpected string',
        UnexpectedIdentifier:  'Unexpected identifier',
        UnexpectedReserved:  'Unexpected reserved word',
        UnexpectedEOS:  'Unexpected end of input',
        NewlineAfterThrow:  'Illegal newline after throw',
        InvalidRegExp: 'Invalid regular expression',
        UnterminatedRegExp:  'Invalid regular expression: missing /',
        InvalidLHSInAssignment:  'Invalid left-hand side in assignment',
        InvalidLHSInForIn:  'Invalid left-hand side in for-in',
        MultipleDefaultsInSwitch: 'More than one default clause in switch statement',
        NoCatchOrFinally:  'Missing catch or finally after try',
        UnknownLabel: 'Undefined label \'%0\'',
        Redeclaration: '%0 \'%1\' has already been declared',
        IllegalContinue: 'Illegal continue statement',
        IllegalBreak: 'Illegal break statement',
        IllegalReturn: 'Illegal return statement',
        StrictModeWith:  'Strict mode code may not include a with statement',
        StrictCatchVariable:  'Catch variable may not be eval or arguments in strict mode',
        StrictVarName:  'Variable name may not be eval or arguments in strict mode',
        StrictParamName:  'Parameter name eval or arguments is not allowed in strict mode',
        StrictParamDupe: 'Strict mode function may not have duplicate parameter names',
        StrictFunctionName:  'Function name may not be eval or arguments in strict mode',
        StrictOctalLiteral:  'Octal literals are not allowed in strict mode.',
        StrictDelete:  'Delete of an unqualified identifier in strict mode.',
        StrictDuplicateProperty:  'Duplicate data property in object literal not allowed in strict mode',
        AccessorDataProperty:  'Object literal may not have data and accessor property with the same name',
        AccessorGetSet:  'Object literal may not have multiple get/set accessors with the same name',
        StrictLHSAssignment:  'Assignment to eval or arguments is not allowed in strict mode',
        StrictLHSPostfix:  'Postfix increment/decrement may not have eval or arguments operand in strict mode',
        StrictLHSPrefix:  'Prefix increment/decrement may not have eval or arguments operand in strict mode',
        StrictReservedWord:  'Use of future reserved word in strict mode'
    };

    // See also tools/generate-unicode-regex.py.
    Regex = {
        NonAsciiIdentifierStart: new RegExp('[\xaa\xb5\xba\xc0-\xd6\xd8-\xf6\xf8-\u02c1\u02c6-\u02d1\u02e0-\u02e4\u02ec\u02ee\u0370-\u0374\u0376\u0377\u037a-\u037d\u0386\u0388-\u038a\u038c\u038e-\u03a1\u03a3-\u03f5\u03f7-\u0481\u048a-\u0527\u0531-\u0556\u0559\u0561-\u0587\u05d0-\u05ea\u05f0-\u05f2\u0620-\u064a\u066e\u066f\u0671-\u06d3\u06d5\u06e5\u06e6\u06ee\u06ef\u06fa-\u06fc\u06ff\u0710\u0712-\u072f\u074d-\u07a5\u07b1\u07ca-\u07ea\u07f4\u07f5\u07fa\u0800-\u0815\u081a\u0824\u0828\u0840-\u0858\u08a0\u08a2-\u08ac\u0904-\u0939\u093d\u0950\u0958-\u0961\u0971-\u0977\u0979-\u097f\u0985-\u098c\u098f\u0990\u0993-\u09a8\u09aa-\u09b0\u09b2\u09b6-\u09b9\u09bd\u09ce\u09dc\u09dd\u09df-\u09e1\u09f0\u09f1\u0a05-\u0a0a\u0a0f\u0a10\u0a13-\u0a28\u0a2a-\u0a30\u0a32\u0a33\u0a35\u0a36\u0a38\u0a39\u0a59-\u0a5c\u0a5e\u0a72-\u0a74\u0a85-\u0a8d\u0a8f-\u0a91\u0a93-\u0aa8\u0aaa-\u0ab0\u0ab2\u0ab3\u0ab5-\u0ab9\u0abd\u0ad0\u0ae0\u0ae1\u0b05-\u0b0c\u0b0f\u0b10\u0b13-\u0b28\u0b2a-\u0b30\u0b32\u0b33\u0b35-\u0b39\u0b3d\u0b5c\u0b5d\u0b5f-\u0b61\u0b71\u0b83\u0b85-\u0b8a\u0b8e-\u0b90\u0b92-\u0b95\u0b99\u0b9a\u0b9c\u0b9e\u0b9f\u0ba3\u0ba4\u0ba8-\u0baa\u0bae-\u0bb9\u0bd0\u0c05-\u0c0c\u0c0e-\u0c10\u0c12-\u0c28\u0c2a-\u0c33\u0c35-\u0c39\u0c3d\u0c58\u0c59\u0c60\u0c61\u0c85-\u0c8c\u0c8e-\u0c90\u0c92-\u0ca8\u0caa-\u0cb3\u0cb5-\u0cb9\u0cbd\u0cde\u0ce0\u0ce1\u0cf1\u0cf2\u0d05-\u0d0c\u0d0e-\u0d10\u0d12-\u0d3a\u0d3d\u0d4e\u0d60\u0d61\u0d7a-\u0d7f\u0d85-\u0d96\u0d9a-\u0db1\u0db3-\u0dbb\u0dbd\u0dc0-\u0dc6\u0e01-\u0e30\u0e32\u0e33\u0e40-\u0e46\u0e81\u0e82\u0e84\u0e87\u0e88\u0e8a\u0e8d\u0e94-\u0e97\u0e99-\u0e9f\u0ea1-\u0ea3\u0ea5\u0ea7\u0eaa\u0eab\u0ead-\u0eb0\u0eb2\u0eb3\u0ebd\u0ec0-\u0ec4\u0ec6\u0edc-\u0edf\u0f00\u0f40-\u0f47\u0f49-\u0f6c\u0f88-\u0f8c\u1000-\u102a\u103f\u1050-\u1055\u105a-\u105d\u1061\u1065\u1066\u106e-\u1070\u1075-\u1081\u108e\u10a0-\u10c5\u10c7\u10cd\u10d0-\u10fa\u10fc-\u1248\u124a-\u124d\u1250-\u1256\u1258\u125a-\u125d\u1260-\u1288\u128a-\u128d\u1290-\u12b0\u12b2-\u12b5\u12b8-\u12be\u12c0\u12c2-\u12c5\u12c8-\u12d6\u12d8-\u1310\u1312-\u1315\u1318-\u135a\u1380-\u138f\u13a0-\u13f4\u1401-\u166c\u166f-\u167f\u1681-\u169a\u16a0-\u16ea\u16ee-\u16f0\u1700-\u170c\u170e-\u1711\u1720-\u1731\u1740-\u1751\u1760-\u176c\u176e-\u1770\u1780-\u17b3\u17d7\u17dc\u1820-\u1877\u1880-\u18a8\u18aa\u18b0-\u18f5\u1900-\u191c\u1950-\u196d\u1970-\u1974\u1980-\u19ab\u19c1-\u19c7\u1a00-\u1a16\u1a20-\u1a54\u1aa7\u1b05-\u1b33\u1b45-\u1b4b\u1b83-\u1ba0\u1bae\u1baf\u1bba-\u1be5\u1c00-\u1c23\u1c4d-\u1c4f\u1c5a-\u1c7d\u1ce9-\u1cec\u1cee-\u1cf1\u1cf5\u1cf6\u1d00-\u1dbf\u1e00-\u1f15\u1f18-\u1f1d\u1f20-\u1f45\u1f48-\u1f4d\u1f50-\u1f57\u1f59\u1f5b\u1f5d\u1f5f-\u1f7d\u1f80-\u1fb4\u1fb6-\u1fbc\u1fbe\u1fc2-\u1fc4\u1fc6-\u1fcc\u1fd0-\u1fd3\u1fd6-\u1fdb\u1fe0-\u1fec\u1ff2-\u1ff4\u1ff6-\u1ffc\u2071\u207f\u2090-\u209c\u2102\u2107\u210a-\u2113\u2115\u2119-\u211d\u2124\u2126\u2128\u212a-\u212d\u212f-\u2139\u213c-\u213f\u2145-\u2149\u214e\u2160-\u2188\u2c00-\u2c2e\u2c30-\u2c5e\u2c60-\u2ce4\u2ceb-\u2cee\u2cf2\u2cf3\u2d00-\u2d25\u2d27\u2d2d\u2d30-\u2d67\u2d6f\u2d80-\u2d96\u2da0-\u2da6\u2da8-\u2dae\u2db0-\u2db6\u2db8-\u2dbe\u2dc0-\u2dc6\u2dc8-\u2dce\u2dd0-\u2dd6\u2dd8-\u2dde\u2e2f\u3005-\u3007\u3021-\u3029\u3031-\u3035\u3038-\u303c\u3041-\u3096\u309d-\u309f\u30a1-\u30fa\u30fc-\u30ff\u3105-\u312d\u3131-\u318e\u31a0-\u31ba\u31f0-\u31ff\u3400-\u4db5\u4e00-\u9fcc\ua000-\ua48c\ua4d0-\ua4fd\ua500-\ua60c\ua610-\ua61f\ua62a\ua62b\ua640-\ua66e\ua67f-\ua697\ua6a0-\ua6ef\ua717-\ua71f\ua722-\ua788\ua78b-\ua78e\ua790-\ua793\ua7a0-\ua7aa\ua7f8-\ua801\ua803-\ua805\ua807-\ua80a\ua80c-\ua822\ua840-\ua873\ua882-\ua8b3\ua8f2-\ua8f7\ua8fb\ua90a-\ua925\ua930-\ua946\ua960-\ua97c\ua984-\ua9b2\ua9cf\uaa00-\uaa28\uaa40-\uaa42\uaa44-\uaa4b\uaa60-\uaa76\uaa7a\uaa80-\uaaaf\uaab1\uaab5\uaab6\uaab9-\uaabd\uaac0\uaac2\uaadb-\uaadd\uaae0-\uaaea\uaaf2-\uaaf4\uab01-\uab06\uab09-\uab0e\uab11-\uab16\uab20-\uab26\uab28-\uab2e\uabc0-\uabe2\uac00-\ud7a3\ud7b0-\ud7c6\ud7cb-\ud7fb\uf900-\ufa6d\ufa70-\ufad9\ufb00-\ufb06\ufb13-\ufb17\ufb1d\ufb1f-\ufb28\ufb2a-\ufb36\ufb38-\ufb3c\ufb3e\ufb40\ufb41\ufb43\ufb44\ufb46-\ufbb1\ufbd3-\ufd3d\ufd50-\ufd8f\ufd92-\ufdc7\ufdf0-\ufdfb\ufe70-\ufe74\ufe76-\ufefc\uff21-\uff3a\uff41-\uff5a\uff66-\uffbe\uffc2-\uffc7\uffca-\uffcf\uffd2-\uffd7\uffda-\uffdc]'),
        NonAsciiIdentifierPart: new RegExp('[\xaa\xb5\xba\xc0-\xd6\xd8-\xf6\xf8-\u02c1\u02c6-\u02d1\u02e0-\u02e4\u02ec\u02ee\u0300-\u0374\u0376\u0377\u037a-\u037d\u0386\u0388-\u038a\u038c\u038e-\u03a1\u03a3-\u03f5\u03f7-\u0481\u0483-\u0487\u048a-\u0527\u0531-\u0556\u0559\u0561-\u0587\u0591-\u05bd\u05bf\u05c1\u05c2\u05c4\u05c5\u05c7\u05d0-\u05ea\u05f0-\u05f2\u0610-\u061a\u0620-\u0669\u066e-\u06d3\u06d5-\u06dc\u06df-\u06e8\u06ea-\u06fc\u06ff\u0710-\u074a\u074d-\u07b1\u07c0-\u07f5\u07fa\u0800-\u082d\u0840-\u085b\u08a0\u08a2-\u08ac\u08e4-\u08fe\u0900-\u0963\u0966-\u096f\u0971-\u0977\u0979-\u097f\u0981-\u0983\u0985-\u098c\u098f\u0990\u0993-\u09a8\u09aa-\u09b0\u09b2\u09b6-\u09b9\u09bc-\u09c4\u09c7\u09c8\u09cb-\u09ce\u09d7\u09dc\u09dd\u09df-\u09e3\u09e6-\u09f1\u0a01-\u0a03\u0a05-\u0a0a\u0a0f\u0a10\u0a13-\u0a28\u0a2a-\u0a30\u0a32\u0a33\u0a35\u0a36\u0a38\u0a39\u0a3c\u0a3e-\u0a42\u0a47\u0a48\u0a4b-\u0a4d\u0a51\u0a59-\u0a5c\u0a5e\u0a66-\u0a75\u0a81-\u0a83\u0a85-\u0a8d\u0a8f-\u0a91\u0a93-\u0aa8\u0aaa-\u0ab0\u0ab2\u0ab3\u0ab5-\u0ab9\u0abc-\u0ac5\u0ac7-\u0ac9\u0acb-\u0acd\u0ad0\u0ae0-\u0ae3\u0ae6-\u0aef\u0b01-\u0b03\u0b05-\u0b0c\u0b0f\u0b10\u0b13-\u0b28\u0b2a-\u0b30\u0b32\u0b33\u0b35-\u0b39\u0b3c-\u0b44\u0b47\u0b48\u0b4b-\u0b4d\u0b56\u0b57\u0b5c\u0b5d\u0b5f-\u0b63\u0b66-\u0b6f\u0b71\u0b82\u0b83\u0b85-\u0b8a\u0b8e-\u0b90\u0b92-\u0b95\u0b99\u0b9a\u0b9c\u0b9e\u0b9f\u0ba3\u0ba4\u0ba8-\u0baa\u0bae-\u0bb9\u0bbe-\u0bc2\u0bc6-\u0bc8\u0bca-\u0bcd\u0bd0\u0bd7\u0be6-\u0bef\u0c01-\u0c03\u0c05-\u0c0c\u0c0e-\u0c10\u0c12-\u0c28\u0c2a-\u0c33\u0c35-\u0c39\u0c3d-\u0c44\u0c46-\u0c48\u0c4a-\u0c4d\u0c55\u0c56\u0c58\u0c59\u0c60-\u0c63\u0c66-\u0c6f\u0c82\u0c83\u0c85-\u0c8c\u0c8e-\u0c90\u0c92-\u0ca8\u0caa-\u0cb3\u0cb5-\u0cb9\u0cbc-\u0cc4\u0cc6-\u0cc8\u0cca-\u0ccd\u0cd5\u0cd6\u0cde\u0ce0-\u0ce3\u0ce6-\u0cef\u0cf1\u0cf2\u0d02\u0d03\u0d05-\u0d0c\u0d0e-\u0d10\u0d12-\u0d3a\u0d3d-\u0d44\u0d46-\u0d48\u0d4a-\u0d4e\u0d57\u0d60-\u0d63\u0d66-\u0d6f\u0d7a-\u0d7f\u0d82\u0d83\u0d85-\u0d96\u0d9a-\u0db1\u0db3-\u0dbb\u0dbd\u0dc0-\u0dc6\u0dca\u0dcf-\u0dd4\u0dd6\u0dd8-\u0ddf\u0df2\u0df3\u0e01-\u0e3a\u0e40-\u0e4e\u0e50-\u0e59\u0e81\u0e82\u0e84\u0e87\u0e88\u0e8a\u0e8d\u0e94-\u0e97\u0e99-\u0e9f\u0ea1-\u0ea3\u0ea5\u0ea7\u0eaa\u0eab\u0ead-\u0eb9\u0ebb-\u0ebd\u0ec0-\u0ec4\u0ec6\u0ec8-\u0ecd\u0ed0-\u0ed9\u0edc-\u0edf\u0f00\u0f18\u0f19\u0f20-\u0f29\u0f35\u0f37\u0f39\u0f3e-\u0f47\u0f49-\u0f6c\u0f71-\u0f84\u0f86-\u0f97\u0f99-\u0fbc\u0fc6\u1000-\u1049\u1050-\u109d\u10a0-\u10c5\u10c7\u10cd\u10d0-\u10fa\u10fc-\u1248\u124a-\u124d\u1250-\u1256\u1258\u125a-\u125d\u1260-\u1288\u128a-\u128d\u1290-\u12b0\u12b2-\u12b5\u12b8-\u12be\u12c0\u12c2-\u12c5\u12c8-\u12d6\u12d8-\u1310\u1312-\u1315\u1318-\u135a\u135d-\u135f\u1380-\u138f\u13a0-\u13f4\u1401-\u166c\u166f-\u167f\u1681-\u169a\u16a0-\u16ea\u16ee-\u16f0\u1700-\u170c\u170e-\u1714\u1720-\u1734\u1740-\u1753\u1760-\u176c\u176e-\u1770\u1772\u1773\u1780-\u17d3\u17d7\u17dc\u17dd\u17e0-\u17e9\u180b-\u180d\u1810-\u1819\u1820-\u1877\u1880-\u18aa\u18b0-\u18f5\u1900-\u191c\u1920-\u192b\u1930-\u193b\u1946-\u196d\u1970-\u1974\u1980-\u19ab\u19b0-\u19c9\u19d0-\u19d9\u1a00-\u1a1b\u1a20-\u1a5e\u1a60-\u1a7c\u1a7f-\u1a89\u1a90-\u1a99\u1aa7\u1b00-\u1b4b\u1b50-\u1b59\u1b6b-\u1b73\u1b80-\u1bf3\u1c00-\u1c37\u1c40-\u1c49\u1c4d-\u1c7d\u1cd0-\u1cd2\u1cd4-\u1cf6\u1d00-\u1de6\u1dfc-\u1f15\u1f18-\u1f1d\u1f20-\u1f45\u1f48-\u1f4d\u1f50-\u1f57\u1f59\u1f5b\u1f5d\u1f5f-\u1f7d\u1f80-\u1fb4\u1fb6-\u1fbc\u1fbe\u1fc2-\u1fc4\u1fc6-\u1fcc\u1fd0-\u1fd3\u1fd6-\u1fdb\u1fe0-\u1fec\u1ff2-\u1ff4\u1ff6-\u1ffc\u200c\u200d\u203f\u2040\u2054\u2071\u207f\u2090-\u209c\u20d0-\u20dc\u20e1\u20e5-\u20f0\u2102\u2107\u210a-\u2113\u2115\u2119-\u211d\u2124\u2126\u2128\u212a-\u212d\u212f-\u2139\u213c-\u213f\u2145-\u2149\u214e\u2160-\u2188\u2c00-\u2c2e\u2c30-\u2c5e\u2c60-\u2ce4\u2ceb-\u2cf3\u2d00-\u2d25\u2d27\u2d2d\u2d30-\u2d67\u2d6f\u2d7f-\u2d96\u2da0-\u2da6\u2da8-\u2dae\u2db0-\u2db6\u2db8-\u2dbe\u2dc0-\u2dc6\u2dc8-\u2dce\u2dd0-\u2dd6\u2dd8-\u2dde\u2de0-\u2dff\u2e2f\u3005-\u3007\u3021-\u302f\u3031-\u3035\u3038-\u303c\u3041-\u3096\u3099\u309a\u309d-\u309f\u30a1-\u30fa\u30fc-\u30ff\u3105-\u312d\u3131-\u318e\u31a0-\u31ba\u31f0-\u31ff\u3400-\u4db5\u4e00-\u9fcc\ua000-\ua48c\ua4d0-\ua4fd\ua500-\ua60c\ua610-\ua62b\ua640-\ua66f\ua674-\ua67d\ua67f-\ua697\ua69f-\ua6f1\ua717-\ua71f\ua722-\ua788\ua78b-\ua78e\ua790-\ua793\ua7a0-\ua7aa\ua7f8-\ua827\ua840-\ua873\ua880-\ua8c4\ua8d0-\ua8d9\ua8e0-\ua8f7\ua8fb\ua900-\ua92d\ua930-\ua953\ua960-\ua97c\ua980-\ua9c0\ua9cf-\ua9d9\uaa00-\uaa36\uaa40-\uaa4d\uaa50-\uaa59\uaa60-\uaa76\uaa7a\uaa7b\uaa80-\uaac2\uaadb-\uaadd\uaae0-\uaaef\uaaf2-\uaaf6\uab01-\uab06\uab09-\uab0e\uab11-\uab16\uab20-\uab26\uab28-\uab2e\uabc0-\uabea\uabec\uabed\uabf0-\uabf9\uac00-\ud7a3\ud7b0-\ud7c6\ud7cb-\ud7fb\uf900-\ufa6d\ufa70-\ufad9\ufb00-\ufb06\ufb13-\ufb17\ufb1d-\ufb28\ufb2a-\ufb36\ufb38-\ufb3c\ufb3e\ufb40\ufb41\ufb43\ufb44\ufb46-\ufbb1\ufbd3-\ufd3d\ufd50-\ufd8f\ufd92-\ufdc7\ufdf0-\ufdfb\ufe00-\ufe0f\ufe20-\ufe26\ufe33\ufe34\ufe4d-\ufe4f\ufe70-\ufe74\ufe76-\ufefc\uff10-\uff19\uff21-\uff3a\uff3f\uff41-\uff5a\uff66-\uffbe\uffc2-\uffc7\uffca-\uffcf\uffd2-\uffd7\uffda-\uffdc]')
    };

    // Ensure the condition is true, otherwise throw an error.
    // This is only to have a better contract semantic, i.e. another safety net
    // to catch a logic error. The condition shall be fulfilled in normal case.
    // Do NOT use this to enforce a certain condition on any user input.

    function assert(condition, message) {
        if (!condition) {
            throw new Error('ASSERT: ' + message);
        }
    }

    function sliceSource(from, to) {
        return source.slice(from, to);
    }

    if (typeof 'esprima'[0] === 'undefined') {
        sliceSource = function sliceArraySource(from, to) {
            return source.slice(from, to).join('');
        };
    }

    function isDecimalDigit(ch) {
        return '0123456789'.indexOf(ch) >= 0;
    }

    function isHexDigit(ch) {
        return '0123456789abcdefABCDEF'.indexOf(ch) >= 0;
    }

    function isOctalDigit(ch) {
        return '01234567'.indexOf(ch) >= 0;
    }


    // 7.2 White Space

    function isWhiteSpace(ch) {
        return (ch === ' ') || (ch === '\u0009') || (ch === '\u000B') ||
            (ch === '\u000C') || (ch === '\u00A0') ||
            (ch.charCodeAt(0) >= 0x1680 &&
             '\u1680\u180E\u2000\u2001\u2002\u2003\u2004\u2005\u2006\u2007\u2008\u2009\u200A\u202F\u205F\u3000\uFEFF'.indexOf(ch) >= 0);
    }

    // 7.3 Line Terminators

    function isLineTerminator(ch) {
        return (ch === '\n' || ch === '\r' || ch === '\u2028' || ch === '\u2029');
    }

    // 7.6 Identifier Names and Identifiers

    function isIdentifierStart(ch) {
        return (ch === '$') || (ch === '_') || (ch === '\\') ||
            (ch >= 'a' && ch <= 'z') || (ch >= 'A' && ch <= 'Z') ||
            ((ch.charCodeAt(0) >= 0x80) && Regex.NonAsciiIdentifierStart.test(ch));
    }

    function isIdentifierPart(ch) {
        return (ch === '$') || (ch === '_') || (ch === '\\') ||
            (ch >= 'a' && ch <= 'z') || (ch >= 'A' && ch <= 'Z') ||
            ((ch >= '0') && (ch <= '9')) ||
            ((ch.charCodeAt(0) >= 0x80) && Regex.NonAsciiIdentifierPart.test(ch));
    }

    // 7.6.1.2 Future Reserved Words

    function isFutureReservedWord(id) {
        switch (id) {

        // Future reserved words.
        case 'class':
        case 'enum':
        case 'export':
        case 'extends':
        case 'import':
        case 'super':
            return true;
        }

        return false;
    }

    function isStrictModeReservedWord(id) {
        switch (id) {

        // Strict Mode reserved words.
        case 'implements':
        case 'interface':
        case 'package':
        case 'private':
        case 'protected':
        case 'public':
        case 'static':
        case 'yield':
        case 'let':
            return true;
        }

        return false;
    }

    function isRestrictedWord(id) {
        return id === 'eval' || id === 'arguments';
    }

    // 7.6.1.1 Keywords

    function isKeyword(id) {
        var keyword = false;
        switch (id.length) {
        case 2:
            keyword = (id === 'if') || (id === 'in') || (id === 'do');
            break;
        case 3:
            keyword = (id === 'var') || (id === 'for') || (id === 'new') || (id === 'try');
            break;
        case 4:
            keyword = (id === 'this') || (id === 'else') || (id === 'case') || (id === 'void') || (id === 'with');
            break;
        case 5:
            keyword = (id === 'while') || (id === 'break') || (id === 'catch') || (id === 'throw');
            break;
        case 6:
            keyword = (id === 'return') || (id === 'typeof') || (id === 'delete') || (id === 'switch');
            break;
        case 7:
            keyword = (id === 'default') || (id === 'finally');
            break;
        case 8:
            keyword = (id === 'function') || (id === 'continue') || (id === 'debugger');
            break;
        case 10:
            keyword = (id === 'instanceof');
            break;
        }

        if (keyword) {
            return true;
        }

        switch (id) {
        // Future reserved words.
        // 'const' is specialized as Keyword in V8.
        case 'const':
            return true;

        // For compatiblity to SpiderMonkey and ES.next
        case 'yield':
        case 'let':
            return true;
        }

        if (strict && isStrictModeReservedWord(id)) {
            return true;
        }

        return isFutureReservedWord(id);
    }

    // 7.4 Comments

    function skipComment() {
        var ch, blockComment, lineComment;

        blockComment = false;
        lineComment = false;

        while (index < length) {
            ch = source[index];

            if (lineComment) {
                ch = source[index++];
                if (isLineTerminator(ch)) {
                    lineComment = false;
                    if (ch === '\r' && source[index] === '\n') {
                        ++index;
                    }
                    ++lineNumber;
                    lineStart = index;
                }
            } else if (blockComment) {
                if (isLineTerminator(ch)) {
                    if (ch === '\r' && source[index + 1] === '\n') {
                        ++index;
                    }
                    ++lineNumber;
                    ++index;
                    lineStart = index;
                    if (index >= length) {
                        throwError({}, Messages.UnexpectedToken, 'ILLEGAL');
                    }
                } else {
                    ch = source[index++];
                    if (index >= length) {
                        throwError({}, Messages.UnexpectedToken, 'ILLEGAL');
                    }
                    if (ch === '*') {
                        ch = source[index];
                        if (ch === '/') {
                            ++index;
                            blockComment = false;
                        }
                    }
                }
            } else if (ch === '/') {
                ch = source[index + 1];
                if (ch === '/') {
                    index += 2;
                    lineComment = true;
                } else if (ch === '*') {
                    index += 2;
                    blockComment = true;
                    if (index >= length) {
                        throwError({}, Messages.UnexpectedToken, 'ILLEGAL');
                    }
                } else {
                    break;
                }
            } else if (isWhiteSpace(ch)) {
                ++index;
            } else if (isLineTerminator(ch)) {
                ++index;
                if (ch ===  '\r' && source[index] === '\n') {
                    ++index;
                }
                ++lineNumber;
                lineStart = index;
            } else {
                break;
            }
        }
    }

    function scanHexEscape(prefix) {
        var i, len, ch, code = 0;

        len = (prefix === 'u') ? 4 : 2;
        for (i = 0; i < len; ++i) {
            if (index < length && isHexDigit(source[index])) {
                ch = source[index++];
                code = code * 16 + '0123456789abcdef'.indexOf(ch.toLowerCase());
            } else {
                return '';
            }
        }
        return String.fromCharCode(code);
    }

    function scanIdentifier() {
        var ch, start, id, restore;

        ch = source[index];
        if (!isIdentifierStart(ch)) {
            return;
        }

        start = index;
        if (ch === '\\') {
            ++index;
            if (source[index] !== 'u') {
                return;
            }
            ++index;
            restore = index;
            ch = scanHexEscape('u');
            if (ch) {
                if (ch === '\\' || !isIdentifierStart(ch)) {
                    return;
                }
                id = ch;
            } else {
                index = restore;
                id = 'u';
            }
        } else {
            id = source[index++];
        }

        while (index < length) {
            ch = source[index];
            if (!isIdentifierPart(ch)) {
                break;
            }
            if (ch === '\\') {
                ++index;
                if (source[index] !== 'u') {
                    return;
                }
                ++index;
                restore = index;
                ch = scanHexEscape('u');
                if (ch) {
                    if (ch === '\\' || !isIdentifierPart(ch)) {
                        return;
                    }
                    id += ch;
                } else {
                    index = restore;
                    id += 'u';
                }
            } else {
                id += source[index++];
            }
        }

        // There is no keyword or literal with only one character.
        // Thus, it must be an identifier.
        if (id.length === 1) {
            return {
                type: Token.Identifier,
                value: id,
                lineNumber: lineNumber,
                lineStart: lineStart,
                range: [start, index]
            };
        }

        if (isKeyword(id)) {
            return {
                type: Token.Keyword,
                value: id,
                lineNumber: lineNumber,
                lineStart: lineStart,
                range: [start, index]
            };
        }

        // 7.8.1 Null Literals

        if (id === 'null') {
            return {
                type: Token.NullLiteral,
                value: id,
                lineNumber: lineNumber,
                lineStart: lineStart,
                range: [start, index]
            };
        }

        // 7.8.2 Boolean Literals

        if (id === 'true' || id === 'false') {
            return {
                type: Token.BooleanLiteral,
                value: id,
                lineNumber: lineNumber,
                lineStart: lineStart,
                range: [start, index]
            };
        }

        return {
            type: Token.Identifier,
            value: id,
            lineNumber: lineNumber,
            lineStart: lineStart,
            range: [start, index]
        };
    }

    // 7.7 Punctuators

    function scanPunctuator() {
        var start = index,
            ch1 = source[index],
            ch2,
            ch3,
            ch4;

        // Check for most common single-character punctuators.

        if (ch1 === ';' || ch1 === '{' || ch1 === '}') {
            ++index;
            return {
                type: Token.Punctuator,
                value: ch1,
                lineNumber: lineNumber,
                lineStart: lineStart,
                range: [start, index]
            };
        }

        if (ch1 === ',' || ch1 === '(' || ch1 === ')') {
            ++index;
            return {
                type: Token.Punctuator,
                value: ch1,
                lineNumber: lineNumber,
                lineStart: lineStart,
                range: [start, index]
            };
        }

        // Dot (.) can also start a floating-point number, hence the need
        // to check the next character.

        ch2 = source[index + 1];
        if (ch1 === '.' && !isDecimalDigit(ch2)) {
            return {
                type: Token.Punctuator,
                value: source[index++],
                lineNumber: lineNumber,
                lineStart: lineStart,
                range: [start, index]
            };
        }

        // Peek more characters.

        ch3 = source[index + 2];
        ch4 = source[index + 3];

        // 4-character punctuator: >>>=

        if (ch1 === '>' && ch2 === '>' && ch3 === '>') {
            if (ch4 === '=') {
                index += 4;
                return {
                    type: Token.Punctuator,
                    value: '>>>=',
                    lineNumber: lineNumber,
                    lineStart: lineStart,
                    range: [start, index]
                };
            }
        }

        // 3-character punctuators: === !== >>> <<= >>=

        if (ch1 === '=' && ch2 === '=' && ch3 === '=') {
            index += 3;
            return {
                type: Token.Punctuator,
                value: '===',
                lineNumber: lineNumber,
                lineStart: lineStart,
                range: [start, index]
            };
        }

        if (ch1 === '!' && ch2 === '=' && ch3 === '=') {
            index += 3;
            return {
                type: Token.Punctuator,
                value: '!==',
                lineNumber: lineNumber,
                lineStart: lineStart,
                range: [start, index]
            };
        }

        if (ch1 === '>' && ch2 === '>' && ch3 === '>') {
            index += 3;
            return {
                type: Token.Punctuator,
                value: '>>>',
                lineNumber: lineNumber,
                lineStart: lineStart,
                range: [start, index]
            };
        }

        if (ch1 === '<' && ch2 === '<' && ch3 === '=') {
            index += 3;
            return {
                type: Token.Punctuator,
                value: '<<=',
                lineNumber: lineNumber,
                lineStart: lineStart,
                range: [start, index]
            };
        }

        if (ch1 === '>' && ch2 === '>' && ch3 === '=') {
            index += 3;
            return {
                type: Token.Punctuator,
                value: '>>=',
                lineNumber: lineNumber,
                lineStart: lineStart,
                range: [start, index]
            };
        }

        // 2-character punctuators: <= >= == != ++ -- << >> && ||
        // += -= *= %= &= |= ^= /=

        if (ch2 === '=') {
            if ('<>=!+-*%&|^/'.indexOf(ch1) >= 0) {
                index += 2;
                return {
                    type: Token.Punctuator,
                    value: ch1 + ch2,
                    lineNumber: lineNumber,
                    lineStart: lineStart,
                    range: [start, index]
                };
            }
        }

        if (ch1 === ch2 && ('+-<>&|'.indexOf(ch1) >= 0)) {
            if ('+-<>&|'.indexOf(ch2) >= 0) {
                index += 2;
                return {
                    type: Token.Punctuator,
                    value: ch1 + ch2,
                    lineNumber: lineNumber,
                    lineStart: lineStart,
                    range: [start, index]
                };
            }
        }

        // The remaining 1-character punctuators.

        if ('[]<>+-*%&|^!~?:=/'.indexOf(ch1) >= 0) {
            return {
                type: Token.Punctuator,
                value: source[index++],
                lineNumber: lineNumber,
                lineStart: lineStart,
                range: [start, index]
            };
        }
    }

    // 7.8.3 Numeric Literals

    function scanNumericLiteral() {
        var number, start, ch;

        ch = source[index];
        assert(isDecimalDigit(ch) || (ch === '.'),
            'Numeric literal must start with a decimal digit or a decimal point');

        start = index;
        number = '';
        if (ch !== '.') {
            number = source[index++];
            ch = source[index];

            // Hex number starts with '0x'.
            // Octal number starts with '0'.
            if (number === '0') {
                if (ch === 'x' || ch === 'X') {
                    number += source[index++];
                    while (index < length) {
                        ch = source[index];
                        if (!isHexDigit(ch)) {
                            break;
                        }
                        number += source[index++];
                    }

                    if (number.length <= 2) {
                        // only 0x
                        throwError({}, Messages.UnexpectedToken, 'ILLEGAL');
                    }

                    if (index < length) {
                        ch = source[index];
                        if (isIdentifierStart(ch)) {
                            throwError({}, Messages.UnexpectedToken, 'ILLEGAL');
                        }
                    }
                    return {
                        type: Token.NumericLiteral,
                        value: parseInt(number, 16),
                        lineNumber: lineNumber,
                        lineStart: lineStart,
                        range: [start, index]
                    };
                } else if (isOctalDigit(ch)) {
                    number += source[index++];
                    while (index < length) {
                        ch = source[index];
                        if (!isOctalDigit(ch)) {
                            break;
                        }
                        number += source[index++];
                    }

                    if (index < length) {
                        ch = source[index];
                        if (isIdentifierStart(ch) || isDecimalDigit(ch)) {
                            throwError({}, Messages.UnexpectedToken, 'ILLEGAL');
                        }
                    }
                    return {
                        type: Token.NumericLiteral,
                        value: parseInt(number, 8),
                        octal: true,
                        lineNumber: lineNumber,
                        lineStart: lineStart,
                        range: [start, index]
                    };
                }

                // decimal number starts with '0' such as '09' is illegal.
                if (isDecimalDigit(ch)) {
                    throwError({}, Messages.UnexpectedToken, 'ILLEGAL');
                }
            }

            while (index < length) {
                ch = source[index];
                if (!isDecimalDigit(ch)) {
                    break;
                }
                number += source[index++];
            }
        }

        if (ch === '.') {
            number += source[index++];
            while (index < length) {
                ch = source[index];
                if (!isDecimalDigit(ch)) {
                    break;
                }
                number += source[index++];
            }
        }

        if (ch === 'e' || ch === 'E') {
            number += source[index++];

            ch = source[index];
            if (ch === '+' || ch === '-') {
                number += source[index++];
            }

            ch = source[index];
            if (isDecimalDigit(ch)) {
                number += source[index++];
                while (index < length) {
                    ch = source[index];
                    if (!isDecimalDigit(ch)) {
                        break;
                    }
                    number += source[index++];
                }
            } else {
                ch = 'character ' + ch;
                if (index >= length) {
                    ch = '<end>';
                }
                throwError({}, Messages.UnexpectedToken, 'ILLEGAL');
            }
        }

        if (index < length) {
            ch = source[index];
            if (isIdentifierStart(ch)) {
                throwError({}, Messages.UnexpectedToken, 'ILLEGAL');
            }
        }

        return {
            type: Token.NumericLiteral,
            value: parseFloat(number),
            lineNumber: lineNumber,
            lineStart: lineStart,
            range: [start, index]
        };
    }

    // 7.8.4 String Literals

    function scanStringLiteral() {
        var str = '', quote, start, ch, code, unescaped, restore, octal = false;

        quote = source[index];
        assert((quote === '\'' || quote === '"'),
            'String literal must starts with a quote');

        start = index;
        ++index;

        while (index < length) {
            ch = source[index++];

            if (ch === quote) {
                quote = '';
                break;
            } else if (ch === '\\') {
                ch = source[index++];
                if (!isLineTerminator(ch)) {
                    switch (ch) {
                    case 'n':
                        str += '\n';
                        break;
                    case 'r':
                        str += '\r';
                        break;
                    case 't':
                        str += '\t';
                        break;
                    case 'u':
                    case 'x':
                        restore = index;
                        unescaped = scanHexEscape(ch);
                        if (unescaped) {
                            str += unescaped;
                        } else {
                            index = restore;
                            str += ch;
                        }
                        break;
                    case 'b':
                        str += '\b';
                        break;
                    case 'f':
                        str += '\f';
                        break;
                    case 'v':
                        str += '\x0B';
                        break;

                    default:
                        if (isOctalDigit(ch)) {
                            code = '01234567'.indexOf(ch);

                            // \0 is not octal escape sequence
                            if (code !== 0) {
                                octal = true;
                            }

                            if (index < length && isOctalDigit(source[index])) {
                                octal = true;
                                code = code * 8 + '01234567'.indexOf(source[index++]);

                                // 3 digits are only allowed when string starts
                                // with 0, 1, 2, 3
                                if ('0123'.indexOf(ch) >= 0 &&
                                        index < length &&
                                        isOctalDigit(source[index])) {
                                    code = code * 8 + '01234567'.indexOf(source[index++]);
                                }
                            }
                            str += String.fromCharCode(code);
                        } else {
                            str += ch;
                        }
                        break;
                    }
                } else {
                    ++lineNumber;
                    if (ch ===  '\r' && source[index] === '\n') {
                        ++index;
                    }
                }
            } else if (isLineTerminator(ch)) {
                break;
            } else {
                str += ch;
            }
        }

        if (quote !== '') {
            throwError({}, Messages.UnexpectedToken, 'ILLEGAL');
        }

        return {
            type: Token.StringLiteral,
            value: str,
            octal: octal,
            lineNumber: lineNumber,
            lineStart: lineStart,
            range: [start, index]
        };
    }

    function scanRegExp() {
        var str, ch, start, pattern, flags, value, classMarker = false, restore, terminated = false;

        buffer = null;
        skipComment();

        start = index;
        ch = source[index];
        assert(ch === '/', 'Regular expression literal must start with a slash');
        str = source[index++];

        while (index < length) {
            ch = source[index++];
            str += ch;
            if (ch === '\\') {
                ch = source[index++];
                // ECMA-262 7.8.5
                if (isLineTerminator(ch)) {
                    throwError({}, Messages.UnterminatedRegExp);
                }
                str += ch;
            } else if (classMarker) {
                if (ch === ']') {
                    classMarker = false;
                }
            } else {
                if (ch === '/') {
                    terminated = true;
                    break;
                } else if (ch === '[') {
                    classMarker = true;
                } else if (isLineTerminator(ch)) {
                    throwError({}, Messages.UnterminatedRegExp);
                }
            }
        }

        if (!terminated) {
            throwError({}, Messages.UnterminatedRegExp);
        }

        // Exclude leading and trailing slash.
        pattern = str.substr(1, str.length - 2);

        flags = '';
        while (index < length) {
            ch = source[index];
            if (!isIdentifierPart(ch)) {
                break;
            }

            ++index;
            if (ch === '\\' && index < length) {
                ch = source[index];
                if (ch === 'u') {
                    ++index;
                    restore = index;
                    ch = scanHexEscape('u');
                    if (ch) {
                        flags += ch;
                        str += '\\u';
                        for (; restore < index; ++restore) {
                            str += source[restore];
                        }
                    } else {
                        index = restore;
                        flags += 'u';
                        str += '\\u';
                    }
                } else {
                    str += '\\';
                }
            } else {
                flags += ch;
                str += ch;
            }
        }

        try {
            value = new RegExp(pattern, flags);
        } catch (e) {
            throwError({}, Messages.InvalidRegExp);
        }

        return {
            literal: str,
            value: value,
            range: [start, index]
        };
    }

    function isIdentifierName(token) {
        return token.type === Token.Identifier ||
            token.type === Token.Keyword ||
            token.type === Token.BooleanLiteral ||
            token.type === Token.NullLiteral;
    }

    function advance() {
        var ch, token;

        skipComment();

        if (index >= length) {
            return {
                type: Token.EOF,
                lineNumber: lineNumber,
                lineStart: lineStart,
                range: [index, index]
            };
        }

        token = scanPunctuator();
        if (typeof token !== 'undefined') {
            return token;
        }

        ch = source[index];

        if (ch === '\'' || ch === '"') {
            return scanStringLiteral();
        }

        if (ch === '.' || isDecimalDigit(ch)) {
            return scanNumericLiteral();
        }

        token = scanIdentifier();
        if (typeof token !== 'undefined') {
            return token;
        }

        throwError({}, Messages.UnexpectedToken, 'ILLEGAL');
    }

    function lex() {
        var token;

        if (buffer) {
            index = buffer.range[1];
            lineNumber = buffer.lineNumber;
            lineStart = buffer.lineStart;
            token = buffer;
            buffer = null;
            return token;
        }

        buffer = null;
        return advance();
    }

    function lookahead() {
        var pos, line, start;

        if (buffer !== null) {
            return buffer;
        }

        pos = index;
        line = lineNumber;
        start = lineStart;
        buffer = advance();
        index = pos;
        lineNumber = line;
        lineStart = start;

        return buffer;
    }

    // Return true if there is a line terminator before the next token.

    function peekLineTerminator() {
        var pos, line, start, found;

        pos = index;
        line = lineNumber;
        start = lineStart;
        skipComment();
        found = lineNumber !== line;
        index = pos;
        lineNumber = line;
        lineStart = start;

        return found;
    }

    // Throw an exception

    function throwError(token, messageFormat) {
        var error,
            args = Array.prototype.slice.call(arguments, 2),
            msg = messageFormat.replace(
                /%(\d)/g,
                function (whole, index) {
                    return args[index] || '';
                }
            );

        if (typeof token.lineNumber === 'number') {
            error = new Error('Line ' + token.lineNumber + ': ' + msg);
            error.index = token.range[0];
            error.lineNumber = token.lineNumber;
            error.column = token.range[0] - lineStart + 1;
        } else {
            error = new Error('Line ' + lineNumber + ': ' + msg);
            error.index = index;
            error.lineNumber = lineNumber;
            error.column = index - lineStart + 1;
        }

        throw error;
    }

    function throwErrorTolerant() {
        try {
            throwError.apply(null, arguments);
        } catch (e) {
            if (extra.errors) {
                extra.errors.push(e);
            } else {
                throw e;
            }
        }
    }


    // Throw an exception because of the token.

    function throwUnexpected(token) {
        if (token.type === Token.EOF) {
            throwError(token, Messages.UnexpectedEOS);
        }

        if (token.type === Token.NumericLiteral) {
            throwError(token, Messages.UnexpectedNumber);
        }

        if (token.type === Token.StringLiteral) {
            throwError(token, Messages.UnexpectedString);
        }

        if (token.type === Token.Identifier) {
            throwError(token, Messages.UnexpectedIdentifier);
        }

        if (token.type === Token.Keyword) {
            if (isFutureReservedWord(token.value)) {
                throwError(token, Messages.UnexpectedReserved);
            } else if (strict && isStrictModeReservedWord(token.value)) {
                throwErrorTolerant(token, Messages.StrictReservedWord);
                return;
            }
            throwError(token, Messages.UnexpectedToken, token.value);
        }

        // BooleanLiteral, NullLiteral, or Punctuator.
        throwError(token, Messages.UnexpectedToken, token.value);
    }

    // Expect the next token to match the specified punctuator.
    // If not, an exception will be thrown.

    function expect(value) {
        var token = lex();
        if (token.type !== Token.Punctuator || token.value !== value) {
            throwUnexpected(token);
        }
    }

    // Expect the next token to match the specified keyword.
    // If not, an exception will be thrown.

    function expectKeyword(keyword) {
        var token = lex();
        if (token.type !== Token.Keyword || token.value !== keyword) {
            throwUnexpected(token);
        }
    }

    // Return true if the next token matches the specified punctuator.

    function match(value) {
        var token = lookahead();
        return token.type === Token.Punctuator && token.value === value;
    }

    // Return true if the next token matches the specified keyword

    function matchKeyword(keyword) {
        var token = lookahead();
        return token.type === Token.Keyword && token.value === keyword;
    }

    // Return true if the next token is an assignment operator

    function matchAssign() {
        var token = lookahead(),
            op = token.value;

        if (token.type !== Token.Punctuator) {
            return false;
        }
        return op === '=' ||
            op === '*=' ||
            op === '/=' ||
            op === '%=' ||
            op === '+=' ||
            op === '-=' ||
            op === '<<=' ||
            op === '>>=' ||
            op === '>>>=' ||
            op === '&=' ||
            op === '^=' ||
            op === '|=';
    }

    function consumeSemicolon() {
        var token, line;

        // Catch the very common case first.
        if (source[index] === ';') {
            lex();
            return;
        }

        line = lineNumber;
        skipComment();
        if (lineNumber !== line) {
            return;
        }

        if (match(';')) {
            lex();
            return;
        }

        token = lookahead();
        if (token.type !== Token.EOF && !match('}')) {
            throwUnexpected(token);
        }
    }

    // Return true if provided expression is LeftHandSideExpression

    function isLeftHandSide(expr) {
        return expr.type === Syntax.Identifier || expr.type === Syntax.MemberExpression;
    }

    // 11.1.4 Array Initialiser

    function parseArrayInitialiser() {
        var elements = [];

        expect('[');

        while (!match(']')) {
            if (match(',')) {
                lex();
                elements.push(null);
            } else {
                elements.push(parseAssignmentExpression());

                if (!match(']')) {
                    expect(',');
                }
            }
        }

        expect(']');

        return {
            type: Syntax.ArrayExpression,
            elements: elements
        };
    }

    // 11.1.5 Object Initialiser

    function parsePropertyFunction(param, first) {
        var previousStrict, body;

        previousStrict = strict;
        body = parseFunctionSourceElements();
        if (first && strict && isRestrictedWord(param[0].name)) {
            throwErrorTolerant(first, Messages.StrictParamName);
        }
        strict = previousStrict;

        return {
            type: Syntax.FunctionExpression,
            id: null,
            params: param,
            defaults: [],
            body: body,
            rest: null,
            generator: false,
            expression: false
        };
    }

    function parseObjectPropertyKey() {
        var token = lex();

        // Note: This function is called only from parseObjectProperty(), where
        // EOF and Punctuator tokens are already filtered out.

        if (token.type === Token.StringLiteral || token.type === Token.NumericLiteral) {
            if (strict && token.octal) {
                throwErrorTolerant(token, Messages.StrictOctalLiteral);
            }
            return createLiteral(token);
        }

        return {
            type: Syntax.Identifier,
            name: token.value
        };
    }

    function parseObjectProperty() {
        var token, key, id, param;

        token = lookahead();

        if (token.type === Token.Identifier) {

            id = parseObjectPropertyKey();

            // Property Assignment: Getter and Setter.

            if (token.value === 'get' && !match(':')) {
                key = parseObjectPropertyKey();
                expect('(');
                expect(')');
                return {
                    type: Syntax.Property,
                    key: key,
                    value: parsePropertyFunction([]),
                    kind: 'get'
                };
            } else if (token.value === 'set' && !match(':')) {
                key = parseObjectPropertyKey();
                expect('(');
                token = lookahead();
                if (token.type !== Token.Identifier) {
                    expect(')');
                    throwErrorTolerant(token, Messages.UnexpectedToken, token.value);
                    return {
                        type: Syntax.Property,
                        key: key,
                        value: parsePropertyFunction([]),
                        kind: 'set'
                    };
                } else {
                    param = [ parseVariableIdentifier() ];
                    expect(')');
                    return {
                        type: Syntax.Property,
                        key: key,
                        value: parsePropertyFunction(param, token),
                        kind: 'set'
                    };
                }
            } else {
                expect(':');
                return {
                    type: Syntax.Property,
                    key: id,
                    value: parseAssignmentExpression(),
                    kind: 'init'
                };
            }
        } else if (token.type === Token.EOF || token.type === Token.Punctuator) {
            throwUnexpected(token);
        } else {
            key = parseObjectPropertyKey();
            expect(':');
            return {
                type: Syntax.Property,
                key: key,
                value: parseAssignmentExpression(),
                kind: 'init'
            };
        }
    }

    function parseObjectInitialiser() {
        var properties = [], property, name, kind, map = {}, toString = String;

        expect('{');

        while (!match('}')) {
            property = parseObjectProperty();

            if (property.key.type === Syntax.Identifier) {
                name = property.key.name;
            } else {
                name = toString(property.key.value);
            }
            kind = (property.kind === 'init') ? PropertyKind.Data : (property.kind === 'get') ? PropertyKind.Get : PropertyKind.Set;
            if (Object.prototype.hasOwnProperty.call(map, name)) {
                if (map[name] === PropertyKind.Data) {
                    if (strict && kind === PropertyKind.Data) {
                        throwErrorTolerant({}, Messages.StrictDuplicateProperty);
                    } else if (kind !== PropertyKind.Data) {
                        throwErrorTolerant({}, Messages.AccessorDataProperty);
                    }
                } else {
                    if (kind === PropertyKind.Data) {
                        throwErrorTolerant({}, Messages.AccessorDataProperty);
                    } else if (map[name] & kind) {
                        throwErrorTolerant({}, Messages.AccessorGetSet);
                    }
                }
                map[name] |= kind;
            } else {
                map[name] = kind;
            }

            properties.push(property);

            if (!match('}')) {
                expect(',');
            }
        }

        expect('}');

        return {
            type: Syntax.ObjectExpression,
            properties: properties
        };
    }

    // 11.1.6 The Grouping Operator

    function parseGroupExpression() {
        var expr;

        expect('(');

        expr = parseExpression();

        expect(')');

        return expr;
    }


    // 11.1 Primary Expressions

    function parsePrimaryExpression() {
        var token = lookahead(),
            type = token.type;

        if (type === Token.Identifier) {
            return {
                type: Syntax.Identifier,
                name: lex().value
            };
        }

        if (type === Token.StringLiteral || type === Token.NumericLiteral) {
            if (strict && token.octal) {
                throwErrorTolerant(token, Messages.StrictOctalLiteral);
            }
            return createLiteral(lex());
        }

        if (type === Token.Keyword) {
            if (matchKeyword('this')) {
                lex();
                return {
                    type: Syntax.ThisExpression
                };
            }

            if (matchKeyword('function')) {
                return parseFunctionExpression();
            }
        }

        if (type === Token.BooleanLiteral) {
            lex();
            token.value = (token.value === 'true');
            return createLiteral(token);
        }

        if (type === Token.NullLiteral) {
            lex();
            token.value = null;
            return createLiteral(token);
        }

        if (match('[')) {
            return parseArrayInitialiser();
        }

        if (match('{')) {
            return parseObjectInitialiser();
        }

        if (match('(')) {
            return parseGroupExpression();
        }

        if (match('/') || match('/=')) {
            return createLiteral(scanRegExp());
        }

        return throwUnexpected(lex());
    }

    // 11.2 Left-Hand-Side Expressions

    function parseArguments() {
        var args = [];

        expect('(');

        if (!match(')')) {
            while (index < length) {
                args.push(parseAssignmentExpression());
                if (match(')')) {
                    break;
                }
                expect(',');
            }
        }

        expect(')');

        return args;
    }

    function parseNonComputedProperty() {
        var token = lex();

        if (!isIdentifierName(token)) {
            throwUnexpected(token);
        }

        return {
            type: Syntax.Identifier,
            name: token.value
        };
    }

    function parseNonComputedMember() {
        expect('.');

        return parseNonComputedProperty();
    }

    function parseComputedMember() {
        var expr;

        expect('[');

        expr = parseExpression();

        expect(']');

        return expr;
    }

    function parseNewExpression() {
        var expr;

        expectKeyword('new');

        expr = {
            type: Syntax.NewExpression,
            callee: parseLeftHandSideExpression(),
            'arguments': []
        };

        if (match('(')) {
            expr['arguments'] = parseArguments();
        }

        return expr;
    }

    function parseLeftHandSideExpressionAllowCall() {
        var expr;

        expr = matchKeyword('new') ? parseNewExpression() : parsePrimaryExpression();

        while (match('.') || match('[') || match('(')) {
            if (match('(')) {
                expr = {
                    type: Syntax.CallExpression,
                    callee: expr,
                    'arguments': parseArguments()
                };
            } else if (match('[')) {
                expr = {
                    type: Syntax.MemberExpression,
                    computed: true,
                    object: expr,
                    property: parseComputedMember()
                };
            } else {
                expr = {
                    type: Syntax.MemberExpression,
                    computed: false,
                    object: expr,
                    property: parseNonComputedMember()
                };
            }
        }

        return expr;
    }


    function parseLeftHandSideExpression() {
        var expr;

        expr = matchKeyword('new') ? parseNewExpression() : parsePrimaryExpression();

        while (match('.') || match('[')) {
            if (match('[')) {
                expr = {
                    type: Syntax.MemberExpression,
                    computed: true,
                    object: expr,
                    property: parseComputedMember()
                };
            } else {
                expr = {
                    type: Syntax.MemberExpression,
                    computed: false,
                    object: expr,
                    property: parseNonComputedMember()
                };
            }
        }

        return expr;
    }

    // 11.3 Postfix Expressions

    function parsePostfixExpression() {
        var expr = parseLeftHandSideExpressionAllowCall(), token;

        token = lookahead();
        if (token.type !== Token.Punctuator) {
            return expr;
        }

        if ((match('++') || match('--')) && !peekLineTerminator()) {
            // 11.3.1, 11.3.2
            if (strict && expr.type === Syntax.Identifier && isRestrictedWord(expr.name)) {
                throwErrorTolerant({}, Messages.StrictLHSPostfix);
            }
            if (!isLeftHandSide(expr)) {
                throwErrorTolerant({}, Messages.InvalidLHSInAssignment);
            }

            expr = {
                type: Syntax.UpdateExpression,
                operator: lex().value,
                argument: expr,
                prefix: false
            };
        }

        return expr;
    }

    // 11.4 Unary Operators

    function parseUnaryExpression() {
        var token, expr;

        token = lookahead();
        if (token.type !== Token.Punctuator && token.type !== Token.Keyword) {
            return parsePostfixExpression();
        }

        if (match('++') || match('--')) {
            token = lex();
            expr = parseUnaryExpression();
            // 11.4.4, 11.4.5
            if (strict && expr.type === Syntax.Identifier && isRestrictedWord(expr.name)) {
                throwErrorTolerant({}, Messages.StrictLHSPrefix);
            }

            if (!isLeftHandSide(expr)) {
                throwErrorTolerant({}, Messages.InvalidLHSInAssignment);
            }

            expr = {
                type: Syntax.UpdateExpression,
                operator: token.value,
                argument: expr,
                prefix: true
            };
            return expr;
        }

        if (match('+') || match('-') || match('~') || match('!')) {
            expr = {
                type: Syntax.UnaryExpression,
                operator: lex().value,
                argument: parseUnaryExpression(),
                prefix: true
            };
            return expr;
        }

        if (matchKeyword('delete') || matchKeyword('void') || matchKeyword('typeof')) {
            expr = {
                type: Syntax.UnaryExpression,
                operator: lex().value,
                argument: parseUnaryExpression(),
                prefix: true
            };
            if (strict && expr.operator === 'delete' && expr.argument.type === Syntax.Identifier) {
                throwErrorTolerant({}, Messages.StrictDelete);
            }
            return expr;
        }

        return parsePostfixExpression();
    }

    // 11.5 Multiplicative Operators

    function parseMultiplicativeExpression() {
        var expr = parseUnaryExpression();

        while (match('*') || match('/') || match('%')) {
            expr = {
                type: Syntax.BinaryExpression,
                operator: lex().value,
                left: expr,
                right: parseUnaryExpression()
            };
        }

        return expr;
    }

    // 11.6 Additive Operators

    function parseAdditiveExpression() {
        var expr = parseMultiplicativeExpression();

        while (match('+') || match('-')) {
            expr = {
                type: Syntax.BinaryExpression,
                operator: lex().value,
                left: expr,
                right: parseMultiplicativeExpression()
            };
        }

        return expr;
    }

    // 11.7 Bitwise Shift Operators

    function parseShiftExpression() {
        var expr = parseAdditiveExpression();

        while (match('<<') || match('>>') || match('>>>')) {
            expr = {
                type: Syntax.BinaryExpression,
                operator: lex().value,
                left: expr,
                right: parseAdditiveExpression()
            };
        }

        return expr;
    }
    // 11.8 Relational Operators

    function parseRelationalExpression() {
        var expr, previousAllowIn;

        previousAllowIn = state.allowIn;
        state.allowIn = true;

        expr = parseShiftExpression();

        while (match('<') || match('>') || match('<=') || match('>=') || (previousAllowIn && matchKeyword('in')) || matchKeyword('instanceof')) {
            expr = {
                type: Syntax.BinaryExpression,
                operator: lex().value,
                left: expr,
                right: parseShiftExpression()
            };
        }

        state.allowIn = previousAllowIn;
        return expr;
    }

    // 11.9 Equality Operators

    function parseEqualityExpression() {
        var expr = parseRelationalExpression();

        while (match('==') || match('!=') || match('===') || match('!==')) {
            expr = {
                type: Syntax.BinaryExpression,
                operator: lex().value,
                left: expr,
                right: parseRelationalExpression()
            };
        }

        return expr;
    }

    // 11.10 Binary Bitwise Operators

    function parseBitwiseANDExpression() {
        var expr = parseEqualityExpression();

        while (match('&')) {
            lex();
            expr = {
                type: Syntax.BinaryExpression,
                operator: '&',
                left: expr,
                right: parseEqualityExpression()
            };
        }

        return expr;
    }

    function parseBitwiseXORExpression() {
        var expr = parseBitwiseANDExpression();

        while (match('^')) {
            lex();
            expr = {
                type: Syntax.BinaryExpression,
                operator: '^',
                left: expr,
                right: parseBitwiseANDExpression()
            };
        }

        return expr;
    }

    function parseBitwiseORExpression() {
        var expr = parseBitwiseXORExpression();

        while (match('|')) {
            lex();
            expr = {
                type: Syntax.BinaryExpression,
                operator: '|',
                left: expr,
                right: parseBitwiseXORExpression()
            };
        }

        return expr;
    }

    // 11.11 Binary Logical Operators

    function parseLogicalANDExpression() {
        var expr = parseBitwiseORExpression();

        while (match('&&')) {
            lex();
            expr = {
                type: Syntax.LogicalExpression,
                operator: '&&',
                left: expr,
                right: parseBitwiseORExpression()
            };
        }

        return expr;
    }

    function parseLogicalORExpression() {
        var expr = parseLogicalANDExpression();

        while (match('||')) {
            lex();
            expr = {
                type: Syntax.LogicalExpression,
                operator: '||',
                left: expr,
                right: parseLogicalANDExpression()
            };
        }

        return expr;
    }

    // 11.12 Conditional Operator

    function parseConditionalExpression() {
        var expr, previousAllowIn, consequent;

        expr = parseLogicalORExpression();

        if (match('?')) {
            lex();
            previousAllowIn = state.allowIn;
            state.allowIn = true;
            consequent = parseAssignmentExpression();
            state.allowIn = previousAllowIn;
            expect(':');

            expr = {
                type: Syntax.ConditionalExpression,
                test: expr,
                consequent: consequent,
                alternate: parseAssignmentExpression()
            };
        }

        return expr;
    }

    // 11.13 Assignment Operators

    function parseAssignmentExpression() {
        var token, expr;

        token = lookahead();
        expr = parseConditionalExpression();

        if (matchAssign()) {
            // LeftHandSideExpression
            if (!isLeftHandSide(expr)) {
                throwErrorTolerant({}, Messages.InvalidLHSInAssignment);
            }

            // 11.13.1
            if (strict && expr.type === Syntax.Identifier && isRestrictedWord(expr.name)) {
                throwErrorTolerant(token, Messages.StrictLHSAssignment);
            }

            expr = {
                type: Syntax.AssignmentExpression,
                operator: lex().value,
                left: expr,
                right: parseAssignmentExpression()
            };
        }

        return expr;
    }

    // 11.14 Comma Operator

    function parseExpression() {
        var expr = parseAssignmentExpression();

        if (match(',')) {
            expr = {
                type: Syntax.SequenceExpression,
                expressions: [ expr ]
            };

            while (index < length) {
                if (!match(',')) {
                    break;
                }
                lex();
                expr.expressions.push(parseAssignmentExpression());
            }

        }
        return expr;
    }

    // 12.1 Block

    function parseStatementList() {
        var list = [],
            statement;

        while (index < length) {
            if (match('}')) {
                break;
            }
            statement = parseSourceElement();
            if (typeof statement === 'undefined') {
                break;
            }
            list.push(statement);
        }

        return list;
    }

    function parseBlock() {
        var block;

        expect('{');

        block = parseStatementList();

        expect('}');

        return {
            type: Syntax.BlockStatement,
            body: block
        };
    }

    // 12.2 Variable Statement

    function parseVariableIdentifier() {
        var token = lex();

        if (token.type !== Token.Identifier) {
            throwUnexpected(token);
        }

        return {
            type: Syntax.Identifier,
            name: token.value
        };
    }

    function parseVariableDeclaration(kind) {
        var id = parseVariableIdentifier(),
            init = null;

        // 12.2.1
        if (strict && isRestrictedWord(id.name)) {
            throwErrorTolerant({}, Messages.StrictVarName);
        }

        if (kind === 'const') {
            expect('=');
            init = parseAssignmentExpression();
        } else if (match('=')) {
            lex();
            init = parseAssignmentExpression();
        }

        return {
            type: Syntax.VariableDeclarator,
            id: id,
            init: init
        };
    }

    function parseVariableDeclarationList(kind) {
        var list = [];

        do {
            list.push(parseVariableDeclaration(kind));
            if (!match(',')) {
                break;
            }
            lex();
        } while (index < length);

        return list;
    }

    function parseVariableStatement() {
        var declarations;

        expectKeyword('var');

        declarations = parseVariableDeclarationList();

        consumeSemicolon();

        return {
            type: Syntax.VariableDeclaration,
            declarations: declarations,
            kind: 'var'
        };
    }

    // kind may be `const` or `let`
    // Both are experimental and not in the specification yet.
    // see http://wiki.ecmascript.org/doku.php?id=harmony:const
    // and http://wiki.ecmascript.org/doku.php?id=harmony:let
    function parseConstLetDeclaration(kind) {
        var declarations;

        expectKeyword(kind);

        declarations = parseVariableDeclarationList(kind);

        consumeSemicolon();

        return {
            type: Syntax.VariableDeclaration,
            declarations: declarations,
            kind: kind
        };
    }

    // 12.3 Empty Statement

    function parseEmptyStatement() {
        expect(';');

        return {
            type: Syntax.EmptyStatement
        };
    }

    // 12.4 Expression Statement

    function parseExpressionStatement() {
        var expr = parseExpression();

        consumeSemicolon();

        return {
            type: Syntax.ExpressionStatement,
            expression: expr
        };
    }

    // 12.5 If statement

    function parseIfStatement() {
        var test, consequent, alternate;

        expectKeyword('if');

        expect('(');

        test = parseExpression();

        expect(')');

        consequent = parseStatement();

        if (matchKeyword('else')) {
            lex();
            alternate = parseStatement();
        } else {
            alternate = null;
        }

        return {
            type: Syntax.IfStatement,
            test: test,
            consequent: consequent,
            alternate: alternate
        };
    }

    // 12.6 Iteration Statements

    function parseDoWhileStatement() {
        var body, test, oldInIteration;

        expectKeyword('do');

        oldInIteration = state.inIteration;
        state.inIteration = true;

        body = parseStatement();

        state.inIteration = oldInIteration;

        expectKeyword('while');

        expect('(');

        test = parseExpression();

        expect(')');

        if (match(';')) {
            lex();
        }

        return {
            type: Syntax.DoWhileStatement,
            body: body,
            test: test
        };
    }

    function parseWhileStatement() {
        var test, body, oldInIteration;

        expectKeyword('while');

        expect('(');

        test = parseExpression();

        expect(')');

        oldInIteration = state.inIteration;
        state.inIteration = true;

        body = parseStatement();

        state.inIteration = oldInIteration;

        return {
            type: Syntax.WhileStatement,
            test: test,
            body: body
        };
    }

    function parseForVariableDeclaration() {
        var token = lex();

        return {
            type: Syntax.VariableDeclaration,
            declarations: parseVariableDeclarationList(),
            kind: token.value
        };
    }

    function parseForStatement() {
        var init, test, update, left, right, body, oldInIteration;

        init = test = update = null;

        expectKeyword('for');

        expect('(');

        if (match(';')) {
            lex();
        } else {
            if (matchKeyword('var') || matchKeyword('let')) {
                state.allowIn = false;
                init = parseForVariableDeclaration();
                state.allowIn = true;

                if (init.declarations.length === 1 && matchKeyword('in')) {
                    lex();
                    left = init;
                    right = parseExpression();
                    init = null;
                }
            } else {
                state.allowIn = false;
                init = parseExpression();
                state.allowIn = true;

                if (matchKeyword('in')) {
                    // LeftHandSideExpression
                    if (!isLeftHandSide(init)) {
                        throwErrorTolerant({}, Messages.InvalidLHSInForIn);
                    }

                    lex();
                    left = init;
                    right = parseExpression();
                    init = null;
                }
            }

            if (typeof left === 'undefined') {
                expect(';');
            }
        }

        if (typeof left === 'undefined') {

            if (!match(';')) {
                test = parseExpression();
            }
            expect(';');

            if (!match(')')) {
                update = parseExpression();
            }
        }

        expect(')');

        oldInIteration = state.inIteration;
        state.inIteration = true;

        body = parseStatement();

        state.inIteration = oldInIteration;

        if (typeof left === 'undefined') {
            return {
                type: Syntax.ForStatement,
                init: init,
                test: test,
                update: update,
                body: body
            };
        }

        return {
            type: Syntax.ForInStatement,
            left: left,
            right: right,
            body: body,
            each: false
        };
    }

    // 12.7 The continue statement

    function parseContinueStatement() {
        var token, label = null;

        expectKeyword('continue');

        // Optimize the most common form: 'continue;'.
        if (source[index] === ';') {
            lex();

            if (!state.inIteration) {
                throwError({}, Messages.IllegalContinue);
            }

            return {
                type: Syntax.ContinueStatement,
                label: null
            };
        }

        if (peekLineTerminator()) {
            if (!state.inIteration) {
                throwError({}, Messages.IllegalContinue);
            }

            return {
                type: Syntax.ContinueStatement,
                label: null
            };
        }

        token = lookahead();
        if (token.type === Token.Identifier) {
            label = parseVariableIdentifier();

            if (!Object.prototype.hasOwnProperty.call(state.labelSet, label.name)) {
                throwError({}, Messages.UnknownLabel, label.name);
            }
        }

        consumeSemicolon();

        if (label === null && !state.inIteration) {
            throwError({}, Messages.IllegalContinue);
        }

        return {
            type: Syntax.ContinueStatement,
            label: label
        };
    }

    // 12.8 The break statement

    function parseBreakStatement() {
        var token, label = null;

        expectKeyword('break');

        // Optimize the most common form: 'break;'.
        if (source[index] === ';') {
            lex();

            if (!(state.inIteration || state.inSwitch)) {
                throwError({}, Messages.IllegalBreak);
            }

            return {
                type: Syntax.BreakStatement,
                label: null
            };
        }

        if (peekLineTerminator()) {
            if (!(state.inIteration || state.inSwitch)) {
                throwError({}, Messages.IllegalBreak);
            }

            return {
                type: Syntax.BreakStatement,
                label: null
            };
        }

        token = lookahead();
        if (token.type === Token.Identifier) {
            label = parseVariableIdentifier();

            if (!Object.prototype.hasOwnProperty.call(state.labelSet, label.name)) {
                throwError({}, Messages.UnknownLabel, label.name);
            }
        }

        consumeSemicolon();

        if (label === null && !(state.inIteration || state.inSwitch)) {
            throwError({}, Messages.IllegalBreak);
        }

        return {
            type: Syntax.BreakStatement,
            label: label
        };
    }

    // 12.9 The return statement

    function parseReturnStatement() {
        var token, argument = null;

        expectKeyword('return');

        if (!state.inFunctionBody) {
            throwErrorTolerant({}, Messages.IllegalReturn);
        }

        // 'return' followed by a space and an identifier is very common.
        if (source[index] === ' ') {
            if (isIdentifierStart(source[index + 1])) {
                argument = parseExpression();
                consumeSemicolon();
                return {
                    type: Syntax.ReturnStatement,
                    argument: argument
                };
            }
        }

        if (peekLineTerminator()) {
            return {
                type: Syntax.ReturnStatement,
                argument: null
            };
        }

        if (!match(';')) {
            token = lookahead();
            if (!match('}') && token.type !== Token.EOF) {
                argument = parseExpression();
            }
        }

        consumeSemicolon();

        return {
            type: Syntax.ReturnStatement,
            argument: argument
        };
    }

    // 12.10 The with statement

    function parseWithStatement() {
        var object, body;

        if (strict) {
            throwErrorTolerant({}, Messages.StrictModeWith);
        }

        expectKeyword('with');

        expect('(');

        object = parseExpression();

        expect(')');

        body = parseStatement();

        return {
            type: Syntax.WithStatement,
            object: object,
            body: body
        };
    }

    // 12.10 The swith statement

    function parseSwitchCase() {
        var test,
            consequent = [],
            statement;

        if (matchKeyword('default')) {
            lex();
            test = null;
        } else {
            expectKeyword('case');
            test = parseExpression();
        }
        expect(':');

        while (index < length) {
            if (match('}') || matchKeyword('default') || matchKeyword('case')) {
                break;
            }
            statement = parseStatement();
            if (typeof statement === 'undefined') {
                break;
            }
            consequent.push(statement);
        }

        return {
            type: Syntax.SwitchCase,
            test: test,
            consequent: consequent
        };
    }

    function parseSwitchStatement() {
        var discriminant, cases, clause, oldInSwitch, defaultFound;

        expectKeyword('switch');

        expect('(');

        discriminant = parseExpression();

        expect(')');

        expect('{');

        cases = [];

        if (match('}')) {
            lex();
            return {
                type: Syntax.SwitchStatement,
                discriminant: discriminant,
                cases: cases
            };
        }

        oldInSwitch = state.inSwitch;
        state.inSwitch = true;
        defaultFound = false;

        while (index < length) {
            if (match('}')) {
                break;
            }
            clause = parseSwitchCase();
            if (clause.test === null) {
                if (defaultFound) {
                    throwError({}, Messages.MultipleDefaultsInSwitch);
                }
                defaultFound = true;
            }
            cases.push(clause);
        }

        state.inSwitch = oldInSwitch;

        expect('}');

        return {
            type: Syntax.SwitchStatement,
            discriminant: discriminant,
            cases: cases
        };
    }

    // 12.13 The throw statement

    function parseThrowStatement() {
        var argument;

        expectKeyword('throw');

        if (peekLineTerminator()) {
            throwError({}, Messages.NewlineAfterThrow);
        }

        argument = parseExpression();

        consumeSemicolon();

        return {
            type: Syntax.ThrowStatement,
            argument: argument
        };
    }

    // 12.14 The try statement

    function parseCatchClause() {
        var param;

        expectKeyword('catch');

        expect('(');
        if (match(')')) {
            throwUnexpected(lookahead());
        }

        param = parseVariableIdentifier();
        // 12.14.1
        if (strict && isRestrictedWord(param.name)) {
            throwErrorTolerant({}, Messages.StrictCatchVariable);
        }

        expect(')');

        return {
            type: Syntax.CatchClause,
            param: param,
            body: parseBlock()
        };
    }

    function parseTryStatement() {
        var block, handlers = [], finalizer = null;

        expectKeyword('try');

        block = parseBlock();

        if (matchKeyword('catch')) {
            handlers.push(parseCatchClause());
        }

        if (matchKeyword('finally')) {
            lex();
            finalizer = parseBlock();
        }

        if (handlers.length === 0 && !finalizer) {
            throwError({}, Messages.NoCatchOrFinally);
        }

        return {
            type: Syntax.TryStatement,
            block: block,
            guardedHandlers: [],
            handlers: handlers,
            finalizer: finalizer
        };
    }

    // 12.15 The debugger statement

    function parseDebuggerStatement() {
        expectKeyword('debugger');

        consumeSemicolon();

        return {
            type: Syntax.DebuggerStatement
        };
    }

    // 12 Statements

    function parseStatement() {
        var token = lookahead(),
            expr,
            labeledBody;

        if (token.type === Token.EOF) {
            throwUnexpected(token);
        }

        if (token.type === Token.Punctuator) {
            switch (token.value) {
            case ';':
                return parseEmptyStatement();
            case '{':
                return parseBlock();
            case '(':
                return parseExpressionStatement();
            default:
                break;
            }
        }

        if (token.type === Token.Keyword) {
            switch (token.value) {
            case 'break':
                return parseBreakStatement();
            case 'continue':
                return parseContinueStatement();
            case 'debugger':
                return parseDebuggerStatement();
            case 'do':
                return parseDoWhileStatement();
            case 'for':
                return parseForStatement();
            case 'function':
                return parseFunctionDeclaration();
            case 'if':
                return parseIfStatement();
            case 'return':
                return parseReturnStatement();
            case 'switch':
                return parseSwitchStatement();
            case 'throw':
                return parseThrowStatement();
            case 'try':
                return parseTryStatement();
            case 'var':
                return parseVariableStatement();
            case 'while':
                return parseWhileStatement();
            case 'with':
                return parseWithStatement();
            default:
                break;
            }
        }

        expr = parseExpression();

        // 12.12 Labelled Statements
        if ((expr.type === Syntax.Identifier) && match(':')) {
            lex();

            if (Object.prototype.hasOwnProperty.call(state.labelSet, expr.name)) {
                throwError({}, Messages.Redeclaration, 'Label', expr.name);
            }

            state.labelSet[expr.name] = true;
            labeledBody = parseStatement();
            delete state.labelSet[expr.name];

            return {
                type: Syntax.LabeledStatement,
                label: expr,
                body: labeledBody
            };
        }

        consumeSemicolon();

        return {
            type: Syntax.ExpressionStatement,
            expression: expr
        };
    }

    // 13 Function Definition

    function parseFunctionSourceElements() {
        var sourceElement, sourceElements = [], token, directive, firstRestricted,
            oldLabelSet, oldInIteration, oldInSwitch, oldInFunctionBody;

        expect('{');

        while (index < length) {
            token = lookahead();
            if (token.type !== Token.StringLiteral) {
                break;
            }

            sourceElement = parseSourceElement();
            sourceElements.push(sourceElement);
            if (sourceElement.expression.type !== Syntax.Literal) {
                // this is not directive
                break;
            }
            directive = sliceSource(token.range[0] + 1, token.range[1] - 1);
            if (directive === 'use strict') {
                strict = true;
                if (firstRestricted) {
                    throwErrorTolerant(firstRestricted, Messages.StrictOctalLiteral);
                }
            } else {
                if (!firstRestricted && token.octal) {
                    firstRestricted = token;
                }
            }
        }

        oldLabelSet = state.labelSet;
        oldInIteration = state.inIteration;
        oldInSwitch = state.inSwitch;
        oldInFunctionBody = state.inFunctionBody;

        state.labelSet = {};
        state.inIteration = false;
        state.inSwitch = false;
        state.inFunctionBody = true;

        while (index < length) {
            if (match('}')) {
                break;
            }
            sourceElement = parseSourceElement();
            if (typeof sourceElement === 'undefined') {
                break;
            }
            sourceElements.push(sourceElement);
        }

        expect('}');

        state.labelSet = oldLabelSet;
        state.inIteration = oldInIteration;
        state.inSwitch = oldInSwitch;
        state.inFunctionBody = oldInFunctionBody;

        return {
            type: Syntax.BlockStatement,
            body: sourceElements
        };
    }

    function parseFunctionDeclaration() {
        var id, param, params = [], body, token, stricted, firstRestricted, message, previousStrict, paramSet;

        expectKeyword('function');
        token = lookahead();
        id = parseVariableIdentifier();
        if (strict) {
            if (isRestrictedWord(token.value)) {
                throwErrorTolerant(token, Messages.StrictFunctionName);
            }
        } else {
            if (isRestrictedWord(token.value)) {
                firstRestricted = token;
                message = Messages.StrictFunctionName;
            } else if (isStrictModeReservedWord(token.value)) {
                firstRestricted = token;
                message = Messages.StrictReservedWord;
            }
        }

        expect('(');

        if (!match(')')) {
            paramSet = {};
            while (index < length) {
                token = lookahead();
                param = parseVariableIdentifier();
                if (strict) {
                    if (isRestrictedWord(token.value)) {
                        stricted = token;
                        message = Messages.StrictParamName;
                    }
                    if (Object.prototype.hasOwnProperty.call(paramSet, token.value)) {
                        stricted = token;
                        message = Messages.StrictParamDupe;
                    }
                } else if (!firstRestricted) {
                    if (isRestrictedWord(token.value)) {
                        firstRestricted = token;
                        message = Messages.StrictParamName;
                    } else if (isStrictModeReservedWord(token.value)) {
                        firstRestricted = token;
                        message = Messages.StrictReservedWord;
                    } else if (Object.prototype.hasOwnProperty.call(paramSet, token.value)) {
                        firstRestricted = token;
                        message = Messages.StrictParamDupe;
                    }
                }
                params.push(param);
                paramSet[param.name] = true;
                if (match(')')) {
                    break;
                }
                expect(',');
            }
        }

        expect(')');

        previousStrict = strict;
        body = parseFunctionSourceElements();
        if (strict && firstRestricted) {
            throwError(firstRestricted, message);
        }
        if (strict && stricted) {
            throwErrorTolerant(stricted, message);
        }
        strict = previousStrict;

        return {
            type: Syntax.FunctionDeclaration,
            id: id,
            params: params,
            defaults: [],
            body: body,
            rest: null,
            generator: false,
            expression: false
        };
    }

    function parseFunctionExpression() {
        var token, id = null, stricted, firstRestricted, message, param, params = [], body, previousStrict, paramSet;

        expectKeyword('function');

        if (!match('(')) {
            token = lookahead();
            id = parseVariableIdentifier();
            if (strict) {
                if (isRestrictedWord(token.value)) {
                    throwErrorTolerant(token, Messages.StrictFunctionName);
                }
            } else {
                if (isRestrictedWord(token.value)) {
                    firstRestricted = token;
                    message = Messages.StrictFunctionName;
                } else if (isStrictModeReservedWord(token.value)) {
                    firstRestricted = token;
                    message = Messages.StrictReservedWord;
                }
            }
        }

        expect('(');

        if (!match(')')) {
            paramSet = {};
            while (index < length) {
                token = lookahead();
                param = parseVariableIdentifier();
                if (strict) {
                    if (isRestrictedWord(token.value)) {
                        stricted = token;
                        message = Messages.StrictParamName;
                    }
                    if (Object.prototype.hasOwnProperty.call(paramSet, token.value)) {
                        stricted = token;
                        message = Messages.StrictParamDupe;
                    }
                } else if (!firstRestricted) {
                    if (isRestrictedWord(token.value)) {
                        firstRestricted = token;
                        message = Messages.StrictParamName;
                    } else if (isStrictModeReservedWord(token.value)) {
                        firstRestricted = token;
                        message = Messages.StrictReservedWord;
                    } else if (Object.prototype.hasOwnProperty.call(paramSet, token.value)) {
                        firstRestricted = token;
                        message = Messages.StrictParamDupe;
                    }
                }
                params.push(param);
                paramSet[param.name] = true;
                if (match(')')) {
                    break;
                }
                expect(',');
            }
        }

        expect(')');

        previousStrict = strict;
        body = parseFunctionSourceElements();
        if (strict && firstRestricted) {
            throwError(firstRestricted, message);
        }
        if (strict && stricted) {
            throwErrorTolerant(stricted, message);
        }
        strict = previousStrict;

        return {
            type: Syntax.FunctionExpression,
            id: id,
            params: params,
            defaults: [],
            body: body,
            rest: null,
            generator: false,
            expression: false
        };
    }

    // 14 Program

    function parseSourceElement() {
        var token = lookahead();

        if (token.type === Token.Keyword) {
            switch (token.value) {
            case 'const':
            case 'let':
                return parseConstLetDeclaration(token.value);
            case 'function':
                return parseFunctionDeclaration();
            default:
                return parseStatement();
            }
        }

        if (token.type !== Token.EOF) {
            return parseStatement();
        }
    }

    function parseSourceElements() {
        var sourceElement, sourceElements = [], token, directive, firstRestricted;

        while (index < length) {
            token = lookahead();
            if (token.type !== Token.StringLiteral) {
                break;
            }

            sourceElement = parseSourceElement();
            sourceElements.push(sourceElement);
            if (sourceElement.expression.type !== Syntax.Literal) {
                // this is not directive
                break;
            }
            directive = sliceSource(token.range[0] + 1, token.range[1] - 1);
            if (directive === 'use strict') {
                strict = true;
                if (firstRestricted) {
                    throwErrorTolerant(firstRestricted, Messages.StrictOctalLiteral);
                }
            } else {
                if (!firstRestricted && token.octal) {
                    firstRestricted = token;
                }
            }
        }

        while (index < length) {
            sourceElement = parseSourceElement();
            if (typeof sourceElement === 'undefined') {
                break;
            }
            sourceElements.push(sourceElement);
        }
        return sourceElements;
    }

    function parseProgram() {
        var program;
        strict = false;
        program = {
            type: Syntax.Program,
            body: parseSourceElements()
        };
        return program;
    }

    // The following functions are needed only when the option to preserve
    // the comments is active.

    function addComment(type, value, start, end, loc) {
        assert(typeof start === 'number', 'Comment must have valid position');

        // Because the way the actual token is scanned, often the comments
        // (if any) are skipped twice during the lexical analysis.
        // Thus, we need to skip adding a comment if the comment array already
        // handled it.
        if (extra.comments.length > 0) {
            if (extra.comments[extra.comments.length - 1].range[1] > start) {
                return;
            }
        }

        extra.comments.push({
            type: type,
            value: value,
            range: [start, end],
            loc: loc
        });
    }

    function scanComment() {
        var comment, ch, loc, start, blockComment, lineComment;

        comment = '';
        blockComment = false;
        lineComment = false;

        while (index < length) {
            ch = source[index];

            if (lineComment) {
                ch = source[index++];
                if (isLineTerminator(ch)) {
                    loc.end = {
                        line: lineNumber,
                        column: index - lineStart - 1
                    };
                    lineComment = false;
                    addComment('Line', comment, start, index - 1, loc);
                    if (ch === '\r' && source[index] === '\n') {
                        ++index;
                    }
                    ++lineNumber;
                    lineStart = index;
                    comment = '';
                } else if (index >= length) {
                    lineComment = false;
                    comment += ch;
                    loc.end = {
                        line: lineNumber,
                        column: length - lineStart
                    };
                    addComment('Line', comment, start, length, loc);
                } else {
                    comment += ch;
                }
            } else if (blockComment) {
                if (isLineTerminator(ch)) {
                    if (ch === '\r' && source[index + 1] === '\n') {
                        ++index;
                        comment += '\r\n';
                    } else {
                        comment += ch;
                    }
                    ++lineNumber;
                    ++index;
                    lineStart = index;
                    if (index >= length) {
                        throwError({}, Messages.UnexpectedToken, 'ILLEGAL');
                    }
                } else {
                    ch = source[index++];
                    if (index >= length) {
                        throwError({}, Messages.UnexpectedToken, 'ILLEGAL');
                    }
                    comment += ch;
                    if (ch === '*') {
                        ch = source[index];
                        if (ch === '/') {
                            comment = comment.substr(0, comment.length - 1);
                            blockComment = false;
                            ++index;
                            loc.end = {
                                line: lineNumber,
                                column: index - lineStart
                            };
                            addComment('Block', comment, start, index, loc);
                            comment = '';
                        }
                    }
                }
            } else if (ch === '/') {
                ch = source[index + 1];
                if (ch === '/') {
                    loc = {
                        start: {
                            line: lineNumber,
                            column: index - lineStart
                        }
                    };
                    start = index;
                    index += 2;
                    lineComment = true;
                    if (index >= length) {
                        loc.end = {
                            line: lineNumber,
                            column: index - lineStart
                        };
                        lineComment = false;
                        addComment('Line', comment, start, index, loc);
                    }
                } else if (ch === '*') {
                    start = index;
                    index += 2;
                    blockComment = true;
                    loc = {
                        start: {
                            line: lineNumber,
                            column: index - lineStart - 2
                        }
                    };
                    if (index >= length) {
                        throwError({}, Messages.UnexpectedToken, 'ILLEGAL');
                    }
                } else {
                    break;
                }
            } else if (isWhiteSpace(ch)) {
                ++index;
            } else if (isLineTerminator(ch)) {
                ++index;
                if (ch ===  '\r' && source[index] === '\n') {
                    ++index;
                }
                ++lineNumber;
                lineStart = index;
            } else {
                break;
            }
        }
    }

    function filterCommentLocation() {
        var i, entry, comment, comments = [];

        for (i = 0; i < extra.comments.length; ++i) {
            entry = extra.comments[i];
            comment = {
                type: entry.type,
                value: entry.value
            };
            if (extra.range) {
                comment.range = entry.range;
            }
            if (extra.loc) {
                comment.loc = entry.loc;
            }
            comments.push(comment);
        }

        extra.comments = comments;
    }

    function collectToken() {
        var start, loc, token, range, value;

        skipComment();
        start = index;
        loc = {
            start: {
                line: lineNumber,
                column: index - lineStart
            }
        };

        token = extra.advance();
        loc.end = {
            line: lineNumber,
            column: index - lineStart
        };

        if (token.type !== Token.EOF) {
            range = [token.range[0], token.range[1]];
            value = sliceSource(token.range[0], token.range[1]);
            extra.tokens.push({
                type: TokenName[token.type],
                value: value,
                range: range,
                loc: loc
            });
        }

        return token;
    }

    function collectRegex() {
        var pos, loc, regex, token;

        skipComment();

        pos = index;
        loc = {
            start: {
                line: lineNumber,
                column: index - lineStart
            }
        };

        regex = extra.scanRegExp();
        loc.end = {
            line: lineNumber,
            column: index - lineStart
        };

        // Pop the previous token, which is likely '/' or '/='
        if (extra.tokens.length > 0) {
            token = extra.tokens[extra.tokens.length - 1];
            if (token.range[0] === pos && token.type === 'Punctuator') {
                if (token.value === '/' || token.value === '/=') {
                    extra.tokens.pop();
                }
            }
        }

        extra.tokens.push({
            type: 'RegularExpression',
            value: regex.literal,
            range: [pos, index],
            loc: loc
        });

        return regex;
    }

    function filterTokenLocation() {
        var i, entry, token, tokens = [];

        for (i = 0; i < extra.tokens.length; ++i) {
            entry = extra.tokens[i];
            token = {
                type: entry.type,
                value: entry.value
            };
            if (extra.range) {
                token.range = entry.range;
            }
            if (extra.loc) {
                token.loc = entry.loc;
            }
            tokens.push(token);
        }

        extra.tokens = tokens;
    }

    function createLiteral(token) {
        return {
            type: Syntax.Literal,
            value: token.value
        };
    }

    function createRawLiteral(token) {
        return {
            type: Syntax.Literal,
            value: token.value,
            raw: sliceSource(token.range[0], token.range[1])
        };
    }

    function createLocationMarker() {
        var marker = {};

        marker.range = [index, index];
        marker.loc = {
            start: {
                line: lineNumber,
                column: index - lineStart
            },
            end: {
                line: lineNumber,
                column: index - lineStart
            }
        };

        marker.end = function () {
            this.range[1] = index;
            this.loc.end.line = lineNumber;
            this.loc.end.column = index - lineStart;
        };

        marker.applyGroup = function (node) {
            if (extra.range) {
                node.groupRange = [this.range[0], this.range[1]];
            }
            if (extra.loc) {
                node.groupLoc = {
                    start: {
                        line: this.loc.start.line,
                        column: this.loc.start.column
                    },
                    end: {
                        line: this.loc.end.line,
                        column: this.loc.end.column
                    }
                };
            }
        };

        marker.apply = function (node) {
            if (extra.range) {
                node.range = [this.range[0], this.range[1]];
            }
            if (extra.loc) {
                node.loc = {
                    start: {
                        line: this.loc.start.line,
                        column: this.loc.start.column
                    },
                    end: {
                        line: this.loc.end.line,
                        column: this.loc.end.column
                    }
                };
            }
        };

        return marker;
    }

    function trackGroupExpression() {
        var marker, expr;

        skipComment();
        marker = createLocationMarker();
        expect('(');

        expr = parseExpression();

        expect(')');

        marker.end();
        marker.applyGroup(expr);

        return expr;
    }

    function trackLeftHandSideExpression() {
        var marker, expr;

        skipComment();
        marker = createLocationMarker();

        expr = matchKeyword('new') ? parseNewExpression() : parsePrimaryExpression();

        while (match('.') || match('[')) {
            if (match('[')) {
                expr = {
                    type: Syntax.MemberExpression,
                    computed: true,
                    object: expr,
                    property: parseComputedMember()
                };
                marker.end();
                marker.apply(expr);
            } else {
                expr = {
                    type: Syntax.MemberExpression,
                    computed: false,
                    object: expr,
                    property: parseNonComputedMember()
                };
                marker.end();
                marker.apply(expr);
            }
        }

        return expr;
    }

    function trackLeftHandSideExpressionAllowCall() {
        var marker, expr;

        skipComment();
        marker = createLocationMarker();

        expr = matchKeyword('new') ? parseNewExpression() : parsePrimaryExpression();

        while (match('.') || match('[') || match('(')) {
            if (match('(')) {
                expr = {
                    type: Syntax.CallExpression,
                    callee: expr,
                    'arguments': parseArguments()
                };
                marker.end();
                marker.apply(expr);
            } else if (match('[')) {
                expr = {
                    type: Syntax.MemberExpression,
                    computed: true,
                    object: expr,
                    property: parseComputedMember()
                };
                marker.end();
                marker.apply(expr);
            } else {
                expr = {
                    type: Syntax.MemberExpression,
                    computed: false,
                    object: expr,
                    property: parseNonComputedMember()
                };
                marker.end();
                marker.apply(expr);
            }
        }

        return expr;
    }

    function filterGroup(node) {
        var n, i, entry;

        n = (Object.prototype.toString.apply(node) === '[object Array]') ? [] : {};
        for (i in node) {
            if (node.hasOwnProperty(i) && i !== 'groupRange' && i !== 'groupLoc') {
                entry = node[i];
                if (entry === null || typeof entry !== 'object' || entry instanceof RegExp) {
                    n[i] = entry;
                } else {
                    n[i] = filterGroup(entry);
                }
            }
        }
        return n;
    }

    function wrapTrackingFunction(range, loc) {

        return function (parseFunction) {

            function isBinary(node) {
                return node.type === Syntax.LogicalExpression ||
                    node.type === Syntax.BinaryExpression;
            }

            function visit(node) {
                var start, end;

                if (isBinary(node.left)) {
                    visit(node.left);
                }
                if (isBinary(node.right)) {
                    visit(node.right);
                }

                if (range) {
                    if (node.left.groupRange || node.right.groupRange) {
                        start = node.left.groupRange ? node.left.groupRange[0] : node.left.range[0];
                        end = node.right.groupRange ? node.right.groupRange[1] : node.right.range[1];
                        node.range = [start, end];
                    } else if (typeof node.range === 'undefined') {
                        start = node.left.range[0];
                        end = node.right.range[1];
                        node.range = [start, end];
                    }
                }
                if (loc) {
                    if (node.left.groupLoc || node.right.groupLoc) {
                        start = node.left.groupLoc ? node.left.groupLoc.start : node.left.loc.start;
                        end = node.right.groupLoc ? node.right.groupLoc.end : node.right.loc.end;
                        node.loc = {
                            start: start,
                            end: end
                        };
                    } else if (typeof node.loc === 'undefined') {
                        node.loc = {
                            start: node.left.loc.start,
                            end: node.right.loc.end
                        };
                    }
                }
            }

            return function () {
                var marker, node;

                skipComment();

                marker = createLocationMarker();
                node = parseFunction.apply(null, arguments);
                marker.end();

                if (range && typeof node.range === 'undefined') {
                    marker.apply(node);
                }

                if (loc && typeof node.loc === 'undefined') {
                    marker.apply(node);
                }

                if (isBinary(node)) {
                    visit(node);
                }

                return node;
            };
        };
    }

    function patch() {

        var wrapTracking;

        if (extra.comments) {
            extra.skipComment = skipComment;
            skipComment = scanComment;
        }

        if (extra.raw) {
            extra.createLiteral = createLiteral;
            createLiteral = createRawLiteral;
        }

        if (extra.range || extra.loc) {

            extra.parseGroupExpression = parseGroupExpression;
            extra.parseLeftHandSideExpression = parseLeftHandSideExpression;
            extra.parseLeftHandSideExpressionAllowCall = parseLeftHandSideExpressionAllowCall;
            parseGroupExpression = trackGroupExpression;
            parseLeftHandSideExpression = trackLeftHandSideExpression;
            parseLeftHandSideExpressionAllowCall = trackLeftHandSideExpressionAllowCall;

            wrapTracking = wrapTrackingFunction(extra.range, extra.loc);

            extra.parseAdditiveExpression = parseAdditiveExpression;
            extra.parseAssignmentExpression = parseAssignmentExpression;
            extra.parseBitwiseANDExpression = parseBitwiseANDExpression;
            extra.parseBitwiseORExpression = parseBitwiseORExpression;
            extra.parseBitwiseXORExpression = parseBitwiseXORExpression;
            extra.parseBlock = parseBlock;
            extra.parseFunctionSourceElements = parseFunctionSourceElements;
            extra.parseCatchClause = parseCatchClause;
            extra.parseComputedMember = parseComputedMember;
            extra.parseConditionalExpression = parseConditionalExpression;
            extra.parseConstLetDeclaration = parseConstLetDeclaration;
            extra.parseEqualityExpression = parseEqualityExpression;
            extra.parseExpression = parseExpression;
            extra.parseForVariableDeclaration = parseForVariableDeclaration;
            extra.parseFunctionDeclaration = parseFunctionDeclaration;
            extra.parseFunctionExpression = parseFunctionExpression;
            extra.parseLogicalANDExpression = parseLogicalANDExpression;
            extra.parseLogicalORExpression = parseLogicalORExpression;
            extra.parseMultiplicativeExpression = parseMultiplicativeExpression;
            extra.parseNewExpression = parseNewExpression;
            extra.parseNonComputedProperty = parseNonComputedProperty;
            extra.parseObjectProperty = parseObjectProperty;
            extra.parseObjectPropertyKey = parseObjectPropertyKey;
            extra.parsePostfixExpression = parsePostfixExpression;
            extra.parsePrimaryExpression = parsePrimaryExpression;
            extra.parseProgram = parseProgram;
            extra.parsePropertyFunction = parsePropertyFunction;
            extra.parseRelationalExpression = parseRelationalExpression;
            extra.parseStatement = parseStatement;
            extra.parseShiftExpression = parseShiftExpression;
            extra.parseSwitchCase = parseSwitchCase;
            extra.parseUnaryExpression = parseUnaryExpression;
            extra.parseVariableDeclaration = parseVariableDeclaration;
            extra.parseVariableIdentifier = parseVariableIdentifier;

            parseAdditiveExpression = wrapTracking(extra.parseAdditiveExpression);
            parseAssignmentExpression = wrapTracking(extra.parseAssignmentExpression);
            parseBitwiseANDExpression = wrapTracking(extra.parseBitwiseANDExpression);
            parseBitwiseORExpression = wrapTracking(extra.parseBitwiseORExpression);
            parseBitwiseXORExpression = wrapTracking(extra.parseBitwiseXORExpression);
            parseBlock = wrapTracking(extra.parseBlock);
            parseFunctionSourceElements = wrapTracking(extra.parseFunctionSourceElements);
            parseCatchClause = wrapTracking(extra.parseCatchClause);
            parseComputedMember = wrapTracking(extra.parseComputedMember);
            parseConditionalExpression = wrapTracking(extra.parseConditionalExpression);
            parseConstLetDeclaration = wrapTracking(extra.parseConstLetDeclaration);
            parseEqualityExpression = wrapTracking(extra.parseEqualityExpression);
            parseExpression = wrapTracking(extra.parseExpression);
            parseForVariableDeclaration = wrapTracking(extra.parseForVariableDeclaration);
            parseFunctionDeclaration = wrapTracking(extra.parseFunctionDeclaration);
            parseFunctionExpression = wrapTracking(extra.parseFunctionExpression);
            parseLeftHandSideExpression = wrapTracking(parseLeftHandSideExpression);
            parseLogicalANDExpression = wrapTracking(extra.parseLogicalANDExpression);
            parseLogicalORExpression = wrapTracking(extra.parseLogicalORExpression);
            parseMultiplicativeExpression = wrapTracking(extra.parseMultiplicativeExpression);
            parseNewExpression = wrapTracking(extra.parseNewExpression);
            parseNonComputedProperty = wrapTracking(extra.parseNonComputedProperty);
            parseObjectProperty = wrapTracking(extra.parseObjectProperty);
            parseObjectPropertyKey = wrapTracking(extra.parseObjectPropertyKey);
            parsePostfixExpression = wrapTracking(extra.parsePostfixExpression);
            parsePrimaryExpression = wrapTracking(extra.parsePrimaryExpression);
            parseProgram = wrapTracking(extra.parseProgram);
            parsePropertyFunction = wrapTracking(extra.parsePropertyFunction);
            parseRelationalExpression = wrapTracking(extra.parseRelationalExpression);
            parseStatement = wrapTracking(extra.parseStatement);
            parseShiftExpression = wrapTracking(extra.parseShiftExpression);
            parseSwitchCase = wrapTracking(extra.parseSwitchCase);
            parseUnaryExpression = wrapTracking(extra.parseUnaryExpression);
            parseVariableDeclaration = wrapTracking(extra.parseVariableDeclaration);
            parseVariableIdentifier = wrapTracking(extra.parseVariableIdentifier);
        }

        if (typeof extra.tokens !== 'undefined') {
            extra.advance = advance;
            extra.scanRegExp = scanRegExp;

            advance = collectToken;
            scanRegExp = collectRegex;
        }
    }

    function unpatch() {
        if (typeof extra.skipComment === 'function') {
            skipComment = extra.skipComment;
        }

        if (extra.raw) {
            createLiteral = extra.createLiteral;
        }

        if (extra.range || extra.loc) {
            parseAdditiveExpression = extra.parseAdditiveExpression;
            parseAssignmentExpression = extra.parseAssignmentExpression;
            parseBitwiseANDExpression = extra.parseBitwiseANDExpression;
            parseBitwiseORExpression = extra.parseBitwiseORExpression;
            parseBitwiseXORExpression = extra.parseBitwiseXORExpression;
            parseBlock = extra.parseBlock;
            parseFunctionSourceElements = extra.parseFunctionSourceElements;
            parseCatchClause = extra.parseCatchClause;
            parseComputedMember = extra.parseComputedMember;
            parseConditionalExpression = extra.parseConditionalExpression;
            parseConstLetDeclaration = extra.parseConstLetDeclaration;
            parseEqualityExpression = extra.parseEqualityExpression;
            parseExpression = extra.parseExpression;
            parseForVariableDeclaration = extra.parseForVariableDeclaration;
            parseFunctionDeclaration = extra.parseFunctionDeclaration;
            parseFunctionExpression = extra.parseFunctionExpression;
            parseGroupExpression = extra.parseGroupExpression;
            parseLeftHandSideExpression = extra.parseLeftHandSideExpression;
            parseLeftHandSideExpressionAllowCall = extra.parseLeftHandSideExpressionAllowCall;
            parseLogicalANDExpression = extra.parseLogicalANDExpression;
            parseLogicalORExpression = extra.parseLogicalORExpression;
            parseMultiplicativeExpression = extra.parseMultiplicativeExpression;
            parseNewExpression = extra.parseNewExpression;
            parseNonComputedProperty = extra.parseNonComputedProperty;
            parseObjectProperty = extra.parseObjectProperty;
            parseObjectPropertyKey = extra.parseObjectPropertyKey;
            parsePrimaryExpression = extra.parsePrimaryExpression;
            parsePostfixExpression = extra.parsePostfixExpression;
            parseProgram = extra.parseProgram;
            parsePropertyFunction = extra.parsePropertyFunction;
            parseRelationalExpression = extra.parseRelationalExpression;
            parseStatement = extra.parseStatement;
            parseShiftExpression = extra.parseShiftExpression;
            parseSwitchCase = extra.parseSwitchCase;
            parseUnaryExpression = extra.parseUnaryExpression;
            parseVariableDeclaration = extra.parseVariableDeclaration;
            parseVariableIdentifier = extra.parseVariableIdentifier;
        }

        if (typeof extra.scanRegExp === 'function') {
            advance = extra.advance;
            scanRegExp = extra.scanRegExp;
        }
    }

    function stringToArray(str) {
        var length = str.length,
            result = [],
            i;
        for (i = 0; i < length; ++i) {
            result[i] = str.charAt(i);
        }
        return result;
    }

    function parse(code, options) {
        var program, toString;

        toString = String;
        if (typeof code !== 'string' && !(code instanceof String)) {
            code = toString(code);
        }

        source = code;
        index = 0;
        lineNumber = (source.length > 0) ? 1 : 0;
        lineStart = 0;
        length = source.length;
        buffer = null;
        state = {
            allowIn: true,
            labelSet: {},
            inFunctionBody: false,
            inIteration: false,
            inSwitch: false
        };

        extra = {};
        if (typeof options !== 'undefined') {
            extra.range = (typeof options.range === 'boolean') && options.range;
            extra.loc = (typeof options.loc === 'boolean') && options.loc;
            extra.raw = (typeof options.raw === 'boolean') && options.raw;
            if (typeof options.tokens === 'boolean' && options.tokens) {
                extra.tokens = [];
            }
            if (typeof options.comment === 'boolean' && options.comment) {
                extra.comments = [];
            }
            if (typeof options.tolerant === 'boolean' && options.tolerant) {
                extra.errors = [];
            }
        }

        if (length > 0) {
            if (typeof source[0] === 'undefined') {
                // Try first to convert to a string. This is good as fast path
                // for old IE which understands string indexing for string
                // literals only and not for string object.
                if (code instanceof String) {
                    source = code.valueOf();
                }

                // Force accessing the characters via an array.
                if (typeof source[0] === 'undefined') {
                    source = stringToArray(code);
                }
            }
        }

        patch();
        try {
            program = parseProgram();
            if (typeof extra.comments !== 'undefined') {
                filterCommentLocation();
                program.comments = extra.comments;
            }
            if (typeof extra.tokens !== 'undefined') {
                filterTokenLocation();
                program.tokens = extra.tokens;
            }
            if (typeof extra.errors !== 'undefined') {
                program.errors = extra.errors;
            }
            if (extra.range || extra.loc) {
                program.body = filterGroup(program.body);
            }
        } catch (e) {
            throw e;
        } finally {
            unpatch();
            extra = {};
        }

        return program;
    }

    // Sync with package.json.
    exports.version = '1.0.4';

    exports.parse = parse;

    // Deep copy.
    exports.Syntax = (function () {
        var name, types = {};

        if (typeof Object.create === 'function') {
            types = Object.create(null);
        }

        for (name in Syntax) {
            if (Syntax.hasOwnProperty(name)) {
                types[name] = Syntax[name];
            }
        }

        if (typeof Object.freeze === 'function') {
            Object.freeze(types);
        }

        return types;
    }());

}));
/* vim: set sw=4 ts=4 et tw=80 : */
/**
 * @license Copyright (c) 2012, The Dojo Foundation All Rights Reserved.
 * Available via the MIT or new BSD license.
 * see: http://github.com/jrburke/requirejs for details
 */

/*global define, Reflect */

/*
 * xpcshell has a smaller stack on linux and windows (1MB vs 9MB on mac),
 * and the recursive nature of esprima can cause it to overflow pretty
 * quickly. So favor it built in Reflect parser:
 * https://developer.mozilla.org/en-US/docs/SpiderMonkey/Parser_API
 */
define('esprimaAdapter', ['./esprima', 'env'], function (esprima, env) {
    if (env.get() === 'xpconnect' && typeof Reflect !== 'undefined') {
        return Reflect;
    } else {
        return esprima;
    }
});
define('uglifyjs/consolidator', ["require", "exports", "module", "./parse-js", "./process"], function(require, exports, module) {
/**
 * @preserve Copyright 2012 Robert Gust-Bardon <http://robert.gust-bardon.org/>.
 * All rights reserved.
 *
 * Redistribution and use in source and binary forms, with or without
 * modification, are permitted provided that the following conditions
 * are met:
 *
 *     * Redistributions of source code must retain the above
 *       copyright notice, this list of conditions and the following
 *       disclaimer.
 *
 *     * Redistributions in binary form must reproduce the above
 *       copyright notice, this list of conditions and the following
 *       disclaimer in the documentation and/or other materials
 *       provided with the distribution.
 *
 * THIS SOFTWARE IS PROVIDED BY THE COPYRIGHT HOLDER "AS IS" AND ANY
 * EXPRESS OR IMPLIED WARRANTIES, INCLUDING, BUT NOT LIMITED TO, THE
 * IMPLIED WARRANTIES OF MERCHANTABILITY AND FITNESS FOR A PARTICULAR
 * PURPOSE ARE DISCLAIMED. IN NO EVENT SHALL THE COPYRIGHT HOLDER BE
 * LIABLE FOR ANY DIRECT, INDIRECT, INCIDENTAL, SPECIAL, EXEMPLARY,
 * OR CONSEQUENTIAL DAMAGES (INCLUDING, BUT NOT LIMITED TO,
 * PROCUREMENT OF SUBSTITUTE GOODS OR SERVICES; LOSS OF USE, DATA, OR
 * PROFITS; OR BUSINESS INTERRUPTION) HOWEVER CAUSED AND ON ANY
 * THEORY OF LIABILITY, WHETHER IN CONTRACT, STRICT LIABILITY, OR
 * TORT (INCLUDING NEGLIGENCE OR OTHERWISE) ARISING IN ANY WAY OUT OF
 * THE USE OF THIS SOFTWARE, EVEN IF ADVISED OF THE POSSIBILITY OF
 * SUCH DAMAGE.
 */

/**
 * @fileoverview Enhances <a href="https://github.com/mishoo/UglifyJS/"
 * >UglifyJS</a> with consolidation of null, Boolean, and String values.
 * <p>Also known as aliasing, this feature has been deprecated in <a href=
 * "http://closure-compiler.googlecode.com/">the Closure Compiler</a> since its
 * initial release, where it is unavailable from the <abbr title=
 * "command line interface">CLI</a>. The Closure Compiler allows one to log and
 * influence this process. In contrast, this implementation does not introduce
 * any variable declarations in global code and derives String values from
 * identifier names used as property accessors.</p>
 * <p>Consolidating literals may worsen the data compression ratio when an <a
 * href="http://tools.ietf.org/html/rfc2616#section-3.5">encoding
 * transformation</a> is applied. For instance, <a href=
 * "http://code.jquery.com/jquery-1.7.1.js">jQuery 1.7.1</a> takes 248235 bytes.
 * Building it with <a href="https://github.com/mishoo/UglifyJS/tarball/v1.2.5">
 * UglifyJS v1.2.5</a> results in 93647 bytes (37.73% of the original) which are
 * then compressed to 33154 bytes (13.36% of the original) using <a href=
 * "http://linux.die.net/man/1/gzip">gzip(1)</a>. Building it with the same
 * version of UglifyJS 1.2.5 patched with the implementation of consolidation
 * results in 80784 bytes (a decrease of 12863 bytes, i.e. 13.74%, in comparison
 * to the aforementioned 93647 bytes) which are then compressed to 34013 bytes
 * (an increase of 859 bytes, i.e. 2.59%, in comparison to the aforementioned
 * 33154 bytes).</p>
 * <p>Written in <a href="http://es5.github.com/#x4.2.2">the strict variant</a>
 * of <a href="http://es5.github.com/">ECMA-262 5.1 Edition</a>. Encoded in <a
 * href="http://tools.ietf.org/html/rfc3629">UTF-8</a>. Follows <a href=
 * "http://google-styleguide.googlecode.com/svn-history/r76/trunk/javascriptguide.xml"
 * >Revision 2.28 of the Google JavaScript Style Guide</a> (except for the
 * discouraged use of the {@code function} tag and the {@code namespace} tag).
 * 100% typed for the <a href=
 * "http://closure-compiler.googlecode.com/files/compiler-20120123.tar.gz"
 * >Closure Compiler Version 1741</a>.</p>
 * <p>Should you find this software useful, please consider <a href=
 * "https://paypal.com/cgi-bin/webscr?cmd=_s-xclick&hosted_button_id=JZLW72X8FD4WG"
 * >a donation</a>.</p>
 * @author follow.me@RGustBardon (Robert Gust-Bardon)
 * @supported Tested with:
 *     <ul>
 *     <li><a href="http://nodejs.org/dist/v0.6.10/">Node v0.6.10</a>,</li>
 *     <li><a href="https://github.com/mishoo/UglifyJS/tarball/v1.2.5">UglifyJS
 *       v1.2.5</a>.</li>
 *     </ul>
 */

/*global console:false, exports:true, module:false, require:false */
/*jshint sub:true */
/**
 * Consolidates null, Boolean, and String values found inside an <abbr title=
 * "abstract syntax tree">AST</abbr>.
 * @param {!TSyntacticCodeUnit} oAbstractSyntaxTree An array-like object
 *     representing an <abbr title="abstract syntax tree">AST</abbr>.
 * @return {!TSyntacticCodeUnit} An array-like object representing an <abbr
 *     title="abstract syntax tree">AST</abbr> with its null, Boolean, and
 *     String values consolidated.
 */
// TODO(user) Consolidation of mathematical values found in numeric literals.
// TODO(user) Unconsolidation.
// TODO(user) Consolidation of ECMA-262 6th Edition programs.
// TODO(user) Rewrite in ECMA-262 6th Edition.
exports['ast_consolidate'] = function(oAbstractSyntaxTree) {
  'use strict';
  /*jshint bitwise:true, curly:true, eqeqeq:true, forin:true, immed:true,
        latedef:true, newcap:true, noarge:true, noempty:true, nonew:true,
        onevar:true, plusplus:true, regexp:true, undef:true, strict:true,
        sub:false, trailing:true */

  var _,
      /**
       * A record consisting of data about one or more source elements.
       * @constructor
       * @nosideeffects
       */
      TSourceElementsData = function() {
        /**
         * The category of the elements.
         * @type {number}
         * @see ESourceElementCategories
         */
        this.nCategory = ESourceElementCategories.N_OTHER;
        /**
         * The number of occurrences (within the elements) of each primitive
         * value that could be consolidated.
         * @type {!Array.<!Object.<string, number>>}
         */
        this.aCount = [];
        this.aCount[EPrimaryExpressionCategories.N_IDENTIFIER_NAMES] = {};
        this.aCount[EPrimaryExpressionCategories.N_STRING_LITERALS] = {};
        this.aCount[EPrimaryExpressionCategories.N_NULL_AND_BOOLEAN_LITERALS] =
            {};
        /**
         * Identifier names found within the elements.
         * @type {!Array.<string>}
         */
        this.aIdentifiers = [];
        /**
         * Prefixed representation Strings of each primitive value that could be
         * consolidated within the elements.
         * @type {!Array.<string>}
         */
        this.aPrimitiveValues = [];
      },
      /**
       * A record consisting of data about a primitive value that could be
       * consolidated.
       * @constructor
       * @nosideeffects
       */
      TPrimitiveValue = function() {
        /**
         * The difference in the number of terminal symbols between the original
         * source text and the one with the primitive value consolidated. If the
         * difference is positive, the primitive value is considered worthwhile.
         * @type {number}
         */
        this.nSaving = 0;
        /**
         * An identifier name of the variable that will be declared and assigned
         * the primitive value if the primitive value is consolidated.
         * @type {string}
         */
        this.sName = '';
      },
      /**
       * A record consisting of data on what to consolidate within the range of
       * source elements that is currently being considered.
       * @constructor
       * @nosideeffects
       */
      TSolution = function() {
        /**
         * An object whose keys are prefixed representation Strings of each
         * primitive value that could be consolidated within the elements and
         * whose values are corresponding data about those primitive values.
         * @type {!Object.<string, {nSaving: number, sName: string}>}
         * @see TPrimitiveValue
         */
        this.oPrimitiveValues = {};
        /**
         * The difference in the number of terminal symbols between the original
         * source text and the one with all the worthwhile primitive values
         * consolidated.
         * @type {number}
         * @see TPrimitiveValue#nSaving
         */
        this.nSavings = 0;
      },
      /**
       * The processor of <abbr title="abstract syntax tree">AST</abbr>s found
       * in UglifyJS.
       * @namespace
       * @type {!TProcessor}
       */
      oProcessor = (/** @type {!TProcessor} */ require('./process')),
      /**
       * A record consisting of a number of constants that represent the
       * difference in the number of terminal symbols between a source text with
       * a modified syntactic code unit and the original one.
       * @namespace
       * @type {!Object.<string, number>}
       */
      oWeights = {
        /**
         * The difference in the number of punctuators required by the bracket
         * notation and the dot notation.
         * <p><code>'[]'.length - '.'.length</code></p>
         * @const
         * @type {number}
         */
        N_PROPERTY_ACCESSOR: 1,
        /**
         * The number of punctuators required by a variable declaration with an
         * initialiser.
         * <p><code>':'.length + ';'.length</code></p>
         * @const
         * @type {number}
         */
        N_VARIABLE_DECLARATION: 2,
        /**
         * The number of terminal symbols required to introduce a variable
         * statement (excluding its variable declaration list).
         * <p><code>'var '.length</code></p>
         * @const
         * @type {number}
         */
        N_VARIABLE_STATEMENT_AFFIXATION: 4,
        /**
         * The number of terminal symbols needed to enclose source elements
         * within a function call with no argument values to a function with an
         * empty parameter list.
         * <p><code>'(function(){}());'.length</code></p>
         * @const
         * @type {number}
         */
        N_CLOSURE: 17
      },
      /**
       * Categories of primary expressions from which primitive values that
       * could be consolidated are derivable.
       * @namespace
       * @enum {number}
       */
      EPrimaryExpressionCategories = {
        /**
         * Identifier names used as property accessors.
         * @type {number}
         */
        N_IDENTIFIER_NAMES: 0,
        /**
         * String literals.
         * @type {number}
         */
        N_STRING_LITERALS: 1,
        /**
         * Null and Boolean literals.
         * @type {number}
         */
        N_NULL_AND_BOOLEAN_LITERALS: 2
      },
      /**
       * Prefixes of primitive values that could be consolidated.
       * The String values of the prefixes must have same number of characters.
       * The prefixes must not be used in any properties defined in any version
       * of <a href=
       * "http://www.ecma-international.org/publications/standards/Ecma-262.htm"
       * >ECMA-262</a>.
       * @namespace
       * @enum {string}
       */
      EValuePrefixes = {
        /**
         * Identifies String values.
         * @type {string}
         */
        S_STRING: '#S',
        /**
         * Identifies null and Boolean values.
         * @type {string}
         */
        S_SYMBOLIC: '#O'
      },
      /**
       * Categories of source elements in terms of their appropriateness of
       * having their primitive values consolidated.
       * @namespace
       * @enum {number}
       */
      ESourceElementCategories = {
        /**
         * Identifies a source element that includes the <a href=
         * "http://es5.github.com/#x12.10">{@code with}</a> statement.
         * @type {number}
         */
        N_WITH: 0,
        /**
         * Identifies a source element that includes the <a href=
         * "http://es5.github.com/#x15.1.2.1">{@code eval}</a> identifier name.
         * @type {number}
         */
        N_EVAL: 1,
        /**
         * Identifies a source element that must be excluded from the process
         * unless its whole scope is examined.
         * @type {number}
         */
        N_EXCLUDABLE: 2,
        /**
         * Identifies source elements not posing any problems.
         * @type {number}
         */
        N_OTHER: 3
      },
      /**
       * The list of literals (other than the String ones) whose primitive
       * values can be consolidated.
       * @const
       * @type {!Array.<string>}
       */
      A_OTHER_SUBSTITUTABLE_LITERALS = [
        'null',   // The null literal.
        'false',  // The Boolean literal {@code false}.
        'true'    // The Boolean literal {@code true}.
      ];

  (/**
    * Consolidates all worthwhile primitive values in a syntactic code unit.
    * @param {!TSyntacticCodeUnit} oSyntacticCodeUnit An array-like object
    *     representing the branch of the abstract syntax tree representing the
    *     syntactic code unit along with its scope.
    * @see TPrimitiveValue#nSaving
    */
   function fExamineSyntacticCodeUnit(oSyntacticCodeUnit) {
     var _,
         /**
          * Indicates whether the syntactic code unit represents global code.
          * @type {boolean}
          */
         bIsGlobal = 'toplevel' === oSyntacticCodeUnit[0],
         /**
          * Indicates whether the whole scope is being examined.
          * @type {boolean}
          */
         bIsWhollyExaminable = !bIsGlobal,
         /**
          * An array-like object representing source elements that constitute a
          * syntactic code unit.
          * @type {!TSyntacticCodeUnit}
          */
         oSourceElements,
         /**
          * A record consisting of data about the source element that is
          * currently being examined.
          * @type {!TSourceElementsData}
          */
         oSourceElementData,
         /**
          * The scope of the syntactic code unit.
          * @type {!TScope}
          */
         oScope,
         /**
          * An instance of an object that allows the traversal of an <abbr
          * title="abstract syntax tree">AST</abbr>.
          * @type {!TWalker}
          */
         oWalker,
         /**
          * An object encompassing collections of functions used during the
          * traversal of an <abbr title="abstract syntax tree">AST</abbr>.
          * @namespace
          * @type {!Object.<string, !Object.<string, function(...[*])>>}
          */
         oWalkers = {
           /**
            * A collection of functions used during the surveyance of source
            * elements.
            * @namespace
            * @type {!Object.<string, function(...[*])>}
            */
           oSurveySourceElement: {
             /**#nocode+*/  // JsDoc Toolkit 2.4.0 hides some of the keys.
             /**
              * Classifies the source element as excludable if it does not
              * contain a {@code with} statement or the {@code eval} identifier
              * name. Adds the identifier of the function and its formal
              * parameters to the list of identifier names found.
              * @param {string} sIdentifier The identifier of the function.
              * @param {!Array.<string>} aFormalParameterList Formal parameters.
              * @param {!TSyntacticCodeUnit} oFunctionBody Function code.
              */
             'defun': function(
                 sIdentifier,
                 aFormalParameterList,
                 oFunctionBody) {
               fClassifyAsExcludable();
               fAddIdentifier(sIdentifier);
               aFormalParameterList.forEach(fAddIdentifier);
             },
             /**
              * Increments the count of the number of occurrences of the String
              * value that is equivalent to the sequence of terminal symbols
              * that constitute the encountered identifier name.
              * @param {!TSyntacticCodeUnit} oExpression The nonterminal
              *     MemberExpression.
              * @param {string} sIdentifierName The identifier name used as the
              *     property accessor.
              * @return {!Array} The encountered branch of an <abbr title=
              *     "abstract syntax tree">AST</abbr> with its nonterminal
              *     MemberExpression traversed.
              */
             'dot': function(oExpression, sIdentifierName) {
               fCountPrimaryExpression(
                   EPrimaryExpressionCategories.N_IDENTIFIER_NAMES,
                   EValuePrefixes.S_STRING + sIdentifierName);
               return ['dot', oWalker.walk(oExpression), sIdentifierName];
             },
             /**
              * Adds the optional identifier of the function and its formal
              * parameters to the list of identifier names found.
              * @param {?string} sIdentifier The optional identifier of the
              *     function.
              * @param {!Array.<string>} aFormalParameterList Formal parameters.
              * @param {!TSyntacticCodeUnit} oFunctionBody Function code.
              */
             'function': function(
                 sIdentifier,
                 aFormalParameterList,
                 oFunctionBody) {
               if ('string' === typeof sIdentifier) {
                 fAddIdentifier(sIdentifier);
               }
               aFormalParameterList.forEach(fAddIdentifier);
             },
             /**
              * Either increments the count of the number of occurrences of the
              * encountered null or Boolean value or classifies a source element
              * as containing the {@code eval} identifier name.
              * @param {string} sIdentifier The identifier encountered.
              */
             'name': function(sIdentifier) {
               if (-1 !== A_OTHER_SUBSTITUTABLE_LITERALS.indexOf(sIdentifier)) {
                 fCountPrimaryExpression(
                     EPrimaryExpressionCategories.N_NULL_AND_BOOLEAN_LITERALS,
                     EValuePrefixes.S_SYMBOLIC + sIdentifier);
               } else {
                 if ('eval' === sIdentifier) {
                   oSourceElementData.nCategory =
                       ESourceElementCategories.N_EVAL;
                 }
                 fAddIdentifier(sIdentifier);
               }
             },
             /**
              * Classifies the source element as excludable if it does not
              * contain a {@code with} statement or the {@code eval} identifier
              * name.
              * @param {TSyntacticCodeUnit} oExpression The expression whose
              *     value is to be returned.
              */
             'return': function(oExpression) {
               fClassifyAsExcludable();
             },
             /**
              * Increments the count of the number of occurrences of the
              * encountered String value.
              * @param {string} sStringValue The String value of the string
              *     literal encountered.
              */
             'string': function(sStringValue) {
               if (sStringValue.length > 0) {
                 fCountPrimaryExpression(
                     EPrimaryExpressionCategories.N_STRING_LITERALS,
                     EValuePrefixes.S_STRING + sStringValue);
               }
             },
             /**
              * Adds the identifier reserved for an exception to the list of
              * identifier names found.
              * @param {!TSyntacticCodeUnit} oTry A block of code in which an
              *     exception can occur.
              * @param {Array} aCatch The identifier reserved for an exception
              *     and a block of code to handle the exception.
              * @param {TSyntacticCodeUnit} oFinally An optional block of code
              *     to be evaluated regardless of whether an exception occurs.
              */
             'try': function(oTry, aCatch, oFinally) {
               if (Array.isArray(aCatch)) {
                 fAddIdentifier(aCatch[0]);
               }
             },
             /**
              * Classifies the source element as excludable if it does not
              * contain a {@code with} statement or the {@code eval} identifier
              * name. Adds the identifier of each declared variable to the list
              * of identifier names found.
              * @param {!Array.<!Array>} aVariableDeclarationList Variable
              *     declarations.
              */
             'var': function(aVariableDeclarationList) {
               fClassifyAsExcludable();
               aVariableDeclarationList.forEach(fAddVariable);
             },
             /**
              * Classifies a source element as containing the {@code with}
              * statement.
              * @param {!TSyntacticCodeUnit} oExpression An expression whose
              *     value is to be converted to a value of type Object and
              *     become the binding object of a new object environment
              *     record of a new lexical environment in which the statement
              *     is to be executed.
              * @param {!TSyntacticCodeUnit} oStatement The statement to be
              *     executed in the augmented lexical environment.
              * @return {!Array} An empty array to stop the traversal.
              */
             'with': function(oExpression, oStatement) {
               oSourceElementData.nCategory = ESourceElementCategories.N_WITH;
               return [];
             }
             /**#nocode-*/  // JsDoc Toolkit 2.4.0 hides some of the keys.
           },
           /**
            * A collection of functions used while looking for nested functions.
            * @namespace
            * @type {!Object.<string, function(...[*])>}
            */
           oExamineFunctions: {
             /**#nocode+*/  // JsDoc Toolkit 2.4.0 hides some of the keys.
             /**
              * Orders an examination of a nested function declaration.
              * @this {!TSyntacticCodeUnit} An array-like object representing
              *     the branch of an <abbr title="abstract syntax tree"
              *     >AST</abbr> representing the syntactic code unit along with
              *     its scope.
              * @return {!Array} An empty array to stop the traversal.
              */
             'defun': function() {
               fExamineSyntacticCodeUnit(this);
               return [];
             },
             /**
              * Orders an examination of a nested function expression.
              * @this {!TSyntacticCodeUnit} An array-like object representing
              *     the branch of an <abbr title="abstract syntax tree"
              *     >AST</abbr> representing the syntactic code unit along with
              *     its scope.
              * @return {!Array} An empty array to stop the traversal.
              */
             'function': function() {
               fExamineSyntacticCodeUnit(this);
               return [];
             }
             /**#nocode-*/  // JsDoc Toolkit 2.4.0 hides some of the keys.
           }
         },
         /**
          * Records containing data about source elements.
          * @type {Array.<TSourceElementsData>}
          */
         aSourceElementsData = [],
         /**
          * The index (in the source text order) of the source element
          * immediately following a <a href="http://es5.github.com/#x14.1"
          * >Directive Prologue</a>.
          * @type {number}
          */
         nAfterDirectivePrologue = 0,
         /**
          * The index (in the source text order) of the source element that is
          * currently being considered.
          * @type {number}
          */
         nPosition,
         /**
          * The index (in the source text order) of the source element that is
          * the last element of the range of source elements that is currently
          * being considered.
          * @type {(undefined|number)}
          */
         nTo,
         /**
          * Initiates the traversal of a source element.
          * @param {!TWalker} oWalker An instance of an object that allows the
          *     traversal of an abstract syntax tree.
          * @param {!TSyntacticCodeUnit} oSourceElement A source element from
          *     which the traversal should commence.
          * @return {function(): !TSyntacticCodeUnit} A function that is able to
          *     initiate the traversal from a given source element.
          */
         cContext = function(oWalker, oSourceElement) {
           /**
            * @return {!TSyntacticCodeUnit} A function that is able to
            *     initiate the traversal from a given source element.
            */
           var fLambda = function() {
             return oWalker.walk(oSourceElement);
           };

           return fLambda;
         },
         /**
          * Classifies the source element as excludable if it does not
          * contain a {@code with} statement or the {@code eval} identifier
          * name.
          */
         fClassifyAsExcludable = function() {
           if (oSourceElementData.nCategory ===
               ESourceElementCategories.N_OTHER) {
             oSourceElementData.nCategory =
                 ESourceElementCategories.N_EXCLUDABLE;
           }
         },
         /**
          * Adds an identifier to the list of identifier names found.
          * @param {string} sIdentifier The identifier to be added.
          */
         fAddIdentifier = function(sIdentifier) {
           if (-1 === oSourceElementData.aIdentifiers.indexOf(sIdentifier)) {
             oSourceElementData.aIdentifiers.push(sIdentifier);
           }
         },
         /**
          * Adds the identifier of a variable to the list of identifier names
          * found.
          * @param {!Array} aVariableDeclaration A variable declaration.
          */
         fAddVariable = function(aVariableDeclaration) {
           fAddIdentifier(/** @type {string} */ aVariableDeclaration[0]);
         },
         /**
          * Increments the count of the number of occurrences of the prefixed
          * String representation attributed to the primary expression.
          * @param {number} nCategory The category of the primary expression.
          * @param {string} sName The prefixed String representation attributed
          *     to the primary expression.
          */
         fCountPrimaryExpression = function(nCategory, sName) {
           if (!oSourceElementData.aCount[nCategory].hasOwnProperty(sName)) {
             oSourceElementData.aCount[nCategory][sName] = 0;
             if (-1 === oSourceElementData.aPrimitiveValues.indexOf(sName)) {
               oSourceElementData.aPrimitiveValues.push(sName);
             }
           }
           oSourceElementData.aCount[nCategory][sName] += 1;
         },
         /**
          * Consolidates all worthwhile primitive values in a range of source
          *     elements.
          * @param {number} nFrom The index (in the source text order) of the
          *     source element that is the first element of the range.
          * @param {number} nTo The index (in the source text order) of the
          *     source element that is the last element of the range.
          * @param {boolean} bEnclose Indicates whether the range should be
          *     enclosed within a function call with no argument values to a
          *     function with an empty parameter list if any primitive values
          *     are consolidated.
          * @see TPrimitiveValue#nSaving
          */
         fExamineSourceElements = function(nFrom, nTo, bEnclose) {
           var _,
               /**
                * The index of the last mangled name.
                * @type {number}
                */
               nIndex = oScope.cname,
               /**
                * The index of the source element that is currently being
                * considered.
                * @type {number}
                */
               nPosition,
               /**
                * A collection of functions used during the consolidation of
                * primitive values and identifier names used as property
                * accessors.
                * @namespace
                * @type {!Object.<string, function(...[*])>}
                */
               oWalkersTransformers = {
                 /**
                  * If the String value that is equivalent to the sequence of
                  * terminal symbols that constitute the encountered identifier
                  * name is worthwhile, a syntactic conversion from the dot
                  * notation to the bracket notation ensues with that sequence
                  * being substituted by an identifier name to which the value
                  * is assigned.
                  * Applies to property accessors that use the dot notation.
                  * @param {!TSyntacticCodeUnit} oExpression The nonterminal
                  *     MemberExpression.
                  * @param {string} sIdentifierName The identifier name used as
                  *     the property accessor.
                  * @return {!Array} A syntactic code unit that is equivalent to
                  *     the one encountered.
                  * @see TPrimitiveValue#nSaving
                  */
                 'dot': function(oExpression, sIdentifierName) {
                   /**
                    * The prefixed String value that is equivalent to the
                    * sequence of terminal symbols that constitute the
                    * encountered identifier name.
                    * @type {string}
                    */
                   var sPrefixed = EValuePrefixes.S_STRING + sIdentifierName;

                   return oSolutionBest.oPrimitiveValues.hasOwnProperty(
                       sPrefixed) &&
                       oSolutionBest.oPrimitiveValues[sPrefixed].nSaving > 0 ?
                       ['sub',
                        oWalker.walk(oExpression),
                        ['name',
                         oSolutionBest.oPrimitiveValues[sPrefixed].sName]] :
                       ['dot', oWalker.walk(oExpression), sIdentifierName];
                 },
                 /**
                  * If the encountered identifier is a null or Boolean literal
                  * and its value is worthwhile, the identifier is substituted
                  * by an identifier name to which that value is assigned.
                  * Applies to identifier names.
                  * @param {string} sIdentifier The identifier encountered.
                  * @return {!Array} A syntactic code unit that is equivalent to
                  *     the one encountered.
                  * @see TPrimitiveValue#nSaving
                  */
                 'name': function(sIdentifier) {
                   /**
                    * The prefixed representation String of the identifier.
                    * @type {string}
                    */
                   var sPrefixed = EValuePrefixes.S_SYMBOLIC + sIdentifier;

                   return [
                     'name',
                     oSolutionBest.oPrimitiveValues.hasOwnProperty(sPrefixed) &&
                     oSolutionBest.oPrimitiveValues[sPrefixed].nSaving > 0 ?
                     oSolutionBest.oPrimitiveValues[sPrefixed].sName :
                     sIdentifier
                   ];
                 },
                 /**
                  * If the encountered String value is worthwhile, it is
                  * substituted by an identifier name to which that value is
                  * assigned.
                  * Applies to String values.
                  * @param {string} sStringValue The String value of the string
                  *     literal encountered.
                  * @return {!Array} A syntactic code unit that is equivalent to
                  *     the one encountered.
                  * @see TPrimitiveValue#nSaving
                  */
                 'string': function(sStringValue) {
                   /**
                    * The prefixed representation String of the primitive value
                    * of the literal.
                    * @type {string}
                    */
                   var sPrefixed =
                       EValuePrefixes.S_STRING + sStringValue;

                   return oSolutionBest.oPrimitiveValues.hasOwnProperty(
                       sPrefixed) &&
                       oSolutionBest.oPrimitiveValues[sPrefixed].nSaving > 0 ?
                       ['name',
                        oSolutionBest.oPrimitiveValues[sPrefixed].sName] :
                       ['string', sStringValue];
                 }
               },
               /**
                * Such data on what to consolidate within the range of source
                * elements that is currently being considered that lead to the
                * greatest known reduction of the number of the terminal symbols
                * in comparison to the original source text.
                * @type {!TSolution}
                */
               oSolutionBest = new TSolution(),
               /**
                * Data representing an ongoing attempt to find a better
                * reduction of the number of the terminal symbols in comparison
                * to the original source text than the best one that is
                * currently known.
                * @type {!TSolution}
                * @see oSolutionBest
                */
               oSolutionCandidate = new TSolution(),
               /**
                * A record consisting of data about the range of source elements
                * that is currently being examined.
                * @type {!TSourceElementsData}
                */
               oSourceElementsData = new TSourceElementsData(),
               /**
                * Variable declarations for each primitive value that is to be
                * consolidated within the elements.
                * @type {!Array.<!Array>}
                */
               aVariableDeclarations = [],
               /**
                * Augments a list with a prefixed representation String.
                * @param {!Array.<string>} aList A list that is to be augmented.
                * @return {function(string)} A function that augments a list
                *     with a prefixed representation String.
                */
               cAugmentList = function(aList) {
                 /**
                  * @param {string} sPrefixed Prefixed representation String of
                  *     a primitive value that could be consolidated within the
                  *     elements.
                  */
                 var fLambda = function(sPrefixed) {
                   if (-1 === aList.indexOf(sPrefixed)) {
                     aList.push(sPrefixed);
                   }
                 };

                 return fLambda;
               },
               /**
                * Adds the number of occurrences of a primitive value of a given
                * category that could be consolidated in the source element with
                * a given index to the count of occurrences of that primitive
                * value within the range of source elements that is currently
                * being considered.
                * @param {number} nPosition The index (in the source text order)
                *     of a source element.
                * @param {number} nCategory The category of the primary
                *     expression from which the primitive value is derived.
                * @return {function(string)} A function that performs the
                *     addition.
                * @see cAddOccurrencesInCategory
                */
               cAddOccurrences = function(nPosition, nCategory) {
                 /**
                  * @param {string} sPrefixed The prefixed representation String
                  *     of a primitive value.
                  */
                 var fLambda = function(sPrefixed) {
                   if (!oSourceElementsData.aCount[nCategory].hasOwnProperty(
                           sPrefixed)) {
                     oSourceElementsData.aCount[nCategory][sPrefixed] = 0;
                   }
                   oSourceElementsData.aCount[nCategory][sPrefixed] +=
                       aSourceElementsData[nPosition].aCount[nCategory][
                           sPrefixed];
                 };

                 return fLambda;
               },
               /**
                * Adds the number of occurrences of each primitive value of a
                * given category that could be consolidated in the source
                * element with a given index to the count of occurrences of that
                * primitive values within the range of source elements that is
                * currently being considered.
                * @param {number} nPosition The index (in the source text order)
                *     of a source element.
                * @return {function(number)} A function that performs the
                *     addition.
                * @see fAddOccurrences
                */
               cAddOccurrencesInCategory = function(nPosition) {
                 /**
                  * @param {number} nCategory The category of the primary
                  *     expression from which the primitive value is derived.
                  */
                 var fLambda = function(nCategory) {
                   Object.keys(
                       aSourceElementsData[nPosition].aCount[nCategory]
                   ).forEach(cAddOccurrences(nPosition, nCategory));
                 };

                 return fLambda;
               },
               /**
                * Adds the number of occurrences of each primitive value that
                * could be consolidated in the source element with a given index
                * to the count of occurrences of that primitive values within
                * the range of source elements that is currently being
                * considered.
                * @param {number} nPosition The index (in the source text order)
                *     of a source element.
                */
               fAddOccurrences = function(nPosition) {
                 Object.keys(aSourceElementsData[nPosition].aCount).forEach(
                     cAddOccurrencesInCategory(nPosition));
               },
               /**
                * Creates a variable declaration for a primitive value if that
                * primitive value is to be consolidated within the elements.
                * @param {string} sPrefixed Prefixed representation String of a
                *     primitive value that could be consolidated within the
                *     elements.
                * @see aVariableDeclarations
                */
               cAugmentVariableDeclarations = function(sPrefixed) {
                 if (oSolutionBest.oPrimitiveValues[sPrefixed].nSaving > 0) {
                   aVariableDeclarations.push([
                     oSolutionBest.oPrimitiveValues[sPrefixed].sName,
                     [0 === sPrefixed.indexOf(EValuePrefixes.S_SYMBOLIC) ?
                      'name' : 'string',
                      sPrefixed.substring(EValuePrefixes.S_SYMBOLIC.length)]
                   ]);
                 }
               },
               /**
                * Sorts primitive values with regard to the difference in the
                * number of terminal symbols between the original source text
                * and the one with those primitive values consolidated.
                * @param {string} sPrefixed0 The prefixed representation String
                *     of the first of the two primitive values that are being
                *     compared.
                * @param {string} sPrefixed1 The prefixed representation String
                *     of the second of the two primitive values that are being
                *     compared.
                * @return {number}
                *     <dl>
                *         <dt>-1</dt>
                *         <dd>if the first primitive value must be placed before
                *              the other one,</dd>
                *         <dt>0</dt>
                *         <dd>if the first primitive value may be placed before
                *              the other one,</dd>
                *         <dt>1</dt>
                *         <dd>if the first primitive value must not be placed
                *              before the other one.</dd>
                *     </dl>
                * @see TSolution.oPrimitiveValues
                */
               cSortPrimitiveValues = function(sPrefixed0, sPrefixed1) {
                 /**
                  * The difference between:
                  * <ol>
                  * <li>the difference in the number of terminal symbols
                  *     between the original source text and the one with the
                  *     first primitive value consolidated, and</li>
                  * <li>the difference in the number of terminal symbols
                  *     between the original source text and the one with the
                  *     second primitive value consolidated.</li>
                  * </ol>
                  * @type {number}
                  */
                 var nDifference =
                     oSolutionCandidate.oPrimitiveValues[sPrefixed0].nSaving -
                     oSolutionCandidate.oPrimitiveValues[sPrefixed1].nSaving;

                 return nDifference > 0 ? -1 : nDifference < 0 ? 1 : 0;
               },
               /**
                * Assigns an identifier name to a primitive value and calculates
                * whether instances of that primitive value are worth
                * consolidating.
                * @param {string} sPrefixed The prefixed representation String
                *     of a primitive value that is being evaluated.
                */
               fEvaluatePrimitiveValue = function(sPrefixed) {
                 var _,
                     /**
                      * The index of the last mangled name.
                      * @type {number}
                      */
                     nIndex,
                     /**
                      * The representation String of the primitive value that is
                      * being evaluated.
                      * @type {string}
                      */
                     sName =
                         sPrefixed.substring(EValuePrefixes.S_SYMBOLIC.length),
                     /**
                      * The number of source characters taken up by the
                      * representation String of the primitive value that is
                      * being evaluated.
                      * @type {number}
                      */
                     nLengthOriginal = sName.length,
                     /**
                      * The number of source characters taken up by the
                      * identifier name that could substitute the primitive
                      * value that is being evaluated.
                      * substituted.
                      * @type {number}
                      */
                     nLengthSubstitution,
                     /**
                      * The number of source characters taken up by by the
                      * representation String of the primitive value that is
                      * being evaluated when it is represented by a string
                      * literal.
                      * @type {number}
                      */
                     nLengthString = oProcessor.make_string(sName).length;

                 oSolutionCandidate.oPrimitiveValues[sPrefixed] =
                     new TPrimitiveValue();
                 do {  // Find an identifier unused in this or any nested scope.
                   nIndex = oScope.cname;
                   oSolutionCandidate.oPrimitiveValues[sPrefixed].sName =
                       oScope.next_mangled();
                 } while (-1 !== oSourceElementsData.aIdentifiers.indexOf(
                     oSolutionCandidate.oPrimitiveValues[sPrefixed].sName));
                 nLengthSubstitution = oSolutionCandidate.oPrimitiveValues[
                     sPrefixed].sName.length;
                 if (0 === sPrefixed.indexOf(EValuePrefixes.S_SYMBOLIC)) {
                   // foo:null, or foo:null;
                   oSolutionCandidate.oPrimitiveValues[sPrefixed].nSaving -=
                       nLengthSubstitution + nLengthOriginal +
                       oWeights.N_VARIABLE_DECLARATION;
                   // null vs foo
                   oSolutionCandidate.oPrimitiveValues[sPrefixed].nSaving +=
                       oSourceElementsData.aCount[
                           EPrimaryExpressionCategories.
                               N_NULL_AND_BOOLEAN_LITERALS][sPrefixed] *
                       (nLengthOriginal - nLengthSubstitution);
                 } else {
                   // foo:'fromCharCode';
                   oSolutionCandidate.oPrimitiveValues[sPrefixed].nSaving -=
                       nLengthSubstitution + nLengthString +
                       oWeights.N_VARIABLE_DECLARATION;
                   // .fromCharCode vs [foo]
                   if (oSourceElementsData.aCount[
                           EPrimaryExpressionCategories.N_IDENTIFIER_NAMES
                       ].hasOwnProperty(sPrefixed)) {
                     oSolutionCandidate.oPrimitiveValues[sPrefixed].nSaving +=
                         oSourceElementsData.aCount[
                             EPrimaryExpressionCategories.N_IDENTIFIER_NAMES
                         ][sPrefixed] *
                         (nLengthOriginal - nLengthSubstitution -
                          oWeights.N_PROPERTY_ACCESSOR);
                   }
                   // 'fromCharCode' vs foo
                   if (oSourceElementsData.aCount[
                           EPrimaryExpressionCategories.N_STRING_LITERALS
                       ].hasOwnProperty(sPrefixed)) {
                     oSolutionCandidate.oPrimitiveValues[sPrefixed].nSaving +=
                         oSourceElementsData.aCount[
                             EPrimaryExpressionCategories.N_STRING_LITERALS
                         ][sPrefixed] *
                         (nLengthString - nLengthSubstitution);
                   }
                 }
                 if (oSolutionCandidate.oPrimitiveValues[sPrefixed].nSaving >
                     0) {
                   oSolutionCandidate.nSavings +=
                       oSolutionCandidate.oPrimitiveValues[sPrefixed].nSaving;
                 } else {
                   oScope.cname = nIndex; // Free the identifier name.
                 }
               },
               /**
                * Adds a variable declaration to an existing variable statement.
                * @param {!Array} aVariableDeclaration A variable declaration
                *     with an initialiser.
                */
               cAddVariableDeclaration = function(aVariableDeclaration) {
                 (/** @type {!Array} */ oSourceElements[nFrom][1]).unshift(
                     aVariableDeclaration);
               };

           if (nFrom > nTo) {
             return;
           }
           // If the range is a closure, reuse the closure.
           if (nFrom === nTo &&
               'stat' === oSourceElements[nFrom][0] &&
               'call' === oSourceElements[nFrom][1][0] &&
               'function' === oSourceElements[nFrom][1][1][0]) {
             fExamineSyntacticCodeUnit(oSourceElements[nFrom][1][1]);
             return;
           }
           // Create a list of all derived primitive values within the range.
           for (nPosition = nFrom; nPosition <= nTo; nPosition += 1) {
             aSourceElementsData[nPosition].aPrimitiveValues.forEach(
                 cAugmentList(oSourceElementsData.aPrimitiveValues));
           }
           if (0 === oSourceElementsData.aPrimitiveValues.length) {
             return;
           }
           for (nPosition = nFrom; nPosition <= nTo; nPosition += 1) {
             // Add the number of occurrences to the total count.
             fAddOccurrences(nPosition);
             // Add identifiers of this or any nested scope to the list.
             aSourceElementsData[nPosition].aIdentifiers.forEach(
                 cAugmentList(oSourceElementsData.aIdentifiers));
           }
           // Distribute identifier names among derived primitive values.
           do {  // If there was any progress, find a better distribution.
             oSolutionBest = oSolutionCandidate;
             if (Object.keys(oSolutionCandidate.oPrimitiveValues).length > 0) {
               // Sort primitive values descending by their worthwhileness.
               oSourceElementsData.aPrimitiveValues.sort(cSortPrimitiveValues);
             }
             oSolutionCandidate = new TSolution();
             oSourceElementsData.aPrimitiveValues.forEach(
                 fEvaluatePrimitiveValue);
             oScope.cname = nIndex;
           } while (oSolutionCandidate.nSavings > oSolutionBest.nSavings);
           // Take the necessity of adding a variable statement into account.
           if ('var' !== oSourceElements[nFrom][0]) {
             oSolutionBest.nSavings -= oWeights.N_VARIABLE_STATEMENT_AFFIXATION;
           }
           if (bEnclose) {
             // Take the necessity of forming a closure into account.
             oSolutionBest.nSavings -= oWeights.N_CLOSURE;
           }
           if (oSolutionBest.nSavings > 0) {
             // Create variable declarations suitable for UglifyJS.
             Object.keys(oSolutionBest.oPrimitiveValues).forEach(
                 cAugmentVariableDeclarations);
             // Rewrite expressions that contain worthwhile primitive values.
             for (nPosition = nFrom; nPosition <= nTo; nPosition += 1) {
               oWalker = oProcessor.ast_walker();
               oSourceElements[nPosition] =
                   oWalker.with_walkers(
                       oWalkersTransformers,
                       cContext(oWalker, oSourceElements[nPosition]));
             }
             if ('var' === oSourceElements[nFrom][0]) {  // Reuse the statement.
               (/** @type {!Array.<!Array>} */ aVariableDeclarations.reverse(
                   )).forEach(cAddVariableDeclaration);
             } else {  // Add a variable statement.
               Array.prototype.splice.call(
                   oSourceElements,
                   nFrom,
                   0,
                   ['var', aVariableDeclarations]);
               nTo += 1;
             }
             if (bEnclose) {
               // Add a closure.
               Array.prototype.splice.call(
                   oSourceElements,
                   nFrom,
                   0,
                   ['stat', ['call', ['function', null, [], []], []]]);
               // Copy source elements into the closure.
               for (nPosition = nTo + 1; nPosition > nFrom; nPosition -= 1) {
                 Array.prototype.unshift.call(
                     oSourceElements[nFrom][1][1][3],
                     oSourceElements[nPosition]);
               }
               // Remove source elements outside the closure.
               Array.prototype.splice.call(
                   oSourceElements,
                   nFrom + 1,
                   nTo - nFrom + 1);
             }
           }
           if (bEnclose) {
             // Restore the availability of identifier names.
             oScope.cname = nIndex;
           }
         };

     oSourceElements = (/** @type {!TSyntacticCodeUnit} */
         oSyntacticCodeUnit[bIsGlobal ? 1 : 3]);
     if (0 === oSourceElements.length) {
       return;
     }
     oScope = bIsGlobal ? oSyntacticCodeUnit.scope : oSourceElements.scope;
     // Skip a Directive Prologue.
     while (nAfterDirectivePrologue < oSourceElements.length &&
            'directive' === oSourceElements[nAfterDirectivePrologue][0]) {
       nAfterDirectivePrologue += 1;
       aSourceElementsData.push(null);
     }
     if (oSourceElements.length === nAfterDirectivePrologue) {
       return;
     }
     for (nPosition = nAfterDirectivePrologue;
          nPosition < oSourceElements.length;
          nPosition += 1) {
       oSourceElementData = new TSourceElementsData();
       oWalker = oProcessor.ast_walker();
       // Classify a source element.
       // Find its derived primitive values and count their occurrences.
       // Find all identifiers used (including nested scopes).
       oWalker.with_walkers(
           oWalkers.oSurveySourceElement,
           cContext(oWalker, oSourceElements[nPosition]));
       // Establish whether the scope is still wholly examinable.
       bIsWhollyExaminable = bIsWhollyExaminable &&
           ESourceElementCategories.N_WITH !== oSourceElementData.nCategory &&
           ESourceElementCategories.N_EVAL !== oSourceElementData.nCategory;
       aSourceElementsData.push(oSourceElementData);
     }
     if (bIsWhollyExaminable) {  // Examine the whole scope.
       fExamineSourceElements(
           nAfterDirectivePrologue,
           oSourceElements.length - 1,
           false);
     } else {  // Examine unexcluded ranges of source elements.
       for (nPosition = oSourceElements.length - 1;
            nPosition >= nAfterDirectivePrologue;
            nPosition -= 1) {
         oSourceElementData = (/** @type {!TSourceElementsData} */
             aSourceElementsData[nPosition]);
         if (ESourceElementCategories.N_OTHER ===
             oSourceElementData.nCategory) {
           if ('undefined' === typeof nTo) {
             nTo = nPosition;  // Indicate the end of a range.
           }
           // Examine the range if it immediately follows a Directive Prologue.
           if (nPosition === nAfterDirectivePrologue) {
             fExamineSourceElements(nPosition, nTo, true);
           }
         } else {
           if ('undefined' !== typeof nTo) {
             // Examine the range that immediately follows this source element.
             fExamineSourceElements(nPosition + 1, nTo, true);
             nTo = void 0;  // Obliterate the range.
           }
           // Examine nested functions.
           oWalker = oProcessor.ast_walker();
           oWalker.with_walkers(
               oWalkers.oExamineFunctions,
               cContext(oWalker, oSourceElements[nPosition]));
         }
       }
     }
   }(oAbstractSyntaxTree = oProcessor.ast_add_scope(oAbstractSyntaxTree)));
  return oAbstractSyntaxTree;
};
/*jshint sub:false */

/* Local Variables:      */
/* mode: js              */
/* coding: utf-8         */
/* indent-tabs-mode: nil */
/* tab-width: 2          */
/* End:                  */
/* vim: set ft=javascript fenc=utf-8 et ts=2 sts=2 sw=2: */
/* :mode=javascript:noTabs=true:tabSize=2:indentSize=2:deepIndent=true: */
});
define('uglifyjs/parse-js', ["exports"], function(exports) {
/***********************************************************************

  A JavaScript tokenizer / parser / beautifier / compressor.

  This version is suitable for Node.js.  With minimal changes (the
  exports stuff) it should work on any JS platform.

  This file contains the tokenizer/parser.  It is a port to JavaScript
  of parse-js [1], a JavaScript parser library written in Common Lisp
  by Marijn Haverbeke.  Thank you Marijn!

  [1] http://marijn.haverbeke.nl/parse-js/

  Exported functions:

    - tokenizer(code) -- returns a function.  Call the returned
      function to fetch the next token.

    - parse(code) -- returns an AST of the given JavaScript code.

  -------------------------------- (C) ---------------------------------

                           Author: Mihai Bazon
                         <mihai.bazon@gmail.com>
                       http://mihai.bazon.net/blog

  Distributed under the BSD license:

    Copyright 2010 (c) Mihai Bazon <mihai.bazon@gmail.com>
    Based on parse-js (http://marijn.haverbeke.nl/parse-js/).

    Redistribution and use in source and binary forms, with or without
    modification, are permitted provided that the following conditions
    are met:

        * Redistributions of source code must retain the above
          copyright notice, this list of conditions and the following
          disclaimer.

        * Redistributions in binary form must reproduce the above
          copyright notice, this list of conditions and the following
          disclaimer in the documentation and/or other materials
          provided with the distribution.

    THIS SOFTWARE IS PROVIDED BY THE COPYRIGHT HOLDER “AS IS” AND ANY
    EXPRESS OR IMPLIED WARRANTIES, INCLUDING, BUT NOT LIMITED TO, THE
    IMPLIED WARRANTIES OF MERCHANTABILITY AND FITNESS FOR A PARTICULAR
    PURPOSE ARE DISCLAIMED. IN NO EVENT SHALL THE COPYRIGHT HOLDER BE
    LIABLE FOR ANY DIRECT, INDIRECT, INCIDENTAL, SPECIAL, EXEMPLARY,
    OR CONSEQUENTIAL DAMAGES (INCLUDING, BUT NOT LIMITED TO,
    PROCUREMENT OF SUBSTITUTE GOODS OR SERVICES; LOSS OF USE, DATA, OR
    PROFITS; OR BUSINESS INTERRUPTION) HOWEVER CAUSED AND ON ANY
    THEORY OF LIABILITY, WHETHER IN CONTRACT, STRICT LIABILITY, OR
    TORT (INCLUDING NEGLIGENCE OR OTHERWISE) ARISING IN ANY WAY OUT OF
    THE USE OF THIS SOFTWARE, EVEN IF ADVISED OF THE POSSIBILITY OF
    SUCH DAMAGE.

 ***********************************************************************/

/* -----[ Tokenizer (constants) ]----- */

var KEYWORDS = array_to_hash([
    "break",
    "case",
    "catch",
    "const",
    "continue",
    "debugger",
    "default",
    "delete",
    "do",
    "else",
    "finally",
    "for",
    "function",
    "if",
    "in",
    "instanceof",
    "new",
    "return",
    "switch",
    "throw",
    "try",
    "typeof",
    "var",
    "void",
    "while",
    "with"
]);

var RESERVED_WORDS = array_to_hash([
    "abstract",
    "boolean",
    "byte",
    "char",
    "class",
    "double",
    "enum",
    "export",
    "extends",
    "final",
    "float",
    "goto",
    "implements",
    "import",
    "int",
    "interface",
    "long",
    "native",
    "package",
    "private",
    "protected",
    "public",
    "short",
    "static",
    "super",
    "synchronized",
    "throws",
    "transient",
    "volatile"
]);

var KEYWORDS_BEFORE_EXPRESSION = array_to_hash([
    "return",
    "new",
    "delete",
    "throw",
    "else",
    "case"
]);

var KEYWORDS_ATOM = array_to_hash([
    "false",
    "null",
    "true",
    "undefined"
]);

var OPERATOR_CHARS = array_to_hash(characters("+-*&%=<>!?|~^"));

var RE_HEX_NUMBER = /^0x[0-9a-f]+$/i;
var RE_OCT_NUMBER = /^0[0-7]+$/;
var RE_DEC_NUMBER = /^\d*\.?\d*(?:e[+-]?\d*(?:\d\.?|\.?\d)\d*)?$/i;

var OPERATORS = array_to_hash([
    "in",
    "instanceof",
    "typeof",
    "new",
    "void",
    "delete",
    "++",
    "--",
    "+",
    "-",
    "!",
    "~",
    "&",
    "|",
    "^",
    "*",
    "/",
    "%",
    ">>",
    "<<",
    ">>>",
    "<",
    ">",
    "<=",
    ">=",
    "==",
    "===",
    "!=",
    "!==",
    "?",
    "=",
    "+=",
    "-=",
    "/=",
    "*=",
    "%=",
    ">>=",
    "<<=",
    ">>>=",
    "|=",
    "^=",
    "&=",
    "&&",
    "||"
]);

var WHITESPACE_CHARS = array_to_hash(characters(" \u00a0\n\r\t\f\u000b\u200b\u180e\u2000\u2001\u2002\u2003\u2004\u2005\u2006\u2007\u2008\u2009\u200a\u202f\u205f\u3000\uFEFF"));

var PUNC_BEFORE_EXPRESSION = array_to_hash(characters("[{(,.;:"));

var PUNC_CHARS = array_to_hash(characters("[]{}(),;:"));

var REGEXP_MODIFIERS = array_to_hash(characters("gmsiy"));

/* -----[ Tokenizer ]----- */

var UNICODE = {  // Unicode 6.1
    letter: new RegExp("[\\u0041-\\u005A\\u0061-\\u007A\\u00AA\\u00B5\\u00BA\\u00C0-\\u00D6\\u00D8-\\u00F6\\u00F8-\\u02C1\\u02C6-\\u02D1\\u02E0-\\u02E4\\u02EC\\u02EE\\u0370-\\u0374\\u0376\\u0377\\u037A-\\u037D\\u0386\\u0388-\\u038A\\u038C\\u038E-\\u03A1\\u03A3-\\u03F5\\u03F7-\\u0481\\u048A-\\u0527\\u0531-\\u0556\\u0559\\u0561-\\u0587\\u05D0-\\u05EA\\u05F0-\\u05F2\\u0620-\\u064A\\u066E\\u066F\\u0671-\\u06D3\\u06D5\\u06E5\\u06E6\\u06EE\\u06EF\\u06FA-\\u06FC\\u06FF\\u0710\\u0712-\\u072F\\u074D-\\u07A5\\u07B1\\u07CA-\\u07EA\\u07F4\\u07F5\\u07FA\\u0800-\\u0815\\u081A\\u0824\\u0828\\u0840-\\u0858\\u08A0\\u08A2-\\u08AC\\u0904-\\u0939\\u093D\\u0950\\u0958-\\u0961\\u0971-\\u0977\\u0979-\\u097F\\u0985-\\u098C\\u098F\\u0990\\u0993-\\u09A8\\u09AA-\\u09B0\\u09B2\\u09B6-\\u09B9\\u09BD\\u09CE\\u09DC\\u09DD\\u09DF-\\u09E1\\u09F0\\u09F1\\u0A05-\\u0A0A\\u0A0F\\u0A10\\u0A13-\\u0A28\\u0A2A-\\u0A30\\u0A32\\u0A33\\u0A35\\u0A36\\u0A38\\u0A39\\u0A59-\\u0A5C\\u0A5E\\u0A72-\\u0A74\\u0A85-\\u0A8D\\u0A8F-\\u0A91\\u0A93-\\u0AA8\\u0AAA-\\u0AB0\\u0AB2\\u0AB3\\u0AB5-\\u0AB9\\u0ABD\\u0AD0\\u0AE0\\u0AE1\\u0B05-\\u0B0C\\u0B0F\\u0B10\\u0B13-\\u0B28\\u0B2A-\\u0B30\\u0B32\\u0B33\\u0B35-\\u0B39\\u0B3D\\u0B5C\\u0B5D\\u0B5F-\\u0B61\\u0B71\\u0B83\\u0B85-\\u0B8A\\u0B8E-\\u0B90\\u0B92-\\u0B95\\u0B99\\u0B9A\\u0B9C\\u0B9E\\u0B9F\\u0BA3\\u0BA4\\u0BA8-\\u0BAA\\u0BAE-\\u0BB9\\u0BD0\\u0C05-\\u0C0C\\u0C0E-\\u0C10\\u0C12-\\u0C28\\u0C2A-\\u0C33\\u0C35-\\u0C39\\u0C3D\\u0C58\\u0C59\\u0C60\\u0C61\\u0C85-\\u0C8C\\u0C8E-\\u0C90\\u0C92-\\u0CA8\\u0CAA-\\u0CB3\\u0CB5-\\u0CB9\\u0CBD\\u0CDE\\u0CE0\\u0CE1\\u0CF1\\u0CF2\\u0D05-\\u0D0C\\u0D0E-\\u0D10\\u0D12-\\u0D3A\\u0D3D\\u0D4E\\u0D60\\u0D61\\u0D7A-\\u0D7F\\u0D85-\\u0D96\\u0D9A-\\u0DB1\\u0DB3-\\u0DBB\\u0DBD\\u0DC0-\\u0DC6\\u0E01-\\u0E30\\u0E32\\u0E33\\u0E40-\\u0E46\\u0E81\\u0E82\\u0E84\\u0E87\\u0E88\\u0E8A\\u0E8D\\u0E94-\\u0E97\\u0E99-\\u0E9F\\u0EA1-\\u0EA3\\u0EA5\\u0EA7\\u0EAA\\u0EAB\\u0EAD-\\u0EB0\\u0EB2\\u0EB3\\u0EBD\\u0EC0-\\u0EC4\\u0EC6\\u0EDC-\\u0EDF\\u0F00\\u0F40-\\u0F47\\u0F49-\\u0F6C\\u0F88-\\u0F8C\\u1000-\\u102A\\u103F\\u1050-\\u1055\\u105A-\\u105D\\u1061\\u1065\\u1066\\u106E-\\u1070\\u1075-\\u1081\\u108E\\u10A0-\\u10C5\\u10C7\\u10CD\\u10D0-\\u10FA\\u10FC-\\u1248\\u124A-\\u124D\\u1250-\\u1256\\u1258\\u125A-\\u125D\\u1260-\\u1288\\u128A-\\u128D\\u1290-\\u12B0\\u12B2-\\u12B5\\u12B8-\\u12BE\\u12C0\\u12C2-\\u12C5\\u12C8-\\u12D6\\u12D8-\\u1310\\u1312-\\u1315\\u1318-\\u135A\\u1380-\\u138F\\u13A0-\\u13F4\\u1401-\\u166C\\u166F-\\u167F\\u1681-\\u169A\\u16A0-\\u16EA\\u16EE-\\u16F0\\u1700-\\u170C\\u170E-\\u1711\\u1720-\\u1731\\u1740-\\u1751\\u1760-\\u176C\\u176E-\\u1770\\u1780-\\u17B3\\u17D7\\u17DC\\u1820-\\u1877\\u1880-\\u18A8\\u18AA\\u18B0-\\u18F5\\u1900-\\u191C\\u1950-\\u196D\\u1970-\\u1974\\u1980-\\u19AB\\u19C1-\\u19C7\\u1A00-\\u1A16\\u1A20-\\u1A54\\u1AA7\\u1B05-\\u1B33\\u1B45-\\u1B4B\\u1B83-\\u1BA0\\u1BAE\\u1BAF\\u1BBA-\\u1BE5\\u1C00-\\u1C23\\u1C4D-\\u1C4F\\u1C5A-\\u1C7D\\u1CE9-\\u1CEC\\u1CEE-\\u1CF1\\u1CF5\\u1CF6\\u1D00-\\u1DBF\\u1E00-\\u1F15\\u1F18-\\u1F1D\\u1F20-\\u1F45\\u1F48-\\u1F4D\\u1F50-\\u1F57\\u1F59\\u1F5B\\u1F5D\\u1F5F-\\u1F7D\\u1F80-\\u1FB4\\u1FB6-\\u1FBC\\u1FBE\\u1FC2-\\u1FC4\\u1FC6-\\u1FCC\\u1FD0-\\u1FD3\\u1FD6-\\u1FDB\\u1FE0-\\u1FEC\\u1FF2-\\u1FF4\\u1FF6-\\u1FFC\\u2071\\u207F\\u2090-\\u209C\\u2102\\u2107\\u210A-\\u2113\\u2115\\u2119-\\u211D\\u2124\\u2126\\u2128\\u212A-\\u212D\\u212F-\\u2139\\u213C-\\u213F\\u2145-\\u2149\\u214E\\u2160-\\u2188\\u2C00-\\u2C2E\\u2C30-\\u2C5E\\u2C60-\\u2CE4\\u2CEB-\\u2CEE\\u2CF2\\u2CF3\\u2D00-\\u2D25\\u2D27\\u2D2D\\u2D30-\\u2D67\\u2D6F\\u2D80-\\u2D96\\u2DA0-\\u2DA6\\u2DA8-\\u2DAE\\u2DB0-\\u2DB6\\u2DB8-\\u2DBE\\u2DC0-\\u2DC6\\u2DC8-\\u2DCE\\u2DD0-\\u2DD6\\u2DD8-\\u2DDE\\u2E2F\\u3005-\\u3007\\u3021-\\u3029\\u3031-\\u3035\\u3038-\\u303C\\u3041-\\u3096\\u309D-\\u309F\\u30A1-\\u30FA\\u30FC-\\u30FF\\u3105-\\u312D\\u3131-\\u318E\\u31A0-\\u31BA\\u31F0-\\u31FF\\u3400-\\u4DB5\\u4E00-\\u9FCC\\uA000-\\uA48C\\uA4D0-\\uA4FD\\uA500-\\uA60C\\uA610-\\uA61F\\uA62A\\uA62B\\uA640-\\uA66E\\uA67F-\\uA697\\uA6A0-\\uA6EF\\uA717-\\uA71F\\uA722-\\uA788\\uA78B-\\uA78E\\uA790-\\uA793\\uA7A0-\\uA7AA\\uA7F8-\\uA801\\uA803-\\uA805\\uA807-\\uA80A\\uA80C-\\uA822\\uA840-\\uA873\\uA882-\\uA8B3\\uA8F2-\\uA8F7\\uA8FB\\uA90A-\\uA925\\uA930-\\uA946\\uA960-\\uA97C\\uA984-\\uA9B2\\uA9CF\\uAA00-\\uAA28\\uAA40-\\uAA42\\uAA44-\\uAA4B\\uAA60-\\uAA76\\uAA7A\\uAA80-\\uAAAF\\uAAB1\\uAAB5\\uAAB6\\uAAB9-\\uAABD\\uAAC0\\uAAC2\\uAADB-\\uAADD\\uAAE0-\\uAAEA\\uAAF2-\\uAAF4\\uAB01-\\uAB06\\uAB09-\\uAB0E\\uAB11-\\uAB16\\uAB20-\\uAB26\\uAB28-\\uAB2E\\uABC0-\\uABE2\\uAC00-\\uD7A3\\uD7B0-\\uD7C6\\uD7CB-\\uD7FB\\uF900-\\uFA6D\\uFA70-\\uFAD9\\uFB00-\\uFB06\\uFB13-\\uFB17\\uFB1D\\uFB1F-\\uFB28\\uFB2A-\\uFB36\\uFB38-\\uFB3C\\uFB3E\\uFB40\\uFB41\\uFB43\\uFB44\\uFB46-\\uFBB1\\uFBD3-\\uFD3D\\uFD50-\\uFD8F\\uFD92-\\uFDC7\\uFDF0-\\uFDFB\\uFE70-\\uFE74\\uFE76-\\uFEFC\\uFF21-\\uFF3A\\uFF41-\\uFF5A\\uFF66-\\uFFBE\\uFFC2-\\uFFC7\\uFFCA-\\uFFCF\\uFFD2-\\uFFD7\\uFFDA-\\uFFDC]"),
    combining_mark: new RegExp("[\\u0300-\\u036F\\u0483-\\u0487\\u0591-\\u05BD\\u05BF\\u05C1\\u05C2\\u05C4\\u05C5\\u05C7\\u0610-\\u061A\\u064B-\\u065F\\u0670\\u06D6-\\u06DC\\u06DF-\\u06E4\\u06E7\\u06E8\\u06EA-\\u06ED\\u0711\\u0730-\\u074A\\u07A6-\\u07B0\\u07EB-\\u07F3\\u0816-\\u0819\\u081B-\\u0823\\u0825-\\u0827\\u0829-\\u082D\\u0859-\\u085B\\u08E4-\\u08FE\\u0900-\\u0903\\u093A-\\u093C\\u093E-\\u094F\\u0951-\\u0957\\u0962\\u0963\\u0981-\\u0983\\u09BC\\u09BE-\\u09C4\\u09C7\\u09C8\\u09CB-\\u09CD\\u09D7\\u09E2\\u09E3\\u0A01-\\u0A03\\u0A3C\\u0A3E-\\u0A42\\u0A47\\u0A48\\u0A4B-\\u0A4D\\u0A51\\u0A70\\u0A71\\u0A75\\u0A81-\\u0A83\\u0ABC\\u0ABE-\\u0AC5\\u0AC7-\\u0AC9\\u0ACB-\\u0ACD\\u0AE2\\u0AE3\\u0B01-\\u0B03\\u0B3C\\u0B3E-\\u0B44\\u0B47\\u0B48\\u0B4B-\\u0B4D\\u0B56\\u0B57\\u0B62\\u0B63\\u0B82\\u0BBE-\\u0BC2\\u0BC6-\\u0BC8\\u0BCA-\\u0BCD\\u0BD7\\u0C01-\\u0C03\\u0C3E-\\u0C44\\u0C46-\\u0C48\\u0C4A-\\u0C4D\\u0C55\\u0C56\\u0C62\\u0C63\\u0C82\\u0C83\\u0CBC\\u0CBE-\\u0CC4\\u0CC6-\\u0CC8\\u0CCA-\\u0CCD\\u0CD5\\u0CD6\\u0CE2\\u0CE3\\u0D02\\u0D03\\u0D3E-\\u0D44\\u0D46-\\u0D48\\u0D4A-\\u0D4D\\u0D57\\u0D62\\u0D63\\u0D82\\u0D83\\u0DCA\\u0DCF-\\u0DD4\\u0DD6\\u0DD8-\\u0DDF\\u0DF2\\u0DF3\\u0E31\\u0E34-\\u0E3A\\u0E47-\\u0E4E\\u0EB1\\u0EB4-\\u0EB9\\u0EBB\\u0EBC\\u0EC8-\\u0ECD\\u0F18\\u0F19\\u0F35\\u0F37\\u0F39\\u0F3E\\u0F3F\\u0F71-\\u0F84\\u0F86\\u0F87\\u0F8D-\\u0F97\\u0F99-\\u0FBC\\u0FC6\\u102B-\\u103E\\u1056-\\u1059\\u105E-\\u1060\\u1062-\\u1064\\u1067-\\u106D\\u1071-\\u1074\\u1082-\\u108D\\u108F\\u109A-\\u109D\\u135D-\\u135F\\u1712-\\u1714\\u1732-\\u1734\\u1752\\u1753\\u1772\\u1773\\u17B4-\\u17D3\\u17DD\\u180B-\\u180D\\u18A9\\u1920-\\u192B\\u1930-\\u193B\\u19B0-\\u19C0\\u19C8\\u19C9\\u1A17-\\u1A1B\\u1A55-\\u1A5E\\u1A60-\\u1A7C\\u1A7F\\u1B00-\\u1B04\\u1B34-\\u1B44\\u1B6B-\\u1B73\\u1B80-\\u1B82\\u1BA1-\\u1BAD\\u1BE6-\\u1BF3\\u1C24-\\u1C37\\u1CD0-\\u1CD2\\u1CD4-\\u1CE8\\u1CED\\u1CF2-\\u1CF4\\u1DC0-\\u1DE6\\u1DFC-\\u1DFF\\u20D0-\\u20DC\\u20E1\\u20E5-\\u20F0\\u2CEF-\\u2CF1\\u2D7F\\u2DE0-\\u2DFF\\u302A-\\u302F\\u3099\\u309A\\uA66F\\uA674-\\uA67D\\uA69F\\uA6F0\\uA6F1\\uA802\\uA806\\uA80B\\uA823-\\uA827\\uA880\\uA881\\uA8B4-\\uA8C4\\uA8E0-\\uA8F1\\uA926-\\uA92D\\uA947-\\uA953\\uA980-\\uA983\\uA9B3-\\uA9C0\\uAA29-\\uAA36\\uAA43\\uAA4C\\uAA4D\\uAA7B\\uAAB0\\uAAB2-\\uAAB4\\uAAB7\\uAAB8\\uAABE\\uAABF\\uAAC1\\uAAEB-\\uAAEF\\uAAF5\\uAAF6\\uABE3-\\uABEA\\uABEC\\uABED\\uFB1E\\uFE00-\\uFE0F\\uFE20-\\uFE26]"),
    connector_punctuation: new RegExp("[\\u005F\\u203F\\u2040\\u2054\\uFE33\\uFE34\\uFE4D-\\uFE4F\\uFF3F]"),
    digit: new RegExp("[\\u0030-\\u0039\\u0660-\\u0669\\u06F0-\\u06F9\\u07C0-\\u07C9\\u0966-\\u096F\\u09E6-\\u09EF\\u0A66-\\u0A6F\\u0AE6-\\u0AEF\\u0B66-\\u0B6F\\u0BE6-\\u0BEF\\u0C66-\\u0C6F\\u0CE6-\\u0CEF\\u0D66-\\u0D6F\\u0E50-\\u0E59\\u0ED0-\\u0ED9\\u0F20-\\u0F29\\u1040-\\u1049\\u1090-\\u1099\\u17E0-\\u17E9\\u1810-\\u1819\\u1946-\\u194F\\u19D0-\\u19D9\\u1A80-\\u1A89\\u1A90-\\u1A99\\u1B50-\\u1B59\\u1BB0-\\u1BB9\\u1C40-\\u1C49\\u1C50-\\u1C59\\uA620-\\uA629\\uA8D0-\\uA8D9\\uA900-\\uA909\\uA9D0-\\uA9D9\\uAA50-\\uAA59\\uABF0-\\uABF9\\uFF10-\\uFF19]")
};

function is_letter(ch) {
    return UNICODE.letter.test(ch);
};

function is_digit(ch) {
    ch = ch.charCodeAt(0);
    return ch >= 48 && ch <= 57;
};

function is_unicode_digit(ch) {
    return UNICODE.digit.test(ch);
}

function is_alphanumeric_char(ch) {
    return is_digit(ch) || is_letter(ch);
};

function is_unicode_combining_mark(ch) {
    return UNICODE.combining_mark.test(ch);
};

function is_unicode_connector_punctuation(ch) {
    return UNICODE.connector_punctuation.test(ch);
};

function is_identifier_start(ch) {
    return ch == "$" || ch == "_" || is_letter(ch);
};

function is_identifier_char(ch) {
    return is_identifier_start(ch)
        || is_unicode_combining_mark(ch)
        || is_unicode_digit(ch)
        || is_unicode_connector_punctuation(ch)
        || ch == "\u200c" // zero-width non-joiner <ZWNJ>
        || ch == "\u200d" // zero-width joiner <ZWJ> (in my ECMA-262 PDF, this is also 200c)
    ;
};

function parse_js_number(num) {
    if (RE_HEX_NUMBER.test(num)) {
        return parseInt(num.substr(2), 16);
    } else if (RE_OCT_NUMBER.test(num)) {
        return parseInt(num.substr(1), 8);
    } else if (RE_DEC_NUMBER.test(num)) {
        return parseFloat(num);
    }
};

function JS_Parse_Error(message, line, col, pos) {
    this.message = message;
    this.line = line + 1;
    this.col = col + 1;
    this.pos = pos + 1;
    this.stack = new Error().stack;
};

JS_Parse_Error.prototype.toString = function() {
    return this.message + " (line: " + this.line + ", col: " + this.col + ", pos: " + this.pos + ")" + "\n\n" + this.stack;
};

function js_error(message, line, col, pos) {
    throw new JS_Parse_Error(message, line, col, pos);
};

function is_token(token, type, val) {
    return token.type == type && (val == null || token.value == val);
};

var EX_EOF = {};

function tokenizer($TEXT) {

    var S = {
        text            : $TEXT.replace(/\r\n?|[\n\u2028\u2029]/g, "\n").replace(/^\uFEFF/, ''),
        pos             : 0,
        tokpos          : 0,
        line            : 0,
        tokline         : 0,
        col             : 0,
        tokcol          : 0,
        newline_before  : false,
        regex_allowed   : false,
        comments_before : []
    };

    function peek() { return S.text.charAt(S.pos); };

    function next(signal_eof, in_string) {
        var ch = S.text.charAt(S.pos++);
        if (signal_eof && !ch)
            throw EX_EOF;
        if (ch == "\n") {
            S.newline_before = S.newline_before || !in_string;
            ++S.line;
            S.col = 0;
        } else {
            ++S.col;
        }
        return ch;
    };

    function eof() {
        return !S.peek();
    };

    function find(what, signal_eof) {
        var pos = S.text.indexOf(what, S.pos);
        if (signal_eof && pos == -1) throw EX_EOF;
        return pos;
    };

    function start_token() {
        S.tokline = S.line;
        S.tokcol = S.col;
        S.tokpos = S.pos;
    };

    function token(type, value, is_comment) {
        S.regex_allowed = ((type == "operator" && !HOP(UNARY_POSTFIX, value)) ||
                           (type == "keyword" && HOP(KEYWORDS_BEFORE_EXPRESSION, value)) ||
                           (type == "punc" && HOP(PUNC_BEFORE_EXPRESSION, value)));
        var ret = {
            type   : type,
            value  : value,
            line   : S.tokline,
            col    : S.tokcol,
            pos    : S.tokpos,
            endpos : S.pos,
            nlb    : S.newline_before
        };
        if (!is_comment) {
            ret.comments_before = S.comments_before;
            S.comments_before = [];
            // make note of any newlines in the comments that came before
            for (var i = 0, len = ret.comments_before.length; i < len; i++) {
                ret.nlb = ret.nlb || ret.comments_before[i].nlb;
            }
        }
        S.newline_before = false;
        return ret;
    };

    function skip_whitespace() {
        while (HOP(WHITESPACE_CHARS, peek()))
            next();
    };

    function read_while(pred) {
        var ret = "", ch = peek(), i = 0;
        while (ch && pred(ch, i++)) {
            ret += next();
            ch = peek();
        }
        return ret;
    };

    function parse_error(err) {
        js_error(err, S.tokline, S.tokcol, S.tokpos);
    };

    function read_num(prefix) {
        var has_e = false, after_e = false, has_x = false, has_dot = prefix == ".";
        var num = read_while(function(ch, i){
            if (ch == "x" || ch == "X") {
                if (has_x) return false;
                return has_x = true;
            }
            if (!has_x && (ch == "E" || ch == "e")) {
                if (has_e) return false;
                return has_e = after_e = true;
            }
            if (ch == "-") {
                if (after_e || (i == 0 && !prefix)) return true;
                return false;
            }
            if (ch == "+") return after_e;
            after_e = false;
            if (ch == ".") {
                if (!has_dot && !has_x && !has_e)
                    return has_dot = true;
                return false;
            }
            return is_alphanumeric_char(ch);
        });
        if (prefix)
            num = prefix + num;
        var valid = parse_js_number(num);
        if (!isNaN(valid)) {
            return token("num", valid);
        } else {
            parse_error("Invalid syntax: " + num);
        }
    };

    function read_escaped_char(in_string) {
        var ch = next(true, in_string);
        switch (ch) {
          case "n" : return "\n";
          case "r" : return "\r";
          case "t" : return "\t";
          case "b" : return "\b";
          case "v" : return "\u000b";
          case "f" : return "\f";
          case "0" : return "\0";
          case "x" : return String.fromCharCode(hex_bytes(2));
          case "u" : return String.fromCharCode(hex_bytes(4));
          case "\n": return "";
          default  : return ch;
        }
    };

    function hex_bytes(n) {
        var num = 0;
        for (; n > 0; --n) {
            var digit = parseInt(next(true), 16);
            if (isNaN(digit))
                parse_error("Invalid hex-character pattern in string");
            num = (num << 4) | digit;
        }
        return num;
    };

    function read_string() {
        return with_eof_error("Unterminated string constant", function(){
            var quote = next(), ret = "";
            for (;;) {
                var ch = next(true);
                if (ch == "\\") {
                    // read OctalEscapeSequence (XXX: deprecated if "strict mode")
                    // https://github.com/mishoo/UglifyJS/issues/178
                    var octal_len = 0, first = null;
                    ch = read_while(function(ch){
                        if (ch >= "0" && ch <= "7") {
                            if (!first) {
                                first = ch;
                                return ++octal_len;
                            }
                            else if (first <= "3" && octal_len <= 2) return ++octal_len;
                            else if (first >= "4" && octal_len <= 1) return ++octal_len;
                        }
                        return false;
                    });
                    if (octal_len > 0) ch = String.fromCharCode(parseInt(ch, 8));
                    else ch = read_escaped_char(true);
                }
                else if (ch == quote) break;
                else if (ch == "\n") throw EX_EOF;
                ret += ch;
            }
            return token("string", ret);
        });
    };

    function read_line_comment() {
        next();
        var i = find("\n"), ret;
        if (i == -1) {
            ret = S.text.substr(S.pos);
            S.pos = S.text.length;
        } else {
            ret = S.text.substring(S.pos, i);
            S.pos = i;
        }
        return token("comment1", ret, true);
    };

    function read_multiline_comment() {
        next();
        return with_eof_error("Unterminated multiline comment", function(){
            var i = find("*/", true),
            text = S.text.substring(S.pos, i);
            S.pos = i + 2;
            S.line += text.split("\n").length - 1;
            S.newline_before = S.newline_before || text.indexOf("\n") >= 0;

            // https://github.com/mishoo/UglifyJS/issues/#issue/100
            if (/^@cc_on/i.test(text)) {
                warn("WARNING: at line " + S.line);
                warn("*** Found \"conditional comment\": " + text);
                warn("*** UglifyJS DISCARDS ALL COMMENTS.  This means your code might no longer work properly in Internet Explorer.");
            }

            return token("comment2", text, true);
        });
    };

    function read_name() {
        var backslash = false, name = "", ch, escaped = false, hex;
        while ((ch = peek()) != null) {
            if (!backslash) {
                if (ch == "\\") escaped = backslash = true, next();
                else if (is_identifier_char(ch)) name += next();
                else break;
            }
            else {
                if (ch != "u") parse_error("Expecting UnicodeEscapeSequence -- uXXXX");
                ch = read_escaped_char();
                if (!is_identifier_char(ch)) parse_error("Unicode char: " + ch.charCodeAt(0) + " is not valid in identifier");
                name += ch;
                backslash = false;
            }
        }
        if (HOP(KEYWORDS, name) && escaped) {
            hex = name.charCodeAt(0).toString(16).toUpperCase();
            name = "\\u" + "0000".substr(hex.length) + hex + name.slice(1);
        }
        return name;
    };

    function read_regexp(regexp) {
        return with_eof_error("Unterminated regular expression", function(){
            var prev_backslash = false, ch, in_class = false;
            while ((ch = next(true))) if (prev_backslash) {
                regexp += "\\" + ch;
                prev_backslash = false;
            } else if (ch == "[") {
                in_class = true;
                regexp += ch;
            } else if (ch == "]" && in_class) {
                in_class = false;
                regexp += ch;
            } else if (ch == "/" && !in_class) {
                break;
            } else if (ch == "\\") {
                prev_backslash = true;
            } else {
                regexp += ch;
            }
            var mods = read_name();
            return token("regexp", [ regexp, mods ]);
        });
    };

    function read_operator(prefix) {
        function grow(op) {
            if (!peek()) return op;
            var bigger = op + peek();
            if (HOP(OPERATORS, bigger)) {
                next();
                return grow(bigger);
            } else {
                return op;
            }
        };
        return token("operator", grow(prefix || next()));
    };

    function handle_slash() {
        next();
        var regex_allowed = S.regex_allowed;
        switch (peek()) {
          case "/":
            S.comments_before.push(read_line_comment());
            S.regex_allowed = regex_allowed;
            return next_token();
          case "*":
            S.comments_before.push(read_multiline_comment());
            S.regex_allowed = regex_allowed;
            return next_token();
        }
        return S.regex_allowed ? read_regexp("") : read_operator("/");
    };

    function handle_dot() {
        next();
        return is_digit(peek())
            ? read_num(".")
            : token("punc", ".");
    };

    function read_word() {
        var word = read_name();
        return !HOP(KEYWORDS, word)
            ? token("name", word)
            : HOP(OPERATORS, word)
            ? token("operator", word)
            : HOP(KEYWORDS_ATOM, word)
            ? token("atom", word)
            : token("keyword", word);
    };

    function with_eof_error(eof_error, cont) {
        try {
            return cont();
        } catch(ex) {
            if (ex === EX_EOF) parse_error(eof_error);
            else throw ex;
        }
    };

    function next_token(force_regexp) {
        if (force_regexp != null)
            return read_regexp(force_regexp);
        skip_whitespace();
        start_token();
        var ch = peek();
        if (!ch) return token("eof");
        if (is_digit(ch)) return read_num();
        if (ch == '"' || ch == "'") return read_string();
        if (HOP(PUNC_CHARS, ch)) return token("punc", next());
        if (ch == ".") return handle_dot();
        if (ch == "/") return handle_slash();
        if (HOP(OPERATOR_CHARS, ch)) return read_operator();
        if (ch == "\\" || is_identifier_start(ch)) return read_word();
        parse_error("Unexpected character '" + ch + "'");
    };

    next_token.context = function(nc) {
        if (nc) S = nc;
        return S;
    };

    return next_token;

};

/* -----[ Parser (constants) ]----- */

var UNARY_PREFIX = array_to_hash([
    "typeof",
    "void",
    "delete",
    "--",
    "++",
    "!",
    "~",
    "-",
    "+"
]);

var UNARY_POSTFIX = array_to_hash([ "--", "++" ]);

var ASSIGNMENT = (function(a, ret, i){
    while (i < a.length) {
        ret[a[i]] = a[i].substr(0, a[i].length - 1);
        i++;
    }
    return ret;
})(
    ["+=", "-=", "/=", "*=", "%=", ">>=", "<<=", ">>>=", "|=", "^=", "&="],
    { "=": true },
    0
);

var PRECEDENCE = (function(a, ret){
    for (var i = 0, n = 1; i < a.length; ++i, ++n) {
        var b = a[i];
        for (var j = 0; j < b.length; ++j) {
            ret[b[j]] = n;
        }
    }
    return ret;
})(
    [
        ["||"],
        ["&&"],
        ["|"],
        ["^"],
        ["&"],
        ["==", "===", "!=", "!=="],
        ["<", ">", "<=", ">=", "in", "instanceof"],
        [">>", "<<", ">>>"],
        ["+", "-"],
        ["*", "/", "%"]
    ],
    {}
);

var STATEMENTS_WITH_LABELS = array_to_hash([ "for", "do", "while", "switch" ]);

var ATOMIC_START_TOKEN = array_to_hash([ "atom", "num", "string", "regexp", "name" ]);

/* -----[ Parser ]----- */

function NodeWithToken(str, start, end) {
    this.name = str;
    this.start = start;
    this.end = end;
};

NodeWithToken.prototype.toString = function() { return this.name; };

function parse($TEXT, exigent_mode, embed_tokens) {

    var S = {
        input         : typeof $TEXT == "string" ? tokenizer($TEXT, true) : $TEXT,
        token         : null,
        prev          : null,
        peeked        : null,
        in_function   : 0,
        in_directives : true,
        in_loop       : 0,
        labels        : []
    };

    S.token = next();

    function is(type, value) {
        return is_token(S.token, type, value);
    };

    function peek() { return S.peeked || (S.peeked = S.input()); };

    function next() {
        S.prev = S.token;
        if (S.peeked) {
            S.token = S.peeked;
            S.peeked = null;
        } else {
            S.token = S.input();
        }
        S.in_directives = S.in_directives && (
            S.token.type == "string" || is("punc", ";")
        );
        return S.token;
    };

    function prev() {
        return S.prev;
    };

    function croak(msg, line, col, pos) {
        var ctx = S.input.context();
        js_error(msg,
                 line != null ? line : ctx.tokline,
                 col != null ? col : ctx.tokcol,
                 pos != null ? pos : ctx.tokpos);
    };

    function token_error(token, msg) {
        croak(msg, token.line, token.col);
    };

    function unexpected(token) {
        if (token == null)
            token = S.token;
        token_error(token, "Unexpected token: " + token.type + " (" + token.value + ")");
    };

    function expect_token(type, val) {
        if (is(type, val)) {
            return next();
        }
        token_error(S.token, "Unexpected token " + S.token.type + ", expected " + type);
    };

    function expect(punc) { return expect_token("punc", punc); };

    function can_insert_semicolon() {
        return !exigent_mode && (
            S.token.nlb || is("eof") || is("punc", "}")
        );
    };

    function semicolon() {
        if (is("punc", ";")) next();
        else if (!can_insert_semicolon()) unexpected();
    };

    function as() {
        return slice(arguments);
    };

    function parenthesised() {
        expect("(");
        var ex = expression();
        expect(")");
        return ex;
    };

    function add_tokens(str, start, end) {
        return str instanceof NodeWithToken ? str : new NodeWithToken(str, start, end);
    };

    function maybe_embed_tokens(parser) {
        if (embed_tokens) return function() {
            var start = S.token;
            var ast = parser.apply(this, arguments);
            ast[0] = add_tokens(ast[0], start, prev());
            return ast;
        };
        else return parser;
    };

    var statement = maybe_embed_tokens(function() {
        if (is("operator", "/") || is("operator", "/=")) {
            S.peeked = null;
            S.token = S.input(S.token.value.substr(1)); // force regexp
        }
        switch (S.token.type) {
          case "string":
            var dir = S.in_directives, stat = simple_statement();
            if (dir && stat[1][0] == "string" && !is("punc", ","))
                return as("directive", stat[1][1]);
            return stat;
          case "num":
          case "regexp":
          case "operator":
          case "atom":
            return simple_statement();

          case "name":
            return is_token(peek(), "punc", ":")
                ? labeled_statement(prog1(S.token.value, next, next))
                : simple_statement();

          case "punc":
            switch (S.token.value) {
              case "{":
                return as("block", block_());
              case "[":
              case "(":
                return simple_statement();
              case ";":
                next();
                return as("block");
              default:
                unexpected();
            }

          case "keyword":
            switch (prog1(S.token.value, next)) {
              case "break":
                return break_cont("break");

              case "continue":
                return break_cont("continue");

              case "debugger":
                semicolon();
                return as("debugger");

              case "do":
                return (function(body){
                    expect_token("keyword", "while");
                    return as("do", prog1(parenthesised, semicolon), body);
                })(in_loop(statement));

              case "for":
                return for_();

              case "function":
                return function_(true);

              case "if":
                return if_();

              case "return":
                if (S.in_function == 0)
                    croak("'return' outside of function");
                return as("return",
                          is("punc", ";")
                          ? (next(), null)
                          : can_insert_semicolon()
                          ? null
                          : prog1(expression, semicolon));

              case "switch":
                return as("switch", parenthesised(), switch_block_());

              case "throw":
                if (S.token.nlb)
                    croak("Illegal newline after 'throw'");
                return as("throw", prog1(expression, semicolon));

              case "try":
                return try_();

              case "var":
                return prog1(var_, semicolon);

              case "const":
                return prog1(const_, semicolon);

              case "while":
                return as("while", parenthesised(), in_loop(statement));

              case "with":
                return as("with", parenthesised(), statement());

              default:
                unexpected();
            }
        }
    });

    function labeled_statement(label) {
        S.labels.push(label);
        var start = S.token, stat = statement();
        if (exigent_mode && !HOP(STATEMENTS_WITH_LABELS, stat[0]))
            unexpected(start);
        S.labels.pop();
        return as("label", label, stat);
    };

    function simple_statement() {
        return as("stat", prog1(expression, semicolon));
    };

    function break_cont(type) {
        var name;
        if (!can_insert_semicolon()) {
            name = is("name") ? S.token.value : null;
        }
        if (name != null) {
            next();
            if (!member(name, S.labels))
                croak("Label " + name + " without matching loop or statement");
        }
        else if (S.in_loop == 0)
            croak(type + " not inside a loop or switch");
        semicolon();
        return as(type, name);
    };

    function for_() {
        expect("(");
        var init = null;
        if (!is("punc", ";")) {
            init = is("keyword", "var")
                ? (next(), var_(true))
                : expression(true, true);
            if (is("operator", "in")) {
                if (init[0] == "var" && init[1].length > 1)
                    croak("Only one variable declaration allowed in for..in loop");
                return for_in(init);
            }
        }
        return regular_for(init);
    };

    function regular_for(init) {
        expect(";");
        var test = is("punc", ";") ? null : expression();
        expect(";");
        var step = is("punc", ")") ? null : expression();
        expect(")");
        return as("for", init, test, step, in_loop(statement));
    };

    function for_in(init) {
        var lhs = init[0] == "var" ? as("name", init[1][0]) : init;
        next();
        var obj = expression();
        expect(")");
        return as("for-in", init, lhs, obj, in_loop(statement));
    };

    var function_ = function(in_statement) {
        var name = is("name") ? prog1(S.token.value, next) : null;
        if (in_statement && !name)
            unexpected();
        expect("(");
        return as(in_statement ? "defun" : "function",
                  name,
                  // arguments
                  (function(first, a){
                      while (!is("punc", ")")) {
                          if (first) first = false; else expect(",");
                          if (!is("name")) unexpected();
                          a.push(S.token.value);
                          next();
                      }
                      next();
                      return a;
                  })(true, []),
                  // body
                  (function(){
                      ++S.in_function;
                      var loop = S.in_loop;
                      S.in_directives = true;
                      S.in_loop = 0;
                      var a = block_();
                      --S.in_function;
                      S.in_loop = loop;
                      return a;
                  })());
    };

    function if_() {
        var cond = parenthesised(), body = statement(), belse;
        if (is("keyword", "else")) {
            next();
            belse = statement();
        }
        return as("if", cond, body, belse);
    };

    function block_() {
        expect("{");
        var a = [];
        while (!is("punc", "}")) {
            if (is("eof")) unexpected();
            a.push(statement());
        }
        next();
        return a;
    };

    var switch_block_ = curry(in_loop, function(){
        expect("{");
        var a = [], cur = null;
        while (!is("punc", "}")) {
            if (is("eof")) unexpected();
            if (is("keyword", "case")) {
                next();
                cur = [];
                a.push([ expression(), cur ]);
                expect(":");
            }
            else if (is("keyword", "default")) {
                next();
                expect(":");
                cur = [];
                a.push([ null, cur ]);
            }
            else {
                if (!cur) unexpected();
                cur.push(statement());
            }
        }
        next();
        return a;
    });

    function try_() {
        var body = block_(), bcatch, bfinally;
        if (is("keyword", "catch")) {
            next();
            expect("(");
            if (!is("name"))
                croak("Name expected");
            var name = S.token.value;
            next();
            expect(")");
            bcatch = [ name, block_() ];
        }
        if (is("keyword", "finally")) {
            next();
            bfinally = block_();
        }
        if (!bcatch && !bfinally)
            croak("Missing catch/finally blocks");
        return as("try", body, bcatch, bfinally);
    };

    function vardefs(no_in) {
        var a = [];
        for (;;) {
            if (!is("name"))
                unexpected();
            var name = S.token.value;
            next();
            if (is("operator", "=")) {
                next();
                a.push([ name, expression(false, no_in) ]);
            } else {
                a.push([ name ]);
            }
            if (!is("punc", ","))
                break;
            next();
        }
        return a;
    };

    function var_(no_in) {
        return as("var", vardefs(no_in));
    };

    function const_() {
        return as("const", vardefs());
    };

    function new_() {
        var newexp = expr_atom(false), args;
        if (is("punc", "(")) {
            next();
            args = expr_list(")");
        } else {
            args = [];
        }
        return subscripts(as("new", newexp, args), true);
    };

    var expr_atom = maybe_embed_tokens(function(allow_calls) {
        if (is("operator", "new")) {
            next();
            return new_();
        }
        if (is("punc")) {
            switch (S.token.value) {
              case "(":
                next();
                return subscripts(prog1(expression, curry(expect, ")")), allow_calls);
              case "[":
                next();
                return subscripts(array_(), allow_calls);
              case "{":
                next();
                return subscripts(object_(), allow_calls);
            }
            unexpected();
        }
        if (is("keyword", "function")) {
            next();
            return subscripts(function_(false), allow_calls);
        }
        if (HOP(ATOMIC_START_TOKEN, S.token.type)) {
            var atom = S.token.type == "regexp"
                ? as("regexp", S.token.value[0], S.token.value[1])
                : as(S.token.type, S.token.value);
            return subscripts(prog1(atom, next), allow_calls);
        }
        unexpected();
    });

    function expr_list(closing, allow_trailing_comma, allow_empty) {
        var first = true, a = [];
        while (!is("punc", closing)) {
            if (first) first = false; else expect(",");
            if (allow_trailing_comma && is("punc", closing)) break;
            if (is("punc", ",") && allow_empty) {
                a.push([ "atom", "undefined" ]);
            } else {
                a.push(expression(false));
            }
        }
        next();
        return a;
    };

    function array_() {
        return as("array", expr_list("]", !exigent_mode, true));
    };

    function object_() {
        var first = true, a = [];
        while (!is("punc", "}")) {
            if (first) first = false; else expect(",");
            if (!exigent_mode && is("punc", "}"))
                // allow trailing comma
                break;
            var type = S.token.type;
            var name = as_property_name();
            if (type == "name" && (name == "get" || name == "set") && !is("punc", ":")) {
                a.push([ as_name(), function_(false), name ]);
            } else {
                expect(":");
                a.push([ name, expression(false) ]);
            }
        }
        next();
        return as("object", a);
    };

    function as_property_name() {
        switch (S.token.type) {
          case "num":
          case "string":
            return prog1(S.token.value, next);
        }
        return as_name();
    };

    function as_name() {
        switch (S.token.type) {
          case "name":
          case "operator":
          case "keyword":
          case "atom":
            return prog1(S.token.value, next);
          default:
            unexpected();
        }
    };

    function subscripts(expr, allow_calls) {
        if (is("punc", ".")) {
            next();
            return subscripts(as("dot", expr, as_name()), allow_calls);
        }
        if (is("punc", "[")) {
            next();
            return subscripts(as("sub", expr, prog1(expression, curry(expect, "]"))), allow_calls);
        }
        if (allow_calls && is("punc", "(")) {
            next();
            return subscripts(as("call", expr, expr_list(")")), true);
        }
        return expr;
    };

    function maybe_unary(allow_calls) {
        if (is("operator") && HOP(UNARY_PREFIX, S.token.value)) {
            return make_unary("unary-prefix",
                              prog1(S.token.value, next),
                              maybe_unary(allow_calls));
        }
        var val = expr_atom(allow_calls);
        while (is("operator") && HOP(UNARY_POSTFIX, S.token.value) && !S.token.nlb) {
            val = make_unary("unary-postfix", S.token.value, val);
            next();
        }
        return val;
    };

    function make_unary(tag, op, expr) {
        if ((op == "++" || op == "--") && !is_assignable(expr))
            croak("Invalid use of " + op + " operator");
        return as(tag, op, expr);
    };

    function expr_op(left, min_prec, no_in) {
        var op = is("operator") ? S.token.value : null;
        if (op && op == "in" && no_in) op = null;
        var prec = op != null ? PRECEDENCE[op] : null;
        if (prec != null && prec > min_prec) {
            next();
            var right = expr_op(maybe_unary(true), prec, no_in);
            return expr_op(as("binary", op, left, right), min_prec, no_in);
        }
        return left;
    };

    function expr_ops(no_in) {
        return expr_op(maybe_unary(true), 0, no_in);
    };

    function maybe_conditional(no_in) {
        var expr = expr_ops(no_in);
        if (is("operator", "?")) {
            next();
            var yes = expression(false);
            expect(":");
            return as("conditional", expr, yes, expression(false, no_in));
        }
        return expr;
    };

    function is_assignable(expr) {
        if (!exigent_mode) return true;
        switch (expr[0]+"") {
          case "dot":
          case "sub":
          case "new":
          case "call":
            return true;
          case "name":
            return expr[1] != "this";
        }
    };

    function maybe_assign(no_in) {
        var left = maybe_conditional(no_in), val = S.token.value;
        if (is("operator") && HOP(ASSIGNMENT, val)) {
            if (is_assignable(left)) {
                next();
                return as("assign", ASSIGNMENT[val], left, maybe_assign(no_in));
            }
            croak("Invalid assignment");
        }
        return left;
    };

    var expression = maybe_embed_tokens(function(commas, no_in) {
        if (arguments.length == 0)
            commas = true;
        var expr = maybe_assign(no_in);
        if (commas && is("punc", ",")) {
            next();
            return as("seq", expr, expression(true, no_in));
        }
        return expr;
    });

    function in_loop(cont) {
        try {
            ++S.in_loop;
            return cont();
        } finally {
            --S.in_loop;
        }
    };

    return as("toplevel", (function(a){
        while (!is("eof"))
            a.push(statement());
        return a;
    })([]));

};

/* -----[ Utilities ]----- */

function curry(f) {
    var args = slice(arguments, 1);
    return function() { return f.apply(this, args.concat(slice(arguments))); };
};

function prog1(ret) {
    if (ret instanceof Function)
        ret = ret();
    for (var i = 1, n = arguments.length; --n > 0; ++i)
        arguments[i]();
    return ret;
};

function array_to_hash(a) {
    var ret = {};
    for (var i = 0; i < a.length; ++i)
        ret[a[i]] = true;
    return ret;
};

function slice(a, start) {
    return Array.prototype.slice.call(a, start || 0);
};

function characters(str) {
    return str.split("");
};

function member(name, array) {
    for (var i = array.length; --i >= 0;)
        if (array[i] == name)
            return true;
    return false;
};

function HOP(obj, prop) {
    return Object.prototype.hasOwnProperty.call(obj, prop);
};

var warn = function() {};

/* -----[ Exports ]----- */

exports.tokenizer = tokenizer;
exports.parse = parse;
exports.slice = slice;
exports.curry = curry;
exports.member = member;
exports.array_to_hash = array_to_hash;
exports.PRECEDENCE = PRECEDENCE;
exports.KEYWORDS_ATOM = KEYWORDS_ATOM;
exports.RESERVED_WORDS = RESERVED_WORDS;
exports.KEYWORDS = KEYWORDS;
exports.ATOMIC_START_TOKEN = ATOMIC_START_TOKEN;
exports.OPERATORS = OPERATORS;
exports.is_alphanumeric_char = is_alphanumeric_char;
exports.is_identifier_start = is_identifier_start;
exports.is_identifier_char = is_identifier_char;
exports.set_logger = function(logger) {
    warn = logger;
};

// Local variables:
// js-indent-level: 4
// End:
});define('uglifyjs/squeeze-more', ["require", "exports", "module", "./parse-js", "./squeeze-more"], function(require, exports, module) {
var jsp = require("./parse-js"),
    pro = require("./process"),
    slice = jsp.slice,
    member = jsp.member,
    curry = jsp.curry,
    MAP = pro.MAP,
    PRECEDENCE = jsp.PRECEDENCE,
    OPERATORS = jsp.OPERATORS;

function ast_squeeze_more(ast) {
    var w = pro.ast_walker(), walk = w.walk, scope;
    function with_scope(s, cont) {
        var save = scope, ret;
        scope = s;
        ret = cont();
        scope = save;
        return ret;
    };
    function _lambda(name, args, body) {
        return [ this[0], name, args, with_scope(body.scope, curry(MAP, body, walk)) ];
    };
    return w.with_walkers({
        "toplevel": function(body) {
            return [ this[0], with_scope(this.scope, curry(MAP, body, walk)) ];
        },
        "function": _lambda,
        "defun": _lambda,
        "new": function(ctor, args) {
            if (ctor[0] == "name") {
                if (ctor[1] == "Array" && !scope.has("Array")) {
                    if (args.length != 1) {
                        return [ "array", args ];
                    } else {
                        return walk([ "call", [ "name", "Array" ], args ]);
                    }
                } else if (ctor[1] == "Object" && !scope.has("Object")) {
                    if (!args.length) {
                        return [ "object", [] ];
                    } else {
                        return walk([ "call", [ "name", "Object" ], args ]);
                    }
                } else if ((ctor[1] == "RegExp" || ctor[1] == "Function" || ctor[1] == "Error") && !scope.has(ctor[1])) {
                    return walk([ "call", [ "name", ctor[1] ], args]);
                }
            }
        },
        "call": function(expr, args) {
            if (expr[0] == "dot" && expr[1][0] == "string" && args.length == 1
                && (args[0][1] > 0 && expr[2] == "substring" || expr[2] == "substr")) {
                return [ "call", [ "dot", expr[1], "slice"], args];
            }
            if (expr[0] == "dot" && expr[2] == "toString" && args.length == 0) {
                // foo.toString()  ==>  foo+""
                if (expr[1][0] == "string") return expr[1];
                return [ "binary", "+", expr[1], [ "string", "" ]];
            }
            if (expr[0] == "name") {
                if (expr[1] == "Array" && args.length != 1 && !scope.has("Array")) {
                    return [ "array", args ];
                }
                if (expr[1] == "Object" && !args.length && !scope.has("Object")) {
                    return [ "object", [] ];
                }
                if (expr[1] == "String" && !scope.has("String")) {
                    return [ "binary", "+", args[0], [ "string", "" ]];
                }
            }
        }
    }, function() {
        return walk(pro.ast_add_scope(ast));
    });
};

exports.ast_squeeze_more = ast_squeeze_more;

// Local variables:
// js-indent-level: 4
// End:
});
define('uglifyjs/process', ["require", "exports", "module", "./parse-js", "./squeeze-more"], function(require, exports, module) {
/***********************************************************************

  A JavaScript tokenizer / parser / beautifier / compressor.

  This version is suitable for Node.js.  With minimal changes (the
  exports stuff) it should work on any JS platform.

  This file implements some AST processors.  They work on data built
  by parse-js.

  Exported functions:

    - ast_mangle(ast, options) -- mangles the variable/function names
      in the AST.  Returns an AST.

    - ast_squeeze(ast) -- employs various optimizations to make the
      final generated code even smaller.  Returns an AST.

    - gen_code(ast, options) -- generates JS code from the AST.  Pass
      true (or an object, see the code for some options) as second
      argument to get "pretty" (indented) code.

  -------------------------------- (C) ---------------------------------

                           Author: Mihai Bazon
                         <mihai.bazon@gmail.com>
                       http://mihai.bazon.net/blog

  Distributed under the BSD license:

    Copyright 2010 (c) Mihai Bazon <mihai.bazon@gmail.com>

    Redistribution and use in source and binary forms, with or without
    modification, are permitted provided that the following conditions
    are met:

        * Redistributions of source code must retain the above
          copyright notice, this list of conditions and the following
          disclaimer.

        * Redistributions in binary form must reproduce the above
          copyright notice, this list of conditions and the following
          disclaimer in the documentation and/or other materials
          provided with the distribution.

    THIS SOFTWARE IS PROVIDED BY THE COPYRIGHT HOLDER “AS IS” AND ANY
    EXPRESS OR IMPLIED WARRANTIES, INCLUDING, BUT NOT LIMITED TO, THE
    IMPLIED WARRANTIES OF MERCHANTABILITY AND FITNESS FOR A PARTICULAR
    PURPOSE ARE DISCLAIMED. IN NO EVENT SHALL THE COPYRIGHT HOLDER BE
    LIABLE FOR ANY DIRECT, INDIRECT, INCIDENTAL, SPECIAL, EXEMPLARY,
    OR CONSEQUENTIAL DAMAGES (INCLUDING, BUT NOT LIMITED TO,
    PROCUREMENT OF SUBSTITUTE GOODS OR SERVICES; LOSS OF USE, DATA, OR
    PROFITS; OR BUSINESS INTERRUPTION) HOWEVER CAUSED AND ON ANY
    THEORY OF LIABILITY, WHETHER IN CONTRACT, STRICT LIABILITY, OR
    TORT (INCLUDING NEGLIGENCE OR OTHERWISE) ARISING IN ANY WAY OUT OF
    THE USE OF THIS SOFTWARE, EVEN IF ADVISED OF THE POSSIBILITY OF
    SUCH DAMAGE.

 ***********************************************************************/

var jsp = require("./parse-js"),
    curry = jsp.curry,
    slice = jsp.slice,
    member = jsp.member,
    is_identifier_char = jsp.is_identifier_char,
    PRECEDENCE = jsp.PRECEDENCE,
    OPERATORS = jsp.OPERATORS;

/* -----[ helper for AST traversal ]----- */

function ast_walker() {
    function _vardefs(defs) {
        return [ this[0], MAP(defs, function(def){
            var a = [ def[0] ];
            if (def.length > 1)
                a[1] = walk(def[1]);
            return a;
        }) ];
    };
    function _block(statements) {
        var out = [ this[0] ];
        if (statements != null)
            out.push(MAP(statements, walk));
        return out;
    };
    var walkers = {
        "string": function(str) {
            return [ this[0], str ];
        },
        "num": function(num) {
            return [ this[0], num ];
        },
        "name": function(name) {
            return [ this[0], name ];
        },
        "toplevel": function(statements) {
            return [ this[0], MAP(statements, walk) ];
        },
        "block": _block,
        "splice": _block,
        "var": _vardefs,
        "const": _vardefs,
        "try": function(t, c, f) {
            return [
                this[0],
                MAP(t, walk),
                c != null ? [ c[0], MAP(c[1], walk) ] : null,
                f != null ? MAP(f, walk) : null
            ];
        },
        "throw": function(expr) {
            return [ this[0], walk(expr) ];
        },
        "new": function(ctor, args) {
            return [ this[0], walk(ctor), MAP(args, walk) ];
        },
        "switch": function(expr, body) {
            return [ this[0], walk(expr), MAP(body, function(branch){
                return [ branch[0] ? walk(branch[0]) : null,
                         MAP(branch[1], walk) ];
            }) ];
        },
        "break": function(label) {
            return [ this[0], label ];
        },
        "continue": function(label) {
            return [ this[0], label ];
        },
        "conditional": function(cond, t, e) {
            return [ this[0], walk(cond), walk(t), walk(e) ];
        },
        "assign": function(op, lvalue, rvalue) {
            return [ this[0], op, walk(lvalue), walk(rvalue) ];
        },
        "dot": function(expr) {
            return [ this[0], walk(expr) ].concat(slice(arguments, 1));
        },
        "call": function(expr, args) {
            return [ this[0], walk(expr), MAP(args, walk) ];
        },
        "function": function(name, args, body) {
            return [ this[0], name, args.slice(), MAP(body, walk) ];
        },
        "debugger": function() {
            return [ this[0] ];
        },
        "defun": function(name, args, body) {
            return [ this[0], name, args.slice(), MAP(body, walk) ];
        },
        "if": function(conditional, t, e) {
            return [ this[0], walk(conditional), walk(t), walk(e) ];
        },
        "for": function(init, cond, step, block) {
            return [ this[0], walk(init), walk(cond), walk(step), walk(block) ];
        },
        "for-in": function(vvar, key, hash, block) {
            return [ this[0], walk(vvar), walk(key), walk(hash), walk(block) ];
        },
        "while": function(cond, block) {
            return [ this[0], walk(cond), walk(block) ];
        },
        "do": function(cond, block) {
            return [ this[0], walk(cond), walk(block) ];
        },
        "return": function(expr) {
            return [ this[0], walk(expr) ];
        },
        "binary": function(op, left, right) {
            return [ this[0], op, walk(left), walk(right) ];
        },
        "unary-prefix": function(op, expr) {
            return [ this[0], op, walk(expr) ];
        },
        "unary-postfix": function(op, expr) {
            return [ this[0], op, walk(expr) ];
        },
        "sub": function(expr, subscript) {
            return [ this[0], walk(expr), walk(subscript) ];
        },
        "object": function(props) {
            return [ this[0], MAP(props, function(p){
                return p.length == 2
                    ? [ p[0], walk(p[1]) ]
                    : [ p[0], walk(p[1]), p[2] ]; // get/set-ter
            }) ];
        },
        "regexp": function(rx, mods) {
            return [ this[0], rx, mods ];
        },
        "array": function(elements) {
            return [ this[0], MAP(elements, walk) ];
        },
        "stat": function(stat) {
            return [ this[0], walk(stat) ];
        },
        "seq": function() {
            return [ this[0] ].concat(MAP(slice(arguments), walk));
        },
        "label": function(name, block) {
            return [ this[0], name, walk(block) ];
        },
        "with": function(expr, block) {
            return [ this[0], walk(expr), walk(block) ];
        },
        "atom": function(name) {
            return [ this[0], name ];
        },
        "directive": function(dir) {
            return [ this[0], dir ];
        }
    };

    var user = {};
    var stack = [];
    function walk(ast) {
        if (ast == null)
            return null;
        try {
            stack.push(ast);
            var type = ast[0];
            var gen = user[type];
            if (gen) {
                var ret = gen.apply(ast, ast.slice(1));
                if (ret != null)
                    return ret;
            }
            gen = walkers[type];
            return gen.apply(ast, ast.slice(1));
        } finally {
            stack.pop();
        }
    };

    function dive(ast) {
        if (ast == null)
            return null;
        try {
            stack.push(ast);
            return walkers[ast[0]].apply(ast, ast.slice(1));
        } finally {
            stack.pop();
        }
    };

    function with_walkers(walkers, cont){
        var save = {}, i;
        for (i in walkers) if (HOP(walkers, i)) {
            save[i] = user[i];
            user[i] = walkers[i];
        }
        var ret = cont();
        for (i in save) if (HOP(save, i)) {
            if (!save[i]) delete user[i];
            else user[i] = save[i];
        }
        return ret;
    };

    return {
        walk: walk,
        dive: dive,
        with_walkers: with_walkers,
        parent: function() {
            return stack[stack.length - 2]; // last one is current node
        },
        stack: function() {
            return stack;
        }
    };
};

/* -----[ Scope and mangling ]----- */

function Scope(parent) {
    this.names = {};        // names defined in this scope
    this.mangled = {};      // mangled names (orig.name => mangled)
    this.rev_mangled = {};  // reverse lookup (mangled => orig.name)
    this.cname = -1;        // current mangled name
    this.refs = {};         // names referenced from this scope
    this.uses_with = false; // will become TRUE if with() is detected in this or any subscopes
    this.uses_eval = false; // will become TRUE if eval() is detected in this or any subscopes
    this.directives = [];   // directives activated from this scope
    this.parent = parent;   // parent scope
    this.children = [];     // sub-scopes
    if (parent) {
        this.level = parent.level + 1;
        parent.children.push(this);
    } else {
        this.level = 0;
    }
};

function base54_digits() {
    if (typeof DIGITS_OVERRIDE_FOR_TESTING != "undefined")
        return DIGITS_OVERRIDE_FOR_TESTING;
    else
        return "etnrisouaflchpdvmgybwESxTNCkLAOM_DPHBjFIqRUzWXV$JKQGYZ0516372984";
}

var base54 = (function(){
    var DIGITS = base54_digits();
[truncated: 590,913 more chars]
