# Supplementary material for: Escher: A Web Application for Building, Sharing, and Embedding Data-Rich Visualizations of Biological Pathways
Source: PLoS Comput Biol. 2015 Aug 27;11(8):e1004321. doi: 10.1371/journal.pcbi.1004321 (PMC4552468; doi:10.1371/journal.pcbi.1004321)
Supplement: S1 File — This source code is for Escher version 1.1.2. The latest Escher source code can be cloned or downloaded from https://github.com/zakandrewking/escher. (ZIP) [file pcbi.1004321.s001.zip › escher-1.1.2/docs/ipython_notebook.rst]

Escher in the IPython Notebook
------------------------------

The Python package for Escher can be installed using pip::

    pip install escher

Alternatively, one can download the `source files`_ and install the package
directly::

    python setup.py install

Once you have installed Escher locally, you can interact with Escher maps in an
IPython Notebook.

Here are example notebooks to get started with:

- `COBRApy and Escher`_
- `JavaScript development and offline maps`_
- `Generate JSON models in COBRApy`_

Dependencies:

- `Jinja2`_
- `Tornado`_
- `COBRApy`_, 0.3.0 or later

.. _`source files`: https://github.com/zakandrewking/escher/releases
.. _`Jinja2`: http://jinja.pocoo.org
.. _`Tornado`: http://www.tornadoweb.org/en/stable
.. _`COBRApy`: https://github.com/opencobra/cobrapy
.. _`COBRApy and Escher`: http://nbviewer.ipython.org/github/zakandrewking/escher/blob/master/docs/notebooks/COBRApy%20and%20Escher.ipynb
.. _`JavaScript development and offline maps`: http://nbviewer.ipython.org/github/zakandrewking/escher/blob/master/docs/notebooks/JavaScript%20development%20and%20offline%20maps.ipynb
.. _`Generate JSON models in COBRApy`: http://nbviewer.ipython.org/github/zakandrewking/escher/blob/master/docs/notebooks/Generate%20JSON%20models%20in%20COBRApy.ipynb
