# Supplementary material for: Escher: A Web Application for Building, Sharing, and Embedding Data-Rich Visualizations of Biological Pathways
Source: PLoS Comput Biol. 2015 Aug 27;11(8):e1004321. doi: 10.1371/journal.pcbi.1004321 (PMC4552468; doi:10.1371/journal.pcbi.1004321)
Supplement: S1 File — This source code is for Escher version 1.1.2. The latest Escher source code can be cloned or downloaded from https://github.com/zakandrewking/escher. (ZIP) [file pcbi.1004321.s001.zip › escher-1.1.2/docs/notebooks/COBRApy and Escher.ipynb]

# %% [code]
import escher
import escher.urls
import cobra
import cobra.test
import json
import os
from IPython.display import HTML

# %% [code]
d = escher.urls.root_directory
print('Escher directory: %s' % d)

# %% [markdown]
### Embed an Escher map in an IPython notebook

# %% [code]
escher.list_available_maps()

# %% [code]
b = escher.Builder(map_name='iJO1366.Central metabolism')
b.display_in_notebook()

# %% [markdown]
### Plot FBA solutions in Escher

# %% [code]
model = cobra.io.load_json_model(cobra.test.ecoli_json)
solution = model.optimize()
print('Growth rate: %.2f' % solution.f)

# %% [code]
b = escher.Builder(map_name='iJO1366.Central metabolism',
                   reaction_data=solution.x_dict,
                   # color and size according to the absolute value
                   reaction_styles=['color', 'size', 'abs', 'text'],
                   # change the default colors
                   reaction_scale=[{'type': 'min', 'color': '#cccccc', 'size': 4},
                                   {'type': 'mean', 'color': '#0000dd', 'size': 20},
                                   {'type': 'max', 'color': '#ff0000', 'size': 40}],
                   # only show the primary metabolites
                   hide_secondary_metabolites=True)
b.display_in_notebook()

# %% [markdown]
### Use a COBRA model from the IPython Notebook to edit maps

# %% [code]
model_modified = model.copy()
# for example, delete a reaction
model_modified.reactions.GAPD.delete()

# %% [code]
# pass the model to a new builder
b = escher.Builder(map_name='iJO1366.Central metabolism',
                   model=model_modified,
                   # in the map, highlight all reactions that are missing from the model
                   highlight_missing=True)
b.display_in_notebook()

# %% [code]
# open the Builder in a new tab to edit this map with your modified model
b.display_in_browser()
