# Supplementary material for: Escher: A Web Application for Building, Sharing, and Embedding Data-Rich Visualizations of Biological Pathways
Source: PLoS Comput Biol. 2015 Aug 27;11(8):e1004321. doi: 10.1371/journal.pcbi.1004321 (PMC4552468; doi:10.1371/journal.pcbi.1004321)
Supplement: S1 File — This source code is for Escher version 1.1.2. The latest Escher source code can be cloned or downloaded from https://github.com/zakandrewking/escher. (ZIP) [file pcbi.1004321.s001.zip › escher-1.1.2/docs/notebooks/JavaScript development and offline maps.ipynb]

# %% [code]
import escher
import escher.server
import json
import os
from IPython.display import HTML

# %% [markdown]
### Load the Escher map using development versions of the JavaScript source

This requires that the `local_host` is passed to `escher.Builder`. `local_host` is the address of the local Escher server.

# %% [code]
# grab some data
with open(os.path.abspath('../../escher/example_data/reaction_data_iJO1366.json'), 'r') as f:
    reaction_data = json.load(f)
# make a Builder, with a local server
b = escher.Builder(map_name='iJO1366.Central metabolism',
                   model_name='iJO1366',
                   reaction_data=reaction_data,
                   local_host='http://localhost:7778/')

# %% [code]
b.display_in_notebook(js_source='dev')

# %% [markdown]
### Use the Escher maps in an notebook without a network connection

Providing a `local_host` also allows you to run Escher offline in the IPython notebook.

# %% [code]
# locally available maps
escher.list_cached_maps()

# %% [code]
b = escher.Builder(map_name='iJO1366.Central metabolism',
                   local_host='http://localhost:7778')
b.display_in_notebook(js_source='local')

# %% [code]
