# Supplementary material for: Escher: A Web Application for Building, Sharing, and Embedding Data-Rich Visualizations of Biological Pathways
Source: PLoS Comput Biol. 2015 Aug 27;11(8):e1004321. doi: 10.1371/journal.pcbi.1004321 (PMC4552468; doi:10.1371/journal.pcbi.1004321)
Supplement: S1 File — This source code is for Escher version 1.1.2. The latest Escher source code can be cloned or downloaded from https://github.com/zakandrewking/escher. (ZIP) [file pcbi.1004321.s001.zip › escher-1.1.2/docs/python_api.rst]

Python API
==========

.. automodule:: escher

.. autoclass:: Builder
   :members:

Cache
-----

.. autofunction:: get_cache_dir
                  
.. autofunction:: clear_cache
                  
.. autofunction:: list_cached_maps
                  
.. autofunction:: list_cached_models

.. autofunction:: list_available_maps

.. autofunction:: list_available_models
