# Supplementary material for: Escher: A Web Application for Building, Sharing, and Embedding Data-Rich Visualizations of Biological Pathways
Source: PLoS Comput Biol. 2015 Aug 27;11(8):e1004321. doi: 10.1371/journal.pcbi.1004321 (PMC4552468; doi:10.1371/journal.pcbi.1004321)
Supplement: S1 File — This source code is for Escher version 1.1.2. The latest Escher source code can be cloned or downloaded from https://github.com/zakandrewking/escher. (ZIP) [file pcbi.1004321.s001.zip › escher-1.1.2/escher/css/builder-1.1.2.css]

@charset "utf-8";

/* Containers */
.escher-container {
    background-color: #F3F3F3;
    text-align: center;
    position: relative;
}
.fill-screen-body {
    /* Stop Chrome from showing scroll-end animation */
    overflow: hidden;
}
.fill-screen-div {
    margin: 0;
    padding: 0;
    position: absolute;
    top: 0px;
    left: 0px;
    width: 100%;
    height: 100%;
}
.escher-svg {
    /* position: absolute; */
    /* top: 0px; */
    /* left: 0px; */
    width: 100% !important;
    height: 100% !important;
}
/* Status */
#status {
    position:absolute;
    bottom:10px;
    left: 20px;
    color: red;
    background-color: white;
    font-size: 16px
}
/* Menus */
#menu {
    display: block;
    margin: 5px auto 0 auto;
    border: 1px solid #ddd;
    background-color: rgba(255, 255, 255, 0.95);
    border-radius: 0px;
}
.help-button {
    float: right;
    padding: 0 5px;
    font-size: 12px;
    background-color: rgb(245, 245, 245);
}
.dropdown-menu {
    border: 1px solid #ddd;
    background-color: rgba(255, 255, 255, 0.95);
    border-radius: 0px;
    margin: 0;
    text-align: left;
}
.dropdown-menu>li>a {
    font-size: 15px;
}
.dropdown-menu>.escher-disabled>a {
    color: #E0E0E0;
    pointer-events: none;
}
.dropdown {
    background-color: rgba(255, 255, 255, 0.95);
}
@media (max-width: 550px) {
    .dropdown-button {
	padding: 5px 9px;
    }
}
@media (min-width: 550px) {
    .dropdown-button {
	font-size: 18px;
    }
    .help-button {
        font-size: 16px;
    }
}
/* Search */
.search-menu-container {
    position: absolute;
    width: 100%;
    top: 0px;
    left: 0px;
    margin: 0;
    text-align: center;
    pointer-events: none;
}
.search-menu-container-inline {
    width: 320px;
    display: inline-block;
    text-align: left;
    pointer-events: auto;
}    
@media (min-width: 550px) {
    .search-menu-container-inline {
	width: 400px;
    }
}
.search-container {
    display: block;
    background: rgba(255, 255, 255, 0.95);
    padding: 3px;
    border: 1px solid #DDD;
    margin: 2px 0 0 0;
}
.search-bar {
    display: inline-block;
    border: 1px solid #DDD;
    margin-right: 4px;
    width: 114px;
    height: 29px;
    border-radius: 3px;
}
.search-counter {
    display: inline-block;
    padding: 0 8px;
}
/* Settings */
.settings-box-background {
    display: block;
    position: absolute;
    top: 0;
    left: 0;
    width: 100%;
    height: 100%;
    z-index: 9;
    background: rgba(0, 0, 0, 0.4);
    padding: 5% 0 5% 0;
    text-align: center;
}
.settings-box-container {
    display: inline-block;
    position: relative;
    width: 90%;
    max-width: 520px;
    height: 100%;
    z-index: 10;
}
.settings-button {
    position: absolute;
    top: 5px;
    right: 20px;
    z-index: 10;
}
.settings-button-close {
    right: 60px;
}
.settings-box {
    display: inline-block;
    max-height: 100%;
    width: 100%;
    /* max-width: 520px; */
    overflow-y: scroll;
    overflow-x: hidden;
    background: rgba(255, 255, 255, 0.95);
    padding: 8px;
    margin: 0;
    border: 1px solid #DDD;
    text-align: left;
}
.settings-section-heading-large {
    font-size: 17px;
    font-weight: bold;
    margin-top: 15px;
}
.settings-section-heading {
    font-weight: bold;
    margin-top: 15px;
}
.settings-table {
    width: 100%;
}
.settings-table td {
    padding: 3px 5px;    
}
td.options-label {
    width: 88px;
}
td.options-label-wide {
    width: 192px;
}
.settings-number {
    text-align: center;
    color: #AAA;
    font-style: italic;
}
.input-cell {
    width: 23%;
    /* padding: 3px 5px; */
    font-size: 13px;
}
.scale-bar-input {
    width: 100%;
    text-align: left;
}
.no-data-input {
    width: 23%;
    margin: 0 4px 0 4px;
}
label.option-group {
    margin: 0 10px 0 0;
}
label.option-group span {
    margin: 0 0 0 4px;
}
label.full-line {
    width: 100%;
}
label {
    font-weight: inherit;
}
.settings-tip {
    font-style: italic;
}
/* Live scale */
.scale-editor {
    position: relative;
    width: 100%;
    height: 190px;
    font-size: 12px;
}
.scale-editor .centered {
    position: absolute;
    width: 440px;
    left: 35px;
    top: 0px;
}
.scale-editor .data-not-loaded {
    position: absolute;
    z-index: 5;
    left: 60px;
    top: 25px;
    text-align: center;
    width: 400px;
    font-size: 15px;
    color: #B19EC0;
}
.scale-editor .add {
    position: absolute;
    top: 0px;
    right: 0px;
    width: 20px;
    cursor: pointer;
}
.scale-editor .trash-container {
    position: absolute;
    top: 0px;
    left: 0px;
    width: 420px;
    height: 20px;
}
.scale-editor .trash {
    position: absolute;
    top: 0px;
    left: 0px;
    cursor: pointer;
}
.scale-editor .scale-svg {
    position: absolute;
    width: 440px;
    height: 80px;
    top: 20px;
    left: 0px;
}
.scale-editor .input-container {
    position: absolute;
    top: 56px;
    left: 0px;
    width: 420px;
}
.scale-editor .input-container input {
    position: absolute;
    left: 0px;
    top: 0px;
}
.scale-editor input[disabled] {
    background-color: #F1ECFA;
}
.scale-editor .row-label {
    position: absolute;
    left: 0px;
}
.scale-editor .input-set {
    position: absolute;
    top: 0px;
    box-shadow: 0px 2px 14px rgb(197, 197, 197);
}
.scale-editor .input-set.selected-set {
    z-index: 5; 
}
.scale-editor .domain-type-picker {
    position: absolute;
    top: 0px;
    right: 0px;
    height: 14px;
    background-color: rgb(232, 232, 232);
}
.scale-editor .picker rect {
    color: black;
    opacity: 0.4;
}
.scale-editor .no-data {
    position: absolute;
    left: 0px;
    width: 100%;
}
.scale-editor .no-data-heading {
    font-weight: bold;
}
.scale-editor .no-data .input-group {
    position: absolute;
    top: 0px;
    left: 0px;
}
.scale-editor .no-data .input-group span,
.scale-editor .no-data .input-group input {
    position: absolute;
    top: 17px;
}
/* For Search */
.close-button {
    margin-left: 4px;
    float: right;
}
/* Button panel */
ul#button-panel {
    position: absolute;
    left: 4px;
    top: 81px;
    pointer-events: none;
}
ul#button-panel li {
    pointer-events: auto;
}
#simple-button-panel {
    position: absolute;
    left: 4px;
    top: 20px;
}
.input-close-button {
    position: absolute;
    right: 0px;
    width: 18px;
    bottom: 0px;
    padding: 0px;
    border-width: 0px;
    margin: 0px;
    background: none;
    font-size: 16px;
    font-weight: normal;
}
.simple-button {
    width: 40px;
    height: 40px;
    border: 1px solid #2E2F2F;
    background-image: linear-gradient(#4F5151, #474949 6%, #3F4141);
    color: #FFF;
    background-color: #474949;
    border-color: #474949;
    padding: 0;
    font-size: 17px;
    line-height: 1.42857143;
    border-radius: 4px;
    text-align: center;
    vertical-align: middle;
    cursor: pointer;
    margin: 3px 0 0 0;
}
/* Reaction input */
#rxn-input {
    z-index: 10;
}
.input-close-button:hover {
    color: #ff3333;
    font-weight: bold;
}
.light {
    color: #8b8b8be;
    font-weight: normal;
}
/* text edit input */
#text-edit-input input {
    width: 500px;
    border: 1px solid #cccccc;
    font-size: 22px;
}
/* quick jump menu */
#quick-jump-menu {
    position: absolute;
    right: 10px;
    bottom: 10px;
    width: 300px;
}
@media (max-width: 550px) {
    #quick-jump-menu {
	display: none;
    }
}
