# Supplementary material for: Escher: A Web Application for Building, Sharing, and Embedding Data-Rich Visualizations of Biological Pathways
Source: PLoS Comput Biol. 2015 Aug 27;11(8):e1004321. doi: 10.1371/journal.pcbi.1004321 (PMC4552468; doi:10.1371/journal.pcbi.1004321)
Supplement: S1 File — This source code is for Escher version 1.1.2. The latest Escher source code can be cloned or downloaded from https://github.com/zakandrewking/escher. (ZIP) [file pcbi.1004321.s001.zip › escher-1.1.2/escher/css/web/index.css]

html,
body {
    height: 100%;
    background-color: #FCFCFC;
/* The html and body elements cannot have any padding or margin. */
}

body {
    font-size: 17px;
    color: #585858;
}

/* Wrapper for page content to push down footer */
main {
    /* Negative indent footer by it's height */
    margin: 0px auto -60px auto;
    max-width: 700px;
    min-height: 100%;
    height: auto !important;
    height: 100%;
}

/* Set the fixed height of the footer here */
#push {
    height: 80px;
}
footer {
    height: 60px;
    background-color: #291E1E;
    color: #eee;
}
 a,  a:hover,  a:focus,  a:visited {
    color: #CF6965;
}
footer a, footer a:hover, footer a:focus, footer a:visited {
    color: #FFA09D;
}
@media (max-width: 768px) {
    #footer {
        margin-left: -20px;
        margin-right: -20px;
        padding-left: 20px;
        padding-right: 20px;
    }
}

.container {
    width: auto;
    max-width: 700px;
}
.container .more {
    margin: 20px 0;
    float: left;
}
.container .version {
    margin: 20px 0;
    float: right;
}
.column-button {
    width: 100%;
    margin-top: 35px;
}
label {
    font-weight: inherit;
}
#title-box {
    display: inline-block;
}
#title {
    color: #291E1E;
    font-size: 160px;
    font-family: tulpen-one, Futura, serif;
    font-weight: 400;
}
#logo {
    vertical-align: inherit;
}
#faq li {
    padding-top: 5px;
}
@media (max-width: 768px) {
    #title-box {
	width: 100%;
	text-align: center;
    }
    #logo {
	display: none;
    }
}
@media (min-width: 768px) { /*@screen-sm-min) { */
    .column-button {
	margin-top: 56px;
    }
    header {
	margin-bottom: 50px;
    }
    #title-box {
	max-width: 400px;
	overflow: hidden;
    }
    #title {
	position: relative;
	top: 45px;
	font-size: 230px;
	text-align: left;
    }
    #logo {
	width: 250px;
	display: inline-block;
	overflow: hidden;
    }
    #faq {
	margin-top: 50px;
    }
}
