# Supplementary material for: Escher: A Web Application for Building, Sharing, and Embedding Data-Rich Visualizations of Biological Pathways
Source: PLoS Comput Biol. 2015 Aug 27;11(8):e1004321. doi: 10.1371/journal.pcbi.1004321 (PMC4552468; doi:10.1371/journal.pcbi.1004321)
Supplement: S1 File — This source code is for Escher version 1.1.2. The latest Escher source code can be cloned or downloaded from https://github.com/zakandrewking/escher. (ZIP) [file pcbi.1004321.s001.zip › escher-1.1.2/escher/example_data/aerobic_anaerobic_E_coli_RNA-seq.json]

[{"b3356": 169.0616666666667, "b3357": 1240.8433333333335, "b2519": 13.633333333333333, "b2518": 1284.2766666666666, "b3352": 118.14400000000001, "b3353": 87.502633333333335, "b3350": 27.371166666666667, "b3351": 50.761933333333332, "b2513": 457.54233333333332, "b2512": 506.34666666666664, "b2511": 281.97133333333335, "b2510": 106.36863333333334, "b2517": 220.41466666666668, "b2516": 342.50366666666667, "b2515": 399.80099999999999, "b2514": 566.30466666666678, "b3355": 113.88533333333334, "b3824": 73.447966666666673, "b3825": 156.45266666666666, "b3826": 116.34666666666668, "b2199": 19.386900000000001, "b2198": 10.295666666666667, "b2197": 40.427966666666663, "b2196": 20.254666666666665, "b2195": 25.484733333333335, "b2194": 22.571966666666668, "b2193": 118.28899999999999, "b2192": 125.07933333333335, "b2190": 32.154500000000006, "b3734": 3885.0499999999997, "b3735": 2647.4133333333334, "b3736": 3897.7399999999998, "b3737": 3165.0166666666664, "b2359": 9.8886233333333333, "b2358": 0.16723966666666668, "b2609": 4735.7033333333329, "b2608": 6309.7400000000007, "b2355": 1.7752733333333335, "b2354": 21.130933333333335, "b2357": 0.0, "b2356": 2.4606566666666665, "b2351": 431.93333333333334, "b2350": 215.11566666666667, "b2353": 19.442233333333334, "b2352": 299.21266666666662, "b2175": 1414.0899999999999, "b2174": 71.709133333333327, "b2177": 48.673566666666659, "b2176": 48.344533333333338, "b2171": 328.16399999999999, "b2170": 7.1820199999999987, "b2173": 53.326699999999995, "b2172": 16.692033333333331, "b3455": 457.75833333333338, "b2179": 28.45526666666667, "b2178": 27.897866666666669, "b3986": 12906.633333333331, "b2997": 25.621566666666666, "b2996": 21.689533333333333, "b2995": 6.0227300000000001, "b2994": 34.558866666666667, "b2993": 69.668966666666662, "b3919": 1850.8199999999999, "b2991": 12.3847, "b2990": 49.300900000000006, "b1897": 193.43333333333331, "b3915": 193.09233333333336, "b1895": 63.826666666666661, "b3917": 178.47066666666669, "b1893": 5.2987833333333327, "b1892": 335.76266666666669, "b1891": 245.18366666666665, "b1890": 279.56700000000001, "b3472": 464.19433333333336, "b0046": 42.794133333333328, "b1097": 77.96390000000001, "b1096": 67.131699999999995, "b1095": 1191.8199999999999, "b1094": 24208.333333333332, "b1093": 1939.9200000000001, "b1092": 913.94766666666658, "b1091": 570.6819999999999, "b1090": 435.31433333333331, "b1099": 89.987199999999987, "b1098": 129.28966666666668, "b0045": 0.98847266666666667, "b2395": 43.493066666666664, "b4012": 14.258033333333335, "b1176": 463.93400000000003, "b2777": 34.319066666666664, "b2776": 5.558393333333334, "b2775": 0.64145133333333337, "b2774": 0.68459766666666677, "b2771": 2.7878436666666668, "b2770": 1.2253499999999999, "b2779": 4667.1166666666668, "b2778": 0.78622233333333336, "b1273": 349.25666666666666, "b1272": 185.38433333333333, "b1271": 98.214766666666662, "b1270": 91.701900000000009, "b1277": 277.77266666666668, "b1276": 299.99233333333331, "b1275": 320.18400000000003, "b1274": 426.34033333333332, "b1279": 420.66533333333331, "b1278": 88.530233333333342, "b4573": 5.5019333333333336, "b4359": 84.887999999999991, "b4358": 0.50833966666666663, "b1913": 167.29633333333334, "b4353": 78.956500000000005, "b4352": 80.139233333333337, "b4351": 65.587299999999999, "b4350": 107.08533333333332, "b4357": 7.4612733333333336, "b1859": 90.130866666666677, "b4355": 317.19999999999999, "b4354": 9.1039600000000007, "b1858": 197.19833333333335, "b1178": 638.92033333333336, "b2298": 4.1217833333333331, "b1179": 378.61700000000002, "b0708": 62.160066666666665, "b0709": 34.158233333333328, "b1653": 25.067433333333337, "b1652": 108.492, "b1655": 81.376433333333338, "b1654": 862.88533333333328, "b0878": 77.405933333333323, "b0879": 39.39523333333333, "b0700": 6.7873833333333335, "b0877": 399.67266666666666, "b0702": 9.9275000000000002, "b0703": 5.2519166666666663, "b0704": 14.131833333333333, "b0705": 2.48773, "b0706": 4.6660133333333329, "b0707": 136.31266666666667, "b4137": 166.65233333333336, "b1457": 3.0506633333333331, "b4135": 283.48433333333332, "b4133": 11.213209999999998, "b4132": 1.1351916666666666, "b4131": 2.2845200000000001, "b1456": 4.5910866666666665, "b4052": 240.89833333333331, "b1455": 1.9584699999999999, "b4139": 107.4276, "b4138": 444.89766666666668, "b1479": 349.53433333333334, "b1478": 318.1276666666667, "b1454": 38.787333333333329, "b1471": 0.49548600000000004, "b1453": 25.517399999999999, "b1473": 62.969300000000004, "b1472": 1.9311833333333333, "b1475": 2.6393770000000001, "b1474": 8.5342333333333329, "b1477": 66.161800000000014, "b1452": 226.13800000000001, "b1323": 164.63166666666666, "b4570": 2.7948900000000001, "b0109": 134.90733333333333, "b0674": 184.62633333333329, "b0675": 333.88399999999996, "b0676": 173.71433333333334, "b0677": 135.101, "b4486": 22.167833333333334, "b3730": 637.24766666666676, "b0678": 221.52566666666667, "b0679": 112.67700000000001, "b3731": 2664.3199999999997, "b1595": 19.851833333333332, "b3732": 2895.1599999999999, "b0298": 27.126746666666666, "b0299": 13.165046666666667, "b0296": 145.69836666666666, "b0297": 0.069112666666666669, "b0294": 4.3453466666666669, "b0295": 16.713979999999999, "b0292": 5.4160399999999997, "b0293": 36.991466666666668, "b0290": 10.591636666666668, "b1328": 49.476033333333334, "b1505": 2.1824966666666668, "b1504": 1.6381599999999998, "b1507": 50.920299999999997, "b1506": 1.4641933333333332, "b0058": 74.759166666666658, "b1500": 3.7412799999999997, "b1503": 2.4401433333333333, "b1502": 3.4708966666666665, "b0054": 636.19600000000003, "b0055": 76.323166666666665, "b4480": 82.896633333333327, "b0050": 340.18233333333336, "b0051": 379.47033333333337, "b0052": 228.70699999999999, "b0053": 637.322, "b2604": 24.220766666666666, "b2294": 611.16033333333337, "b2603": 55.389099999999992, "b2602": 39.3416, "b0450": 3.5594000000000001, "b0451": 12.3499, "b0904": 378.02800000000002, "b0453": 575.31966666666665, "b0454": 86.810233333333329, "b0903": 1866.04, "b0456": 21.879866666666668, "b0457": 31.529899999999998, "b0458": 272.64933333333329, "b0459": 81.714033333333347, "b2600": 342.44166666666661, "b0908": 707.53566666666666, "b0909": 16.326233333333334, "b1769": 2.996, "b2295": 193.02599999999998, "b2934": 1.485519, "b4649": 0.0, "b4648": 0.0, "b4641": 219.79233333333332, "b4640": 90.098200000000006, "b3358": 67.383600000000001, "b4642": 0.0, "b4644": 0.0, "b4647": 0.00010893666666666667, "b4646": 20.445533333333334, "b2258": 7.4404000000000003, "b3411": 14.734113333333333, "b2297": 329.35500000000002, "b2077": 10.260669999999999, "b3359": 541.64133333333336, "b2290": 227.73933333333332, "b3039": 21.221699999999998, "b3038": 341.90533333333332, "b3037": 313.26199999999994, "b3035": 1000.5369999999999, "b3034": 136.50666666666669, "b3033": 238.90266666666665, "b3032": 261.20066666666668, "b3031": 174.80666666666664, "b3030": 168.702, "b3413": 100.67253333333333, "b3918": 44.428366666666669, "b2291": 56.050699999999999, "b2992": 60.016266666666667, "b3587": 1.3494666666666666, "b3586": 3.9855433333333337, "b3585": 25.525033333333329, "b3584": 7.2455833333333333, "b3583": 11.096926666666667, "b3582": 4.445333333333334, "b3581": 1.6137393333333334, "b3580": 2.9004400000000001, "b1431": 469.09100000000007, "b3589": 0.67787499999999989, "b3588": 28.371333333333336, "b2584": 53.366066666666661, "b1768": 154.14200000000002, "b1896": 386.42766666666665, "b2292": 26.17573333333333, "b2586": 21.0837, "b1894": 20.581633333333333, "b3859": 188.73233333333334, "b3858": 353.93200000000002, "b3091": 20.083133333333333, "b3912": 429.28633333333329, "b3090": 12.874499999999999, "b3103": 194.042, "b3102": 88.976133333333337, "b3101": 21.779266666666661, "b3100": 845.029, "b3107": 96.612066666666678, "b3106": 14.550566666666668, "b3105": 87.137500000000003, "b3104": 9.2489266666666676, "b3363": 300.17699999999996, "b3362": 100.64956666666667, "b3361": 80.457033333333342, "b3360": 45.566233333333336, "b3367": 10.858583333333334, "b3366": 3.3522599999999998, "b3365": 8.1518233333333345, "b3364": 87.85733333333333, "b2259": 50.4617, "b3095": 147.04833333333335, "b3369": 33.794766666666668, "b3368": 66.458033333333347, "b3094": 158.10933333333332, "b3693": 11.578060000000001, "b3691": 5.3091066666666658, "b3690": 6.4447599999999996, "b3697": 253.26866666666669, "b3696": 37.681466666666665, "b3216": 12.715466666666666, "b3699": 295.24399999999997, "b3096": 130.25699999999998, "b2188": 171.0683333333333, "b2180": 50.883266666666664, "b2181": 274.077, "b2182": 106.68896666666667, "b2183": 290.35133333333334, "b2184": 29.539366666666666, "b2185": 8007.7566666666671, "b2186": 223.93200000000002, "b2187": 770.69599999999991, "b2618": 161.71133333333333, "b3740": 111.79816666666666, "b3215": 7.3323233333333322, "b3214": 105.10573333333333, "b3213": 2341.7199999999998, "b3212": 2482.2933333333335, "b3211": 13.706203333333335, "b2349": 50.863166666666672, "b2346": 395.09699999999998, "b2347": 58.9831, "b2344": 169.55466666666666, "b2345": 6.4424766666666669, "b2342": 20.202633333333335, "b2343": 188.94800000000001, "b2340": 401.49399999999997, "b2341": 29.273633333333333, "b2166": 1.5958366666666668, "b2167": 52.726466666666674, "b2164": 10.703449999999998, "b2165": 4.0412833333333333, "b2162": 1.0338399999999999, "b2163": 4.536013333333333, "b2160": 62.214266666666674, "b2161": 2.3652599999999997, "b2168": 45.345033333333333, "b2169": 33.284500000000001, "b1888": 417.7836666666667, "b1889": 196.22466666666665, "b2982": 182.40633333333335, "b2983": 0.96073800000000009, "b2984": 2.0439593333333335, "b2985": 3.3427033333333331, "b2986": 0.80171999999999999, "b2987": 3.3886699999999998, "b1880": 41.261400000000002, "b1881": 360.10066666666671, "b1882": 302.97733333333332, "b1883": 83.152833333333334, "b1884": 134.03566666666666, "b1885": 286.75733333333329, "b1886": 477.60533333333336, "b1887": 738.17933333333349, "b2100": 16.219766666666668, "b3329": 1.5758233333333334, "b2102": 38.148900000000005, "b2548": 5.1769066666666665, "b2504": 345.9666666666667, "b2505": 7.8120033333333341, "b2506": 8.3097466666666673, "b2507": 1040.7279999999998, "b2500": 431.96366666666671, "b2501": 158.39833333333334, "b2502": 180.65766666666664, "b2503": 5.1252933333333335, "b2104": 178.59933333333333, "b0328": 4.8956533333333327, "b2508": 835.18366666666668, "b2509": 198.846, "b2105": 74.090333333333334, "b1080": 98.644566666666677, "b1081": 63.288233333333331, "b1082": 276.60566666666665, "b1083": 490.39333333333337, "b1084": 461.42933333333332, "b1085": 2.6564466666666666, "b1086": 198.23366666666666, "b1087": 347.67866666666669, "b1088": 4315.5533333333333, "b1089": 8644.3933333333334, "b2107": 201.05933333333334, "b4069": 77.458299999999994, "b1522": 14.6731, "b1521": 8.4200166666666671, "b4006": 606.16966666666667, "b2760": 3.769693333333334, "b2761": 7.5273600000000007, "b2762": 986.72966666666662, "b1520": 53.270166666666661, "b2764": 884.47266666666667, "b2765": 221.77866666666668, "b2766": 4.6452600000000004, "b2767": 2.6451166666666666, "b2768": 7.3983999999999996, "b2769": 4.434846666666667, "b1246": 311.20999999999998, "b4415": 19.005953333333334, "b4345": 33.051633333333335, "b4346": 83.197666666666677, "b4347": 13.007643333333334, "b1268": 17.568066666666667, "b1269": 261.0143333333333, "b4342": 94.669333333333341, "b1264": 278.64000000000004, "b1265": 0.0, "b1266": 120.682, "b1267": 233.99033333333333, "b1260": 591.58833333333337, "b1261": 545.91300000000001, "b1262": 313.26733333333328, "b1263": 273.97700000000003, "b4061": 25.613466666666667, "b4060": 174.06799999999998, "b1247": 336.22166666666664, "b4146": 125.99400000000001, "b1529": 70.791366666666661, "b1528": 45.144933333333334, "b4529": 154.845, "b2819": 48.76436666666666, "b4065": 60.991666666666667, "b0037": 10.070373333333334, "b1642": 368.38200000000001, "b1643": 25.605599999999999, "b0849": 132.20266666666666, "b0848": 18.390266666666665, "b1646": 181.28033333333335, "b1647": 153.88066666666666, "b1644": 23.116433333333333, "b1645": 12.245099999999999, "b0843": 66.770266666666672, "b0842": 43.221866666666664, "b0841": 105.32833333333333, "b0840": 130.88466666666667, "b0847": 94.093099999999993, "b0846": 21.179933333333334, "b0845": 35.064699999999995, "b0844": 103.62253333333332, "b4120": 11.902966666666666, "b4121": 23.84096666666667, "b4122": 6.9399466666666667, "b4123": 7.4600066666666658, "b0119": 75.589799999999997, "b0118": 1638.8999999999999, "b4126": 54.915033333333334, "b4127": 52.595533333333329, "b0115": 1319.7366666666667, "b0114": 2064.9266666666667, "b0117": 2.1395433333333336, "b0116": 2005.5366666666669, "b0111": 58.921833333333332, "b0110": 78.029833333333343, "b0113": 340.07566666666668, "b0112": 1050.7633333333333, "b1468": 17.1096, "b1469": 12.698523333333334, "b1245": 288.30766666666665, "b1462": 18.312999999999999, "b1463": 19.732900000000001, "b1460": 1.125707, "b1461": 257.87299999999999, "b1466": 13.160600000000001, "b1467": 17.587733333333333, "b1464": 86.771033333333335, "b1465": 12.0541, "b0591": 8.5126533333333327, "b0590": 8.5673433333333335, "b0593": 17.764766666666667, "b0592": 23.410433333333334, "b0595": 14.561866666666667, "b0594": 18.322833333333335, "b0597": 18.520266666666668, "b0596": 13.487186666666666, "b0599": 93.905533333333324, "b0598": 97.570033333333342, "b0601": 15.358566666666666, "b0600": 87.378699999999981, "b0603": 4.3555733333333331, "b0602": 5.5975033333333331, "b0605": 5769.4233333333332, "b0604": 67.176133333333325, "b0607": 265.89699999999999, "b0606": 303.03066666666666, "b0608": 31.228800000000003, "b0029": 251.45500000000001, "b0028": 308.30266666666665, "b1514": 4.1234033333333331, "b1515": 3.3360833333333333, "b1512": 23.243433333333332, "b1513": 3.513066666666667, "b1511": 14.166796666666665, "b0021": 5.8781266666666667, "b0020": 97.668633333333332, "b4016": 389.59233333333333, "b0022": 34.176200000000001, "b0025": 439.15866666666665, "b0024": 22.593133333333338, "b0027": 397.89033333333333, "b4013": 474.70866666666666, "b0537": 77.779499999999999, "b0535": 7.2468499999999993, "b0933": 7.9460533333333343, "b0932": 165.94566666666665, "b0931": 741.43466666666666, "b0930": 1230.0033333333333, "b0937": 6.2202566666666668, "b0936": 3.1658833333333334, "b0935": 4.3228799999999996, "b0934": 2.9280100000000004, "b0533": 2.1356033333333335, "b0939": 1.5780933333333333, "b0938": 9.4963999999999995, "b0929": 13563.566666666666, "b3715": 71.423233333333329, "b0531": 0.43517366666666674, "b0869": 73.872633333333326, "b3240": 8.599756666666666, "b0530": 8.1533733333333345, "b1241": 1623.0866666666668, "b3713": 231.76233333333334, "b0335": 1.9057433333333336, "b0334": 0.66685233333333327, "b0337": 1047.5400000000002, "b0336": 699.03000000000009, "b0331": 0.59558199999999994, "b0330": 10.827876666666668, "b0333": 1.5222466666666667, "b3711": 27.346366666666665, "b0339": 3.1367233333333338, "b0338": 22.819033333333334, "b4658": 33.764833333333335, "b4659": 108.752, "b3135": 3.8203800000000001, "b4652": 0.0, "b4653": 0.0, "b4650": 7.8767466666666666, "b4651": 5.0827400000000003, "b4656": 101.526, "b4657": 2.678843333333333, "b4654": 7.4386333333333328, "b4655": 5.1661999999999999, "b1809": 358.73466666666667, "b3218": 151.84533333333331, "b2289": 135.91099999999997, "b1236": 774.4903333333333, "b3028": 144.59166666666667, "b3029": 788.0626666666667, "b3020": 30.996033333333333, "b3021": 194.69833333333335, "b3022": 195.13466666666667, "b3023": 24.348366666666667, "b3024": 239.50233333333333, "b3025": 10.935556666666669, "b3026": 12.469200000000001, "b3027": 0.53083333333333338, "b2849": 1.2510433333333333, "b3422": 7.3473066666666673, "b1027": 40.071400000000004, "b3590": 114.08133333333335, "b3591": 85.012266666666662, "b3592": 119.08633333333334, "b3593": 4.2427066666666668, "b3594": 16.900366666666667, "b3595": 6.5657666666666659, "b3596": 1.5788733333333334, "b3597": 10.954783333333333, "b3598": 22.504893333333332, "b3599": 109.45700000000001, "b2415": 3518.2266666666669, "b3114": 5.2897766666666657, "b4667": 0.0, "b3116": 13.256599999999999, "b3117": 1.9675750000000001, "b3110": 4.6035000000000004, "b4666": 0.0, "b3118": 2.8545799999999999, "b4665": 0.0, "b4664": 0.0, "b3983": 7327.5299999999997, "b3398": 62.811700000000002, "b4662": 157.27500000000001, "b3378": 15.74203, "b4661": 7.7826166666666667, "b3374": 10.831343333333331, "b3375": 77.232199999999992, "b3376": 5.6850300000000002, "b3377": 4.8706033333333334, "b3370": 0.97197333333333324, "b3371": 4.2692199999999998, "b1379": 69.286533333333338, "b3688": 211.93233333333333, "b3689": 41.307733333333339, "b3684": 2.6446000000000001, "b3685": 58.840333333333326, "b3686": 39.381833333333333, "b3687": 149.12666666666667, "b3680": 7.3372400000000004, "b1248": 301.96533333333338, "b3683": 1.7436466666666668, "b3200": 492.46533333333332, "b3753": 30.459933333333336, "b2379": 96.607000000000014, "b2378": 20.777933333333333, "b3204": 488.00999999999999, "b3205": 411.71300000000002, "b3206": 179.02133333333336, "b3755": 148.84900000000002, "b2373": 6.4492833333333337, "b2372": 3.814823333333333, "b2371": 8.2671100000000006, "b4668": 41.301666666666669, "b2377": 71.93953333333333, "b4218": 62.123466666666666, "b2375": 10.666816666666668, "b2374": 8.5241133333333323, "b2153": 1669.5433333333333, "b2152": 113.395, "b2151": 9.3632100000000005, "b2150": 82.453933333333339, "b2157": 70.595933333333335, "b2156": 629.38166666666666, "b2155": 25.112233333333336, "b2154": 218.14566666666667, "b2405": 25.077066666666667, "b0771": 4.1247599999999993, "b2159": 147.12966666666668, "b2158": 32.7333, "b2400": 721.86466666666672, "b0784": 75.941133333333326, "b0770": 1.9069466666666666, "b2979": 8.0511133333333316, "b0773": 270.63133333333332, "b2975": 17.527000000000001, "b3973": 95.760666666666665, "b2977": 57.214399999999991, "b0772": 338.53899999999999, "b2971": 33.067166666666672, "b2970": 7.7970266666666674, "b3974": 208.63766666666666, "b2972": 37.537466666666667, "b2081": 135.40033333333335, "b2080": 598.59666666666669, "b2083": 0.0, "b2082": 30.773599999999998, "b2085": 10.866540000000001, "b2086": 91.416699999999992, "b2089": 10.452603333333334, "b2088": 27.192433333333337, "b2571": 339.81533333333334, "b2570": 152.60400000000001, "b2573": 663.5476666666666, "b2572": 977.79966666666667, "b2575": 46.834133333333334, "b2574": 101.2051, "b2577": 23.494100000000003, "b2576": 170.34700000000001, "b2579": 5274.7166666666672, "b2578": 15.124966666666666, "b2944": 31.839233333333336, "b1079": 129.08006666666668, "b1078": 344.60933333333332, "b2945": 11.574026666666668, "b1075": 508.14699999999999, "b1074": 391.53699999999998, "b1077": 212.03200000000001, "b1076": 611.12266666666665, "b1071": 437.83966666666669, "b1070": 508.34700000000004, "b1073": 613.28399999999999, "b1072": 171.89099999999999, "b1981": 99.097333333333339, "b1983": 629.48133333333328, "b1982": 304.11899999999997, "b1985": 14.640866666666668, "b1987": 131.99666666666667, "b0882": 756.3413333333333, "b1988": 16.234300000000001, "b0432": 2895.0900000000001, "b2286": 657.96000000000004, "b2889": 84.856066666666663, "b2888": 0.66714166666666663, "b2285": 636.42466666666667, "b2881": 7.7751700000000001, "b2880": 4.0396966666666669, "b2883": 21.744900000000001, "b2284": 504.72399999999999, "b2887": 4.345016666666667, "b2886": 7.3827566666666664, "b2535": 29.16503333333333, "b4147": 1987.6200000000001, "b1931": 26.054933333333334, "b2799": 15.595166666666666, "b2798": 47.791699999999992, "b2534": 2.3947533333333335, "b2795": 221.31166666666664, "b2794": 154.38833333333335, "b2797": 43.789199999999994, "b2796": 114.30066666666666, "b2791": 63.615999999999993, "b2825": 8.8813433333333336, "b2793": 142.92866666666669, "b2792": 99.170799999999986, "b1219": 270.16800000000001, "b1218": 85.328733333333332, "b4333": 11.765323333333333, "b2288": 658.22799999999995, "b4335": 9.1301800000000011, "b4334": 5.9977666666666662, "b4337": 14.169133333333333, "b4336": 30.472899999999999, "b1211": 139.93166666666664, "b1210": 160.65266666666665, "b1213": 87.346133333333341, "b1212": 54.355600000000003, "b1215": 610.6156666666667, "b1214": 269.80799999999999, "b1217": 136.77766666666665, "b1216": 181.02166666666668, "b1189": 90.740000000000009, "b1188": 177.46100000000001, "b2533": 573.31033333333335, "b1181": 130.12433333333334, "b1180": 171.20666666666668, "b1183": 17.959966666666663, "b1182": 8.4629399999999997, "b1185": 217.46266666666668, "b1184": 12.914733333333333, "b1187": 193.17066666666665, "b1186": 172.22766666666666, "b0854": 250.63366666666664, "b0855": 107.30266666666667, "b0856": 40.386200000000002, "b0857": 48.460566666666665, "b0850": 108.94926666666667, "b0851": 149.65233333333333, "b0852": 79.234233333333336, "b0853": 167.12799999999999, "b1255": 169.60500000000002, "b0858": 51.58486666666667, "b0859": 29.474166666666665, "b1853": 93.157833333333329, "b1852": 548.80433333333337, "b1851": 48.181900000000006, "b1850": 359.38966666666664, "b1857": 1150.0350000000001, "b1856": 216.28800000000001, "b1679": 67.807833333333335, "b1678": 221.018, "b1677": 70810.199999999997, "b1676": 1210.1733333333332, "b1675": 151.55500000000001, "b1674": 5.4329399999999994, "b1673": 4.276956666666667, "b1672": 9.6324233333333336, "b1671": 3.8938100000000002, "b1670": 13.08685, "b1325": 56.357700000000001, "b1324": 4442.5633333333335, "b1327": 18.123433333333335, "b1326": 96.849499999999992, "b1321": 47.110800000000005, "b1320": 51.892400000000002, "b0108": 0.0, "b1322": 42.757866666666665, "b0106": 6.8193366666666675, "b0107": 8.6328233333333326, "b0104": 553.23866666666663, "b4484": 117.66500000000001, "b0102": 188.56566666666666, "b0103": 137.93799999999999, "b1459": 3.61938, "b0101": 221.57033333333334, "b1695": 6.8319266666666669, "b1694": 3.8664133333333335, "b1697": 3.2781099999999999, "b1696": 30.03103333333333, "b1691": 1.2557443333333331, "b1690": 0.82024466666666662, "b1693": 119.83300000000001, "b1692": 6.3460166666666664, "b4245": 4581.9399999999996, "b4244": 6798.1500000000005, "b1329": 97.34086666666667, "b4246": 2785.8566666666666, "b1699": 6.1313133333333338, "b4240": 17.114499999999996, "b4243": 3867.2766666666666, "b4242": 41.494166666666672, "b0582": 90.719200000000001, "b0583": 8.9263733333333324, "b0580": 50.222133333333325, "b0581": 68.08890000000001, "b0586": 11.181026666666668, "b0587": 0.3945596666666667, "b0584": 13.907766666666667, "b0585": 7.6448133333333343, "b0588": 18.302333333333333, "b0589": 10.82443, "b1877": 16.790533333333332, "b0612": 4.274096666666666, "b0613": 0.068454666666666664, "b0610": 129.87299999999999, "b0611": 143.97666666666666, "b0616": 0.3841033333333333, "b0617": 0.0, "b0614": 0.72358299999999998, "b0615": 1.4998533333333333, "b1871": 134.71333333333334, "b0618": 0.16497466666666666, "b0619": 21.4849, "b1870": 179.52766666666665, "b1256": 129.47839999999999, "b1657": 39.421799999999998, "b1936": 0.0, "b1656": 2842.8333333333335, "b1523": 57.369566666666664, "b0876": 68.229200000000006, "b0038": 12.640273333333333, "b0039": 21.479733333333332, "b1527": 2.3742399999999999, "b1526": 36.675199999999997, "b1525": 35.00053333333333, "b1524": 76.721400000000003, "b0032": 1910.0166666666667, "b0033": 1508.3599999999999, "b0030": 25.038033333333331, "b0031": 368.35966666666667, "b0036": 3.3763766666666668, "b0874": 109.35333333333334, "b0034": 91.082233333333349, "b0035": 2.3886266666666667, "b0875": 33.372566666666671, "b0866": 176.19333333333336, "b1937": 136.697, "b0872": 3.0403033333333327, "b0873": 3.2361000000000004, "b2299": 416.0506666666667, "b0928": 1314.5600000000002, "b0870": 210.93433333333334, "b0547": 0.0, "b0924": 183.66866666666667, "b0925": 125.04700000000001, "b0926": 902.5333333333333, "b0871": 268.92333333333335, "b0920": 24.760266666666666, "b0921": 168.99566666666666, "b0922": 102.36956666666667, "b0923": 203.43333333333331, "b0518": 0.81097833333333325, "b0326": 2.525066666666667, "b0327": 11.6625, "b0324": 39.513366666666663, "b0325": 297.916, "b4663": 2360.8299999999999, "b0323": 1.8746433333333332, "b0320": 3.3895033333333338, "b0321": 2.4011033333333334, "b1253": 179.11533333333333, "b4669": 3234.3466666666664, "b0329": 1642.6766666666665, "b4465": 4.9886966666666668, "b4464": 13.976066666666668, "b4467": 27.074699999999996, "b4466": 29.560366666666667, "b4461": 67.732366666666664, "b4460": 11.887700000000001, "b4463": 6.9260599999999997, "b4462": 1.1024123333333333, "b4130": 9.6792400000000001, "b4469": 134.79466666666667, "b4468": 9.6423633333333338, "b0511": 0.55341266666666666, "b0545": 17.419799999999999, "b3324": 5.6801766666666671, "b3323": 5.34497, "b1355": 24.430066666666665, "b3322": 17.726433333333333, "b2238": 1.8603466666666666, "b2239": 61.040266666666668, "b0542": 19.236133333333331, "b2236": 294.90166666666664, "b2237": 74.454066666666662, "b2234": 292.70166666666665, "b0689": 16.01304, "b2235": 319.4543333333333, "b1237": 5070.6733333333332, "b0688": 480.46999999999997, "b2232": 217.3603333333333, "b0543": 88.76100000000001, "b2233": 12.7187, "b2230": 6.3227966666666662, "b3502": 9.0365200000000012, "b2231": 638.79200000000003, "b1391": 0.69135199999999986, "b2759": 14.242800000000001, "b3569": 30.86633333333333, "b3568": 5.1926600000000001, "b3565": 25.411466666666666, "b3564": 13.206076666666666, "b3567": 4.3640233333333329, "b3566": 3.3865033333333336, "b3561": 17.581766666666667, "b3560": 720.38766666666663, "b3563": 3.3204266666666666, "b3562": 4.4044933333333338, "b4506": 51.193000000000005, "b4504": 0.59329333333333334, "b3161": 44.611600000000003, "b3160": 135.21933333333331, "b3163": 1859.8499999999997, "b3162": 331.51333333333332, "b3165": 6745.8199999999997, "b3164": 1355.3399999999999, "b3167": 423.62533333333334, "b3166": 320.96933333333328, "b3169": 715.63933333333318, "b0685": 62.778300000000002, "b4503": 0.0, "b0687": 491.27466666666663, "b1499": 3.7425533333333334, "b1476": 9.2638866666666662, "b2753": 54.411399999999993, "b3309": 13412.966666666667, "b3308": 14321.666666666666, "b0867": 120.05633333333333, "b3301": 10305.366666666667, "b3300": 8272.0166666666664, "b3303": 8317.7966666666671, "b3302": 6805.75, "b3305": 9165.5266666666666, "b3304": 8650.6499999999996, "b3307": 10614.433333333332, "b3306": 9714.1400000000012, "b1498": 8.0237800000000004, "b2364": 34.110466666666667, "b2365": 6.2243166666666667, "b2366": 35.392366666666668, "b2367": 2.5039933333333333, "b2360": 13.429293333333334, "b2361": 0.12798999999999999, "b2362": 2.6729889999999998, "b2363": 4.5909800000000009, "b2368": 5.6762500000000005, "b2369": 321.25233333333335, "b2837": 67.782200000000003, "b3935": 50.064300000000003, "b3769": 81.357933333333335, "b2251": 41.611899999999999, "b3766": 4606.963333333334, "b3765": 7.4432866666666664, "b3764": 1986.5566666666666, "b3415": 30.438133333333337, "b3414": 475.07999999999998, "b3417": 134.92233333333334, "b3416": 90.85926666666667, "b2148": 25.362433333333332, "b2149": 37.783966666666664, "b2418": 192.00933333333333, "b2419": 35.922400000000003, "b2144": 58.568600000000004, "b2145": 39.407800000000002, "b2146": 7.2692599999999992, "b2147": 7.8822699999999992, "b2140": 31.032333333333337, "b2141": 15.949866666666665, "b2142": 21.750933333333332, "b2143": 60.078066666666672, "b3785": 205.92533333333333, "b3784": 259.80066666666664, "b3787": 137.23533333333333, "b3786": 169.17433333333335, "b3781": 2018.2366666666667, "b3780": 621.09100000000001, "b2968": 11.03707, "b2969": 3.0490289999999995, "b2966": 20.773, "b2964": 42.632566666666662, "b2965": 104.75033333333333, "b2962": 436.70533333333333, "b2963": 128.99233333333333, "b2960": 218.44800000000001, "b2961": 108.91300000000001, "b2092": 1253.9400000000001, "b2093": 2638.3366666666666, "b2091": 648.93966666666665, "b2096": 2557.3400000000001, "b2097": 876.83966666666674, "b2094": 2812.7066666666665, "b2095": 2739.4066666666663, "b2098": 8.7316166666666657, "b2099": 16.578299999999999, "b1486": 4.1745166666666664, "b2562": 147.78333333333333, "b2563": 135.69766666666666, "b2560": 100.86646666666667, "b2561": 39.332333333333338, "b2566": 423.92933333333332, "b2567": 485.75766666666664, "b2564": 252.14533333333338, "b2565": 105.06866666666667, "b1480": 4351.7066666666669, "b2568": 324.98666666666668, "b2569": 397.72499999999997, "b1481": 90.638199999999998, "b0179": 1239.21, "b1068": 90.537599999999998, "b1069": 52.403800000000011, "b1066": 256.58866666666665, "b1067": 179.12966666666668, "b1064": 412.78266666666667, "b1065": 11.051233333333334, "b1062": 984.26266666666663, "b1063": 121.59766666666667, "b1060": 194.10466666666665, "b1061": 348.06133333333332, "b1992": 15.902000000000001, "b1993": 35.852833333333329, "b1990": 115.86533333333334, "b1991": 25.114166666666666, "b1996": 30.210233333333331, "b1997": 68.676733333333331, "b1994": 126.37433333333333, "b0447": 53.537700000000001, "b1999": 13.910296666666666, "b2877": 18.272533333333332, "b0175": 272.60433333333333, "b2898": 422.9973333333333, "b2899": 82.297566666666668, "b4522": 311.24266666666671, "b2892": 129.14500000000001, "b2893": 213.53266666666664, "b2890": 891.96266666666668, "b2891": 684.89666666666665, "b2896": 142.80466666666666, "b2897": 449.5026666666667, "b2894": 108.86200000000001, "b0172": 1775.55, "b2394": 96.767499999999998, "b2788": 4.8466800000000001, "b2789": 1.937693333333333, "b2786": 59.314966666666663, "b2787": 12.2919, "b2784": 176.917, "b2785": 41.700299999999999, "b2782": 120.06223333333332, "b2783": 159.99033333333333, "b2780": 954.07699999999988, "b2781": 79.429933333333338, "b4322": 29.016099999999998, "b4323": 17.662433333333333, "b1208": 339.7523333333333, "b1209": 286.08366666666666, "b4326": 24.764866666666666, "b4327": 43.904200000000003, "b4324": 83.585899999999995, "b4325": 1.5625066666666667, "b1202": 12.946133333333334, "b1203": 443.59933333333333, "b1200": 195.80799999999999, "b1201": 21.960366666666669, "b1206": 38.856900000000003, "b1207": 1766.9966666666667, "b1204": 203.827, "b1205": 125.36876666666667, "b1198": 203.42999999999998, "b1199": 177.59999999999999, "b1192": 74.910700000000006, "b1193": 147.71133333333333, "b1190": 51.82286666666667, "b1191": 68.07853333333334, "b1196": 12.7811, "b1197": 60.763233333333325, "b1194": 371.62300000000005, "b1195": 64.195800000000006, "b0821": 54.851900000000001, "b0820": 217.279, "b0823": 4.2773300000000001, "b0822": 134.68933333333334, "b0825": 20.336200000000002, "b0824": 1.8181499999999999, "b0827": 86.029966666666667, "b0826": 56.107433333333326, "b0829": 223.49633333333335, "b0828": 390.58600000000001, "b0350": 5.3021633333333327, "b1668": 109.09733333333334, "b1669": 7.6242766666666668, "b1848": 201.97066666666669, "b1849": 314.66399999999999, "b1660": 23.031066666666664, "b1661": 1046.78, "b1662": 351.87999999999994, "b1663": 76.098566666666656, "b1664": 199.57500000000002, "b1841": 314.25433333333336, "b1842": 181.18200000000002, "b1667": 1046.8436666666666, "b1336": 4.9817899999999993, "b1337": 2.9220000000000002, "b1334": 889.16666666666663, "b1335": 56.4544, "b1332": 2377.3433333333332, "b1333": 360.94100000000003, "b1330": 80.173033333333336, "b1331": 175.41566666666668, "b4490": 65.073666666666668, "b4491": 8.9876133333333339, "b0131": 1169.0666666666666, "b0130": 24.220233333333336, "b0137": 4.8622533333333342, "b0136": 4.694163333333333, "b1338": 2.1683233333333334, "b1339": 16.786300000000001, "b1686": 297.93866666666668, "b1687": 349.23366666666669, "b1684": 68.080833333333331, "b1685": 468.99966666666666, "b1682": 97.049366666666671, "b1683": 101.45326666666666, "b1680": 89.956733333333332, "b1681": 111.379, "b4256": 115.20966666666668, "b4257": 3.9601433333333333, "b4254": 602.79700000000003, "b0291": 4.5952833333333336, "b4252": 148.55500000000001, "b4253": 21.887866666666667, "b1688": 117.85433333333333, "b1689": 7.2087266666666663, "b4003": 5.2483066666666662, "b4002": 2.9343033333333337, "b4001": 79.196233333333339, "b4000": 5568.6833333333334, "b0629": 10.053846666666667, "b0628": 361.76366666666667, "b0627": 240.77133333333336, "b1501": 15.277966666666666, "b0624": 96.375666666666675, "b0623": 19139.966666666667, "b0622": 7.0881366666666663, "b0621": 7.2026466666666664, "b0620": 32.027366666666666, "b0007": 17.457899999999999, "b0006": 167.596, "b0005": 129.38596666666669, "b0004": 1417.1033333333332, "b0003": 1201.8733333333332, "b4005": 419.23600000000005, "b0001": 4895.5133333333333, "b0552": 6.95805e-07, "b0890": 180.33733333333331, "b4004": 8.8049900000000001, "b0559": 20.792866666666669, "b0558": 0.0, "b0009": 79.044566666666682, "b0008": 1981.5566666666666, "b4078": 130.70933333333335, "b4079": 19.982800000000001, "b1538": 208.97799999999998, "b1539": 771.96566666666661, "b1534": 14.883270000000001, "b1535": 28.764233333333333, "b1536": 68.217033333333333, "b1537": 23.577299999999997, "b1530": 63.742699999999992, "b1531": 102.53276666666666, "b1532": 80.796866666666673, "b1533": 86.219999999999985, "b4528": 1.4240566666666667, "b0891": 247.96366666666665, "b1508": 91.711166666666671, "b0959": 54.619866666666667, "b0958": 125.24566666666665, "b0489": 95.519533333333342, "b0488": 47.988199999999999, "b0483": 353.483, "b0482": 73.24499999999999, "b0481": 150.52066666666667, "b0480": 140.101, "b0487": 117.72179999999999, "b0486": 60.19466666666667, "b0485": 52.978133333333339, "b0484": 268.94066666666669, "b0892": 104.59633333333333, "b0555": 11.192666666666668, "b0313": 79.714033333333347, "b0312": 76.72793333333334, "b0311": 40.729100000000003, "b0310": 4.3729333333333331, "b0317": 2.7082466666666662, "b0316": 23.036766666666665, "b0315": 52.116066666666661, "b0314": 46.255666666666663, "b4678": 26.589100000000002, "b4679": 172.49099999999999, "b0319": 3.7090066666666668, "b0318": 16.529900000000001, "b3044": 58.217600000000004, "b4476": 12.51065, "b4477": 5.6667533333333333, "b4474": 6.9702500000000001, "b4475": 17.478966666666665, "b4472": 56.705800000000004, "b4473": 59.608366666666676, "b4470": 9.7607433333333322, "b4471": 7.9452600000000002, "b3042": 293.26600000000002, "b4478": 6.8206533333333326, "b4479": 35.875666666666667, "b3040": 115.32033333333334, "b0861": 204.38233333333332, "b3041": 226.80133333333333, "b2399": 102.37100000000002, "b0557": 754.61233333333337, "b2398": 95.075366666666653, "b2648": 0.49920000000000003, "b0895": 16.865333333333332, "b0906": 34.771533333333331, "b0907": 3057.873333333333, "b0452": 121.17166666666667, "b0905": 154.12366666666665, "b2390": 20.825033333333334, "b0902": 188.37366666666665, "b2393": 332.7953333333333, "b0900": 25.766933333333331, "b3578": 0.433313, "b3579": 1.3239453333333333, "b3576": 0.57858666666666669, "b3577": 0.0, "b3574": 113.13926666666669, "b0901": 9.7787399999999991, "b3572": 534.66966666666667, "b3573": 28.738366666666668, "b3570": 612.85733333333337, "b3571": 12.763733333333334, "b2645": 0.57557000000000003, "b1944": 185.70733333333337, "b2644": 0.70171033333333332, "b0550": 0.42498333333333332, "b3172": 1987.5666666666666, "b3173": 6.7159533333333341, "b3170": 784.02533333333338, "b3176": 370.85899999999998, "b3177": 154.239, "b3175": 3007.9066666666663, "b3178": 1008.2773333333333, "b3179": 675.47433333333333, "b0553": 867.66633333333323, "b3318": 9070.7900000000009, "b3319": 6939.1933333333336, "b1761": 2085.8366666666666, "b3312": 5286.0033333333331, "b3313": 7924.6633333333339, "b3310": 8871.6533333333336, "b3311": 13027.866666666667, "b3316": 8336.0866666666661, "b3317": 7529.6099999999997, "b3314": 7809.7233333333343, "b3315": 10940.066666666666, "b4075": 5.4256366666666667, "b2311": 61.512599999999999, "b2310": 423.15266666666668, "b2313": 1122.4300000000001, "b2312": 663.44866666666667, "b2315": 128.50866666666664, "b2314": 126.16959999999999, "b2317": 125.069, "b2316": 957.74099999999999, "b2319": 169.09566666666669, "b2318": 91.695699999999988, "b1046": 43.464166666666664, "b3778": 67.912466666666674, "b3779": 214.60599999999999, "b1047": 50.933066666666662, "b0047": 40.137866666666667, "b3770": 400.82499999999999, "b3771": 176.14433333333332, "b3772": 107.79336666666667, "b3773": 19.437899999999999, "b3774": 4497.5066666666662, "b3775": 328.84300000000002, "b3777": 49.493133333333333, "b2139": 1.1210993333333332, "b3407": 175.14933333333337, "b3404": 78.453166666666661, "b2428": 16.888033333333333, "b3402": 21.824200000000001, "b3403": 185.60933333333332, "b3400": 128.22546666666665, "b3401": 197.17933333333335, "b2131": 115.93733333333334, "b2130": 46.342099999999995, "b2133": 333.173, "b2132": 107.15906666666666, "b2135": 41.240366666666667, "b2134": 117.705, "b3408": 221.70599999999999, "b3409": 120.26600000000001, "b4278": 25.246100000000002, "b2959": 736.05066666666664, "b2958": 51.045966666666665, "b3792": 52.99516666666667, "b3793": 34.93696666666667, "b3790": 82.757166666666663, "b3791": 118.56233333333334, "b2953": 167.58933333333334, "b2952": 262.82199999999995, "b2951": 145.2413333333333, "b2950": 1.825949666666667, "b2957": 14.009833333333333, "b2956": 5.2444966666666666, "b2955": 125.58766666666666, "b2954": 171.73033333333333, "b1048": 516.08299999999997, "b0860": 1473.9566666666667, "b4279": 29.681033333333332, "b1049": 268.45966666666669, "b1490": 106.69486666666667, "b2229": 1.9434033333333331, "b2559": 118.19099999999999, "b2558": 22.195333333333334, "b2225": 4.3598233333333338, "b2224": 3.7561166666666668, "b2555": 79.87296666666667, "b2226": 4.6618066666666671, "b2221": 0.18160600000000002, "b2220": 12.531773333333334, "b2223": 2.0657116666666666, "b2222": 1.1421113333333333, "b2045": 4.1106766666666665, "b2044": 7.8174833333333327, "b1059": 236.52800000000002, "b1058": 15.666333333333332, "b2041": 665.755, "b2040": 506.2326666666666, "b2043": 13.966566666666667, "b2042": 1213.78, "b1053": 12.101266666666666, "b1051": 681.89100000000008, "b1050": 43.28563333333333, "b1057": 28.665466666666664, "b1056": 172.64133333333334, "b1055": 255.32433333333333, "b1054": 92.642466666666664, "b0794": 55.820366666666665, "b1251": 596.78966666666668, "b1319": 1.7742876666666667, "b4496": 21.014066666666668, "b0658": 561.2406666666667, "b1252": 156.17166666666665, "b0657": 131.74133333333333, "b0654": 75.975233333333335, "b0655": 497.76800000000003, "b4319": 38.045666666666669, "b4318": 44.113499999999995, "b4317": 48.175566666666668, "b0652": 93.319233333333329, "b4315": 362.78399999999993, "b4314": 2901.936666666667, "b4313": 12.824963333333335, "b4312": 247.67499999999998, "b4311": 4.5323433333333334, "b4572": 4.4009866666666664, "b0799": 28.125066666666669, "b1708": 316.88333333333333, "b0832": 53.92763333333334, "b0833": 50.447733333333332, "b0830": 205.66233333333335, "b0831": 106.49316666666668, "b0836": 305.52233333333328, "b0837": 26.230566666666665, "b0834": 39.678566666666661, "b0835": 165.613, "b0838": 314.36966666666666, "b0839": 252.06500000000003, "b3985": 12581.533333333333, "b1839": 277.09333333333336, "b1838": 11.813766666666666, "b1831": 1146.9066666666668, "b1830": 530.39466666666669, "b1833": 49.256799999999998, "b1832": 595.78666666666675, "b1835": 57.168133333333337, "b1834": 71.532966666666667, "b1837": 136.22416666666666, "b1836": 1048.633, "b1303": 28.397833333333335, "b1302": 26.934899999999999, "b1301": 39.500166666666672, "b1300": 54.954033333333335, "b1307": 17.090299999999999, "b1306": 49.047199999999997, "b1305": 49.207900000000002, "b1304": 94.786733333333316, "b1309": 1.9332500000000001, "b1308": 116.56666666666666, "b3945": 30.896133333333335, "b0185": 664.79566666666676, "b4269": 111.1485, "b4268": 6.0503266666666669, "b4263": 55.456666666666671, "b3943": 12.862576666666667, "b4261": 100.19596666666666, "b4260": 559.68700000000001, "b4267": 5.12256, "b4266": 9.8955599999999979, "b4265": 16.107800000000001, "b3410": 64.776700000000005, "b3941": 879.03033333333349, "b3412": 41.559066666666666, "b4230": 6.1936933333333331, "b0638": 56.097433333333335, "b0639": 136.55100000000002, "b1235": 198.94166666666669, "b1234": 189.01433333333333, "b1233": 227.82366666666667, "b1232": 773.00833333333321, "b1943": 53.105433333333337, "b1942": 60.318800000000003, "b0630": 168.38533333333334, "b0631": 397.37266666666665, "b0632": 398.20100000000002, "b0633": 316.86466666666666, "b0634": 121.16366666666666, "b0635": 126.08499999999999, "b0636": 228.25, "b0637": 391.82866666666672, "b0546": 43.571533333333328, "b0011": 8.6820033333333342, "b0544": 3.6872300000000009, "b0013": 2.6844366666666666, "b0014": 1838.8733333333332, "b0015": 383.17800000000005, "b0016": 95.719666666666669, "b0541": 0.000184723, "b0018": 23.921566666666667, "b0019": 120.979, "b3638": 51.025700000000001, "b0548": 0.0, "b3418": 246.40766666666664, "b1549": 6.3838900000000001, "b1548": 1.3246866833589667e-16, "b2410": 77.712033333333338, "b1541": 269.90633333333329, "b1540": 176.41300000000001, "b1542": 9.2038833333333336, "b1545": 12.875333333333336, "b1544": 6.6706900000000005, "b1547": 1.3762300000000001e-12, "b1546": 4.4790819936666866e-08, "b0494": 110.79066666666665, "b0495": 44.715466666666664, "b0496": 21.226333333333333, "b0497": 7.5529466666666671, "b0490": 68.264200000000002, "b0491": 58.635899999999999, "b0492": 303.33333333333331, "b0493": 117.37833333333333, "b0498": 18.614433333333334, "b0499": 4.0810500000000003, "b0124": 266.07333333333332, "b0125": 497.9086666666667, "b0126": 1445.5199999999998, "b0127": 138.64400000000001, "b0120": 920.33133333333319, "b0121": 703.05200000000002, "b0122": 157.386, "b0123": 270.54966666666661, "b0942": 8.2969200000000001, "b0943": 11.055689999999998, "b0940": 4.8095166666666671, "b0941": 20.334233333333334, "b0946": 201.45599999999999, "b0947": 107.22466666666666, "b0944": 13.042866666666667, "b0945": 671.66233333333332, "b3783": 1181.29, "b4348": 98.070933333333343, "b2424": 303.26133333333337, "b0308": 11.849246666666666, "b4688": 47.214466666666659, "b0304": 30.43183333333333, "b0305": 8.2306299999999997, "b0306": 6.7241600000000004, "b0307": 19.594866666666665, "b0300": 26.721466666666668, "b0301": 5.2700400000000007, "b4683": 0.0, "b0303": 10.191743333333333, "b1220": 26.88293333333333, "b4349": 115.59566666666667, "b1957": 33.295766666666665, "b3789": 118.59266666666667, "b1389": 1.6162133333333333, "b3788": 136.87899999999999, "b4633": 72.729600000000005, "b1955": 79.54076666666667, "b1952": 115.97233333333334, "b1953": 129.239, "b1950": 21.387033333333335, "b1227": 9.7431800000000006, "b0898": 86.114733333333334, "b0899": 5.0166899999999996, "b0728": 1139.0033333333333, "b0729": 1395.0166666666667, "b1700": 4.5663299999999998, "b3383": 21.068533333333335, "b3099": 1282.54, "b3098": 1133.3599999999999, "b3549": 93.197299999999998, "b3548": 138.52433333333332, "b1291": 116.41233333333332, "b0572": 19.372399999999999, "b3543": 153.72766666666666, "b3542": 150.75733333333335, "b3093": 20.620233333333331, "b3540": 227.0, "b3547": 4.0309066666666666, "b3546": 28.032333333333337, "b3097": 698.57566666666662, "b3544": 1557.1499999999999, "b1585": 123.752, "b0049": 130.87466666666668, "b0570": 31.366133333333334, "b0577": 96.014799999999994, "b0576": 79.497299999999996, "b2549": 2.3321433333333332, "b0575": 7.0664566666666673, "b3149": 243.75966666666667, "b3148": 169.52933333333334, "b3147": 161.71633333333332, "b3146": 83.891499999999994, "b3145": 9.7497833333333332, "b3144": 8.166170000000001, "b3143": 2.6784403333333331, "b3142": 12.3073, "b3141": 4.2514233333333342, "b3140": 3.9708776666666665, "b3431": 273.82033333333334, "b4356": 7.2370366666666657, "b3467": 85.353166666666652, "b0477": 124.91766666666666, "b1313": 5.6914699999999998, "b2302": 85.932333333333347, "b2303": 683.80433333333337, "b2300": 297.86333333333329, "b2301": 100.68373333333334, "b2306": 123.47199999999999, "b2307": 153.47999999999999, "b2304": 242.68199999999999, "b2305": 15.015133333333333, "b2308": 189.77733333333333, "b2309": 871.68400000000008, "b1410": 10.07117, "b3433": 1617.6899999999998, "b3432": 472.89333333333337, "b2128": 35.321866666666665, "b2947": 231.59866666666667, "b2940": 5.8532033333333331, "b2942": 2137.2666666666669, "b2943": 86.791066666666666, "b2122": 5.8381499999999997, "b2123": 6.8019733333333336, "b2120": 2.2762566666666668, "b2121": 2.7880400000000001, "b2948": 344.70299999999997, "b2949": 184.68466666666666, "b2124": 81.275633333333332, "b2125": 37.466033333333336, "b1290": 80.491066666666669, "b1419": 61.532000000000004, "b1166": 41.742133333333335, "b1418": 295.49466666666666, "b1580": 4.8046933333333328, "b4115": 2.5224799999999998, "b3327": 4.1317033333333333, "b3326": 4.0512566666666663, "b3325": 7.9020066666666677, "b3892": 57.681200000000011, "b3895": 59.441099999999999, "b3894": 195.68766666666667, "b3321": 9493.4066666666658, "b3320": 9952.1766666666663, "b2540": 9.8879833333333327, "b2541": 14.459366666666668, "b2542": 12.298566666666666, "b2543": 196.67133333333334, "b2544": 11.82931, "b2545": 12.515973333333333, "b2546": 3.1107933333333335, "b2547": 1.8519300000000001, "b2056": 3.6614733333333334, "b2057": 2.7228366666666672, "b2054": 2.2181000000000002, "b2055": 2.1270833333333332, "b2052": 4.6248199999999997, "b2053": 4.3083400000000003, "b2050": 1.1017336666666668, "b2051": 2.5198786666666666, "b2058": 1.5250700000000001, "b2059": 4.0589599999999999, "b3223": 11.035903333333332, "b3959": 425.09766666666673, "b2434": 130.95699999999999, "b2435": 174.02800000000002, "b2436": 87.556500000000014, "b2437": 19.353066666666667, "b2430": 12.222, "b2431": 220.97666666666666, "b2432": 148.27566666666667, "b2433": 69.499599999999987, "b2438": 30.916933333333333, "b2439": 43.582966666666664, "b4308": 6.1739933333333328, "b4309": 14.2141, "b3820": 132.27199999999999, "b4300": 17.4057, "b4301": 14.521933333333335, "b4302": 13.686666666666667, "b4303": 10.507136666666666, "b4304": 6.2134900000000002, "b4305": 4.770413333333333, "b4306": 3.9927499999999996, "b4307": 9.2968233333333341, "b4106": 0.59518899999999997, "b4192": 5.9502966666666666, "b0894": 29.878433333333334, "b0138": 9.4322600000000012, "b3821": 165.673, "b0809": 324.46533333333332, "b0808": 21.494499999999999, "b0807": 100.42183333333334, "b0806": 29.430966666666666, "b0805": 10.916333333333332, "b0804": 11.805633333333333, "b0803": 62.083166666666671, "b0802": 62.414499999999997, "b0801": 533.98133333333328, "b0800": 200.25, "b1044": 55.733933333333333, "b1045": 87.503833333333333, "b1828": 3.5212733333333333, "b1829": 551.81566666666674, "b1040": 258.70599999999996, "b1041": 6.5891466666666672, "b1042": 38.180833333333332, "b1043": 13.058929999999998, "b1822": 78.183566666666664, "b1823": 5747.416666666667, "b1820": 79.513466666666673, "b1821": 12.299766666666665, "b1826": 183.08199999999999, "b1827": 235.58366666666666, "b1824": 11321.313333333334, "b1825": 259.86500000000001, "b0797": 65.561566666666678, "b0796": 66.810033333333323, "b3822": 88.612766666666673, "b4277": 1.0784733333333334, "b0793": 28.96896666666667, "b4271": 60.957466666666669, "b4272": 77.364666666666665, "b4273": 29.444066666666668, "b1314": 5.7972433333333333, "b1315": 5.3138566666666671, "b1316": 3.6498866666666672, "b1317": 0.93793666666666675, "b1310": 1.6098576666666666, "b1311": 1.3713273333333333, "b1312": 2.2180300000000002, "b0798": 16.280633333333334, "b3192": 450.14466666666664, "b3193": 233.11466666666669, "b3437": 19.084833333333336, "b3823": 118.80366666666667, "b0094": 249.30566666666667, "b2414": 6832.2833333333328, "b0095": 1040.4633333333334, "b1956": 40.39306666666667, "b1221": 242.03066666666669, "b1222": 55.156599999999997, "b1223": 6.3449233333333339, "b1224": 8.9136766666666656, "b1225": 9.4567999999999994, "b1226": 10.425426666666667, "b1951": 43.0839, "b1229": 0.0, "b3639": 184.29133333333334, "b1958": 40.142800000000001, "b1959": 0.94000000000000006, "b0573": 34.698900000000002, "b4051": 170.04633333333334, "b0571": 64.380466666666663, "b4053": 121.38066666666667, "b4054": 543.23366666666664, "b4055": 31.695400000000003, "b4056": 256.12633333333332, "b0574": 14.580666666666668, "b4058": 90.906866666666659, "b4059": 379.93200000000002, "b0579": 79.502066666666664, "b0578": 516.654, "b2287": 971.62866666666662, "b1558": 54.668933333333335, "b1559": 3.1489833333333331e-06, "b1552": 5.6069967503333337e-05, "b1553": 1.3326400000000429e-12, "b1550": 1643.3766666666668, "b1551": 2.1556366666666666e-14, "b1556": 0.0, "b1557": 49.736333333333334, "b1554": 1.4313566666818735e-11, "b1555": 1.6017566728842666e-10, "b0977": 5.5869666666666662, "b0976": 7.6781733333333335, "b0975": 8.4051166666666663, "b0974": 5.5752566666666672, "b0973": 3.4042266666666663, "b0972": 2.0482299999999998, "b2412": 435.46000000000004, "b0970": 1109.8366666666668, "b0979": 20.238333333333333, "b0978": 27.327366666666666, "b0151": 37.014600000000002, "b0150": 167.61433333333335, "b0153": 9.7556299999999982, "b0152": 37.034666666666674, "b0155": 49.788033333333338, "b0154": 338.43066666666664, "b0157": 36.881833333333333, "b0156": 472.80633333333327, "b0159": 414.21599999999995, "b0158": 46.6524, "b2413": 102.28416666666668, "b0379": 4.858696666666666, "b0378": 54.353333333333332, "b0132": 7.9257400000000002, "b4696": 5.8287799999999992, "b4697": 63.582333333333338, "b0373": 29.311499999999995, "b4695": 0.0, "b0375": 2.6636333333333333, "b4693": 2.3613300000000002, "b0377": 34.659966666666669, "b0376": 75.424699999999987, "b0076": 12.254166666666668, "b0077": 415.01833333333337, "b4455": 1.5555033333333332, "b0074": 998.92466666666667, "b4453": 4.5051333333333332, "b0075": 3394.5333333333333, "b3828": 133.75700000000001, "b0072": 1356.5, "b2101": 32.845066666666668, "b0073": 1539.8766666666668, "b2411": 94.407433333333316, "b3891": 130.08033333333333, "b0070": 33.240400000000001, "b2895": 212.97933333333333, "b0071": 1498.47, "b4320": 61.986766666666675, "b0207": 57.616033333333327, "b4321": 4.5910000000000002, "b3829": 6769.3533333333326, "b0200": 165.46299999999999, "b0209": 247.76633333333334, "b4694": 6.9346300000000012, "b3890": 11.238369999999998, "b0372": 13.172400000000001, "b2528": 878.59066666666661, "b4692": 4.0335066666666668, "b4328": 72.050000000000011, "b3947": 1.9835999999999998, "b3893": 41.844599999999993, "b3088": 17.239933333333333, "b4329": 10.857346666666666, "b2529": 740.16466666666656, "b3082": 31.696799999999996, "b3083": 25.486999999999998, "b3080": 2.7234433333333334, "b3081": 8.4532700000000016, "b3086": 1.5007433333333333, "b3087": 64.018133333333324, "b3084": 44.537399999999998, "b3085": 49.397233333333332, "b1612": 337.88200000000001, "b3946": 6.2162966666666675, "b1001": 3.8005533333333332, "b3158": 36.558566666666671, "b3159": 19.378066666666669, "b3150": 209.17366666666666, "b3151": 86.173900000000003, "b3152": 19.045999999999999, "b3153": 14.752290000000002, "b3154": 34.8889, "b3155": 39.873633333333338, "b3156": 158.30733333333333, "b3157": 277.84533333333337, "b2523": 206.9143333333333, "b0289": 22.126333333333335, "b2937": 156.71766666666667, "b0951": 85.973633333333339, "b1915": 182.02599999999998, "b3944": 2.5612600000000003, "b0384": 98.202100000000016, "b2339": 1.8601766666666666, "b2336": 1.5380259999999997, "b2335": 4.2389833333333335, "b2334": 3.2691700000000004, "b2333": 3.5832799999999998, "b2332": 83.611300000000014, "b2331": 107.24066666666666, "b2330": 346.46000000000004, "b3554": 548.05599999999993, "b3555": 1358.5066666666669, "b3556": 1323.8866666666665, "b3557": 17.552866666666667, "b3550": 42.778133333333336, "b3551": 90.957700000000003, "b3552": 34.9071, "b3897": 4.0195366666666663, "b3558": 10.500993333333332, "b2667": 38.757066666666667, "b0381": 119.48599999999999, "b2687": 2017.2300000000002, "b2930": 3.1909033333333334, "b2685": 115.996, "b2684": 580.66200000000003, "b2935": 752.37033333333329, "b3429": 453.33866666666671, "b2681": 6.5591499999999998, "b2936": 113.51533333333333, "b2939": 852.62100000000009, "b2938": 657.88866666666672, "b3426": 20.421000000000003, "b3427": 22.031533333333332, "b1293": 71.081900000000005, "b2689": 173.69766666666666, "b2688": 448.6366666666666, "b1973": 527.98019999999997, "b2606": 5474.5933333333332, "b1292": 35.853999999999999, "b3942": 415.96766666666667, "b3896": 3.3649766666666667, "b2976": 91.039433333333321, "b1923": 9394.506666666668, "b2662": 105.57209999999999, "b1294": 70.74666666666667, "b1441": 14.950433333333335, "b1297": 179.0856666666667, "b1296": 32.538600000000002, "b3328": 3.89133, "b3330": 3.3272300000000001, "b3331": 1.3996466666666667, "b3880": 9.9106100000000001, "b3881": 7.7133499999999993, "b3334": 9.0444366666666678, "b3335": 5.5985500000000004, "b3336": 797.73133333333328, "b3337": 158.77670000000001, "b2203": 8.3830866666666655, "b2202": 29.0822, "b2201": 27.858800000000002, "b2200": 12.877600000000001, "b2207": 14.635843333333332, "b2206": 10.804340000000002, "b2205": 3.4979733333333329, "b2204": 3.5226733333333335, "b2063": 59.13773333333333, "b2062": 1.5356836666666667, "b2061": 0.50290666666666672, "b2060": 1.4201566666666665, "b2067": 47.796066666666661, "b2066": 239.60400000000001, "b2065": 164.99833333333333, "b2064": 109.286, "b0662": 109.7068, "b2069": 29.766999999999999, "b2068": 20.582833333333333, "b2593": 133.41499999999999, "b2592": 367.63200000000006, "b2597": 933.00566666666657, "b2848": 4.8262166666666664, "b2595": 682.90500000000009, "b2594": 217.33466666666666, "b2845": 9.0536633333333327, "b2844": 79.044466666666665, "b2599": 397.34833333333336, "b2846": 6.1938999999999993, "b2841": 23.652966666666668, "b2840": 68.47793333333334, "b2843": 5.0881866666666662, "b2842": 18.2758, "b4508": 0.0, "b3698": 98.069400000000016, "b2409": 18.706666666666667, "b1100": 157.35433333333333, "b2441": 35.17176666666667, "b2440": 34.804866666666669, "b2443": 24.368600000000001, "b2114": 496.6556666666666, "b2113": 257.47733333333332, "b2112": 276.81, "b2111": 10.652143333333333, "b2110": 2.0197066666666665, "b2449": 111.52966666666667, "b2448": 7.3777566666666674, "b2119": 1.383783, "b2118": 6.0223333333333331, "b4509": 3.5980000000000003, "b1148": 5.3171266666666668, "b1145": 250.51300000000001, "b1144": 17.286833333333334, "b1147": 4.9579533333333332, "b1146": 13.547066666666666, "b1141": 17.066800000000001, "b1140": 14.058266666666666, "b1143": 266.04333333333335, "b1844": 133.95933333333332, "b1845": 61.655799999999999, "b1846": 34.587700000000005, "b0818": 42.765433333333334, "b0819": 480.68800000000005, "b1815": 13.480366666666667, "b1847": 699.17266666666671, "b1813": 83.259766666666678, "b1812": 57.986633333333337, "b1811": 128.19033333333334, "b1810": 158.88466666666667, "b0810": 311.39933333333329, "b1840": 142.24866666666668, "b0812": 4397.4033333333327, "b0813": 13.784166666666666, "b0814": 6785.9833333333336, "b0815": 31.694500000000005, "b1819": 980.82566666666662, "b0817": 119.89633333333332, "b1033": 257.84700000000004, "b1035": 333.60666666666663, "b1034": 347.73666666666668, "b1037": 125.54599999999999, "b1036": 136.994, "b1039": 180.20333333333335, "b1038": 180.79233333333332, "b1843": 67.487299999999991, "b0780": 93.963466666666662, "b4200": 8628.3333333333339, "b0782": 283.58266666666668, "b0783": 308.8536666666667, "b4205": 1.1774753333333334, "b0785": 231.13499999999999, "b0786": 391.78566666666666, "b4206": 183.04100000000003, "b4209": 6.7334899999999998, "b1492": 489.08600000000001, "b1363": 45.405333333333338, "b1362": 6.3766433333333339, "b1365": 7.3022999999999998, "b1442": 10.488246666666667, "b1495": 13.152533333333333, "b1366": 5.3306433333333336, "b1443": 7.1266766666666674, "b1444": 27.555666666666667, "b1445": 98.929400000000001, "b3741": 218.93066666666667, "b1446": 536.99766666666665, "b2619": 293.81733333333335, "b1447": 70.929199999999994, "b3743": 42.621600000000001, "b0208": 44.478733333333331, "b1963": 102.48843333333333, "b0133": 667.7406666666667, "b1961": 123.807, "b3742": 573.8033333333334, "b1448": 178.36199999999999, "b1789": 26.110666666666663, "b1788": 0.0, "b1787": 185.19133333333332, "b1786": 26.976500000000001, "b1785": 3.0758433333333333, "b1784": 134.98233333333334, "b1783": 341.16633333333334, "b1782": 1178.2766666666669, "b1781": 59.234633333333335, "b3744": 79.44116666666666, "b1567": 2.1535300060023331e-14, "b1566": 217.20266666666666, "b1565": 2.3713266666666666, "b4493": 721.73533333333341, "b0568": 19.488033333333334, "b0569": 9.495616666666665, "b1561": 8.5413757266666654e-05, "b1560": 1.7351066666666667e-14, "b0564": 95.316566666666674, "b0565": 5840.6133333333337, "b0566": 11.104676666666668, "b3210": 84.172033333333331, "b0560": 2.5455466666666666, "b0561": 0.5131633333333333, "b0562": 25.634933333333333, "b0563": 5.3263333333333334, "b1765": 261.87, "b2610": 333.08099999999996, "b1449": 78.486199999999997, "b1766": 123.78466666666668, "b4519": 34.792300000000004, "b0135": 7.3308299999999997, "b1763": 134.73166666666665, "b2611": 104.72296666666666, "b4515": 336.19133333333332, "b4514": 2.9083866666666669, "b4517": 207.31066666666666, "b0134": 466.43866666666662, "b4511": 2.3363066666666668, "b4510": 2.6717999999999997, "b4513": 0.0, "b4512": 82.897566666666663, "b0960": 74.584966666666674, "b0961": 122.63233333333334, "b3949": 0.67008400000000001, "b0963": 479.34233333333333, "b0964": 26.9513, "b0965": 223.28, "b0966": 317.68300000000005, "b0967": 168.50266666666667, "b0968": 86.651966666666667, "b2614": 874.36299999999994, "b3747": 61.909300000000002, "b2615": 117.05333333333333, "b0142": 157.34200000000001, "b0143": 531.91933333333327, "b0140": 0.89491999999999994, "b0141": 1.5231533333333334, "b0146": 136.46166666666667, "b2616": 48.201400000000007, "b0144": 54.323766666666664, "b0145": 1040.5223333333333, "b4199": 12.448786666666669, "b4198": 6.1045366666666672, "b0148": 43.317499999999995, "b2617": 868.95466666666653, "b2531": 214.208, "b4392": 111.837, "b4258": 670.47033333333331, "b1413": 95.644966666666662, "b3746": 91.432533333333325, "b1122": 17.215833333333332, "b4097": 0.32722600000000002, "b0368": 9.5209799999999998, "b0369": 245.76566666666668, "b0363": 4.1087966666666667, "b0360": 76.489866666666657, "b0361": 28.934899999999999, "b0366": 7.0247599999999997, "b0367": 3.4814966666666667, "b0364": 2.2745153333333334, "b0365": 5.810293333333334, "b4428": 76.827600000000004, "b4255": 802.90566666666666, "b4421": 9.0102666666666664, "b3749": 48.70506666666666, "b4423": 68.96693333333333, "b0189": 369.13266666666669, "b4399": 27.662800000000001, "b4251": 58.374933333333331, "b3748": 136.214, "b1610": 45.580333333333328, "b0862": 192.81433333333334, "b4500": 2.7359033333333334, "b0217": 7.6445433333333339, "b0214": 103.14100000000001, "b0215": 219.65066666666667, "b0212": 165.10900000000001, "b0213": 63.922333333333334, "b0210": 52.829966666666671, "b0211": 742.50266666666664, "b4676": 652.10266666666666, "b0218": 3.7167600000000003, "b0219": 66.372866666666667, "b2980": 57.650100000000002, "b2981": 3.2985666666666664, "b2869": 14.588633333333334, "b2868": 15.012156666666668, "b4259": 283.87533333333334, "b4677": 0.0, "b2250": 24.774566666666669, "b1244": 392.98166666666663, "b2988": 235.77800000000002, "b3089": 359.2763333333333, "b2607": 4720.7166666666662, "b3963": 258.0333333333333, "b1412": 144.42533333333333, "b3962": 311.6466666666667, "b3965": 210.01233333333332, "b1716": 8993.5199999999986, "b3964": 325.9306666666667, "b3967": 134.26566666666668, "b3849": 91.492533333333327, "b3183": 161.31233333333333, "b3182": 72.291533333333334, "b3181": 321.05466666666666, "b3180": 1006.3476666666666, "b3187": 477.75766666666669, "b3186": 5692.3600000000006, "b3185": 6362.913333333333, "b3184": 137.99866666666665, "b3635": 37.082366666666672, "b3634": 101.16670000000001, "b3637": 7260.0, "b3188": 32.997066666666669, "b3631": 120.69466666666665, "b3630": 101.40653333333334, "b3633": 145.28033333333335, "b3632": 166.17400000000001, "b2605": 69.746433333333329, "b3354": 104.54169999999999, "b3439": 44.563066666666664, "b2320": 302.11833333333334, "b2321": 75.625566666666671, "b2322": 12.6777, "b2323": 765.01333333333332, "b2324": 42.459766666666667, "b2325": 308.56099999999998, "b2326": 186.96000000000001, "b2327": 127.14966666666668, "b3521": 31.308366666666668, "b3520": 13.108963333333335, "b3523": 762.82533333333333, "b3522": 63.0839, "b3525": 306.2353333333333, "b3524": 59.973899999999993, "b3527": 68.153933333333342, "b3526": 86.508933333333331, "b3529": 35.096933333333332, "b3528": 98.566533333333339, "b2922": 479.68866666666662, "b2923": 46.821766666666669, "b3989": 32.012300000000003, "b3988": 1822.4400000000003, "b2926": 1950.3, "b2927": 401.36033333333336, "b2924": 1396.676666666667, "b2697": 796.44200000000001, "b2698": 8.2395233333333326, "b2699": 599.87933333333331, "b3981": 1457.3666666666668, "b3980": 10896.063333333334, "b3987": 1934.9033333333334, "b3454": 371.32833333333332, "b3457": 280.09566666666666, "b3984": 7818.7866666666669, "b0556": 3.3487233333333335, "b3839": 333.24233333333336, "b0551": 3.2300366666666669, "b0002": 1600.4766666666667, "b2214": 20.366499999999998, "b2215": 8172.3800000000001, "b2216": 181.9663333333333, "b2217": 971.88999999999999, "b2210": 75.246300000000005, "b2211": 64.949866666666665, "b2212": 16.482150000000001, "b2213": 27.827233333333336, "b2218": 70.323766666666657, "b2219": 6.4866833333333327, "b0659": 303.16433333333339, "b2078": 17.500866666666667, "b2079": 59.610399999999998, "b2074": 25.343999999999998, "b2075": 14.503400000000001, "b2076": 13.515233333333333, "b3993": 442.32999999999998, "b2070": 6.2332166666666664, "b2071": 7.3576499999999996, "b2072": 1.9939, "b2073": 7.6933233333333328, "b3857": 58.238266666666668, "b3856": 31.154133333333334, "b3850": 158.85166666666666, "b2858": 7.0710033333333326, "b2859": 20.576533333333334, "b2856": 3.1920366666666666, "b2585": 422.34833333333336, "b2854": 0.9743506666666667, "b2587": 2350.7566666666667, "b2852": 1.9228543333333332, "b2853": 1.8361533333333335, "b2850": 1.15751, "b2851": 1.4008426666666667, "b1435": 156.51466666666667, "b3017": 167.75233333333333, "b1434": 48.827833333333331, "b2463": 136.30199999999999, "b2462": 2.3877466666666667, "b2452": 5.77956, "b2453": 1.7393169999999998, "b2450": 57.246266666666678, "b2451": 3.0641266666666667, "b2456": 3.6178000000000003, "b2457": 6.9655800000000001, "b2454": 2.3277466666666666, "b2455": 1.0503400000000001, "b2108": 1.9520033333333331, "b2109": 3.0747766666666667, "b2458": 1.45024, "b2459": 3.7749633333333334, "b1430": 215.89433333333332, "b1433": 15.759566666666666, "b1158": 0.45754, "b1159": 41.369433333333333, "b1156": 5.4178133333333323, "b1157": 1.0893733333333333, "b1154": 1.8129533333333334, "b1155": 15.231266666666665, "b1152": 2.3618333333333332, "b1153": 2.0236966666666665, "b1150": 0.0, "b1151": 5.5605566666666668, "b4072": 1.45235, "b1168": 4.4451499999999999, "b4073": 1.7518866666666666, "b4070": 6.0441266666666671, "b1800": 20.873733333333334, "b1801": 0.97587666666666661, "b1802": 2.7681733333333334, "b4071": 3.2429333333333332, "b1804": 79.127266666666671, "b1805": 52.877999999999993, "b1806": 128.98866666666666, "b1807": 128.50633333333334, "b1808": 48.2318, "b4076": 4.7757966666666674, "b4077": 43.243500000000004, "b1022": 5.3842866666666671, "b1023": 6.9421733333333338, "b1020": 170.86033333333333, "b1021": 9.781226666666667, "b1026": 14.7453, "b4074": 3.45594, "b1024": 11.177976666666666, "b1025": 23.935966666666669, "b1028": 0.0, "b1029": 1.4915976666666666, "b4212": 11.7325, "b4213": 65.199666666666673, "b1378": 158.98266666666666, "b4211": 31.683033333333331, "b4216": 14.333733333333333, "b4217": 800.35366666666675, "b4214": 142.012, "b4215": 6.7332833333333326, "b1372": 5.2186833333333329, "b1373": 10.099616666666668, "b1370": 25.995999999999999, "b4219": 231.17666666666665, "b1376": 405.16666666666669, "b1377": 4.4130833333333337, "b1374": 12.9634, "b1375": 14.423263333333333, "b4210": 21.314400000000003, "b1164": 60.937999999999995, "b4204": 8.9305799999999991, "b1451": 44.807566666666666, "b3131": 151.76666666666668, "b0653": 81.754333333333321, "b1798": 28.194299999999998, "b1799": 59.049200000000006, "b1978": 12.7286, "b0950": 43.367666666666658, "b1790": 25.034766666666666, "b1791": 12.461096666666668, "b1792": 94.504633333333331, "b1793": 86.520199999999988, "b1794": 215.79266666666663, "b1795": 1131.6800000000001, "b1796": 2.6631666666666667, "b1797": 2.9551599999999998, "b1570": 421.31666666666661, "b1571": 7.0661933333333335, "b1572": 4.7802999999999995, "b1573": 13.58361, "b1450": 64.236433333333338, "b1575": 4.2005633333333341, "b1576": 4.7148733333333332, "b1577": 4.8884166666666662, "b1578": 26.6357, "b1579": 6.8840833333333338, "b0513": 7.048376666666667, "b0512": 4.2482533333333334, "b0515": 65.274299999999997, "b0514": 6.4296566666666664, "b0517": 1.4265886666666665, "b0516": 14.290366666666666, "b1776": 3.0728299999999997, "b1777": 751.97466666666662, "b1774": 4.49899, "b1775": 2.2721033333333334, "b1772": 5.5575766666666668, "b1773": 13.171439999999999, "b1770": 61.142333333333333, "b1771": 13.9549, "b0681": 2.282349, "b0680": 634.0100000000001, "b0683": 1088.3266666666666, "b0682": 22.210260000000002, "b4502": 4.1710366666666667, "b0684": 767.97500000000002, "b1778": 571.19733333333329, "b4501": 84.07119999999999, "b0999": 242.44166666666669, "b0998": 9.3925466666666662, "b2664": 38.888333333333335, "b0995": 33.325299999999999, "b0994": 12.281033333333333, "b0997": 5.9502033333333335, "b0996": 0.52056133333333332, "b0991": 19.717866666666666, "b0990": 26.01583333333333, "b0993": 10.999813333333334, "b0992": 7.4666933333333327, "b1484": 10.385710000000001, "b1485": 10.24774, "b4180": 130.589, "b4181": 3.0707333333333331, "b4186": 2.7898099999999997, "b4187": 52.878800000000005, "b1482": 1235.8666666666668, "b0178": 2067.2166666666667, "b0177": 855.48599999999999, "b0176": 370.3153333333334, "b4188": 22.121300000000002, "b0174": 421.738, "b1488": 10.354483333333333, "b1489": 37.457533333333338, "b0171": 644.81133333333344, "b0170": 3052.4400000000001, "b0425": 116.81933333333332, "b0424": 115.97766666666666, "b0355": 36.644100000000002, "b0426": 994.20299999999997, "b0353": 4.4182800000000002, "b0420": 197.85599999999999, "b0351": 5.5162266666666673, "b0422": 391.12899999999996, "b3235": 104.73020000000001, "b1650": 70.457199999999986, "b0429": 1355.1299999999999, "b0428": 833.72933333333333, "b0358": 14.58057, "b0195": 111.65926666666667, "b0194": 753.79133333333323, "b0197": 2703.8899999999999, "b0196": 304.83866666666665, "b0191": 78.706666666666663, "b0190": 92.001233333333332, "b0193": 9.4528933333333338, "b0192": 105.5628, "b3236": 3283.5033333333336, "b0199": 498.209, "b0198": 433.51933333333335, "b2666": 365.64733333333334, "b0952": 78.043199999999999, "b0955": 157.87099999999998, "b0712": 260.26499999999999, "b0954": 1148.74, "b0957": 22940.166666666668, "b3733": 2704.9299999999998, "b0956": 173.20699999999999, "b2661": 88.924866666666659, "b1487": 11.50029, "b4249": 6.8181433333333326, "b0766": 89.436633333333319, "b0223": 171.06533333333331, "b0222": 473.47199999999998, "b0221": 38.057966666666665, "b0220": 403.76133333333337, "b0227": 7.408856666666666, "b0226": 330.78333333333336, "b0225": 202.0566666666667, "b0224": 474.50666666666666, "b0229": 3.2576033333333334, "b0228": 39.524999999999999, "b1974": 14.582099999999999, "b4248": 79.114333333333335, "b0767": 442.79000000000002, "b2763": 1007.1086666666666, "b2663": 42.919900000000005, "b0010": 83.63600000000001, "b1976": 183.364, "b2701": 82.231966666666665, "b4670": 0.0, "b4671": 0.0, "b4660": 2.06433, "b4672": 0.0, "b0509": 3.91886, "b4673": 108.70166666666667, "b0433": 95.76603333333334, "b4674": 0.0, "b4675": 32.506366666666665, "b1483": 7.8472800000000005, "b3198": 250.33399999999997, "b3199": 474.19266666666664, "b3628": 123.21566666666666, "b3629": 84.135933333333341, "b3626": 124.56, "b3627": 134.90966666666668, "b3624": 105.4957, "b3625": 132.35333333333332, "b3622": 218.10533333333333, "b3623": 113.51863333333334, "b3620": 244.26499999999999, "b3621": 160.78433333333331, "b1970": 58.339133333333336, "b4340": 31.868500000000001, "b0887": 75.633199999999988, "b1701": 4.7257199999999999, "b1659": 28.397099999999998, "b4341": 0.0, "b0763": 123.504, "b3739": 808.08133333333319, "b2601": 618.32499999999993, "b3532": 13.721766666666667, "b3533": 8.1453833333333332, "b3530": 21.302233333333334, "b3531": 14.793959999999998, "b3536": 187.232, "b3537": 73.049966666666663, "b3534": 42.658800000000006, "b3535": 142.01963333333333, "b3538": 93.05813333333333, "b3539": 23.858999999999998, "b0764": 81.201899999999995, "b2638": 27.450999999999997, "b3448": 78.053633333333337, "b3449": 76.81750000000001, "b2669": 1779.2366666666667, "b2668": 55.64353333333333, "b2919": 10.116373333333334, "b2918": 1.9594966666666667, "b2917": 2.3040866666666666, "b2916": 153.86300000000003, "b2915": 10.391456666666668, "b2914": 882.44133333333332, "b2913": 2860.9133333333339, "b2660": 47.664000000000009, "b3444": 18.202200000000001, "b2910": 967.6196666666666, "b1651": 368.89100000000002, "b1972": 36.16106666666667, "b0760": 195.45166666666668, "b3124": 20.337333333333333, "b0761": 84.165633333333332, "b3127": 0.65786900000000004, "b2261": 147.44800000000001, "b2260": 54.127066666666671, "b2263": 20.360200000000003, "b2262": 235.21966666666665, "b2265": 108.30566666666668, "b2264": 48.325633333333336, "b2267": 122.05466666666666, "b2266": 2011.1133333333335, "b2269": 4.5472900000000003, "b2268": 71.415666666666667, "b3652": 94.234533333333331, "b4241": 53.747533333333337, "b2009": 106.06153333333333, "b2008": 48.163499999999999, "b2690": 184.84333333333333, "b2686": 57.592333333333329, "b2001": 8.9288266666666676, "b2000": 23.996700000000001, "b2003": 0.0, "b2002": 2.6090599999999999, "b2005": 0.62098066666666663, "b2004": 0.0, "b2007": 1537.05, "b2006": 25.807666666666666, "b3846": 21.056100000000001, "b3847": 288.38666666666671, "b3844": 352.11933333333332, "b3845": 19.267199999999999, "b3842": 120.40300000000001, "b3843": 286.22633333333334, "b2863": 26.445533333333334, "b3833": 411.30400000000003, "b2861": 73.808399999999992, "b2860": 33.404633333333329, "b2867": 6.9691566666666667, "b2866": 6.9539666666666662, "b2865": 122.48633333333333, "b2682": 260.80466666666666, "b3831": 451.02399999999994, "b3830": 295.61566666666664, "b3994": 584.79199999999992, "b3995": 397.32833333333338, "b3996": 139.48499999999999, "b3997": 221.02966666666666, "b3990": 595.47166666666669, "b3991": 488.983, "b2469": 30.828199999999999, "b2468": 6.6970066666666668, "b2467": 83.298600000000008, "b2466": 9.9099799999999991, "b2465": 503.52299999999997, "b2464": 527.52499999999998, "b3998": 162.167, "b3999": 231.36466666666669, "b2461": 3.2637753333333337, "b2460": 1.7699166666666668, "b2715": 11.197783333333334, "b2714": 16.708033333333333, "b2717": 40.104533333333329, "b2716": 17.117533333333331, "b2711": 5.6241099999999991, "b2710": 12.044566666666668, "b2713": 3.3743400000000001, "b2712": 10.645766666666667, "b1163": 62.398200000000003, "b3349": 1471.6633333333336, "b1161": 15.292366666666666, "b1160": 5.2700033333333343, "b2719": 8.7640066666666669, "b2718": 23.856933333333334, "b1165": 52.301400000000001, "b3348": 242.07533333333333, "b2485": 1.3279746666666667, "b2484": 0.95260633333333333, "b2487": 5.7005266666666659, "b2486": 3.2742499999999999, "b2481": 0.41093066666666661, "b2520": 69.76003333333334, "b2483": 1.8884666666666667, "b2482": 2.9002899999999996, "b2293": 324.67266666666666, "b2489": 6.7561600000000004, "b2488": 5.1472966666666666, "b2741": 1525.9399999999998, "b1243": 1757.5466666666669, "b1019": 60.327766666666662, "b1018": 109.88233333333335, "b1015": 76.766133333333329, "b1014": 32.982166666666664, "b1013": 34.727733333333333, "b1012": 1.7452400000000001, "b1011": 0.96242666666666665, "b1010": 5.8574466666666671, "b0768": 3.6083199999999995, "b0769": 0.74542300000000006, "b4227": 22.322433333333333, "b4226": 2783.9133333333334, "b4225": 33.010899999999999, "b4224": 34.294033333333338, "b1709": 183.54433333333336, "b4222": 532.48266666666666, "b4221": 88.030433333333335, "b4220": 109.24799999999999, "b0357": 105.7953, "b2933": 2.3364733333333336, "b1946": 137.23080000000002, "b1866": 505.26800000000003, "b3196": 65.207733333333337, "b1867": 107.009, "b2998": 6.2849066666666671, "b1640": 66.138133333333329, "b0356": 113.35233333333333, "b4182": 3.4337800000000001, "b1908": 92.389400000000009, "b1865": 330.74099999999999, "b1106": 92.621300000000005, "b1901": 6.2272266666666667, "b1900": 6.089923333333334, "b2696": 4693.6466666666665, "b1902": 113.04466666666667, "b1905": 532.34033333333332, "b1904": 78.377099999999999, "b1907": 57.015333333333331, "b1906": 46.730499999999999, "b2296": 489.2473333333333, "b0508": 3.7046266666666674, "b4088": 13.572633333333334, "b1589": 22.707166666666666, "b1588": 24.489733333333334, "b0885": 94.861566666666661, "b4083": 1.57826, "b4082": 0.67318466666666665, "b1587": 12.489393333333334, "b4080": 1.1056633333333332, "b4087": 1.8443033333333332, "b4086": 1.9201899999999998, "b1583": 375.61233333333331, "b4084": 7.607213333333334, "b1743": 41.658866666666668, "b1742": 59.348100000000009, "b4539": 140.30933333333334, "b4538": 5.2856233333333336, "b1747": 13.793433333333333, "b1746": 11.304386666666666, "b1745": 14.962566666666666, "b1744": 7.6851833333333337, "b0692": 15.125366666666666, "b0693": 1.9637500000000001, "b1749": 225.73033333333333, "b0691": 2.9770366666666668, "b0696": 19.964433333333336, "b1648": 40.101400000000005, "b0694": 28.26243333333333, "b0695": 35.378700000000002, "b1649": 26.845366666666667, "b0988": 7.7138066666666676, "b0989": 9.0657033333333334, "b0986": 6.5916133333333322, "b0953": 5467.1933333333336, "b0354": 80.739166666666662, "b0985": 7.1716900000000008, "b0982": 13.563983333333333, "b0983": 10.621443333333334, "b0980": 27.76403333333333, "b0981": 30.033599999999996, "b0168": 661.98799999999994, "b1346": 1.8956033333333335, "b1345": 12.930533333333335, "b1344": 185.14333333333335, "b1343": 59.132366666666677, "b1342": 76.059033333333332, "b1341": 151.30266666666668, "b1340": 65.921599999999998, "b0160": 84.6648, "b0161": 262.69566666666668, "b0162": 9.7571166666666667, "b0163": 482.05766666666665, "b0164": 20.487966666666665, "b1349": 9.4693966666666665, "b0167": 92.65443333333333, "b0340": 16.0228, "b0341": 3.5161733333333332, "b0342": 9.2769399999999997, "b0343": 3.6628166666666666, "b0779": 117.47966666666666, "b0345": 58.722000000000001, "b0346": 56.287833333333339, "b0347": 2.4040866666666667, "b0348": 2.3236336666666664, "b0349": 4.383256666666667, "b4089": 67.589500000000001, "b0438": 1198.6933333333334, "b0439": 460.28033333333332, "b4155": 54.23563333333334, "b4154": 117.13799999999999, "b0184": 135.46833333333333, "b4156": 7.1246433333333341, "b4151": 88.363866666666681, "b0183": 112.96019999999999, "b4153": 108.408, "b4152": 92.084800000000016, "b4124": 64.638099999999994, "b0279": 3.6253600000000001, "b4159": 37.396433333333334, "b4158": 17.308673333333335, "b0188": 48.684733333333334, "b0927": 496.91033333333343, "b4406": 421.63766666666669, "b3882": 2.7073099999999997, "b0778": 190.99533333333332, "b0352": 4.6006066666666667, "b3883": 6.4904833333333336, "b2209": 32.529933333333339, "b0502": 26.973133333333333, "b2208": 9.4764633333333332, "b0503": 18.637900000000002, "b3886": 85.383833333333328, "b4081": 1.66144, "b3887": 125.45066666666668, "b1971": 68.281199999999998, "b0501": 4.4183266666666663, "b3884": 80.149999999999991, "b0506": 342.99266666666671, "b3885": 124.71633333333334, "b0507": 5.7007700000000012, "b3338": 27.022300000000001, "b0238": 443.94266666666664, "b0504": 2.7444233333333337, "b3339": 12236.333333333334, "b0234": 18.768966666666667, "b0235": 3.8464333333333336, "b0236": 2.8707166666666666, "b1582": 30.984633333333335, "b0230": 5.2969800000000005, "b3888": 128.964, "b0232": 74.298766666666666, "b0233": 36.396266666666669, "b3889": 0.0, "b3553": 464.73933333333338, "b0698": 2.1895033333333331, "b0699": 190.37033333333332, "b1860": 131.82299999999998, "b4403": 56.366099999999996, "b1295": 148.10566666666668, "b0775": 227.553, "b4185": 3.3304933333333331, "b3168": 835.96966666666674, "b4533": 5.3013900000000005, "b3992": 486.25133333333332, "b4532": 104.40840000000001, "b0774": 100.87363333333333, "b1177": 141.58799999999999, "b1748": 12.249286666666668, "b4537": 291.96133333333336, "b0697": 4.7604866666666661, "b4535": 22.022366666666667, "b4401": 1284.3199999999999, "b2627": 68.936566666666678, "b0777": 145.32833333333335, "b4057": 141.75033333333334, "b3619": 635.43366666666668, "b3618": 135.21833333333333, "b3613": 159.16666666666666, "b3612": 678.32366666666667, "b3611": 958.2596666666667, "b3610": 987.2736666666666, "b3617": 52.571400000000004, "b3616": 112.745, "b3615": 2.3338066666666664, "b3614": 85.927900000000008, "b4400": 10.451813333333334, "b0776": 146.69266666666667, "b3219": 63.351566666666677, "b3299": 13701.033333333333, "b3298": 11720.133333333333, "b3297": 9575.7833333333328, "b3296": 10643.086666666664, "b3295": 10782.633333333333, "b3294": 8705.6999999999989, "b3293": 114.8682, "b3292": 111.56456666666668, "b3291": 554.55899999999997, "b3290": 138.22633333333332, "b2629": 5.4591799999999999, "b3059": 91.235866666666652, "b3058": 32.470733333333335, "b3509": 3501.3866666666668, "b0987": 10.018356666666667, "b3055": 177.87300000000002, "b3506": 645.55600000000004, "b3057": 99.510133333333329, "b3056": 172.47633333333332, "b3051": 3.0904266666666662, "b0984": 4.9629566666666669, "b3053": 71.140533333333337, "b3052": 80.854833333333332, "b2908": 425.92833333333328, "b2909": 422.76933333333335, "b3271": 18.640533333333334, "b3270": 3.3962600000000003, "b2678": 102.80686666666666, "b2679": 131.29266666666666, "b2676": 19.215700000000002, "b2677": 184.56833333333336, "b2674": 35.426499999999997, "b2675": 25.593700000000002, "b3279": 386.27299999999997, "b2673": 33.344100000000005, "b2670": 3.0309000000000004, "b2671": 53.757966666666668, "b2628": 87.329166666666666, "b3559": 644.27033333333327, "b2847": 18.387966666666667, "b2272": 3.2777866666666671, "b1347": 4.3467066666666669, "b2270": 2.4507633333333332, "b2598": 4549.3566666666666, "b2276": 499.78966666666673, "b2277": 451.19633333333331, "b2274": 21.516400000000004, "b0169": 7162.0200000000004, "b2278": 322.23866666666669, "b2279": 130.88173333333333, "b2103": 158.67966666666669, "b2874": 14.530420000000001, "b2875": 6.64574, "b2876": 2.9995833333333337, "b3575": 2.6853180000000001, "b2870": 0.69252400000000003, "b2871": 1.5739666666666665, "b2872": 5.4879299999999995, "b2873": 3.5566200000000001, "b2012": 1063.4946666666667, "b2013": 338.89866666666666, "b2010": 17.973833333333335, "b2011": 73.991366666666678, "b2878": 1.6828133333333335, "b2017": 220.11533333333333, "b2014": 558.11133333333339, "b2015": 25.573966666666667, "b3873": 25.0197, "b3872": 19.342433333333332, "b3871": 1541.3233333333335, "b3870": 1797.8066666666666, "b3877": 3.5222899999999999, "b3876": 5.0044433333333336, "b3875": 2.0394999999999999, "b3874": 5.1213433333333329, "b3940": 226.84933333333333, "b3879": 2.4847266666666665, "b4536": 175.87533333333332, "b3488": 7.4149233333333333, "b3961": 234.69266666666667, "b2989": 283.22433333333333, "b2478": 1094.7633333333333, "b2479": 466.19633333333331, "b3475": 85.116699999999994, "b3474": 23.208733333333331, "b3473": 34.686700000000002, "b0166": 1390.21, "b3471": 67.0107, "b3470": 82.306533333333334, "b2470": 11.347733333333332, "b2471": 197.38033333333331, "b2472": 138.13499999999999, "b1348": 2.42408, "b2474": 53.525466666666667, "b2475": 159.91633333333334, "b2476": 1307.3366666666668, "b2477": 845.74733333333336, "b2706": 15.48001, "b0436": 2604.2800000000002, "b2704": 9.1003833333333333, "b2705": 21.495099999999997, "b2702": 3.01736, "b1855": 148.96400000000003, "b2700": 102.3682, "b0437": 1127.6466666666668, "b3960": 482.42866666666669, "b0434": 387.34700000000004, "b2708": 48.7438, "b2709": 23.1418, "b2496": 186.827, "b2497": 627.41066666666666, "b2494": 113.64986666666668, "b0435": 953.16999999999996, "b2492": 5.533266666666667, "b2493": 71.581133333333341, "b2490": 5.0355733333333328, "b2491": 3.4574566666666668, "b0344": 2.9043866666666669, "b0139": 4.2328133333333335, "b2498": 1522.8033333333333, "b2499": 941.57833333333326, "b1854": 486.00900000000001, "b0430": 1244.5566666666666, "b0421": 223.86233333333334, "b0431": 1979.03, "b1008": 1.4384736666666669, "b1009": 1.0328459999999999, "b2442": 64.473866666666666, "b4125": 48.162866666666666, "b1436": 9.3571799999999996, "b1000": 328.66166666666663, "b2445": 7.6774266666666664, "b1002": 96.029533333333333, "b1003": 1468.0699999999999, "b1004": 981.43966666666677, "b1006": 9.2629099999999998, "b2444": 6.6970966666666669, "b4238": 64.950033333333337, "b4239": 10.354286666666667, "b0759": 114.782, "b0758": 69.878666666666675, "b2447": 12.124930000000001, "b0753": 158.98366666666666, "b0752": 52.7639, "b0751": 281.34699999999998, "b2446": 18.767399999999999, "b0757": 146.15900000000002, "b0756": 474.64133333333331, "b0755": 1998.1899999999998, "b0754": 1606.9099999999999, "b3541": 238.76999999999998, "b3232": 92.954933333333329, "b0949": 173.37566666666666, "b0186": 74.015300000000011, "b0187": 101.6417, "b2683": 153.14633333333336, "b4157": 8.2835533333333338, "b1174": 1057.1133333333335, "b1175": 741.13299999999992, "b1918": 181.50200000000004, "b1919": 285.15100000000001, "b3345": 199.54933333333335, "b1171": 126.40866666666666, "b1172": 28.430933333333332, "b1912": 138.13999999999999, "b0182": 299.49633333333333, "b1916": 100.69260000000001, "b1917": 196.11833333333334, "b1914": 361.90733333333333, "b4402": 60.338666666666676, "b4524": 1.7223603333333333, "b4525": 11.939166666666665, "b4526": 0.0, "b4527": 0.0, "b4520": 10.850123333333334, "b0180": 1030.2863333333335, "b1598": 118.024, "b1599": 4.4603799999999998, "b1596": 23.713966666666664, "b1597": 24.334933333333328, "b1594": 65.666299999999993, "b0181": 788.54933333333338, "b1592": 9.5935833333333331, "b1593": 148.91396666666665, "b1590": 31.400666666666666, "b1591": 67.117433333333338, "b4128": 19.320066666666666, "b4014": 2813.7900000000004, "b1758": 30.544333333333331, "b1759": 38.562600000000003, "b3421": 20.296266666666664, "b4015": 2585.4233333333332, "b1754": 41.950400000000002, "b1755": 12.705466666666666, "b1756": 32.112133333333333, "b1757": 61.910266666666672, "b1750": 39.461633333333332, "b0023": 10357.233333333334, "b1752": 25.076599999999999, "b1753": 35.326233333333334, "b4017": 1.8708099999999999, "b4129": 126.99833333333333, "b4011": 4.4831133333333328, "b1350": 4.3666900000000002, "b1351": 0.3747766666666667, "b1352": 1.1865866666666667, "b1353": 16.587466666666668, "b4409": 286.90833333333336, "b1356": 514.83133333333342, "b1357": 6.9125033333333334, "b1358": 8.1811866666666671, "b1359": 8.3986566666666675, "b0026": 725.65599999999995, "b3966": 181.59699999999998, "b0403": 29.644966666666665, "b0402": 65.403066666666675, "b0401": 96.188533333333339, "b0400": 22.01806666666667, "b0407": 1719.2966666666664, "b0406": 387.30266666666665, "b0405": 89.119500000000016, "b0404": 38.904900000000005, "b0409": 376.60399999999998, "b0408": 519.37766666666664, "b4410": 185.13666666666666, "b4411": 3125.3200000000002, "b4412": 0.00012901799999999998, "b4145": 15.1257, "b4142": 1580.4266666666665, "b4143": 2789.5100000000002, "b4140": 64.958666666666673, "b4141": 72.360799999999998, "b4419": 46.692900000000002, "b4148": 48.195933333333336, "b4149": 113.407, "b3070": 61.93696666666667, "b4094": 6.2876566666666669, "b4095": 1.0401066666666667, "b4096": 2.0957533333333331, "b0534": 1.3161533333333333, "b4090": 7.166946666666667, "b0532": 3.35249, "b4092": 24.330500000000001, "b4093": 36.676700000000004, "b3074": 0.53083333333333338, "b4098": 0.54710966666666672, "b4099": 0.15738666666666665, "b0539": 3.9550166666666668, "b3442": 1.5510253333333335, "b3344": 121.74666666666667, "b2388": 113.03633333333335, "b0249": 0.49920000000000003, "b0248": 0.159659, "b1733": 38.795099999999998, "b4045": 210.04133333333334, "b0241": 5.1298866666666667, "b0240": 811.1776666666666, "b0243": 321.69833333333332, "b0242": 341.76166666666671, "b0245": 2.7445066666666666, "b0247": 2.8159199999999998, "b0246": 0.0, "b4708": 37.051833333333342, "b3443": 3.4033666666666669, "b4705": 950.26966666666669, "b4706": 6.0841999999999993e-06, "b3982": 1162.0233333333333, "b0948": 139.934, "b4702": 1456.8733333333332, "b4703": 143.22043333333332, "b2382": 29.681233333333335, "b4194": 4.2344066666666667, "b2383": 4.5307899999999997, "b3707": 0.0, "b1817": 877.18833333333316, "b3706": 124.89299999999999, "b3440": 172.31700000000001, "b1816": 84.796866666666673, "b2386": 1.8943066666666664, "b2387": 0.54789999999999994, "b1814": 55.378999999999998, "b2384": 2.3937933333333334, "b2385": 2.6949799999999997, "b3899": 2.8610033333333331, "b3441": 29.260766666666669, "b4682": 11.694266666666666, "b0788": 29.987566666666666, "b3754": 27.74496666666667, "b0811": 762.44666666666672, "b2106": 24.459099999999996, "b3446": 9.9935200000000002, "b0789": 63.868666666666662, "b1818": 1062.0133333333333, "b3447": 179.67266666666669, "b3288": 334.99266666666671, "b3289": 169.90466666666666, "b3280": 99.116100000000003, "b3281": 98.622133333333338, "b3282": 140.78933333333333, "b3283": 311.358, "b3284": 566.75033333333329, "b3287": 690.47800000000007, "b3518": 10.17817, "b3519": 77.986000000000004, "b3048": 5.8433233333333332, "b3049": 567.55900000000008, "b3510": 5591.5166666666673, "b3511": 461.78966666666673, "b3512": 259.3246666666667, "b3513": 48.893900000000002, "b3514": 40.362066666666671, "b3515": 333.97733333333332, "b3516": 475.62266666666665, "b3517": 490.35799999999995, "b3266": 8.7417700000000007, "b3267": 23.891623333333332, "b3264": 0.94614033333333347, "b3265": 1.8086900000000001, "b3262": 18.964833333333335, "b3263": 53.313266666666664, "b3260": 1431.6333333333334, "b3261": 2469.7433333333333, "b2643": 0.0, "b2642": 48.885533333333335, "b2641": 19.527166666666666, "b2392": 65.76336666666667, "b2647": 11.4208, "b2646": 8.8936000000000011, "b3268": 32.679833333333335, "b3269": 4.2321333333333335, "b3382": 5.5329633333333339, "b1803": 6.4843733333333331, "b3445": 0.83831333333333324, "b1132": 320.7936666666667, "b2249": 109.12833333333333, "b2248": 1.9680766666666667, "b2247": 2.3394933333333334, "b2246": 3.4772500000000002, "b2245": 6.5609099999999998, "b2244": 31.416633333333333, "b2243": 1.9632600000000002, "b2242": 2.1398266666666665, "b2241": 1.2809079999999999, "b2240": 4.583896666666667, "b3604": 20.979499999999998, "b3605": 40.390066666666662, "b3606": 50.167333333333339, "b3607": 176.31033333333335, "b3600": 181.05633333333333, "b3601": 124.91466666666668, "b3602": 234.68199999999999, "b3603": 23.010199999999998, "b1864": 619.10300000000007, "b3608": 397.4853333333333, "b3609": 1399.1499999999999, "b0239": 103.60566666666666, "b2801": 1.6853066666666665, "b4201": 6581.1033333333335, "b2803": 12.812933333333334, "b2802": 6.312896666666667, "b2805": 76.145233333333337, "b2804": 93.38163333333334, "b2807": 71.893633333333327, "b2806": 176.803, "b2809": 702.00133333333326, "b2808": 84.452033333333318, "b4203": 5416.3033333333333, "b4202": 8950.5466666666671, "b3868": 103.02893333333334, "b3869": 126.199, "b3865": 185.6883333333333, "b3866": 326.76466666666664, "b3867": 171.27800000000002, "b3860": 701.72866666666675, "b3861": 5.7465233333333332, "b3862": 30.472366666666669, "b3863": 155.95533333333333, "b0237": 611.90633333333335, "b4397": 138.089, "b4207": 429.67799999999994, "b0787": 14.220233333333335, "b4136": 75.099800000000002, "b0231": 31.985866666666666, "b3460": 1860.2433333333331, "b1493": 624.25633333333337, "b3462": 137.03633333333332, "b3463": 151.44499999999999, "b3464": 137.85366666666667, "b3465": 92.003699999999995, "b3466": 83.952633333333338, "b4208": 246.08666666666667, "b3468": 125.24900000000001, "b3469": 14.92808, "b1491": 67.303066666666666, "b2733": 70.492866666666657, "b2732": 16.362933333333334, "b2731": 27.346699999999998, "b2730": 32.381866666666667, "b2737": 8.1706799999999991, "b2736": 7.2626500000000007, "b2735": 31.478966666666668, "b2734": 10.792433333333333, "b1497": 3.3405266666666669, "b2739": 7.683183333333333, "b2738": 7.0198266666666669, "b1254": 170.83266666666668, "b1496": 6.7736200000000002, "b0464": 60.266533333333335, "b1863": 270.79700000000003, "b1494": 18.86706666666667, "b2027": 1061.05, "b2026": 350.44599999999997, "b2025": 289.15800000000002, "b2024": 213.06299999999999, "b2023": 287.65333333333336, "b2022": 394.54466666666667, "b2021": 295.87066666666669, "b2020": 216.16099999999997, "b2029": 2093.2366666666662, "b2028": 57.967566666666663, "b3950": 2.6999, "b1619": 498.50100000000003, "b1618": 93.933766666666656, "b3459": 56.194333333333333, "b3951": 8.291500000000001, "b1615": 1.7741766666666665, "b1614": 516.20133333333331, "b1617": 2.6206933333333331, "b1616": 2.6149966666666664, "b1611": 71.811500000000009, "b2429": 10.628446666666667, "b1613": 185.37599999999998, "b2480": 1431.153333333333, "b2672": 599.91899999999987, "b1861": 116.85743333333335, "b3953": 8.671756666666667, "b3916": 852.35566666666671, "b3954": 33.938633333333335, "b4048": 1.3046420000000001, "b3955": 253.87533333333332, "b1927": 234.59966666666665, "b1926": 167.54466666666667, "b1925": 272.35866666666669, "b1924": 239.64633333333333, "b3458": 743.82500000000016, "b1922": 476.47266666666673, "b1921": 325.58366666666666, "b1920": 1582.8133333333335, "b1299": 122.35599999999999, "b1298": 84.857866666666666, "b3957": 372.05266666666665, "b1929": 173.72200000000001, "b1928": 309.83566666666667, "b1101": 2157.5466666666666, "b2423": 333.137, "b1103": 739.30700000000013, "b1102": 8.8345466666666663, "b1105": 384.36599999999999, "b1104": 745.21999999999991, "b1107": 156.09966666666668, "b2422": 502.24233333333336, "b1109": 184.09933333333333, "b1108": 506.95599999999996, "b2421": 426.2163333333333, "b4551": 138.77226666666667, "b4550": 72.838099999999997, "b4553": 22.814733333333333, "b4552": 2.2107733333333335, "b4555": 29.927999999999997, "b4554": 111.819, "b4557": 757.37266666666665, "b4556": 7.1002066666666677, "b4559": 4.1261366666666666, "b4558": 461.85066666666665, "b1396": 7.5108733333333335, "b2426": 66.282866666666678, "b3910": 76.226266666666675, "b4396": 441.4706666666666, "b4395": 117.274, "b4394": 80.942599999999999, "b4393": 157.56700000000001, "b2137": 19.184533333333334, "b4391": 518.62233333333336, "b4390": 145.85233333333335, "b1390": 2.6269286666666667, "b1723": 197.97733333333335, "b2136": 52.010400000000004, "b1725": 192.84833333333333, "b1724": 378.49366666666668, "b1727": 134.36733333333333, "b1726": 185.97499999999999, "b0128": 122.27066666666667, "b1257": 102.11803333333334, "b1392": 5.4482499999999989, "b3794": 82.176400000000001, "b3911": 189.64166666666665, "b3795": 128.04533333333333, "b0740": 1036.8666666666666, "b0741": 4365.5999999999995, "b0742": 1203.0166666666667, "b4183": 2.0476240000000003, "b0129": 29.992799999999999, "b0418": 228.97366666666667, "b0419": 204.524, "b0414": 164.76500000000001, "b0415": 495.15200000000004, "b0416": 730.65133333333324, "b0417": 101.57709999999999, "b0410": 196.16533333333334, "b0411": 1087.0066666666667, "b0412": 27.302433333333337, "b0413": 253.42866666666666, "b4173": 591.07333333333338, "b4172": 2798.4699999999998, "b4171": 769.52133333333347, "b4170": 106.82966666666668, "b4177": 1993.8599999999999, "b4176": 66.596600000000009, "b4175": 812.04399999999998, "b4174": 813.88666666666666, "b4179": 187.48366666666666, "b4178": 109.10013333333335, "b1439": 56.281733333333335, "b1438": 81.218833333333336, "b0795": 59.364866666666671, "b1962": 107.14476666666667, "b0520": 3.0307833333333334, "b0521": 2.8072733333333333, "b0522": 498.24366666666668, "b1960": 45.237133333333333, "b0524": 127.18866666666666, "b0525": 1840.4366666666665, "b0526": 241.71166666666667, "b0527": 5.4426899999999998, "b0528": 308.56, "b1967": 514.11266666666666, "b0765": 64.674366666666671, "b0868": 84.400199999999998, "b1728": 8.8713266666666666, "b0719": 2.7982266666666664, "b0718": 0.44633133333333336, "b0865": 432.33933333333334, "b0258": 31.680733333333336, "b0259": 149.999, "b0864": 308.11166666666668, "b0252": 1.9362699999999997, "b0253": 19.440933333333334, "b0250": 119.23433333333334, "b0251": 15.141499999999999, "b0256": 0.0018639916666666669, "b1969": 75.934733333333327, "b0254": 9.2415266666666671, "b3340": 10548.583333333334, "b1968": 48.549866666666667, "b4150": 36.447066666666672, "b0713": 147.12333333333333, "b3197": 246.65233333333333, "b1629": 89.028900000000007, "b2838": 180.32533333333333, "b0863": 586.64666666666665, "b3451": 23.013500000000004, "b1780": 231.1686666666667, "b0792": 30.270333333333337, "b1869": 193.53466666666668, "b0427": 38.493933333333331, "b1162": 159.69299999999998, "b2839": 22.077833333333331, "b1564": 342.89000000000004, "b3450": 49.614166666666669, "b1563": 277.98433333333332, "b0791": 63.919033333333324, "b4407": 589.8223333333334, "b1562": 271.89533333333333, "b4604": 13.304566666666666, "b4606": 0.0, "b4601": 0.0, "b4600": 26.293666666666667, "b4602": 2089.5499999999997, "b1868": 42.184133333333328, "b4144": 593.10933333333332, "b3453": 79.012200000000007, "b2650": 0.78775100000000009, "b0790": 72.584333333333333, "b3202": 434.3416666666667, "b0567": 22.103700000000003, "b1402": 34.685266666666664, "b1875": 108.24639999999999, "b3452": 15.126066666666667, "b2557": 501.66266666666667, "b0762": 954.17000000000007, "b1569": 2.1437200000000001e-29, "b2556": 53.725000000000001, "b1568": 7.8964666666666703e-08, "b2554": 58.773733333333332, "b4398": 85.190433333333331, "b1764": 351.49366666666668, "b2553": 483.64133333333331, "b1767": 174.99099999999999, "b2552": 61.604933333333328, "b3079": 0.58099166666666668, "b3078": 0.72102133333333329, "b2551": 3641.0799999999999, "b3073": 477.4083333333333, "b3072": 44.409199999999998, "b3071": 73.115499999999997, "b2550": 20.451333333333334, "b3077": 4.2017300000000004, "b3076": 2.3432499999999998, "b3075": 47.0, "b4518": 132.80656666666667, "b3253": 80.595966666666655, "b3252": 75.146533333333323, "b3251": 804.36099999999999, "b2389": 20.737333333333336, "b3709": 1.6134083333333333, "b3708": 5.8374800000000002, "b3255": 1571.7366666666667, "b3705": 870.49766666666665, "b3704": 894.49733333333336, "b3259": 149.75266666666667, "b3258": 42.170666666666669, "b3701": 257.70166666666665, "b3700": 71.105933333333326, "b3703": 2362.1366666666668, "b3702": 369.1133333333334, "b1404": 19.994733333333333, "b2046": 2.3270466666666665, "b1432": 101.28606666666667, "b2420": 46.867566666666669, "b3381": 1.6382950000000001, "b3380": 1.3079799999999999, "b1729": 1391.5566666666666, "b4516": 24.218400000000003, "b3385": 320.51799999999997, "b3384": 503.1613333333334, "b3387": 192.99166666666665, "b3386": 453.11633333333339, "b3389": 496.20333333333338, "b3388": 562.80200000000002, "b2252": 4.5434799999999997, "b2253": 31.381066666666669, "b2254": 26.928666666666668, "b2255": 35.558933333333336, "b2256": 20.714966666666665, "b2257": 12.120766666666668, "b3671": 320.32100000000003, "b3670": 459.11033333333336, "b3673": 0.38098600000000005, "b3672": 473.7526666666667, "b3675": 53.047300000000007, "b3674": 12.077953333333333, "b3677": 32.979366666666671, "b3676": 39.026966666666667, "b3679": 2.2232066666666666, "b3678": 3.6350866666666666, "b1403": 73.898766666666674, "b2812": 88.879333333333321, "b2813": 153.31633333333332, "b2810": 85.050233333333338, "b2811": 83.968833333333336, "b2817": 107.77233333333334, "b3225": 15.705550000000001, "b3456": 382.45333333333332, "b2049": 2.5712233333333336, "b2818": 730.53033333333349, "b1874": 151.916, "b3898": 7.2355566666666675, "b0962": 99.263866666666672, "b2048": 3.1162266666666665, "b3819": 43.007899999999999, "b3818": 3.4516900000000006, "b3203": 1554.3333333333333, "b3811": 179.21266666666668, "b3810": 142.36699999999999, "b3813": 105.20966666666668, "b3812": 135.71333333333334, "b3817": 15.048166666666667, "b3816": 162.46566666666669, "b1641": 1631.596666666667, "b1388": 0.79350933333333329, "b2830": 482.39866666666666, "b1722": 124.45433333333335, "b3499": 119.39033333333333, "b3498": 215.70166666666668, "b0969": 108.0326, "b3495": 2555.0033333333331, "b3494": 181.03899999999999, "b3497": 50.381799999999998, "b3496": 37.570799999999998, "b3491": 27.400333333333332, "b2659": 42.362533333333339, "b3493": 236.42133333333334, "b3492": 55.369933333333336, "b2831": 42.994333333333337, "b2728": 9.9814933333333347, "b2729": 33.705000000000005, "b1876": 328.41833333333335, "b2724": 2.1986183333333336, "b2725": 1.3774433333333331, "b2726": 19.352066666666669, "b2727": 37.367233333333331, "b2720": 3.3451300000000006, "b2721": 3.68465, "b2722": 1.4471666666666667, "b2723": 0.95923000000000014, "b3925": 83.120466666666672, "b3924": 171.048, "b3927": 12.028733333333333, "b3926": 30.529066666666665, "b3921": 41.879799999999996, "b3920": 87.863066666666668, "b3923": 469.99266666666671, "b3922": 263.51366666666667, "b3827": 42.459633333333329, "b4295": 165.726, "b3929": 511.74166666666662, "b3928": 1378.8900000000001, "b1242": 15.594766666666667, "b0915": 104.49900000000001, "b2832": 74.522499999999994, "b4191": 51.389466666666664, "b0893": 916.15933333333339, "b1250": 78.579233333333335, "b4190": 36.62746666666667, "b4193": 3.0051133333333335, "b2030": 9.9017000000000004e-06, "b2032": 354.45266666666663, "b2427": 10.45252, "b2034": 542.99700000000007, "b2035": 207.09100000000001, "b2036": 561.66166666666675, "b2037": 340.52199999999999, "b2038": 562.94166666666672, "b4195": 7.9326800000000013, "b0914": 230.96966666666665, "b2833": 418.06600000000003, "b0147": 46.844033333333329, "b4197": 6.74071, "b1608": 140.16833333333332, "b1609": 68.884, "b1606": 56.514400000000002, "b1607": 117.64696666666669, "b1604": 330.06466666666665, "b4196": 14.956330000000001, "b1602": 1556.0466666666669, "b1603": 1772.8933333333334, "b1600": 19.540633333333332, "b1601": 14.574833333333332, "b1249": 189.321, "b2834": 375.08699999999999, "b1282": 356.94033333333329, "b1873": 2.1205026666666669, "b1280": 154.99833333333333, "b0149": 95.695333333333338, "b1286": 636.36599999999999, "b1287": 221.18766666666667, "b1284": 162.501, "b1285": 94.573833333333326, "b1938": 104.87520000000001, "b1939": 132.13566666666665, "b1288": 2078.0799999999999, "b1289": 20.755133333333333, "b1112": 81.719566666666665, "b1113": 48.146099999999997, "b1110": 20.491833333333332, "b1111": 146.90899999999999, "b1116": 109.375, "b1117": 149.33966666666666, "b1114": 147.96799999999999, "b1115": 1.2025819999999998, "b1118": 158.63900000000001, "b1119": 181.971, "b1872": 8.5483466666666672, "b4542": 208.50633333333334, "b4543": 110.29860000000001, "b3909": 7.2784766666666663, "b4541": 0.81903499999999996, "b0649": 14.535566666666668, "b0648": 3.9247600000000005, "b4544": 6.4109133333333332, "b4545": 0.0, "b0645": 1.2265463333333335, "b0644": 5.0492933333333339, "b4548": 2.1069033333333334, "b0646": 1.7127033333333335, "b0641": 678.73233333333337, "b0640": 186.07366666666667, "b0643": 237.20333333333335, "b0642": 599.62633333333338, "b3238": 41.402633333333334, "b4381": 137.02000000000001, "b1738": 54.760099999999994, "b1739": 1583.0966666666666, "b4384": 961.20066666666662, "b4385": 44.143233333333335, "b4386": 35.132199999999997, "b4387": 39.817033333333335, "b4388": 129.55766666666668, "b4389": 118.80933333333333, "b1730": 2.8263099999999999, "b1731": 59.942199999999993, "b1736": 16.065733333333338, "b1737": 11.148683333333333, "b1734": 9.5834199999999985, "b1735": 30.092866666666669, "b3745": 50.736566666666668, "b0731": 1.1561950000000001, "b0730": 41.908099999999997, "b0733": 555.50599999999997, "b2033": 490.19633333333331, "b0735": 274.40333333333336, "b0734": 490.13266666666664, "b0737": 316.93400000000003, "b0736": 309.93366666666662, "b0739": 137.16466666666668, "b0738": 169.83966666666666, "b0889": 1748.0066666666664, "b0888": 741.1636666666667, "b0469": 485.09799999999996, "b0468": 64.394533333333342, "b0399": 37.703833333333336, "b0398": 43.760666666666673, "b3115": 4.8029599999999997, "b0393": 164.197, "b0392": 50.767466666666671, "b0391": 536.56599999999992, "b0390": 124.80933333333333, "b0397": 40.384299999999996, "b0396": 23.636833333333332, "b0467": 46.248199999999997, "b0394": 47.599499999999999, "b1426": 104.81673333333333, "b1167": 13.607156666666667, "b1424": 154.08533333333332, "b0913": 6.3655599999999994, "b1422": 224.09299999999999, "b1423": 15.284999999999998, "b1420": 166.06433333333334, "b2039": 570.68466666666666, "b4166": 52.878433333333334, "b4167": 92.25330000000001, "b4160": 217.95466666666667, "b4161": 238.11299999999997, "b1428": 52.971666666666671, "b1429": 32.173866666666669, "b0043": 1.9602133333333331, "b0042": 1.5175660000000002, "b3113": 14.050533333333334, "b3428": 452.53533333333331, "b0041": 1.3244333333333334, "b0912": 2303.8566666666666, "b0040": 0.92553533333333338, "b0089": 139.99866666666665, "b0088": 228.44699999999997, "b0087": 196.15166666666664, "b0086": 221.745, "b0085": 237.48666666666668, "b0084": 238.79999999999998, "b0083": 216.79100000000003, "b0082": 259.47399999999999, "b0081": 238.68933333333334, "b0080": 231.80866666666668, "b0267": 0.59136, "b0266": 98.757299999999987, "b0265": 36.119266666666668, "b0264": 7.1987500000000004, "b0263": 2.5972633333333333, "b0262": 5.2669766666666673, "b0261": 50.790066666666668, "b0260": 45.197233333333337, "b1406": 74.965699999999998, "b0044": 0.34528666666666669, "b0269": 3.1081533333333335, "b3119": 0.0, "b0065": 35.363066666666668, "b0064": 68.103533333333345, "b0067": 43.7072, "b0066": 50.053500000000007, "b0061": 2.3131633333333332, "b0060": 26.561599999999999, "b0063": 3.2902233333333335, "b0062": 5.40219, "b1368": 12.203473333333335, "b0069": 34.118099999999998, "b0068": 210.63999999999999, "b1407": 4.2814866666666669, "b1878": 37.910500000000006, "b4316": 176.01333333333332, "b4638": 0.0, "b2129": 50.812366666666662, "b1605": 16.401533333333333, "b4383": 463.44900000000007, "b3508": 86.998666666666665, "b3507": 37.715366666666661, "b3054": 48.389766666666667, "b4310": 46.727766666666668, "b3505": 147.87099999999998, "b2425": 602.25166666666667, "b2047": 1.4797200000000001, "b0423": 148.11266666666666, "b3231": 7427.6800000000003, "b3504": 1.0444386666666665, "b3424": 115.20400000000001, "b4613": 531.67733333333342, "b3503": 28.428066666666666, "b4184": 2.7501133333333332, "b1779": 12545.433333333334, "b4618": 192.03033333333335, "b3050": 4.4650633333333332, "b3501": 10.90188, "b3500": 241.77100000000004, "b3230": 9171.409999999998, "b3425": 128.38200000000001, "b0919": 42.112366666666667, "b2904": 130.12266666666667, "b3233": 550.91233333333332, "b3738": 1882.6833333333332, "b3064": 119.214, "b3065": 4037.7033333333329, "b3066": 303.28833333333336, "b3067": 647.78699999999992, "b3060": 10.680539999999999, "b3061": 2.8664433333333332, "b3062": 0.95197999999999994, "b3063": 1.0230539999999999, "b1283": 359.11433333333338, "b3068": 185.31499999999997, "b0917": 419.82366666666667, "b4050": 11.396266666666667, "b2905": 100.43013333333333, "b2900": 237.44833333333335, "b0916": 21.714100000000002, "b2901": 199.50266666666664, "b0911": 6234.5299999999997, "b0523": 400.14333333333337, "b2902": 16.177199999999999, "b0910": 291.44299999999998, "b1930": 156.22366666666667, "b2903": 57.418533333333336, "b3248": 209.62733333333335, "b3249": 183.82366666666667, "b3718": 15.951933333333335, "b3719": 4.0131333333333332, "b3716": 21.331999999999997, "b3717": 35.153666666666673, "b3714": 412.65633333333335, "b3247": 240.60900000000001, "b3712": 79.204799999999992, "b3241": 13.526703333333332, "b3710": 11.060683333333335, "b3243": 78.142133333333334, "b0173": 62.473466666666667, "b1281": 362.85666666666663, "b2906": 122.76400000000001, "b2907": 138.22433333333333, "b3392": 5.3065966666666666, "b3393": 5.3485466666666666, "b3390": 952.94799999999998, "b3391": 4.8866300000000003, "b3396": 59.033666666666669, "b3397": 304.61000000000001, "b3394": 1.4991513333333335, "b3395": 6.0867000000000004, "b2946": 144.143, "b1361": 13.597056666666667, "b3399": 138.27566666666667, "b3662": 25.20913333333333, "b3663": 19.223143333333333, "b3660": 66.024866666666654, "b3661": 588.08600000000013, "b3666": 30.577466666666666, "b3667": 15.632366666666664, "b3664": 1.4325966666666667, "b3665": 14.844033333333334, "b3234": 87.483633333333344, "b3668": 26.434700000000003, "b3669": 142.82533333333333, "b1932": 32.871699999999997, "b2283": 662.48900000000003, "b2282": 454.8300000000001, "b2281": 435.06933333333336, "b2280": 280.31999999999999, "b2539": 16.936800000000002, "b2538": 32.140833333333333, "b2829": 261.52866666666665, "b2828": 187.33399999999997, "b2827": 258.23200000000003, "b2826": 5.2293166666666666, "b2537": 56.024833333333333, "b2536": 22.681633333333334, "b2823": 22.79686666666667, "b2530": 650.74699999999996, "b2821": 64.966699999999989, "b2532": 247.80966666666666, "b3809": 185.30266666666668, "b3237": 601.80266666666671, "b3802": 219.63766666666666, "b3803": 242.18366666666665, "b3800": 4.0585733333333325, "b3801": 11.234366666666666, "b3806": 440.90266666666662, "b3807": 185.52866666666668, "b3804": 163.11066666666667, "b3805": 219.05266666666662, "b2620": 260.95299999999997, "b2623": 23.368099999999998, "b2622": 125.59199999999998, "b2625": 7.0311733333333324, "b2624": 0.65282333333333331, "b3423": 124.62266666666666, "b2626": 5.4568099999999999, "b3486": 115.21966666666667, "b3487": 116.90813333333334, "b3484": 1.9603599999999999, "b3485": 105.60289999999999, "b3482": 4.8446766666666665, "b3483": 4.7363299999999997, "b3480": 7.0952699999999993, "b3481": 49.144133333333336, "b3379": 1.7358513333333334, "b2758": 15.401933333333332, "b4498": 31.500966666666667, "b2273": 2.227676666666667, "b2751": 806.89766666666674, "b2750": 295.40466666666663, "b2126": 23.808766666666667, "b2752": 1085.7233333333334, "b2755": 28.774366666666669, "b2754": 35.271999999999998, "b2757": 26.232200000000002, "b2756": 26.70183333333333, "b3936": 4185.9233333333332, "b3937": 46.777133333333332, "b3934": 104.90533333333333, "b2271": 2.0034733333333334, "b3932": 305.62066666666664, "b3933": 148.72799999999998, "b3930": 82.952766666666676, "b3931": 448.86666666666662, "b0554": 11.321733333333333, "b3938": 572.5866666666667, "b3939": 266.41966666666667, "b4499": 6.6011099999999994, "b0463": 364.1103333333333, "b3952": 3.6747133333333335, "b2127": 57.083566666666663, "b2275": 14.424833333333334, "b1862": 6.68825, "b4018": 177.58600000000001, "b1440": 37.955900000000007, "b1639": 61.260100000000001, "b1638": 251.81933333333333, "b4505": 171.023, "b1633": 67.201900000000009, "b1632": 59.360966666666663, "b1631": 79.34086666666667, "b1630": 85.623666666666665, "b1637": 598.84100000000001, "b1636": 111.83966666666667, "b1635": 332.96566666666672, "b1634": 21.004433333333335, "b1751": 37.232033333333334, "b4546": 61.707166666666666, "b4547": 155.77756666666667, "b3752": 88.072999999999993, "b3201": 331.30233333333337, "b4085": 8.4202466666666673, "b2824": 17.148669999999999, "b3750": 62.432099999999998, "b3751": 196.78200000000001, "b1129": 153.73066666666668, "b1128": 319.09200000000004, "b1127": 190.37300000000002, "b1126": 230.40333333333334, "b1125": 95.726166666666686, "b1124": 156.01166666666666, "b1123": 839.447, "b0647": 0.36716333333333334, "b1121": 5.8001000000000005, "b1120": 185.49733333333333, "b1707": 80.390333333333331, "b1706": 135.02833333333334, "b1705": 21.704266666666665, "b1704": 321.18000000000001, "b1703": 134.929, "b1702": 512.65133333333335, "b4579": 6.1623766666666668, "b4578": 2.72072, "b0656": 147.13266666666667, "b4576": 7.9404866666666658, "b4575": 49.765633333333334, "b3207": 1067.771, "b1259": 116.78460000000001, "b1258": 66.603099999999998, "b4571": 264.54300000000001, "b0651": 55.059233333333331, "b3208": 58.403333333333329, "b4379": 7.3593466666666671, "b4378": 17.300133333333335, "b3209": 202.58399999999997, "b4375": 352.90266666666668, "b4374": 145.90233333333333, "b4377": 51.351466666666674, "b4376": 1464.5799999999999, "b4371": 140.18766666666667, "b4373": 192.91966666666667, "b4372": 210.23266666666666, "b4380": 15.070333333333332, "b2370": 68.75236666666666, "b2822": 57.299733333333336, "b4382": 110.86899999999999, "b2376": 6.45235, "b0722": 1207.8666666666668, "b0723": 979.23533333333341, "b0720": 1709.3799999999999, "b0721": 1062.2733333333333, "b0726": 816.27666666666664, "b0727": 1104.3446666666666, "b0724": 1230.9233333333334, "b0897": 592.78499999999997, "b1383": 63.692466666666661, "b1382": 111.57353333333333, "b1381": 32.437199999999997, "b1380": 52.428800000000003, "b1387": 2.1664233333333334, "b1386": 6.518606666666666, "b1385": 24.088433333333331, "b1384": 21.912333333333333, "b0478": 97.723133333333337, "b0479": 54.393766666666664, "b0472": 451.84566666666666, "b0473": 368.54466666666667, "b0470": 125.02066666666667, "b0471": 871.64633333333325, "b0476": 7.9192633333333333, "b2018": 1256.2433333333331, "b0474": 1448.8799999999999, "b0475": 63.023733333333332, "b4119": 12.331996666666667, "b1732": 420.37533333333334, "b1411": 10.64634, "b2019": 294.20299999999997, "b1415": 253.33699999999999, "b4262": 155.34700000000001, "b4111": 531.87633333333338, "b4110": 106.44233333333334, "b4113": 54.59256666666667, "b4112": 33.375400000000006, "b1414": 148.756, "b4114": 7.149516666666667, "b4117": 3.9232866666666664, "b2408": 8.7835266666666669, "b4289": 6.2691533333333327, "b4288": 6.2378633333333333, "b2820": 72.432833333333335, "b4281": 47.885733333333327, "b4280": 50.303499999999993, "b4282": 1.3061400000000001, "b4284": 32.192399999999999, "b4287": 18.304633333333332, "b4286": 6.1014733333333337, "b0098": 307.62300000000005, "b0099": 30.465533333333337, "b4068": 27.251433333333335, "b4637": 958.43266666666659, "b0090": 144.82300000000001, "b0091": 265.12866666666667, "b0092": 335.50799999999998, "b0093": 229.09133333333332, "b3430": 560.90966666666657, "b2407": 2.2421833333333332, "b0096": 1881.5966666666666, "b0097": 278.69600000000003, "b0270": 4.8971566666666666, "b0271": 8.3336666666666677, "b0272": 131.15799999999999, "b2406": 13.025043333333334, "b0274": 8.0833500000000011, "b0275": 37.749633333333328, "b0276": 21.214400000000001, "b0277": 30.460399999999996, "b0278": 9.1328999999999994, "b2016": 274.48500000000001, "b4622": 0.0, "b2879": 2.276953666666667, "b4025": 942.42633333333333, "b4024": 792.9086666666667, "b4027": 1.0791199999999999, "b4026": 29.968999999999998, "b4021": 35.005966666666666, "b4020": 42.617899999999999, "b4023": 158.42533333333333, "b4022": 103.46256666666666, "b1698": 7.4191166666666666, "b4029": 11.162266666666667, "b4028": 0.084697333333333333, "b0078": 444.37266666666665, "b4595": 704.39033333333327, "b4594": 20.775079999999999, "b4596": 362.34666666666664, "b4590": 0.0, "b4593": 30.756533333333334, "b4592": 95.63600000000001, "b4599": 127.95609999999999, "b4598": 652.06299999999999, "b4492": 29.726433333333333, "b0385": 5.7647666666666666, "b0386": 205.75999999999999, "b0387": 71.386733333333339, "b0380": 76.355233333333331, "b0781": 218.73366666666666, "b0382": 232.24433333333332, "b0383": 29.055433333333337, "b4568": 958.93766666666659, "b0388": 424.62033333333329, "b0389": 505.9883333333334, "b1516": 11.353566666666666, "b4620": 9.8042466666666659, "b0465": 73.246766666666659, "b3972": 213.63833333333332, "b4569": 4.4630633333333334, "b4623": 9.733036666666667, "b1945": 139.553, "b4621": 0.72344666666666668, "b3878": 1.9053366666666669, "b4627": 4.4185100000000004, "b4626": 0.0, "b0886": 107.41933333333333, "b4628": 0.0, "b4494": 1.4977883333333333, "b1947": 90.698399999999992, "b1517": 16.643899999999999, "b0732": 16.704499999999999, "b3434": 37.072066666666665, "b1941": 57.890366666666665, "b1741": 30.568533333333335, "b1940": 135.35499999999999, "b0881": 340.29866666666669, "b4495": 5.8463133333333337, "b0880": 2002.8599999999999, "b4264": 70.294966666666667, "b3244": 180.506, "b3134": 1.6453266666666666, "b1740": 581.44033333333334, "b3011": 368.63366666666667, "b3010": 51.228400000000001, "b3013": 10.471163333333333, "b3012": 242.6096666666667, "b3014": 20.361000000000001, "b1760": 78.575766666666667, "b3019": 165.40733333333333, "b1949": 50.230699999999992, "b1948": 43.086933333333342, "b1238": 172.90833333333333, "b3461": 518.26566666666668, "b3239": 104.94143333333334, "b4047": 2.3430033333333333, "b3729": 904.5236666666666, "b3728": 157.53300000000002, "b4497": 4.1480066666666673, "b4046": 114.90366666666667, "b3723": 1.7597866666666668, "b3722": 0.92246166666666662, "b3721": 2.1520600000000001, "b3720": 2.9983633333333333, "b3727": 63.995533333333334, "b2665": 809.68500000000006, "b3725": 144.47933333333333, "b3724": 114.28466666666667, "b4044": 19.307266666666667, "b4043": 303.55600000000004, "b2912": 57.637166666666666, "b4042": 128.51633333333334, "b3477": 10.384549999999999, "b4041": 196.03633333333335, "b3476": 43.601399999999991, "b3092": 19.511133333333333, "b4040": 93.611833333333337, "b3438": 135.35533333333333, "b0461": 229.12666666666667, "b3129": 157.85500000000002, "b3128": 13.877000000000001, "b3659": 2.8242700000000003, "b0460": 780.00833333333333, "b3657": 2.9815900000000002, "b3656": 8.5207666666666668, "b3655": 110.91033333333333, "b3654": 394.39733333333334, "b3653": 40.573866666666667, "b3120": 1.7197733333333334, "b3651": 208.28399999999999, "b3650": 416.8486666666667, "b4063": 21.28166666666667, "b3836": 1513.1733333333334, "b3347": 791.00233333333335, "b3346": 400.08666666666664, "b3341": 10090.273333333333, "b3832": 19.702000000000002, "b3343": 210.636, "b3342": 8034.9466666666667, "b2526": 196.50999999999999, "b2527": 175.07300000000001, "b2524": 598.97699999999998, "b2525": 425.36833333333334, "b2522": 218.88133333333334, "b2835": 41.55266666666666, "b2836": 67.828433333333336, "b3838": 467.63366666666667, "b3001": 35.289066666666663, "b4049": 90.801766666666666, "b4189": 69.696566666666669, "b0549": 2.733166666666667, "b4062": 101.85026666666666, "b0505": 11.533783333333332, "b2473": 75.939000000000007, "b1427": 95.189266666666683, "b4118": 19.174866666666663, "b2632": 10.938879999999999, "b2633": 2.8140033333333334, "b2630": 358.96133333333336, "b2631": 252.64166666666668, "b2636": 11.113006666666669, "b2637": 7.8958366666666668, "b2634": 0.77775000000000005, "b2635": 0.93612666666666666, "b4168": 164.20233333333331, "b2380": 25.988299999999999, "b3478": 9.5054600000000011, "b4169": 112.50066666666667, "b2748": 258.31799999999998, "b2749": 121.87233333333334, "b3242": 2.1703433333333333, "b0059": 108.72466666666666, "b2707": 79.831366666666668, "b2742": 572.89166666666677, "b2743": 166.78933333333333, "b2740": 6.4626966666666661, "b1421": 41.992899999999999, "b2746": 184.88833333333332, "b2747": 147.10933333333332, "b2744": 222.67466666666667, "b2745": 256.77699999999999, "b3903": 2.6026899999999999, "b3902": 1.3637999999999997, "b3901": 5.3869766666666665, "b3900": 2.6319876666666668, "b3907": 5.3041299999999998, "b3906": 3.7363199999999996, "b3905": 3.5284499999999999, "b3904": 1.1714186666666666, "b2381": 96.814399999999992, "b4064": 272.02466666666669, "b3908": 2070.0266666666666, "b3848": 77.91043333333333, "b2703": 3.5632046666666661, "b1584": 382.77266666666668, "b4162": 154.07900000000001, "b4067": 25.107299999999999, "b3956": 961.38300000000015, "b3046": 12.543766666666668, "b2580": 112.9465, "b4066": 2.291843333333333, "b0273": 604.00666666666655, "b3047": 6.099496666666667, "b2581": 174.45233333333331, "b1138": 22.589200000000002, "b1139": 52.46823333333333, "b2495": 477.61400000000003, "b2417": 4542.3966666666665, "b4521": 10.836036666666667, "b1130": 481.79966666666661, "b1131": 661.22333333333324, "b0896": 18.178633333333334, "b1133": 444.12666666666661, "b1134": 107.17826666666667, "b1135": 121.43233333333335, "b1136": 7006.586666666667, "b1137": 14.434066666666666, "b1710": 421.45366666666672, "b1711": 48.178599999999996, "b1712": 2916.4433333333332, "b1713": 660.34199999999998, "b1714": 514.34900000000005, "b1715": 165.40666666666667, "b3194": 135.41233333333332, "b1717": 11969.833333333334, "b1718": 8735.4899999999998, "b1719": 1513.05, "b0661": 344.8776666666667, "b0660": 357.66033333333331, "b2582": 114.75766666666668, "b4565": 4.3443433333333337, "b4566": 7.7894333333333341, "b4567": 1.5389133333333334, "b1762": 13.772833333333333, "b3229": 905.90966666666679, "b4366": 6.5483166666666675, "b4367": 407.78233333333333, "b4364": 26.715966666666663, "b4365": 1.5669866666666667, "b4362": 97.654466666666664, "b4363": 15.980700000000001, "b4360": 165.27199999999996, "b4361": 99.033999999999992, "b1394": 2.4067366666666667, "b1395": 5.25901, "b0462": 358.61100000000005, "b1397": 16.766333333333336, "b3195": 153.86000000000001, "b3045": 20.520033333333334, "b1518": 22.112766666666669, "b1393": 2.4185500000000002, "b2583": 35.989933333333333, "b1398": 19.757400000000001, "b1399": 64.976600000000005, "b1624": 186.44866666666667, "b1625": 38.569066666666664, "b1626": 173.11666666666665, "b1627": 119.14699999999999, "b1620": 21.654366666666665, "b1621": 10.177043333333332, "b1622": 71.032300000000006, "b1623": 71.81246666666668, "b0717": 1.4298566666666668, "b0716": 4.2672233333333329, "b0715": 11.495996666666665, "b0714": 99.656233333333333, "b1628": 112.00433333333335, "b3189": 397.50966666666665, "b0711": 265.09066666666672, "b0710": 276.03333333333336, "b0529": 388.0623333333333, "b2920": 2.9745466666666665, "b3636": 15062.166666666666, "b1519": 88.129566666666662, "b3406": 89.463000000000008, "b3332": 4.1016199999999996, "b4108": 124.18833333333333, "b4109": 67.637799999999984, "b1408": 0.95197999999999994, "b1409": 0.37659666666666669, "b4102": 0.58354933333333336, "b4100": 0.22813333333333333, "b4101": 0.81223666666666672, "b1400": 85.645266666666657, "b4107": 41.75033333333333, "b4104": 0.078123999999999999, "b4105": 1.7500553333333333, "b2921": 21.825666666666667, "b3043": 8.6621166666666678, "b4298": 5.69048, "b4299": 3.3947900000000004, "b4292": 23.593, "b4293": 81.692699999999988, "b4290": 12.594116666666666, "b4291": 9.5728133333333343, "b4296": 5.0011166666666673, "b4297": 14.089866666666666, "b4294": 37.151666666666664, "b3333": 6.354849999999999, "b3190": 458.36599999999999, "b3835": 120.88933333333334, "b2882": 5.5330800000000009, "b4488": 545.62066666666669, "b0288": 20.427199999999999, "b0285": 6.9851833333333344, "b0284": 11.358133333333333, "b0287": 926.10433333333333, "b0286": 12.269566666666668, "b0281": 108.348, "b0280": 292.7953333333333, "b0283": 11.094746666666666, "b4036": 40.220133333333337, "b4037": 25.477833333333333, "b4034": 81.593699999999998, "b4035": 16.088733333333334, "b4032": 15.842566666666665, "b4033": 16.216100000000001, "b4030": 92.285533333333333, "b4031": 6.1126933333333326, "b0466": 75.516666666666666, "b0048": 146.327, "b3191": 360.32466666666664, "b3479": 9.0251200000000011, "b4038": 1.8885033333333334, "b4039": 102.95103333333334, "b4586": 2.4950733333333335, "b4587": 60.753133333333331, "b4487": 22.135229999999996, "b4582": 6.6903099999999993, "b4580": 14.315166666666665, "b4581": 42.778700000000008, "b3250": 213.19299999999998, "b3405": 240.78599999999997, "b3726": 56.923000000000002, "b4588": 0.0, "b4589": 5.6561999999999992, "b0686": 88.111766666666668, "b0446": 56.82116666666667, "b0445": 8.7969866666666672, "b0444": 109.84116666666667, "b0443": 23.91033333333333, "b0442": 15.760866666666665, "b0441": 370.16266666666667, "b0440": 3101.9799999999996, "b0884": 3919.7100000000005, "b0650": 5.554826666666667, "b0918": 370.55933333333331, "b0449": 21.145733333333329, "b0448": 26.411566666666669, "b2328": 218.70566666666664, "b3257": 46.557400000000001, "b2329": 382.01466666666664, "b3018": 175.99599999999998, "b1586": 154.04499999999999, "b2925": 2939.376666666667, "b0268": 3.4349833333333333, "b4485": 7.9221266666666672, "b3256": 1039.5653333333332, "b4639": 0.0, "b4634": 5.5796780000000004, "b4636": 3.2979699999999998, "b3958": 578.87766666666664, "b4630": 15.480966666666667, "b4631": 7.8420333333333332, "b4632": 0.0, "b2790": 167.03333333333333, "b4615": 1.9988300000000001, "b4561": 26.7743, "b4689": 2.2433100000000001e-12, "b4233": 221.90033333333335, "b1007": 6.3557499999999996, "b4331": 23.600333333333335, "b2521": 139.75999999999999, "b3125": 23.65346666666667, "b4330": 3.6120866666666664, "b4116": 5.2880733333333332, "b4685": 45.844200000000001, "b4332": 10.0526, "b4612": 0.0, "b3834": 231.92033333333333, "b4684": 0.0, "b4019": 288.08866666666665, "b4483": 64.013833333333338, "b4687": 419.5506666666667, "b3002": 491.49066666666664, "b3003": 97.809566666666669, "b4523": 373.33033333333333, "b4686": 587.43366666666668, "b3006": 399.33933333333334, "b3005": 383.61833333333334, "b3008": 259.29400000000004, "b3009": 103.4508, "b4680": 0.0, "b2416": 2800.4633333333336, "b4339": 21.3841, "b2928": 83.414600000000007, "b4231": 8.8963166666666655, "b4482": 7.4107799999999999, "b0540": 18.819733333333335, "b4232": 481.40066666666667, "b3228": 813.7890000000001, "b0750": 424.72666666666669, "b3222": 25.734066666666667, "b4234": 257.14600000000002, "b3220": 10.79893, "b3221": 62.092599999999997, "b3226": 132.42766666666668, "b3227": 3.0923933333333333, "b3224": 6.7102399999999998, "b4235": 215.00666666666666, "b2929": 130.38766666666666, "b3136": 0.71973433333333325, "b1879": 37.299233333333341, "b4236": 97.06440000000002, "b4481": 74.149266666666662, "b3137": 0.3508633333333333, "b4237": 31.611199999999997, "b2800": 6.0059466666666665, "b3126": 2.26749, "b1658": 434.00533333333334, "b3643": 205.88800000000001, "b1360": 3.7209766666666666, "b3132": 1.3732199999999999, "b1581": 3.7253566666666664, "b3133": 6.7556566666666669, "b3648": 622.9763333333334, "b3649": 1172.4533333333336, "b3130": 166.06300000000002, "b3138": 3.3671333333333333, "b3139": 1.2568166666666667, "b3640": 454.02833333333336, "b3641": 311.86799999999999, "b3642": 24.265866666666668, "b3121": 0.82443066666666664, "b3644": 259.8923333333334, "b3645": 9.3937799999999996, "b3646": 9.5961766666666666, "b3647": 5.59978}, {"b3356": 265.47299999999996, "b3357": 1257.1833333333332, "b2519": 25.073066666666666, "b2518": 66.928566666666669, "b3352": 123.57033333333334, "b3353": 72.623633333333331, "b3350": 14.952063333333333, "b3351": 32.069000000000003, "b2513": 395.048, "b2512": 496.05099999999999, "b2511": 223.90533333333335, "b2510": 35.124000000000002, "b2517": 133.84533333333334, "b2516": 395.80666666666667, "b2515": 464.31599999999997, "b2514": 583.91233333333332, "b3355": 125.67366666666665, "b3824": 209.60566666666668, "b3825": 194.79366666666667, "b3826": 93.172666666666672, "b2199": 47.584833333333336, "b2198": 63.026333333333334, "b2197": 154.35400000000001, "b2196": 35.178566666666661, "b2195": 47.92476666666667, "b2194": 27.692833333333336, "b2193": 168.76866666666669, "b2192": 131.55933333333334, "b2190": 37.367700000000006, "b3734": 3284.0933333333328, "b3735": 2052.0966666666668, "b3736": 3478.8799999999997, "b3737": 3287.9433333333332, "b2359": 6.485780000000001, "b2358": 0.084865333333333334, "b2609": 2927.6933333333332, "b2608": 4141.9099999999999, "b2355": 2.8409200000000006, "b2354": 21.881499999999999, "b2357": 3.504, "b2356": 0.0, "b2351": 174.09833333333333, "b2350": 191.95100000000002, "b2353": 16.202833333333334, "b2352": 49.767833333333328, "b2175": 949.61933333333343, "b2174": 31.097366666666662, "b2177": 54.979399999999998, "b2176": 51.534300000000002, "b2171": 316.16533333333331, "b2170": 14.497613333333334, "b2173": 30.243433333333332, "b2172": 6.1348133333333337, "b3455": 224.69899999999998, "b2179": 40.330633333333331, "b2178": 39.561133333333338, "b3986": 7196.7433333333329, "b2997": 652.11166666666668, "b2996": 746.77833333333331, "b2995": 314.75633333333332, "b2994": 317.28866666666664, "b2993": 312.90800000000002, "b3919": 3148.4799999999996, "b2991": 110.35933333333332, "b2990": 209.68499999999997, "b1897": 67.526743333333329, "b3915": 228.46133333333333, "b1895": 119.81066666666668, "b3917": 37.581600000000002, "b1893": 13.748206666666666, "b1892": 328.98233333333337, "b1891": 235.06700000000001, "b1890": 541.90700000000004, "b3472": 409.39966666666669, "b0046": 48.120366666666662, "b1097": 80.021466666666655, "b1096": 57.807633333333335, "b1095": 1131.4733333333334, "b1094": 29746.0, "b1093": 1896.7766666666666, "b1092": 787.67799999999988, "b1091": 580.85699999999997, "b1090": 403.01466666666664, "b1099": 92.823633333333348, "b1098": 177.88333333333335, "b0045": 6.0415666666666654, "b2395": 42.176366666666667, "b4012": 10.455463333333334, "b1176": 503.52466666666669, "b2777": 53.396899999999995, "b2776": 3.9221966666666668, "b2775": 2.24268, "b2774": 2.1653699999999998, "b2771": 2.9742109999999999, "b2770": 7.0090733333333333, "b2779": 8888.753333333334, "b2778": 1.090106, "b1273": 383.73666666666668, "b1272": 188.63166666666666, "b1271": 131.303, "b1270": 83.858400000000003, "b1277": 240.87899999999999, "b1276": 49.105433333333337, "b1275": 228.809, "b1274": 336.92533333333336, "b1279": 599.5573333333333, "b1278": 109.6664, "b4573": 23.719800000000003, "b4359": 75.640333333333331, "b4358": 1.0407433333333334, "b1913": 200.36566666666667, "b4353": 155.803, "b4352": 96.981100000000012, "b4351": 102.71883333333334, "b4350": 133.85066666666668, "b4357": 14.664786666666666, "b1859": 81.366033333333334, "b4355": 646.1436666666666, "b4354": 770.649, "b1858": 143.86966666666666, "b1178": 90.348166666666657, "b2298": 100.617, "b1179": 281.65899999999993, "b0708": 23.1511, "b0709": 65.317999999999998, "b1653": 37.937233333333332, "b1652": 139.821, "b1655": 87.564933333333329, "b1654": 441.12266666666665, "b0878": 95.077733333333342, "b0879": 59.666666666666664, "b0700": 17.947900000000001, "b0877": 653.17299999999989, "b0702": 13.936779999999999, "b0703": 5.5387066666666662, "b0704": 6.1360066666666668, "b0705": 2.6926233333333331, "b0706": 4.4763399999999995, "b0707": 37.842700000000001, "b4137": 127.1887, "b1457": 3.8309366666666667, "b4135": 184.78533333333334, "b4133": 14.615990000000002, "b4132": 0.93240333333333336, "b4131": 2.1176133333333333, "b1456": 5.7647266666666672, "b4052": 247.249, "b1455": 0.0, "b4139": 297.15666666666669, "b4138": 863.07733333333329, "b1479": 203.54900000000001, "b1478": 28.493333333333329, "b1454": 26.5976, "b1471": 0.20337433333333332, "b1453": 12.59427, "b1473": 62.914566666666666, "b1472": 0.0, "b1475": 2.9451300000000002, "b1474": 6.8684733333333332, "b1477": 87.520266666666657, "b1452": 12.855066666666668, "b1323": 206.726, "b4570": 4.5783743333333335, "b0109": 197.56500000000003, "b0674": 265.78299999999996, "b0675": 360.38166666666666, "b0676": 258.22833333333335, "b0677": 113.00416666666666, "b4486": 26.743033333333333, "b3730": 628.9516666666666, "b0678": 114.27033333333334, "b0679": 87.896833333333348, "b3731": 2811.7199999999998, "b1595": 28.405666666666665, "b3732": 3405.1566666666672, "b0298": 47.779233333333337, "b0299": 20.995033333333335, "b0296": 8.6791233333333331, "b0297": 0.065992000000000009, "b0294": 4.4743699999999995, "b0295": 50.730633333333337, "b0292": 9.9695066666666659, "b0293": 29.227466666666668, "b0290": 11.270209999999999, "b1328": 56.561266666666661, "b1505": 1.2568993333333334, "b1504": 4.5986889999999994, "b1507": 62.258833333333335, "b1506": 28.081416666666669, "b0058": 46.938266666666664, "b1500": 0.0, "b1503": 0.0, "b1502": 0.68591666666666662, "b0054": 613.89366666666672, "b0055": 122.657, "b4480": 84.875833333333333, "b0050": 298.10599999999999, "b0051": 326.14066666666668, "b0052": 248.33133333333333, "b0053": 663.7596666666667, "b2604": 27.337366666666668, "b2294": 885.19033333333334, "b2603": 68.307933333333338, "b2602": 10.430466666666668, "b0450": 0.0, "b0451": 21.537400000000002, "b0904": 1703.3066666666666, "b0453": 51.639499999999998, "b0454": 212.05566666666664, "b0903": 11448.370000000001, "b0456": 7.113833333333333, "b0457": 27.536833333333334, "b0458": 30.650166666666667, "b0459": 47.393466666666676, "b2600": 392.16900000000004, "b0908": 697.41566666666677, "b0909": 18.188066666666668, "b1769": 4.4401833333333327, "b2295": 222.136, "b2934": 0.15726933333333334, "b4649": 16.871199999999998, "b4648": 88.754000000000005, "b4641": 261.22166666666669, "b4640": 64.653399999999991, "b3358": 116.303, "b4642": 4.8545333333333334, "b4644": 0.0, "b4647": 5.0215333333333334e-05, "b4646": 54.1526, "b2258": 1.1565466666666666, "b3411": 17.955033333333333, "b2297": 1679.3433333333332, "b2077": 16.748133333333332, "b3359": 457.20666666666665, "b2290": 136.62800000000001, "b3039": 39.693300000000001, "b3038": 166.94000000000003, "b3037": 303.21566666666666, "b3035": 709.37733333333335, "b3034": 190.35900000000001, "b3033": 187.90066666666667, "b3032": 370.52266666666668, "b3031": 288.66266666666667, "b3030": 183.76900000000001, "b3413": 115.14, "b3918": 37.652499999999996, "b2291": 56.193166666666663, "b2992": 323.32133333333337, "b3587": 4.2619933333333337, "b3586": 3.8594333333333335, "b3585": 18.668559999999999, "b3584": 9.4124366666666663, "b3583": 13.503826666666667, "b3582": 5.1960600000000001, "b3581": 3.5701533333333333, "b3580": 3.5563066666666665, "b1431": 181.69233333333332, "b3589": 1.4169799999999999, "b3588": 8.5326033333333324, "b2584": 44.202966666666669, "b1768": 113.84156666666667, "b1896": 112.61413333333333, "b2292": 75.578099999999992, "b2586": 65.80380000000001, "b1894": 53.113633333333325, "b3859": 132.23366666666666, "b3858": 473.08533333333327, "b3091": 21.644099999999998, "b3912": 352.76333333333332, "b3090": 45.042533333333331, "b3103": 182.55566666666664, "b3102": 56.3185, "b3101": 7.2487333333333339, "b3100": 304.07599999999996, "b3107": 85.67413333333333, "b3106": 13.01829, "b3105": 104.80013333333333, "b3104": 8.569186666666667, "b3363": 301.04500000000002, "b3362": 78.426833333333335, "b3361": 29.318300000000004, "b3360": 48.163199999999996, "b3367": 33.554433333333328, "b3366": 64.434066666666666, "b3365": 138.72133333333332, "b3364": 60.288233333333331, "b2259": 73.096033333333324, "b3095": 154.17100000000002, "b3369": 8.3262666666666671, "b3368": 113.52820000000001, "b3094": 154.73233333333332, "b3693": 16.788733333333333, "b3691": 5.4837333333333333, "b3690": 4.8631433333333334, "b3697": 276.49166666666667, "b3696": 38.15443333333333, "b3216": 8.4966466666666651, "b3699": 301.54933333333332, "b3096": 176.87933333333334, "b2188": 221.78966666666668, "b2180": 54.627233333333329, "b2181": 55.762866666666667, "b2182": 162.14466666666667, "b2183": 371.79466666666667, "b2184": 35.180900000000001, "b2185": 5118.5600000000004, "b2186": 180.05566666666667, "b2187": 1176.4863333333333, "b2618": 141.53600000000003, "b3740": 75.572066666666672, "b3215": 5.9310400000000003, "b3214": 66.673833333333334, "b3213": 1282.1633333333332, "b3212": 1391.53, "b3211": 68.053166666666669, "b2349": 31.599599999999999, "b2346": 310.81566666666663, "b2347": 23.230900000000002, "b2344": 20.11769, "b2345": 4.2313800000000006, "b2342": 1.5865066666666667, "b2343": 527.10833333333335, "b2340": 351.67800000000005, "b2341": 9.6724466666666657, "b2166": 2.1787816666666666, "b2167": 85.824166666666656, "b2164": 16.801133333333336, "b2165": 2.4593433333333334, "b2162": 1.6773566666666666, "b2163": 8.0183999999999997, "b2160": 79.494066666666654, "b2161": 3.0240793333333329, "b2168": 53.633299999999998, "b2169": 69.470199999999991, "b1888": 525.51333333333332, "b1889": 393.57133333333331, "b2982": 203.71199999999999, "b2983": 3.2419233333333328, "b2984": 1.23255, "b2985": 2.38809, "b2986": 0.6100133333333333, "b2987": 4.9105400000000001, "b1880": 109.39573333333334, "b1881": 368.09799999999996, "b1882": 350.60133333333334, "b1883": 95.612633333333335, "b1884": 217.4186666666667, "b1885": 638.92899999999997, "b1886": 1039.0843333333332, "b1887": 857.25599999999997, "b2100": 20.967066666666668, "b3329": 1.81471, "b2102": 45.241833333333339, "b2548": 2.1197599999999999, "b2504": 327.42266666666666, "b2505": 9.3241999999999994, "b2506": 11.026863333333333, "b2507": 622.17499999999995, "b2500": 364.79666666666668, "b2501": 186.29133333333334, "b2502": 210.92600000000002, "b2503": 13.442329999999998, "b2104": 128.89633333333333, "b0328": 15.130683333333335, "b2508": 740.38166666666666, "b2509": 269.83566666666667, "b2105": 58.622700000000002, "b1080": 164.26866666666666, "b1081": 114.1142, "b1082": 483.83666666666664, "b1083": 856.20166666666671, "b1084": 421.59300000000002, "b1085": 1.8214399999999999, "b1086": 131.55266666666668, "b1087": 341.95066666666662, "b1088": 2660.0900000000001, "b1089": 5860.2200000000003, "b2107": 201.07833333333335, "b4069": 5.0119866666666661, "b1522": 40.735533333333336, "b1521": 14.801766666666666, "b4006": 362.34099999999995, "b2760": 5.4452066666666665, "b2761": 9.0827966666666651, "b2762": 491.99500000000006, "b1520": 63.726366666666671, "b2764": 476.48766666666671, "b2765": 140.12899999999999, "b2766": 10.93141, "b2767": 2.6418766666666667, "b2768": 6.5469266666666668, "b2769": 6.271256666666666, "b1246": 2341.5033333333336, "b4415": 6.8405333333333331, "b4345": 28.980999999999998, "b4346": 53.69233333333333, "b4347": 15.895023333333333, "b1268": 19.204333333333334, "b1269": 286.10399999999998, "b4342": 82.238966666666656, "b1264": 420.93400000000003, "b1265": 0.0, "b1266": 121.31600000000002, "b1267": 192.63833333333332, "b1260": 597.24099999999999, "b1261": 585.45233333333329, "b1262": 403.38166666666666, "b1263": 403.22399999999999, "b4061": 11.243033333333335, "b4060": 301.45933333333329, "b1247": 3131.6400000000008, "b4146": 86.747566666666671, "b1529": 78.579799999999992, "b1528": 53.031666666666666, "b4529": 277.09333333333331, "b2819": 58.139166666666675, "b4065": 99.807000000000002, "b0037": 19.305599999999998, "b1642": 467.971, "b1643": 10.9734, "b0849": 34.916933333333333, "b0848": 178.70466666666667, "b1646": 75.212733333333333, "b1647": 124.84133333333334, "b1644": 26.831866666666667, "b1645": 10.128673333333333, "b0843": 61.287333333333329, "b0842": 34.91493333333333, "b0841": 151.97133333333332, "b0840": 151.82300000000001, "b0847": 114.584, "b0846": 19.374700000000001, "b0845": 41.285866666666664, "b0844": 87.557433333333336, "b4120": 12.699770000000001, "b4121": 46.906466666666667, "b4122": 83.784266666666667, "b4123": 128.054, "b0119": 69.556899999999999, "b0118": 229.27933333333331, "b4126": 10.281966666666667, "b4127": 37.293366666666664, "b0115": 648.97066666666672, "b0114": 888.50666666666666, "b0117": 5.3136666666666672, "b0116": 569.73966666666672, "b0111": 86.797299999999993, "b0110": 99.569933333333339, "b0113": 147.26300000000001, "b0112": 883.61999999999989, "b1468": 9.61768, "b1469": 4.9638366666666665, "b1245": 3161.7233333333334, "b1462": 9.3164433333333339, "b1463": 29.133199999999999, "b1460": 2.7213566666666669, "b1461": 186.88, "b1466": 5.3024899999999997, "b1467": 6.957962666666667, "b1464": 94.778733333333321, "b1465": 8.4121566666666663, "b0591": 3.4623266666666672, "b0590": 1.9974540000000001, "b0593": 0.81374066666666656, "b0592": 6.7445766666666671, "b0595": 10.140023333333332, "b0594": 3.2958466666666664, "b0597": 11.658030000000002, "b0596": 18.855333333333334, "b0599": 144.72, "b0598": 16.714200000000002, "b0601": 16.877736666666667, "b0600": 162.65099999999998, "b0603": 0.94994666666666661, "b0602": 5.6283333333333339, "b0605": 3607.9733333333334, "b0604": 54.85456666666667, "b0607": 474.15366666666665, "b0606": 435.09533333333337, "b0608": 15.216246666666665, "b0029": 231.75699999999998, "b0028": 349.12700000000001, "b1514": 4.058791666666667, "b1515": 3.2526933333333332, "b1512": 20.784033333333333, "b1513": 1.1459266666666668, "b1511": 11.980600000000001, "b0021": 14.025833333333333, "b0020": 95.580933333333334, "b4016": 109.45800000000001, "b0022": 50.032566666666668, "b0025": 513.84733333333327, "b0024": 25.790900000000004, "b0027": 591.32333333333338, "b4013": 943.26966666666658, "b0537": 70.756900000000002, "b0535": 3.6394533333333334, "b0933": 15.916423333333334, "b0932": 204.535, "b0931": 858.62733333333335, "b0930": 1073.5100000000002, "b0937": 2.5565466666666667, "b0936": 5.53972, "b0935": 7.7737933333333329, "b0934": 7.0212766666666662, "b0533": 0.90194999999999992, "b0939": 3.8292233333333336, "b0938": 11.634283333333334, "b0929": 13256.033333333333, "b3715": 102.06766666666665, "b0531": 0.0, "b0869": 97.798400000000001, "b3240": 9.1473466666666656, "b0530": 13.509776666666667, "b1241": 7339.7733333333335, "b3713": 196.11499999999998, "b0335": 3.4304166666666664, "b0334": 0.50509666666666664, "b0337": 286.5556666666667, "b0336": 187.13666666666666, "b0331": 0.45034000000000002, "b0330": 1.0218733333333334, "b0333": 1.2719696666666669, "b3711": 35.609033333333336, "b0339": 2.7891933333333334, "b0338": 17.032176666666668, "b4658": 32.430699999999995, "b4659": 113.60266666666666, "b3135": 12.131353333333331, "b4652": 0.67304999999999993, "b4653": 0.0, "b4650": 4.0406333333333331, "b4651": 2.9551433333333335, "b4656": 145.21246666666664, "b4657": 2.6774133333333334, "b4654": 0.0, "b4655": 0.0, "b1809": 260.00633333333332, "b3218": 170.06699999999998, "b2289": 323.00233333333335, "b1236": 498.41199999999998, "b3028": 168.04733333333331, "b3029": 1124.3776666666665, "b3020": 60.418533333333336, "b3021": 143.65133333333333, "b3022": 143.47053333333335, "b3023": 23.330600000000004, "b3024": 80.405966666666657, "b3025": 27.092966666666669, "b3026": 13.3316, "b3027": 0.48948333333333333, "b2849": 1.1688799999999999, "b3422": 11.493633333333333, "b1027": 39.651599999999995, "b3590": 158.05600000000001, "b3591": 147.60933333333332, "b3592": 52.194266666666664, "b3593": 8.7387866666666678, "b3594": 9.1515799999999992, "b3595": 6.2224466666666665, "b3596": 2.3538443333333334, "b3597": 13.521486666666666, "b3598": 10.1457, "b3599": 108.84076666666665, "b2415": 4036.1333333333332, "b3114": 5.4111400000000005, "b4667": 0.0, "b3116": 15.409169999999998, "b3117": 0.17066700000000001, "b3110": 11.981146666666667, "b4666": 0.0, "b3118": 1.0284266666666666, "b4665": 0.0, "b4664": 0.0, "b3983": 4303.4533333333338, "b3398": 51.273099999999999, "b4662": 26.798400000000001, "b3378": 14.3401, "b4661": 16.816566666666667, "b3374": 13.338066666666668, "b3375": 95.432933333333324, "b3376": 10.48034, "b3377": 5.8884599999999994, "b3370": 0.040438333333333333, "b3371": 5.3103533333333335, "b1379": 76.06783333333334, "b3688": 513.38033333333328, "b3689": 64.707133333333331, "b3684": 9.2155733333333334, "b3685": 108.22286666666666, "b3686": 27.394333333333336, "b3687": 264.36799999999999, "b3680": 4.5665866666666668, "b1248": 332.32099999999997, "b3683": 0.81571266666666675, "b3200": 473.94, "b3753": 14.1913, "b2379": 87.104499999999987, "b2378": 32.797533333333334, "b3204": 479.96233333333333, "b3205": 543.85299999999995, "b3206": 362.0986666666667, "b3755": 317.97733333333332, "b2373": 3.8370599999999997, "b2372": 0.24019100000000002, "b2371": 7.8152166666666671, "b4668": 199.66033333333334, "b2377": 92.85326666666667, "b4218": 70.249066666666678, "b2375": 5.0869633333333333, "b2374": 1.7127733333333335, "b2153": 754.23266666666677, "b2152": 61.711099999999995, "b2151": 9.1498733333333337, "b2150": 5.1407400000000001, "b2157": 58.127800000000001, "b2156": 651.62833333333322, "b2155": 13.4566, "b2154": 192.19066666666666, "b2405": 37.939766666666664, "b0771": 5.5971966666666662, "b2159": 105.66356666666667, "b2158": 53.03693333333333, "b2400": 758.59566666666672, "b0784": 59.329033333333335, "b0770": 1.0460013333333333, "b2979": 5.4405700000000001, "b0773": 156.501, "b2975": 5.7528123333333339, "b3973": 74.214399999999998, "b2977": 25.950599999999998, "b0772": 284.1943333333333, "b2971": 33.527099999999997, "b2970": 6.9163066666666664, "b3974": 166.54266666666669, "b2972": 25.387600000000003, "b2081": 124.58666666666666, "b2080": 148.84136666666666, "b2083": 3.8066533333333332, "b2082": 52.499966666666666, "b2085": 0.52873999999999999, "b2086": 34.156933333333335, "b2089": 22.262600000000003, "b2088": 47.545366666666666, "b2571": 299.08533333333338, "b2570": 204.91399999999999, "b2573": 691.80799999999999, "b2572": 1008.9976666666668, "b2575": 80.213233333333321, "b2574": 394.30766666666665, "b2577": 23.500266666666665, "b2576": 127.44666666666666, "b2579": 1089.1643333333334, "b2578": 29.775133333333333, "b2944": 39.241099999999996, "b1079": 258.11433333333338, "b1078": 555.5723333333334, "b2945": 17.193866666666668, "b1075": 771.62866666666662, "b1074": 597.51833333333332, "b1077": 371.59766666666661, "b1076": 937.88166666666666, "b1071": 939.89766666666674, "b1070": 793.06899999999996, "b1073": 1042.6826666666666, "b1072": 255.24199999999996, "b1981": 107.25830000000001, "b1983": 613.54933333333338, "b1982": 213.35999999999999, "b1985": 37.212899999999998, "b1987": 56.692633333333333, "b0882": 629.25866666666661, "b1988": 10.024143333333335, "b0432": 35.511733333333332, "b2286": 480.77999999999997, "b2889": 65.2851, "b2888": 0.48130333333333336, "b2285": 583.93433333333326, "b2881": 9.9256366666666676, "b2880": 6.1559633333333332, "b2883": 21.766900000000003, "b2284": 346.61666666666662, "b2887": 8.1605466666666668, "b2886": 14.895189999999999, "b2535": 11.194899999999999, "b4147": 1156.0033333333333, "b1931": 21.316666666666666, "b2799": 55.571199999999997, "b2798": 72.679899999999989, "b2534": 3.1075700000000004, "b2795": 233.26833333333335, "b2794": 94.375099999999989, "b2797": 61.340066666666665, "b2796": 136.41033333333334, "b2791": 47.481400000000008, "b2825": 16.641866666666669, "b2793": 196.39133333333334, "b2792": 105.7835, "b1219": 510.90466666666663, "b1218": 108.81959999999999, "b4333": 39.855899999999998, "b2288": 545.80000000000007, "b4335": 355.44533333333334, "b4334": 218.66333333333333, "b4337": 61.423999999999999, "b4336": 33.073133333333338, "b1211": 172.19200000000001, "b1210": 201.35766666666669, "b1213": 125.61233333333332, "b1212": 85.155100000000004, "b1215": 630.35266666666666, "b1214": 219.88433333333333, "b1217": 88.906933333333328, "b1216": 24.603833333333331, "b1189": 121.13946666666668, "b1188": 55.963099999999997, "b2533": 279.87866666666667, "b1181": 105.32770000000001, "b1180": 147.75166666666667, "b1183": 24.852466666666668, "b1182": 25.921766666666667, "b1185": 371.3533333333333, "b1184": 19.415266666666668, "b1187": 191.30600000000001, "b1186": 180.67233333333334, "b0854": 50.284533333333343, "b0855": 19.056100000000001, "b0856": 4.2967500000000003, "b0857": 27.538700000000002, "b0850": 53.827133333333336, "b0851": 115.8394, "b0852": 77.754233333333332, "b0853": 286.488, "b1255": 215.429, "b0858": 30.196200000000001, "b0859": 31.1828, "b1853": 133.67933333333335, "b1852": 440.49766666666665, "b1851": 76.476666666666674, "b1850": 582.56733333333329, "b1857": 109.05, "b1856": 91.358400000000003, "b1679": 39.947033333333337, "b1678": 153.56999999999999, "b1677": 86445.166666666657, "b1676": 1771.47, "b1675": 88.045933333333323, "b1674": 72.516233333333332, "b1673": 28.828299999999999, "b1672": 47.4086, "b1671": 29.644400000000001, "b1670": 24.160966666666667, "b1325": 108.79883333333333, "b1324": 1189.201, "b1327": 9.6996333333333329, "b1326": 172.09866666666667, "b1321": 71.284100000000009, "b1320": 45.777999999999999, "b0108": 0.31761766666666663, "b1322": 62.738900000000001, "b0106": 16.478863333333333, "b0107": 15.314599999999999, "b0104": 279.09466666666668, "b4484": 14.131183333333334, "b0102": 188.751, "b0103": 170.6046666666667, "b1459": 1.4609066666666666, "b0101": 492.2953333333333, "b1695": 4.2576666666666663, "b1694": 0.99897999999999998, "b1697": 1.3894633333333333, "b1696": 44.0383, "b1691": 0.2580696666666667, "b1690": 0.81075333333333333, "b1693": 119.08566666666665, "b1692": 8.4215466666666661, "b4245": 542.12, "b4244": 722.41833333333341, "b1329": 85.21159999999999, "b4246": 459.71600000000007, "b1699": 4.6119833333333338, "b4240": 11.311933333333334, "b4243": 1268.79, "b4242": 49.911999999999999, "b0582": 84.77706666666667, "b0583": 11.070223333333333, "b0580": 26.140246666666666, "b0581": 28.356099999999998, "b0586": 7.175819999999999, "b0587": 1.0970173333333333, "b0584": 8.3848666666666656, "b0585": 0.44221333333333335, "b0588": 1.6910533333333333, "b0589": 5.8436666666666666, "b1877": 25.96411333333333, "b0612": 3.8558066666666666, "b0613": 0.23794199999999999, "b0610": 89.704799999999992, "b0611": 128.70366666666666, "b0616": 2.3252233333333332, "b0617": 3.6285216666666664, "b0614": 0.93264333333333338, "b0615": 2.9269266666666667, "b1871": 114.00366666666666, "b0618": 0.47378333333333328, "b0619": 28.343466666666668, "b1870": 119.30899999999998, "b1256": 13.386080000000002, "b1657": 16.306133333333332, "b1936": 0.0, "b1656": 1445.5799999999999, "b1523": 98.431333333333328, "b0876": 56.724233333333338, "b0038": 20.700333333333333, "b0039": 39.461533333333335, "b1527": 1.4950266666666667, "b1526": 41.062600000000003, "b1525": 39.908166666666666, "b1524": 124.14, "b0032": 254.16900000000001, "b0033": 272.69666666666666, "b0030": 16.669499999999999, "b0031": 297.85300000000001, "b0036": 2.2375633333333336, "b0874": 91.117366666666669, "b0034": 621.41533333333336, "b0035": 5.0038166666666664, "b0875": 45.522500000000001, "b0866": 163.351, "b1937": 177.67600000000002, "b0872": 25.237266666666667, "b0873": 13.909366666666665, "b2299": 302.59833333333336, "b0928": 1112.0733333333335, "b0870": 232.80200000000002, "b0547": 0.0, "b0924": 207.25233333333335, "b0925": 146.53200000000001, "b0926": 884.75166666666667, "b0871": 85.910633333333337, "b0920": 40.753233333333334, "b0921": 194.18600000000001, "b0922": 163.01133333333334, "b0923": 184.97533333333334, "b0518": 0.22215099999999999, "b0326": 3.1153066666666667, "b0327": 28.01957333333333, "b0324": 50.351666666666667, "b0325": 95.837800000000016, "b4663": 1185.9466666666665, "b0323": 4.3090033333333331, "b0320": 2.0714999999999999, "b0321": 2.5653633333333334, "b1253": 223.28166666666667, "b4669": 8153.4333333333334, "b0329": 295.25533333333334, "b4465": 4.8043699999999996, "b4464": 14.083566666666668, "b4467": 17.355599999999999, "b4466": 26.990400000000005, "b4461": 103.35076666666667, "b4460": 24.984956666666665, "b4463": 5.3138899999999998, "b4462": 2.602033333333333, "b4130": 6.9658466666666667, "b4469": 103.06779999999999, "b4468": 1.8566766666666663, "b0511": 0.36855333333333334, "b0545": 3.0891899999999999, "b3324": 4.7241733333333329, "b3323": 5.1231566666666666, "b1355": 10.312166666666666, "b3322": 26.839733333333339, "b2238": 3.4758, "b2239": 70.378533333333337, "b0542": 25.144366666666667, "b2236": 90.247266666666675, "b2237": 55.039866666666661, "b2234": 72.19383333333333, "b0689": 10.882986666666666, "b2235": 138.46299999999999, "b1237": 5430.9666666666662, "b0688": 529.81066666666663, "b2232": 317.02699999999999, "b0543": 35.518700000000003, "b2233": 25.378, "b2230": 8.1397033333333351, "b3502": 8.8133999999999997, "b2231": 572.42500000000007, "b1391": 5.3822986666666672, "b2759": 10.068659999999999, "b3569": 24.517733333333336, "b3568": 8.3419166666666662, "b3565": 19.980033333333335, "b3564": 9.8288233333333341, "b3567": 6.2800233333333333, "b3566": 3.5086033333333333, "b3561": 15.508273333333333, "b3560": 653.49300000000005, "b3563": 5.2104633333333332, "b3562": 6.2595766666666668, "b4506": 0.0, "b4504": 4.194, "b3161": 161.25633333333334, "b3160": 21.720399999999998, "b3163": 1800.29, "b3162": 285.85666666666663, "b3165": 5023.6199999999999, "b3164": 1049.0533333333333, "b3167": 348.55900000000003, "b3166": 232.1396666666667, "b3169": 541.92333333333329, "b0685": 65.95653333333334, "b4503": 0.87097333333333327, "b0687": 430.07300000000004, "b1499": 0.85317666666666669, "b1476": 24.289100000000001, "b2753": 77.769833333333338, "b3309": 6469.2133333333331, "b3308": 8075.3833333333341, "b0867": 170.17966666666666, "b3301": 5410.293333333334, "b3300": 5542.0166666666664, "b3303": 4182.0066666666671, "b3302": 4772.6766666666672, "b3305": 4571.5033333333331, "b3304": 4276.706666666666, "b3307": 5458.5299999999997, "b3306": 4657.0733333333328, "b1498": 6.8528566666666668, "b2364": 15.301550000000001, "b2365": 8.5480466666666661, "b2366": 21.053666666666668, "b2367": 2.9740133333333332, "b2360": 8.0937766666666668, "b2361": 0.24185100000000001, "b2362": 9.1163333333333334, "b2363": 13.042623333333333, "b2368": 0.8981933333333334, "b2369": 376.52466666666669, "b2837": 87.930099999999996, "b3935": 67.572833333333335, "b3769": 256.75966666666665, "b2251": 82.209666666666678, "b3766": 10085.383333333333, "b3765": 9.7652900000000002, "b3764": 1453.3966666666668, "b3415": 22.215966666666663, "b3414": 359.84899999999999, "b3417": 68.2744, "b3416": 52.182966666666665, "b2148": 4.4989099999999995, "b2149": 1.3706466666666668, "b2418": 265.81900000000002, "b2419": 21.630899999999997, "b2144": 73.665366666666671, "b2145": 70.10293333333334, "b2146": 35.906799999999997, "b2147": 37.753233333333334, "b2140": 18.072533333333336, "b2141": 65.725999999999999, "b2142": 83.592066666666668, "b2143": 148.11566666666667, "b3785": 263.09999999999997, "b3784": 375.56900000000002, "b3787": 126.03033333333333, "b3786": 174.43933333333334, "b3781": 1716.7866666666666, "b3780": 605.84700000000009, "b2968": 13.44359, "b2969": 2.6773333333333333, "b2966": 39.277466666666669, "b2964": 40.330366666666663, "b2965": 65.742699999999999, "b2962": 254.35199999999998, "b2963": 88.334500000000006, "b2960": 152.82333333333335, "b2961": 95.530033333333336, "b2092": 3437.3400000000001, "b2093": 5987.8966666666665, "b2091": 1204.6099999999999, "b2096": 5271.9833333333336, "b2097": 353.26633333333331, "b2094": 4651.1166666666668, "b2095": 6220.5666666666666, "b2098": 14.25985666666667, "b2099": 21.246733333333335, "b1486": 3.0928433333333332, "b2562": 231.37800000000001, "b2563": 183.99833333333333, "b2560": 163.32300000000001, "b2561": 66.616799999999998, "b2566": 404.55233333333331, "b2567": 442.40933333333334, "b2564": 405.54366666666664, "b2565": 145.92466666666667, "b1480": 1274.6636666666666, "b2568": 302.39133333333336, "b2569": 367.24633333333333, "b1481": 12.373566666666667, "b0179": 1370.7533333333333, "b1068": 144.75066666666669, "b1069": 74.319466666666671, "b1066": 229.65700000000001, "b1067": 209.7353333333333, "b1064": 305.17500000000001, "b1065": 52.954000000000001, "b1062": 672.20299999999997, "b1063": 184.24666666666667, "b1060": 386.09633333333335, "b1061": 293.27500000000003, "b1992": 37.053733333333334, "b1993": 36.319499999999998, "b1990": 113.76356666666668, "b1991": 46.452200000000005, "b1996": 56.724400000000003, "b1997": 84.142533333333333, "b1994": 147.90200000000002, "b0447": 42.097033333333329, "b1999": 19.4057, "b2877": 23.975533333333331, "b0175": 275.61133333333333, "b2898": 348.30633333333338, "b2899": 90.606633333333335, "b4522": 143.11396666666667, "b2892": 160.07566666666665, "b2893": 174.16300000000001, "b2890": 867.16300000000001, "b2891": 698.88700000000006, "b2896": 274.75966666666665, "b2897": 303.38399999999996, "b2894": 80.903433333333339, "b0172": 1079.8766666666666, "b2394": 84.870933333333326, "b2788": 7.8916433333333345, "b2789": 1.5684666666666667, "b2786": 59.753566666666671, "b2787": 23.290400000000002, "b2784": 215.52633333333333, "b2785": 37.611799999999995, "b2782": 104.72556666666668, "b2783": 139.48443333333333, "b2780": 906.57799999999997, "b2781": 75.337333333333333, "b4322": 15.775133333333335, "b4323": 13.239066666666666, "b1208": 384.70066666666662, "b1209": 279.49166666666667, "b4326": 116.67933333333333, "b4327": 91.184300000000007, "b4324": 101.3411, "b4325": 10.624426666666666, "b1202": 49.306566666666662, "b1203": 198.01066666666665, "b1200": 169.34, "b1201": 23.924499999999998, "b1206": 175.21199999999999, "b1207": 1669.8800000000001, "b1204": 140.43799999999999, "b1205": 137.56966666666668, "b1198": 209.63066666666666, "b1199": 163.00366666666667, "b1192": 133.511, "b1193": 149.82466666666667, "b1190": 73.110666666666674, "b1191": 103.90106666666667, "b1196": 5.62622, "b1197": 23.448499999999999, "b1194": 268.34466666666668, "b1195": 17.589266666666667, "b0821": 14.067846666666666, "b0820": 233.66366666666667, "b0823": 6.906673333333333, "b0822": 44.088200000000001, "b0825": 27.194466666666667, "b0824": 5.5138619999999996, "b0827": 109.61799999999999, "b0826": 81.251233333333346, "b0829": 483.05133333333333, "b0828": 714.17300000000012, "b0350": 1.3883533333333336, "b1668": 43.03626666666667, "b1669": 22.056066666666666, "b1848": 357.67133333333328, "b1849": 222.68733333333333, "b1660": 35.850100000000005, "b1661": 1906.21, "b1662": 567.42700000000002, "b1663": 103.29873333333335, "b1664": 221.79899999999998, "b1841": 317.09433333333334, "b1842": 140.80700000000002, "b1667": 757.74433333333343, "b1336": 5.5992366666666662, "b1337": 4.1162133333333335, "b1334": 440.71199999999999, "b1335": 106.2312, "b1332": 727.20833333333337, "b1333": 714.97833333333335, "b1330": 64.430800000000005, "b1331": 201.97799999999998, "b4490": 0.27990999999999999, "b4491": 13.715233333333332, "b0131": 1164.4033333333334, "b0130": 35.713033333333335, "b0137": 2.5210500000000002, "b0136": 3.6693266666666666, "b1338": 1.8323476666666665, "b1339": 14.316666666666668, "b1686": 393.07633333333325, "b1687": 483.63866666666667, "b1684": 27.163666666666668, "b1685": 950.02933333333328, "b1682": 22.952500000000001, "b1683": 30.276633333333333, "b1680": 34.739100000000001, "b1681": 32.491099999999996, "b4256": 135.28466666666665, "b4257": 1.0535133333333333, "b4254": 142.43233333333333, "b0291": 4.3129099999999996, "b4252": 265.98733333333331, "b4253": 15.923966666666667, "b1688": 283.8313333333333, "b1689": 4.802906666666666, "b4003": 10.376563333333335, "b4002": 6.8463000000000003, "b4001": 108.45460000000001, "b4000": 4093.1900000000001, "b0629": 7.1528099999999997, "b0628": 515.80066666666664, "b0627": 622.12833333333344, "b1501": 10.409463333333333, "b0624": 255.09999999999999, "b0623": 22277.233333333334, "b0622": 18.665710000000001, "b0621": 197.61099999999999, "b0620": 43.035599999999995, "b0007": 42.3508, "b0006": 87.91546666666666, "b0005": 137.55833333333337, "b0004": 1669.0799999999999, "b0003": 2042.0799999999999, "b4005": 305.21533333333332, "b0001": 8567.3833333333332, "b0552": 3.9432766666666672e-07, "b0890": 236.31499999999997, "b4004": 19.303066666666666, "b0559": 127.70233333333333, "b0558": 7.8684666666666665, "b0009": 80.307233333333329, "b0008": 1595.3733333333332, "b4078": 176.47533333333331, "b4079": 214.25099999999998, "b1538": 153.34333333333333, "b1539": 1081.9566666666667, "b1534": 19.308733333333333, "b1535": 34.345300000000002, "b1536": 69.11160000000001, "b1537": 10.229433333333333, "b1530": 36.328733333333332, "b1531": 49.452166666666663, "b1532": 36.688233333333329, "b1533": 56.805733333333336, "b4528": 2.2451920983333333, "b0891": 264.36666666666667, "b1508": 59.44466666666667, "b0959": 55.507133333333336, "b0958": 118.61200000000001, "b0489": 155.50933333333333, "b0488": 132.57673333333332, "b0483": 184.61933333333332, "b0482": 103.6827, "b0481": 171.2586666666667, "b0480": 123.94833333333334, "b0487": 229.48233333333334, "b0486": 104.82856666666667, "b0485": 87.205433333333346, "b0484": 108.80113333333334, "b0892": 146.78800000000001, "b0555": 17.835196666666665, "b0313": 5.3036599999999998, "b0312": 11.317426666666668, "b0311": 5.51586, "b0310": 0.273175, "b0317": 1.364584, "b0316": 20.643833333333333, "b0315": 27.8368, "b0314": 7.9687599999999996, "b4678": 0.0, "b4679": 31.224100000000004, "b0319": 6.7182166666666658, "b0318": 42.263633333333331, "b3044": 75.939433333333326, "b4476": 8.7393833333333326, "b4477": 7.3887633333333333, "b4474": 12.762030000000001, "b4475": 33.870333333333335, "b4472": 57.761233333333337, "b4473": 77.445466666666661, "b4470": 22.062799999999999, "b4471": 10.99403, "b3042": 370.63733333333329, "b4478": 11.485163333333333, "b4479": 43.072833333333335, "b3040": 144.99633333333333, "b0861": 262.80899999999997, "b3041": 464.72733333333332, "b2399": 167.56800000000001, "b0557": 731.99566666666669, "b2398": 145.68306666666669, "b2648": 0.0, "b0895": 125.33833333333332, "b0906": 35.529566666666668, "b0907": 2800.1133333333332, "b0452": 98.992199999999983, "b0905": 63.176166666666667, "b2390": 14.791199999999998, "b0902": 282.13299999999998, "b2393": 163.36233333333334, "b0900": 33.292366666666666, "b3578": 2.1568966666666669, "b3579": 0.4567133333333333, "b3576": 2.5513593333333335, "b3577": 2.9333066666666667, "b3574": 134.16066666666666, "b0901": 2.9328933333333338, "b3572": 263.84966666666668, "b3573": 75.865099999999998, "b3570": 241.26566666666668, "b3571": 9.8791600000000006, "b2645": 6.199043333333333, "b1944": 246.07833333333335, "b2644": 0.41899999999999998, "b0550": 0.85167333333333328, "b3172": 535.80766666666671, "b3173": 10.457586666666666, "b3170": 551.55966666666666, "b3176": 369.00999999999999, "b3177": 88.489599999999996, "b3175": 2972.7966666666671, "b3178": 953.72566666666671, "b3179": 731.51433333333341, "b0553": 698.6583333333333, "b3318": 4553.9799999999996, "b3319": 4004.7533333333336, "b1761": 2536.9166666666665, "b3312": 3748.1733333333336, "b3313": 4840.5633333333335, "b3310": 5771.3666666666659, "b3311": 5653.2999999999993, "b3316": 4666.0366666666669, "b3317": 4496.413333333333, "b3314": 4381.2600000000002, "b3315": 5458.6166666666677, "b4075": 14.201766666666666, "b2311": 87.456000000000003, "b2310": 10.690133333333334, "b2313": 703.46033333333332, "b2312": 414.22166666666664, "b2315": 84.067099999999996, "b2314": 189.10900000000001, "b2317": 99.398666666666657, "b2316": 1022.7866666666667, "b2319": 185.26066666666668, "b2318": 122.74566666666665, "b1046": 32.884333333333331, "b3778": 62.54056666666667, "b3779": 207.47766666666666, "b1047": 7.1911799999999992, "b0047": 41.605233333333338, "b3770": 1067.6223333333335, "b3771": 503.41766666666666, "b3772": 385.77700000000004, "b3773": 25.066233333333333, "b3774": 2220.02, "b3775": 369.24966666666666, "b3777": 77.969933333333344, "b2139": 3.8112933333333334, "b3407": 157.74766666666667, "b3404": 90.566533333333325, "b2428": 21.600059999999999, "b3402": 27.182166666666664, "b3403": 199.48133333333331, "b3400": 138.19159999999999, "b3401": 116.19530000000002, "b2131": 42.762099999999997, "b2130": 26.614066666666663, "b2133": 236.98933333333332, "b2132": 150.23833333333334, "b2135": 53.0959, "b2134": 159.11733333333333, "b3408": 130.03266666666664, "b3409": 130.95133333333334, "b4278": 31.383600000000001, "b2959": 488.21933333333328, "b2958": 50.585100000000004, "b3792": 70.543533333333343, "b3793": 32.721533333333333, "b3790": 82.565566666666669, "b3791": 153.03433333333331, "b2953": 140.63666666666666, "b2952": 227.36466666666669, "b2951": 137.27833333333334, "b2950": 8.0897433333333328, "b2957": 121.04466666666667, "b2956": 5.9640333333333331, "b2955": 97.281966666666676, "b2954": 135.57166666666669, "b1048": 402.80000000000001, "b0860": 532.48799999999994, "b4279": 7.8277366666666666, "b1049": 250.72766666666666, "b1490": 32.69466666666667, "b2229": 8.1427033333333316, "b2559": 173.50999999999999, "b2558": 13.381233333333332, "b2225": 9.5541166666666673, "b2224": 7.591359999999999, "b2555": 92.0244, "b2226": 5.841756666666666, "b2221": 0.73887333333333327, "b2220": 17.103800000000003, "b2223": 2.5446433333333336, "b2222": 0.094231999999999996, "b2045": 7.1502966666666667, "b2044": 10.051830000000001, "b1059": 165.821, "b1058": 3.5545666666666667, "b2041": 463.01600000000002, "b2040": 408.19666666666672, "b2043": 16.321133333333336, "b2042": 988.50900000000001, "b1053": 28.271066666666666, "b1051": 186.54299999999998, "b1050": 124.3005, "b1057": 8.7694933333333331, "b1056": 10.844153333333333, "b1055": 26.180166666666668, "b1054": 141.14766666666665, "b0794": 66.721400000000003, "b1251": 661.67366666666669, "b1319": 1.4635133333333332, "b4496": 20.232933333333335, "b0658": 627.60733333333326, "b1252": 59.137933333333336, "b0657": 157.524, "b0654": 26.980833333333333, "b0655": 93.722499999999982, "b4319": 48.395933333333339, "b4318": 25.390200000000004, "b4317": 46.660333333333334, "b0652": 42.766100000000002, "b4315": 356.23366666666669, "b4314": 2101.5433333333335, "b4313": 11.657629999999999, "b4312": 226.39933333333332, "b4311": 2.2084600000000001, "b4572": 5.1950099999999999, "b0799": 29.128233333333338, "b1708": 387.88466666666665, "b0832": 132.12586666666667, "b0833": 55.04443333333333, "b0830": 364.08299999999991, "b0831": 236.75666666666666, "b0836": 1841.4666666666665, "b0837": 12.640363333333333, "b0834": 31.613499999999998, "b0835": 93.176166666666674, "b0838": 184.78966666666668, "b0839": 194.15366666666668, "b3985": 7463.5900000000001, "b1839": 151.709, "b1838": 8.9841300000000004, "b1831": 942.74366666666663, "b1830": 481.56866666666673, "b1833": 54.459266666666672, "b1832": 680.53033333333326, "b1835": 55.398833333333329, "b1834": 66.125733333333343, "b1837": 123.50100000000002, "b1836": 732.1196666666666, "b1303": 38.933733333333329, "b1302": 4.2805999999999997, "b1301": 2.2992666666666666, "b1300": 6.1661099999999998, "b1307": 18.876010000000001, "b1306": 53.355200000000004, "b1305": 32.2517, "b1304": 53.5411, "b1309": 2.7574933333333331, "b1308": 166.78593333333333, "b3945": 394.86466666666666, "b0185": 556.94299999999998, "b4269": 62.093400000000003, "b4268": 0.22664533333333334, "b4263": 32.662033333333333, "b3943": 42.575066666666665, "b4261": 105.51979999999999, "b4260": 348.00033333333334, "b4267": 12.181276666666667, "b4266": 6.2271100000000006, "b4265": 18.819500000000001, "b3410": 45.762296666666664, "b3941": 1435.8999999999999, "b3412": 51.670133333333332, "b4230": 3.3640333333333334, "b0638": 52.044833333333337, "b0639": 145.98599999999999, "b1235": 133.33599999999998, "b1234": 176.39366666666669, "b1233": 225.34533333333331, "b1232": 571.45333333333326, "b1943": 74.616699999999994, "b1942": 96.765966666666671, "b0630": 141.02833333333334, "b0631": 542.12533333333329, "b0632": 306.82666666666665, "b0633": 315.39299999999997, "b0634": 114.56133333333334, "b0635": 92.63636666666666, "b0636": 209.33733333333336, "b0637": 332.31566666666663, "b0546": 50.002699999999997, "b0011": 12.061373333333334, "b0544": 0.95442666666666665, "b0013": 1.0796733333333333, "b0014": 1669.1499999999999, "b0015": 376.17466666666661, "b0016": 79.277699999999996, "b0541": 0.34603524122000001, "b0018": 18.784966666666666, "b0019": 123.9654, "b3638": 45.654899999999998, "b0548": 0.0, "b3418": 148.24433333333334, "b1549": 3.12683, "b1548": 3.7220000000000002e-10, "b2410": 62.219533333333338, "b1541": 8450.1966666666667, "b1540": 286.06300000000005, "b1542": 12.200333333333333, "b1545": 26.1053, "b1544": 12.149633333333334, "b1547": 1.5614600000000162e-14, "b1546": 2.3454060000000807e-06, "b0494": 114.08573333333334, "b0495": 58.348733333333335, "b0496": 30.7392, "b0497": 18.041499999999999, "b0490": 105.05310000000001, "b0491": 102.0018, "b0492": 325.55666666666667, "b0493": 113.24643333333334, "b0498": 1.6600033333333333, "b0499": 6.4699566666666657, "b0124": 17.847999999999999, "b0125": 549.53599999999994, "b0126": 318.91500000000002, "b0127": 203.00399999999999, "b0120": 378.25833333333327, "b0121": 292.99599999999998, "b0122": 270.78633333333335, "b0123": 56.052966666666663, "b0942": 22.476333333333333, "b0943": 14.9343, "b0940": 6.1994100000000003, "b0941": 30.537666666666667, "b0946": 263.65699999999998, "b0947": 148.58199999999999, "b0944": 29.63996666666667, "b0945": 447.95966666666664, "b3783": 1167.22, "b4348": 48.5002, "b2424": 222.25533333333337, "b0308": 10.13063, "b4688": 53.181166666666662, "b0304": 14.485633333333332, "b0305": 16.291066666666666, "b0306": 7.9228300000000003, "b0307": 21.054199999999998, "b0300": 17.315946666666665, "b0301": 4.6155599999999994, "b4683": 0.0, "b0303": 1.3716766666666667, "b1220": 24.225633333333334, "b4349": 108.00603333333333, "b1957": 36.618533333333339, "b3789": 131.77000000000001, "b1389": 1.25725, "b3788": 148.41366666666667, "b4633": 116.95269999999999, "b1955": 42.561100000000003, "b1952": 109.2343, "b1953": 64.263466666666673, "b1950": 22.654899999999998, "b1227": 165.45466666666667, "b0898": 265.16233333333338, "b0899": 6.8687566666666671, "b0728": 145.44200000000001, "b0729": 158.04900000000001, "b1700": 0.90881000000000001, "b3383": 7.7206900000000003, "b3099": 384.65933333333334, "b3098": 418.37300000000005, "b3549": 129.05406666666667, "b3548": 93.296633333333332, "b1291": 139.54766666666669, "b0572": 2.111053333333333, "b3543": 326.5333333333333, "b3542": 585.41133333333335, "b3093": 19.777933333333333, "b3540": 478.75333333333333, "b3547": 16.165633333333336, "b3546": 30.910799999999998, "b3097": 303.67766666666665, "b3544": 2153.1333333333337, "b1585": 112.91030000000001, "b0049": 165.04099999999997, "b0570": 33.647199999999998, "b0577": 116.91666666666667, "b0576": 68.619033333333334, "b2549": 3.5788566666666668, "b0575": 7.9988700000000001, "b3149": 243.13800000000001, "b3148": 200.602, "b3147": 189.44766666666669, "b3146": 98.360566666666671, "b3145": 7.0701066666666668, "b3144": 9.0651066666666669, "b3143": 0.26003766666666667, "b3142": 11.008593333333332, "b3141": 4.3240166666666662, "b3140": 5.8704600000000005, "b3431": 356.3123333333333, "b4356": 10.246313333333333, "b3467": 142.48766666666666, "b0477": 96.349100000000007, "b1313": 5.01145, "b2302": 35.387033333333335, "b2303": 261.64600000000002, "b2300": 275.60733333333337, "b2301": 52.420999999999999, "b2306": 58.013433333333332, "b2307": 60.478233333333343, "b2304": 180.69533333333334, "b2305": 18.011700000000001, "b2308": 98.328000000000017, "b2309": 175.744, "b1410": 8.9553566666666686, "b3433": 2317.6799999999998, "b3432": 620.98000000000002, "b2128": 23.226866666666666, "b2947": 182.74699999999999, "b2940": 20.143033333333332, "b2942": 3412.4033333333332, "b2943": 56.896366666666665, "b2122": 6.6580699999999995, "b2123": 12.026076666666667, "b2120": 3.1378366666666664, "b2121": 2.3657666666666666, "b2948": 327.70266666666663, "b2949": 165.19366666666667, "b2124": 151.24093333333334, "b2125": 31.098433333333332, "b1290": 98.6203, "b1419": 447.6033333333333, "b1166": 0.72282666666666673, "b1418": 247.31633333333335, "b1580": 1.0904566666666666, "b4115": 120.76499999999999, "b3327": 3.2818266666666669, "b3326": 5.0663400000000003, "b3325": 8.4124866666666662, "b3892": 57.10746666666666, "b3895": 63.127133333333326, "b3894": 32.477899999999998, "b3321": 5554.8199999999997, "b3320": 4972.4333333333334, "b2540": 18.422166666666666, "b2541": 14.43699, "b2542": 11.683243333333332, "b2543": 111.51310000000001, "b2544": 25.040499999999998, "b2545": 12.748733333333334, "b2546": 9.5763233333333329, "b2547": 5.9832733333333339, "b2056": 3.2808833333333332, "b2057": 4.3100633333333329, "b2054": 0.23484833333333333, "b2055": 3.6437889999999999, "b2052": 0.62907333333333337, "b2053": 2.4966733333333333, "b2050": 4.6635400000000002, "b2051": 1.1270333333333333, "b2058": 0.0, "b2059": 0.48290000000000005, "b3223": 7.5374699999999999, "b3959": 190.93433333333334, "b2434": 240.20666666666668, "b2435": 116.84663333333333, "b2436": 64.224500000000006, "b2437": 23.203066666666668, "b2430": 12.026580000000001, "b2431": 421.74700000000001, "b2432": 95.385966666666675, "b2433": 79.084800000000001, "b2438": 50.108200000000004, "b2439": 33.328933333333332, "b4308": 7.3316500000000007, "b4309": 6.4109233333333338, "b3820": 15.054243333333332, "b4300": 15.007129999999998, "b4301": 12.110050000000001, "b4302": 15.412633333333332, "b4303": 13.863093333333333, "b4304": 9.6994566666666646, "b4305": 7.5417933333333336, "b4306": 8.892806666666667, "b4307": 2.83873, "b4106": 0.9946666666666667, "b4192": 8.3967133333333326, "b0894": 102.78279999999999, "b0138": 4.6665900000000002, "b3821": 190.63166666666666, "b0809": 129.19533333333334, "b0808": 14.247016666666667, "b0807": 107.18426666666666, "b0806": 12.37363, "b0805": 2.7631136666666669, "b0804": 9.7362933333333341, "b0803": 14.097790000000002, "b0802": 62.698433333333334, "b0801": 462.26833333333326, "b0800": 186.49533333333332, "b1044": 80.928299999999993, "b1045": 106.15576666666668, "b1828": 7.9576500000000001, "b1829": 349.81199999999995, "b1040": 101.20046666666667, "b1041": 7.452093333333333, "b1042": 68.216766666666672, "b1043": 9.9775000000000009, "b1822": 61.848333333333336, "b1823": 5987.8100000000004, "b1820": 81.378066666666669, "b1821": 23.329366666666669, "b1826": 272.97493333333335, "b1827": 307.75799999999998, "b1824": 8534.6900000000005, "b1825": 171.5566666666667, "b0797": 80.391333333333321, "b0796": 69.776600000000002, "b3822": 109.74079999999999, "b4277": 0.0, "b0793": 38.213666666666668, "b4271": 49.551433333333335, "b4272": 88.603733333333324, "b4273": 52.269933333333334, "b1314": 5.6780699999999991, "b1315": 4.2293500000000002, "b1316": 6.0142433333333329, "b1317": 0.37047333333333338, "b1310": 2.9807140000000003, "b1311": 1.90188, "b1312": 5.1585333333333336, "b0798": 14.528586666666667, "b3192": 407.50033333333334, "b3193": 224.58433333333332, "b3437": 18.629766666666665, "b3823": 247.30166666666665, "b0094": 236.67233333333334, "b2414": 4650.1899999999996, "b0095": 950.57566666666662, "b1956": 47.48983333333333, "b1221": 153.66300000000001, "b1222": 66.97226666666667, "b1223": 80.84696666666666, "b1224": 160.37966666666668, "b1225": 132.92766666666668, "b1226": 113.16759999999999, "b1951": 9.1209533333333344, "b1229": 11.204166666666666, "b3639": 208.178, "b1958": 47.577466666666673, "b1959": 2.3858686666666666, "b0573": 10.735300000000001, "b4051": 204.31066666666666, "b0571": 53.560566666666666, "b4053": 179.41066666666666, "b4054": 406.78999999999996, "b4055": 65.25096666666667, "b4056": 357.17066666666665, "b0574": 6.1510500000000006, "b4058": 96.319266666666678, "b4059": 396.05500000000001, "b0579": 61.518666666666668, "b0578": 497.53066666666672, "b2287": 597.45933333333335, "b1558": 13.894233333333332, "b1559": 4.3973926666666665e-06, "b1552": 5.4483999999999999e-34, "b1553": 7.7030666666666666e-41, "b1550": 1086.0713333333333, "b1551": 0.0, "b1556": 0.0, "b1557": 2.1367933333333333, "b1554": 7.0203333333333338e-06, "b1555": 5.2868333333333337e-27, "b0977": 489.20533333333333, "b0976": 413.79733333333337, "b0975": 595.90933333333339, "b0974": 523.26733333333334, "b0973": 556.54233333333332, "b0972": 342.90033333333332, "b2412": 534.47500000000002, "b0970": 456.45333333333338, "b0979": 468.42066666666665, "b0978": 579.32366666666667, "b0151": 11.512030000000001, "b0150": 27.883333333333336, "b0153": 11.790013333333334, "b0152": 15.863133333333332, "b0155": 113.05130000000001, "b0154": 236.94733333333338, "b0157": 36.203833333333328, "b0156": 384.37799999999999, "b0159": 431.5506666666667, "b0158": 39.427866666666667, "b2413": 123.48366666666668, "b0379": 18.9116, "b0378": 63.613066666666668, "b0132": 11.246009999999998, "b4696": 13.74377, "b4697": 11.8727, "b0373": 48.068633333333338, "b4695": 0.0, "b0375": 11.940763333333331, "b4693": 12.755813333333334, "b0377": 45.595966666666669, "b0376": 82.145600000000002, "b0076": 20.261499999999998, "b0077": 432.84366666666665, "b4455": 4.1042333333333332, "b0074": 857.39633333333325, "b4453": 9.8513999999999999, "b0075": 2127.0166666666669, "b3828": 212.56233333333333, "b0072": 1209.0699999999999, "b2101": 54.147833333333331, "b0073": 1492.9566666666667, "b2411": 102.11553333333332, "b3891": 138.12833333333333, "b0070": 55.065766666666661, "b2895": 196.58333333333334, "b0071": 1126.3466666666666, "b4320": 61.298366666666659, "b0207": 22.6356, "b4321": 5.1753833333333334, "b3829": 4461.0533333333333, "b0200": 235.76699999999997, "b0209": 449.18033333333329, "b4694": 27.424910000000001, "b3890": 78.411166666666674, "b0372": 21.256800000000002, "b2528": 574.39733333333334, "b4692": 7.7932099999999993, "b4328": 279.90666666666669, "b3947": 1.3817199999999998, "b3893": 20.487566666666666, "b3088": 4.1847466666666664, "b4329": 173.696, "b2529": 580.99233333333348, "b3082": 45.236566666666668, "b3083": 21.195800000000002, "b3080": 4.2498433333333336, "b3081": 5.4397100000000007, "b3086": 4.4217299999999993, "b3087": 68.239100000000008, "b3084": 34.056999999999995, "b3085": 68.503433333333319, "b1612": 33.645666666666671, "b3946": 11.033126666666666, "b1001": 2.1668833333333333, "b3158": 279.96599999999995, "b3159": 173.25266666666667, "b3150": 237.23833333333332, "b3151": 131.28493333333333, "b3152": 15.908900000000001, "b3153": 4.8436366666666668, "b3154": 31.700933333333335, "b3155": 32.572300000000006, "b3156": 368.89300000000003, "b3157": 510.72599999999994, "b2523": 125.92033333333335, "b0289": 23.693433333333331, "b2937": 96.137933333333322, "b0951": 64.786633333333342, "b1915": 252.74633333333335, "b3944": 1.3086366666666667, "b0384": 45.653166666666664, "b2339": 0.62759266666666669, "b2336": 2.2774333333333332, "b2335": 9.2755333333333336, "b2334": 2.4714366666666669, "b2333": 10.856170000000001, "b2332": 95.951933333333329, "b2331": 181.85999999999999, "b2330": 324.50966666666665, "b3554": 609.51366666666661, "b3555": 175.44146666666666, "b3556": 1320.4733333333334, "b3557": 13.731513333333332, "b3550": 112.01600000000001, "b3551": 107.49933333333333, "b3552": 29.305499999999999, "b3897": 3.0605666666666664, "b3558": 4.9522699999999995, "b2667": 24.156866666666669, "b0381": 335.12400000000002, "b2687": 1380.0433333333333, "b2930": 0.59781533333333325, "b2685": 75.450166666666661, "b2684": 420.5626666666667, "b2935": 969.51466666666659, "b3429": 583.09000000000003, "b2681": 3.4213566666666666, "b2936": 62.528833333333331, "b2939": 217.81300000000002, "b2938": 352.45033333333328, "b3426": 2.4911036666666666, "b3427": 46.073733333333337, "b1293": 75.736299999999986, "b2689": 210.79866666666666, "b2688": 402.15166666666664, "b1973": 10.571823333333334, "b2606": 3491.6700000000001, "b1292": 64.3934, "b3942": 561.60266666666666, "b3896": 8.1357766666666667, "b2976": 46.511899999999997, "b1923": 10660.103333333333, "b2662": 34.228999999999999, "b1294": 93.626699999999985, "b1441": 4.2227199999999998, "b1297": 5.7802199999999999, "b1296": 5.3958399999999997, "b3328": 4.6244833333333331, "b3330": 0.99931000000000003, "b3331": 0.94322566666666674, "b3880": 7.9420666666666664, "b3881": 8.4425633333333323, "b3334": 11.611823333333334, "b3335": 11.503026666666665, "b3336": 157.98733333333334, "b3337": 2.1200233333333336, "b2203": 24.429599999999997, "b2202": 74.894566666666677, "b2201": 109.89603333333332, "b2200": 33.294199999999996, "b2207": 17.802499999999998, "b2206": 33.31666666666667, "b2205": 16.949966666666668, "b2204": 11.644253333333333, "b2063": 111.05446666666667, "b2062": 0.048401666666666669, "b2061": 0.78634666666666664, "b2060": 1.4238933333333332, "b2067": 43.909533333333336, "b2066": 212.81899999999999, "b2065": 376.46000000000004, "b2064": 146.92066666666665, "b0662": 136.99566666666666, "b2069": 18.235866666666666, "b2068": 29.977133333333331, "b2593": 136.06733333333332, "b2592": 491.26300000000009, "b2597": 761.43633333333344, "b2848": 23.818833333333334, "b2595": 715.49366666666663, "b2594": 153.99666666666667, "b2845": 10.063886666666667, "b2844": 4.6282500000000004, "b2599": 152.393, "b2846": 8.9187566666666651, "b2841": 30.421733333333336, "b2840": 100.77483333333333, "b2843": 13.897363333333333, "b2842": 33.349733333333333, "b4508": 0.54619666666666666, "b3698": 70.997166666666658, "b2409": 15.053649999999999, "b1100": 133.56466666666665, "b2441": 35.629966666666668, "b2440": 35.356200000000001, "b2443": 24.890200000000004, "b2114": 525.13366666666673, "b2113": 322.05366666666669, "b2112": 161.06100000000001, "b2111": 50.863766666666663, "b2110": 3.6816200000000001, "b2449": 86.319466666666656, "b2448": 1.7987599999999999, "b2119": 0.96877333333333338, "b2118": 14.756166666666667, "b4509": 3.5545666666666667, "b1148": 7.4387533333333336, "b1145": 222.96933333333331, "b1144": 9.1931666666666665, "b1147": 5.468093333333333, "b1146": 0.65729000000000004, "b1141": 18.404966666666667, "b1140": 8.4437966666666657, "b1143": 232.5623333333333, "b1844": 196.11133333333331, "b1845": 38.726133333333337, "b1846": 35.661733333333331, "b0818": 30.798900000000003, "b0819": 577.524, "b1815": 11.19997, "b1847": 143.05766666666668, "b1813": 122.90000000000002, "b1812": 54.219066666666663, "b1811": 119.90740000000001, "b1810": 177.53466666666668, "b0810": 176.2653333333333, "b1840": 102.01679999999999, "b0812": 1678.8433333333332, "b0813": 24.3171, "b0814": 8896.0966666666664, "b0815": 28.827100000000002, "b1819": 1373.6466666666668, "b0817": 131.55766666666668, "b1033": 188.47499999999999, "b1035": 263.0796666666667, "b1034": 279.14333333333337, "b1037": 116.73803333333335, "b1036": 232.26833333333335, "b1039": 77.864266666666666, "b1038": 65.082033333333342, "b1843": 67.248966666666675, "b0780": 54.437266666666666, "b4200": 4606.3199999999997, "b0782": 172.506, "b0783": 182.63033333333331, "b4205": 0.54588666666666663, "b0785": 180.81566666666666, "b0786": 337.28033333333332, "b4206": 249.21899999999997, "b4209": 11.524333333333333, "b1492": 527.3843333333333, "b1363": 28.017966666666666, "b1362": 14.072903333333334, "b1365": 2.2154933333333333, "b1442": 12.919233333333333, "b1495": 6.609443333333334, "b1366": 8.0510400000000004, "b1443": 5.7881133333333326, "b1444": 11.643686666666667, "b1445": 25.05073333333333, "b3741": 216.23099999999999, "b1446": 586.96799999999996, "b2619": 300.1753333333333, "b1447": 208.34299999999999, "b3743": 56.481033333333329, "b0208": 49.344666666666662, "b1963": 202.46533333333332, "b0133": 875.89666666666665, "b1961": 124.04733333333333, "b3742": 472.54899999999998, "b1448": 520.59933333333345, "b1789": 77.180400000000006, "b1788": 0.0, "b1787": 287.26266666666669, "b1786": 32.36716666666667, "b1785": 8.777846666666667, "b1784": 43.031600000000005, "b1783": 82.329900000000009, "b1782": 581.39233333333334, "b1781": 89.598400000000012, "b3744": 110.50789999999999, "b1567": 0.0, "b1566": 399.61533333333335, "b1565": 0.84719, "b4493": 1205.5033333333333, "b0568": 26.333200000000001, "b0569": 15.390233333333335, "b1561": 3.9179333333333333e-05, "b1560": 1.5936633337270099e-39, "b0564": 309.81700000000001, "b0565": 4785.5500000000002, "b0566": 5.5122766666666676, "b3210": 145.66233333333335, "b0560": 4.5373766666666668, "b0561": 4.0979166666666664, "b0562": 23.081633333333333, "b0563": 22.543266666666668, "b1765": 234.36333333333332, "b2610": 330.81466666666665, "b1449": 41.419133333333328, "b1766": 132.59166666666667, "b4519": 28.339333333333332, "b0135": 7.0237033333333336, "b1763": 134.58533333333332, "b2611": 142.316, "b4515": 2761.7999999999997, "b4514": 4.0102333333333329, "b4517": 323.98033333333336, "b0134": 856.61733333333325, "b4511": 0.0, "b4510": 29.132666666666665, "b4513": 0.0, "b4512": 20.77416666666667, "b0960": 84.578866666666656, "b0961": 68.28403333333334, "b3949": 1.0311833333333333, "b0963": 857.63299999999992, "b0964": 19.546726666666668, "b0965": 220.59933333333333, "b0966": 343.71699999999993, "b0967": 148.774, "b0968": 144.57333333333332, "b2614": 797.34799999999996, "b3747": 94.5167, "b2615": 145.09233333333336, "b0142": 131.83486666666667, "b0143": 524.7890000000001, "b0140": 0.24074200000000001, "b0141": 0.43215666666666669, "b0146": 95.91406666666667, "b2616": 39.192433333333334, "b0144": 27.273633333333333, "b0145": 839.45333333333326, "b4199": 21.36106666666667, "b4198": 7.6705100000000002, "b0148": 55.051199999999994, "b2617": 851.30166666666662, "b2531": 148.36166666666668, "b4392": 75.805933333333343, "b4258": 551.57933333333324, "b1413": 84.161933333333323, "b3746": 262.86266666666666, "b1122": 7.9174766666666665, "b4097": 2.4494500000000001, "b0368": 16.051166666666667, "b0369": 251.91133333333335, "b0363": 9.2386633333333332, "b0360": 100.17619999999999, "b0361": 53.119033333333334, "b0366": 14.674123333333332, "b0367": 8.8489633333333337, "b0364": 0.11492833333333334, "b0365": 6.0377766666666659, "b4428": 340.27107176033337, "b4255": 843.19399999999996, "b4421": 29.554199999999998, "b3749": 25.800833333333333, "b4423": 141.90066666666667, "b0189": 308.96899999999999, "b4399": 44.540666666666674, "b4251": 40.118333333333332, "b3748": 92.992200000000011, "b1610": 39.291600000000003, "b0862": 360.09533333333337, "b4500": 3.9836466666666666, "b0217": 7.5931833333333332, "b0214": 97.153500000000008, "b0215": 207.92066666666668, "b0212": 127.38080000000001, "b0213": 48.241366666666664, "b0210": 111.73406666666666, "b0211": 342.14266666666663, "b4676": 1128.1659999999999, "b0218": 0.21861933333333336, "b0219": 70.419933333333333, "b2980": 6.2354566666666669, "b2981": 1.10781, "b2869": 21.36763333333333, "b2868": 12.893803333333333, "b4259": 180.12199999999999, "b4677": 0.0, "b2250": 20.068366666666666, "b1244": 3270.3233333333337, "b2988": 424.55833333333334, "b3089": 3488.2666666666664, "b2607": 3375.0, "b3963": 313.32866666666672, "b1412": 136.72466666666665, "b3962": 60.741666666666674, "b3965": 149.29433333333336, "b1716": 8363.4766666666674, "b3964": 322.392, "b3967": 175.58133333333333, "b3849": 112.06333333333335, "b3183": 127.65233333333333, "b3182": 79.757133333333329, "b3181": 234.53133333333335, "b3180": 1035.4779999999998, "b3187": 495.82666666666665, "b3186": 3580.0733333333333, "b3185": 5583.6899999999996, "b3184": 118.52633333333334, "b3635": 11.139266666666666, "b3634": 43.082233333333335, "b3637": 4202.8833333333332, "b3188": 74.02313333333332, "b3631": 114.6835, "b3630": 98.831799999999987, "b3633": 80.843033333333338, "b3632": 155.03399999999999, "b2605": 74.698333333333338, "b3354": 67.854900000000001, "b3439": 54.25053333333333, "b2320": 272.23533333333336, "b2321": 74.666833333333329, "b2322": 17.906333333333333, "b2323": 1209.2466666666667, "b2324": 59.101266666666668, "b2325": 189.27233333333334, "b2326": 213.04766666666669, "b2327": 197.39966666666666, "b3521": 18.202433333333335, "b3520": 16.665566666666667, "b3523": 189.29099999999997, "b3522": 33.109333333333332, "b3525": 530.9763333333334, "b3524": 70.325633333333343, "b3527": 107.71233333333333, "b3526": 170.69100000000003, "b3529": 34.574766666666669, "b3528": 35.303833333333337, "b2922": 293.21899999999999, "b2923": 62.696599999999997, "b3989": 27.790633333333332, "b3988": 1446.46, "b2926": 2748.6566666666672, "b2927": 615.8413333333333, "b2924": 1077.0283333333334, "b2697": 991.0286666666666, "b2698": 15.040043333333335, "b2699": 506.27299999999997, "b3981": 1328.0799999999999, "b3980": 6479.1933333333336, "b3987": 1481.4833333333336, "b3454": 214.53599999999997, "b3457": 188.00663333333333, "b3984": 5209.2333333333336, "b0556": 10.020400434163333, "b3839": 323.70233333333334, "b0551": 14.077873333333335, "b0002": 2327.3099999999999, "b2214": 26.614396666666664, "b2215": 14483.6, "b2216": 180.429, "b2217": 1027.931, "b2210": 9.7734766666666655, "b2211": 3.885053333333333, "b2212": 30.270533333333333, "b2213": 32.780400000000007, "b2218": 76.897466666666659, "b2219": 9.0434333333333328, "b0659": 295.10933333333332, "b2078": 13.191599999999999, "b2079": 65.617233333333331, "b2074": 29.857433333333333, "b2075": 18.684766666666665, "b2076": 13.404233333333336, "b3993": 330.32366666666667, "b2070": 8.2514033333333341, "b2071": 17.949913333333331, "b2072": 3.8587833333333332, "b2073": 7.4856366666666672, "b3857": 56.941499999999998, "b3856": 15.666666666666666, "b3850": 159.99533333333332, "b2858": 1.5302433333333332, "b2859": 12.601023333333332, "b2856": 2.6138600000000003, "b2585": 390.036, "b2854": 0.13208466666666666, "b2587": 321.51866666666666, "b2852": 1.3268866666666668, "b2853": 0.54081666666666661, "b2850": 1.2159983333333333, "b2851": 0.27229933333333334, "b1435": 120.37266666666666, "b3017": 198.98233333333334, "b1434": 45.856366666666666, "b2463": 67.683400000000006, "b2462": 0.0, "b2452": 5.4031966666666662, "b2453": 2.2886766666666665, "b2450": 60.68313333333333, "b2451": 2.7517566666666666, "b2456": 0.31431300000000001, "b2457": 1.81762, "b2454": 2.9563703333333335, "b2455": 4.4038266666666663, "b2108": 3.3293533333333336, "b2109": 5.1913566666666666, "b2458": 2.6472666666666669, "b2459": 0.50886666666666669, "b1430": 210.26900000000001, "b1433": 18.047070000000001, "b1158": 1.2675033333333332, "b1159": 33.97206666666667, "b1156": 5.8445366666666665, "b1157": 0.79683333333333328, "b1154": 3.0602199999999997, "b1155": 14.971986666666666, "b1152": 0.82938333333333336, "b1153": 1.0803933333333333, "b1150": 10.712096666666667, "b1151": 11.158090000000001, "b4072": 73.447099999999992, "b1168": 2.9209266666666664, "b4073": 87.137666666666675, "b4070": 160.947, "b1800": 35.912466666666667, "b1801": 2.5601113333333334, "b1802": 2.2814000000000001, "b4071": 114.80583333333333, "b1804": 79.479566666666656, "b1805": 44.422599999999996, "b1806": 166.80699999999999, "b1807": 144.22933333333333, "b1808": 42.900466666666667, "b4076": 23.227966666666664, "b4077": 131.13173333333336, "b1022": 6.755863333333334, "b1023": 6.9150866666666673, "b1020": 2.5913366666666668, "b1021": 9.6503933333333336, "b1026": 20.4267, "b4074": 15.643376666666667, "b1024": 14.788066666666666, "b1025": 39.926200000000001, "b1028": 0.70279666666666663, "b1029": 2.3294466666666667, "b4212": 28.778210000000001, "b4213": 67.038200000000003, "b1378": 72.008566666666667, "b4211": 29.289066666666667, "b4216": 1.3889800000000001, "b4217": 83.138333333333335, "b4214": 113.11736666666667, "b4215": 2.4422766666666669, "b1372": 7.4292000000000007, "b1373": 13.819766666666666, "b1370": 34.659366666666671, "b4219": 184.393, "b1376": 631.52133333333325, "b1377": 6.2269466666666666, "b1374": 20.504966666666668, "b1375": 11.811533333333335, "b4210": 13.997129999999999, "b1164": 3.6577999999999999, "b4204": 3.008553333333333, "b1451": 4.997606666666667, "b3131": 198.25366666666665, "b0653": 26.618966666666665, "b1798": 106.42416666666666, "b1799": 85.608966666666674, "b1978": 15.648033333333336, "b0950": 38.338099999999997, "b1790": 32.793799999999997, "b1791": 22.840100000000003, "b1792": 94.863399999999999, "b1793": 56.950933333333332, "b1794": 169.49366666666666, "b1795": 405.03999999999996, "b1796": 0.82795666666666667, "b1797": 7.3215466666666664, "b1570": 547.37099999999998, "b1571": 3.8693333333333335, "b1572": 7.2818000000000005, "b1573": 7.0306333333333333, "b1450": 13.82231, "b1575": 21.33874333333333, "b1576": 3.6695666666666664, "b1577": 8.3156433333333339, "b1578": 36.410566666666668, "b1579": 6.0478166666666668, "b0513": 1.4043716666666668, "b0512": 4.851, "b0515": 92.467600000000004, "b0514": 12.033866666666666, "b0517": 1.1461833333333333, "b0516": 13.896526666666668, "b1776": 1.0541063333333334, "b1777": 140.54633333333334, "b1774": 5.1048633333333333, "b1775": 3.5511833333333329, "b1772": 2.6135800000000002, "b1773": 5.5595500000000007, "b1770": 41.232666666666667, "b1771": 22.680599999999998, "b0681": 4.3166033333333331, "b0680": 590.75566666666668, "b0683": 692.73000000000002, "b0682": 36.346233333333331, "b4502": 20.047003333333333, "b0684": 573.43799999999999, "b1778": 63.981099999999998, "b4501": 210.23296666666667, "b0999": 461.86333333333329, "b0998": 7.2406133333333331, "b2664": 33.939799999999998, "b0995": 47.3904, "b0994": 62.897700000000007, "b0997": 7.6271266666666664, "b0996": 4.4555800000000003, "b0991": 17.9755, "b0990": 25.413920000000001, "b0993": 39.438099999999999, "b0992": 33.7973, "b1484": 9.7128166666666669, "b1485": 14.739466666666667, "b4180": 104.15666666666665, "b4181": 6.7150666666666678, "b4186": 1.9086466666666668, "b4187": 32.751133333333335, "b1482": 437.82400000000001, "b0178": 1998.4800000000002, "b0177": 733.91066666666666, "b0176": 356.86366666666663, "b4188": 8.1524999999999999, "b0174": 419.16333333333336, "b1488": 0.76134666666666673, "b1489": 17.594899999999999, "b0171": 378.41699999999997, "b0170": 1635.5933333333332, "b0425": 135.98483333333334, "b0424": 163.35766666666666, "b0355": 17.001023333333332, "b0426": 1061.1289999999999, "b0353": 7.941749999999999, "b0420": 188.64833333333334, "b0351": 2.1289899999999999, "b0422": 567.1153333333333, "b3235": 152.054, "b1650": 65.913033333333331, "b0429": 16.349766666666667, "b0428": 30.434033333333332, "b0358": 15.610633333333334, "b0195": 140.905, "b0194": 632.76066666666668, "b0197": 3132.8099999999999, "b0196": 574.49566666666669, "b0191": 92.996533333333332, "b0190": 131.89843333333334, "b0193": 19.215199999999999, "b0192": 113.80963333333334, "b3236": 207.54233333333332, "b0199": 1148.8633333333332, "b0198": 928.12133333333338, "b2666": 95.775566666666677, "b0952": 83.705399999999997, "b0955": 167.00866666666667, "b0712": 281.63499999999999, "b0954": 1117.9570000000001, "b0957": 20679.933333333334, "b3733": 2441.5566666666668, "b0956": 176.03200000000001, "b2661": 31.412833333333335, "b1487": 3.1782433333333331, "b4249": 10.161236666666666, "b0766": 76.3035, "b0223": 226.14633333333336, "b0222": 422.73699999999991, "b0221": 9.7756200000000018, "b0220": 262.05766666666665, "b0227": 11.797716666666666, "b0226": 243.93033333333332, "b0225": 88.113266666666675, "b0224": 552.10166666666657, "b0229": 3.9632000000000001, "b0228": 45.634366666666665, "b1974": 6.7612893333333339, "b4248": 32.521366666666665, "b0767": 285.78633333333329, "b2763": 536.38533333333328, "b2663": 4.3495660000000003, "b0010": 123.70300000000002, "b1976": 145.0856666666667, "b2701": 86.693666666666672, "b4670": 0.0, "b4671": 6.3157999999999994, "b4660": 1.1697633333333333, "b4672": 16.685033333333333, "b0509": 5.4563699999999997, "b4673": 0.0, "b0433": 84.184466666666665, "b4674": 0.0, "b4675": 0.0, "b1483": 5.8787733333333341, "b3198": 295.57133333333331, "b3199": 446.483, "b3628": 109.97976666666666, "b3629": 79.055999999999997, "b3626": 69.324200000000005, "b3627": 105.55286666666666, "b3624": 70.014133333333334, "b3625": 92.704433333333327, "b3622": 93.549733333333322, "b3623": 88.069900000000004, "b3620": 255.50566666666668, "b3621": 127.75633333333333, "b1970": 4.9350866666666668, "b4340": 34.745899999999999, "b0887": 83.699766666666662, "b1701": 4.4176700000000002, "b1659": 35.852566666666668, "b4341": 0.0, "b0763": 2253.3766666666666, "b3739": 1160.184, "b2601": 727.58433333333335, "b3532": 7.3214399999999999, "b3533": 5.7938833333333335, "b3530": 22.393900000000002, "b3531": 9.2205733333333342, "b3536": 95.42976666666668, "b3537": 34.124100000000006, "b3534": 18.534533333333332, "b3535": 20.603100000000001, "b3538": 37.438400000000001, "b3539": 22.715133333333331, "b0764": 1344.2630000000001, "b2638": 23.257766666666669, "b3448": 53.625300000000003, "b3449": 56.643033333333335, "b2669": 447.21499999999997, "b2668": 34.974966666666667, "b2919": 13.128333333333332, "b2918": 2.6617133333333336, "b2917": 4.4723966666666666, "b2916": 248.05766666666668, "b2915": 11.720733333333333, "b2914": 660.27433333333329, "b2913": 4534.3066666666664, "b2660": 16.570966666666667, "b3444": 50.784966666666662, "b2910": 1179.1006666666667, "b1651": 428.75566666666668, "b1972": 23.750006666666668, "b0760": 118.27533333333334, "b3124": 18.700900000000001, "b0761": 139.72366666666667, "b3127": 0.57865666666666671, "b2261": 171.75, "b2260": 64.555633333333333, "b2263": 47.55146666666667, "b2262": 212.34799999999998, "b2265": 116.91366666666666, "b2264": 92.605466666666686, "b2267": 162.23750000000001, "b2266": 602.827, "b2269": 5.2218366666666673, "b2268": 63.620433333333331, "b3652": 90.462333333333333, "b4241": 72.648466666666664, "b2009": 89.343833333333336, "b2008": 50.333933333333334, "b2690": 251.7893333333333, "b2686": 48.439966666666663, "b2001": 25.116533333333333, "b2000": 143.23100000000002, "b2003": 0.0, "b2002": 22.514433333333333, "b2005": 0.0, "b2004": 0.83000000000000007, "b2007": 2530.0400000000004, "b2006": 65.619900000000001, "b3846": 2.7450933333333332, "b3847": 278.964, "b3844": 332.28066666666666, "b3845": 6.4836166666666672, "b3842": 107.688, "b3843": 238.33166666666668, "b2863": 25.134566666666668, "b3833": 341.57066666666668, "b2861": 95.114466666666658, "b2860": 55.270133333333327, "b2867": 3.5145733333333333, "b2866": 9.2574033333333325, "b2865": 242.24266666666665, "b2682": 317.60033333333337, "b3831": 651.97933333333333, "b3830": 50.535366666666668, "b3994": 308.38633333333331, "b3995": 126.98599999999999, "b3996": 106.943, "b3997": 187.19666666666663, "b3990": 271.39300000000003, "b3991": 236.24066666666667, "b2469": 58.53073333333333, "b2468": 55.070400000000006, "b2467": 120.25366666666666, "b2466": 14.186033333333334, "b2465": 116.1639, "b2464": 120.26183333333334, "b3998": 148.73566666666667, "b3999": 164.23533333333333, "b2461": 1.7805733333333331, "b2460": 3.6577000000000002, "b2715": 19.046936666666667, "b2714": 26.904600000000002, "b2717": 106.26663333333333, "b2716": 17.737833333333331, "b2711": 6.8685333333333345, "b2710": 11.402889999999999, "b2713": 65.183566666666664, "b2712": 76.812299999999993, "b1163": 17.3934, "b3349": 1049.4966666666667, "b1161": 21.117900000000002, "b1160": 1.2808266666666668, "b2719": 67.032166666666669, "b2718": 104.98636666666665, "b1165": 34.072346666666668, "b3348": 177.57133333333331, "b2485": 1.8489500000000001, "b2484": 1.2531983333333334, "b2487": 11.672266666666667, "b2486": 6.7023299999999999, "b2481": 0.0, "b2520": 109.57566666666666, "b2483": 0.11965266666666667, "b2482": 6.838709999999999, "b2293": 683.86133333333328, "b2489": 16.127099999999999, "b2488": 10.43815, "b2741": 1143.7266666666667, "b1243": 12089.466666666667, "b1019": 10.590436666666667, "b1018": 7.3489533333333332, "b1015": 65.734699999999989, "b1014": 7.5947500000000003, "b1013": 25.222400000000004, "b1012": 1.3884466666666666, "b1011": 0.4357233333333333, "b1010": 1.54206, "b0768": 0.92266566666666661, "b0769": 3.2412300000000003, "b4227": 14.537266666666667, "b4226": 2464.2466666666669, "b4225": 32.188700000000004, "b4224": 51.481566666666673, "b1709": 161.55733333333333, "b4222": 652.71033333333332, "b4221": 102.03193333333333, "b4220": 115.08533333333332, "b0357": 68.291600000000003, "b2933": 3.6320333333333337, "b1946": 192.06100000000001, "b1866": 718.53699999999992, "b3196": 84.334966666666659, "b1867": 153.76166666666666, "b2998": 782.2879999999999, "b1640": 102.98363333333333, "b0356": 66.675633333333323, "b4182": 2.7015566666666668, "b1908": 190.47533333333334, "b1865": 450.86233333333331, "b1106": 106.24106666666667, "b1901": 5.8877133333333331, "b1900": 6.4603033333333331, "b2696": 5783.3166666666666, "b1902": 141.89166666666665, "b1905": 1323.2700000000002, "b1904": 196.05899999999997, "b1907": 62.789533333333338, "b1906": 486.25399999999996, "b2296": 2564.1166666666663, "b0508": 0.75750666666666666, "b4088": 13.828200000000001, "b1589": 50.463266666666662, "b1588": 70.768599999999992, "b0885": 99.679366666666667, "b4083": 0.44684333333333331, "b4082": 0.65071999999999997, "b1587": 22.719999999999999, "b4080": 3.1184833333333337, "b4087": 0.93958666666666668, "b4086": 4.3413733333333333, "b1583": 430.49766666666665, "b4084": 10.164373333333332, "b1743": 18.318366666666666, "b1742": 135.13266666666667, "b4539": 148.97943333333333, "b4538": 0.79435333333333336, "b1747": 0.97282666666666673, "b1746": 8.4238566666666674, "b1745": 13.503146666666666, "b1744": 5.9602466666666665, "b0692": 18.275199999999998, "b0693": 3.4940333333333329, "b1749": 131.44106666666667, "b0691": 2.9914900000000002, "b0696": 22.841866666666665, "b1648": 51.429399999999994, "b0694": 39.748666666666665, "b0695": 60.880899999999997, "b1649": 18.05073333333333, "b0988": 9.9092266666666671, "b0989": 2.8759899999999998, "b0986": 17.202696666666665, "b0953": 6057.2966666666662, "b0354": 74.60199999999999, "b0985": 6.3469833333333332, "b0982": 7.1042233333333336, "b0983": 12.271419999999999, "b0980": 259.11166666666668, "b0981": 31.026966666666663, "b0168": 475.58933333333334, "b1346": 5.5393666666666661, "b1345": 15.200566666666667, "b1344": 134.73366666666666, "b1343": 29.157633333333333, "b1342": 96.143366666666665, "b1341": 78.649733333333344, "b1340": 40.377900000000004, "b0160": 53.030666666666669, "b0161": 175.09066666666669, "b0162": 7.5679833333333333, "b0163": 436.74366666666668, "b0164": 16.120033333333332, "b1349": 7.995566666666666, "b0167": 81.881766666666678, "b0340": 17.605433333333334, "b0341": 8.8635633333333335, "b0342": 3.7248933333333336, "b0343": 2.1221533333333333, "b0779": 128.48233333333334, "b0345": 73.502499999999998, "b0346": 4.671546666666667, "b0347": 1.0526426666666666, "b0348": 1.0873196666666667, "b0349": 2.9483166666666665, "b4089": 64.70620000000001, "b0438": 859.68133333333333, "b0439": 508.91900000000004, "b4155": 80.048099999999991, "b4154": 750.20800000000008, "b0184": 123.94333333333333, "b4156": 6.03606, "b4151": 1155.3643333333332, "b0183": 129.43700000000001, "b4153": 667.25466666666671, "b4152": 651.64599999999996, "b4124": 84.325766666666667, "b0279": 3.1376300000000001, "b4159": 43.592800000000004, "b4158": 20.755533333333332, "b0188": 59.485500000000002, "b0927": 549.721, "b4406": 875.87133333333338, "b3882": 4.4831366666666668, "b0778": 87.050266666666673, "b0352": 2.3983400000000001, "b3883": 20.403933333333331, "b2209": 91.209199999999996, "b0502": 28.426500000000004, "b2208": 39.481833333333334, "b0503": 34.290466666666667, "b3886": 77.092166666666671, "b4081": 1.411637, "b3887": 270.70566666666667, "b1971": 53.041066666666666, "b0501": 3.0612466666666669, "b3884": 67.468066666666672, "b0506": 315.44533333333334, "b3885": 130.70743333333334, "b0507": 7.0619433333333346, "b3338": 29.855133333333338, "b0238": 498.05533333333341, "b0504": 7.4761999999999995, "b3339": 7404.9033333333346, "b0234": 28.915366666666671, "b0235": 4.2964333333333338, "b0236": 0.53122333333333327, "b1582": 55.837799999999994, "b0230": 9.178843333333333, "b3888": 144.077, "b0232": 57.616666666666674, "b0233": 46.279800000000002, "b3889": 1.1503966666666667, "b3553": 275.70733333333334, "b0698": 7.1245966666666662, "b0699": 515.30200000000002, "b1860": 136.34666666666666, "b4403": 81.733099999999993, "b1295": 186.13833333333332, "b0775": 96.382866666666658, "b4185": 6.5728966666666677, "b3168": 645.82100000000003, "b4533": 6.6476200000000008, "b3992": 361.86799999999999, "b4532": 75.245133333333328, "b0774": 36.697966666666666, "b1177": 65.081633333333329, "b1748": 1.4244766666666668, "b4537": 195.34393333333333, "b0697": 10.519563333333332, "b4535": 38.075633333333336, "b4401": 1311.5266666666666, "b2627": 101.81603333333334, "b0777": 87.137266666666662, "b4057": 209.327, "b3619": 561.83299999999997, "b3618": 78.096000000000004, "b3613": 207.57500000000002, "b3612": 1801.0366666666669, "b3611": 513.625, "b3610": 1144.6236666666666, "b3617": 81.588000000000008, "b3616": 87.457466666666676, "b3615": 2.2264793333333333, "b3614": 84.904833333333329, "b4400": 7.4289399999999999, "b0776": 67.472699999999989, "b3219": 58.07686666666666, "b3299": 7779.4966666666669, "b3298": 6390.3566666666666, "b3297": 6100.2233333333324, "b3296": 6653.1033333333335, "b3295": 6419.083333333333, "b3294": 5289.2566666666671, "b3293": 220.44366666666667, "b3292": 172.05133333333333, "b3291": 248.60933333333332, "b3290": 142.6643333333333, "b2629": 12.932646666666665, "b3059": 180.60566666666668, "b3058": 19.251866666666668, "b3509": 4100.5099999999993, "b0987": 9.3008633333333339, "b3055": 168.72366666666665, "b3506": 1842.4200000000001, "b3057": 117.42633333333333, "b3056": 210.66266666666669, "b3051": 3.4562233333333334, "b0984": 3.7118199999999999, "b3053": 90.433800000000005, "b3052": 82.799466666666675, "b2908": 417.11133333333333, "b2909": 416.08899999999994, "b3271": 14.266060000000001, "b3270": 2.9169933333333335, "b2678": 37.127633333333335, "b2679": 26.612933333333331, "b2676": 1.4739133333333332, "b2677": 51.087799999999994, "b2674": 6.3877933333333337, "b2675": 0.38729666666666668, "b3279": 307.10666666666668, "b2673": 0.0, "b2670": 142.50866666666667, "b2671": 22.099636666666669, "b2628": 153.07500000000002, "b3559": 551.86633333333327, "b2847": 34.489766666666668, "b2272": 1.0538166666666666, "b1347": 0.59392, "b2270": 4.9730866666666662, "b2598": 0.0, "b2276": 516.41433333333327, "b2277": 365.28933333333333, "b2274": 19.605533333333337, "b0169": 4754.376666666667, "b2278": 314.87033333333335, "b2279": 65.473733333333342, "b2103": 144.68866666666668, "b2874": 18.308266666666665, "b2875": 11.080766666666667, "b2876": 9.6267700000000005, "b3575": 2.3859966666666668, "b2870": 0.276391, "b2871": 4.6265600000000004, "b2872": 3.4376966666666662, "b2873": 2.8390333333333331, "b2012": 696.2406666666667, "b2013": 189.04499999999999, "b2010": 23.334533333333336, "b2011": 112.13133333333333, "b2878": 1.5990070000000001, "b2017": 213.13, "b2014": 88.828366666666668, "b2015": 33.836966666666669, "b3873": 14.67595, "b3872": 9.7881466666666679, "b3871": 1212.3133333333333, "b3870": 458.90199999999999, "b3877": 2.0697399999999999, "b3876": 4.9892833333333328, "b3875": 1.3071733333333333, "b3874": 1.3881183333333336, "b3940": 255.36533333333333, "b3879": 0.73694000000000004, "b4536": 112.38496666666667, "b3488": 5.1840399999999995, "b3961": 245.42266666666669, "b2989": 208.30066666666667, "b2478": 1553.0033333333333, "b2479": 546.48966666666672, "b3475": 147.20599999999999, "b3474": 20.056233333333335, "b3473": 71.090899999999991, "b0166": 1415.4766666666667, "b3471": 35.392066666666665, "b3470": 196.15700000000001, "b2470": 26.884966666666667, "b2471": 264.75999999999999, "b2472": 210.05166666666665, "b1348": 5.6534000000000004, "b2474": 71.609433333333342, "b2475": 241.64499999999998, "b2476": 1918.1366666666665, "b2477": 955.87566666666669, "b2706": 14.904366666666666, "b0436": 1734.7366666666667, "b2704": 5.1364580000000002, "b2705": 14.128633333333333, "b2702": 0.0, "b1855": 129.31399999999999, "b2700": 86.461833333333345, "b0437": 1066.1913333333334, "b3960": 217.59533333333334, "b0434": 301.41799999999995, "b2708": 81.215933333333339, "b2709": 26.105333333333334, "b2496": 138.89533333333335, "b2497": 77.739699999999985, "b2494": 136.67933333333335, "b0435": 311.10166666666663, "b2492": 16.328873333333334, "b2493": 123.42823333333332, "b2490": 4.6218033333333333, "b2491": 3.7069500000000004, "b0344": 3.7241266666666668, "b0139": 8.5443833333333341, "b2498": 630.74366666666674, "b2499": 820.07033333333322, "b1854": 1848.7633333333333, "b0430": 14.173899999999998, "b0421": 222.43466666666666, "b0431": 27.840733333333333, "b1008": 1.61843, "b1009": 4.4082833333333333, "b2442": 53.732266666666668, "b4125": 46.316733333333332, "b1436": 14.193823333333333, "b1000": 502.95800000000003, "b2445": 5.2599999999999998, "b1002": 53.963133333333339, "b1003": 1045.2663333333333, "b1004": 1142.5170000000001, "b1006": 16.8127, "b2444": 3.7143866666666665, "b4238": 182.70266666666669, "b4239": 4.7052666666666667, "b0759": 73.039566666666659, "b0758": 36.390133333333331, "b2447": 8.4474566666666675, "b0753": 14.579766666666666, "b0752": 61.544066666666673, "b0751": 521.56100000000004, "b2446": 18.006600000000002, "b0757": 183.66499999999999, "b0756": 454.50233333333335, "b0755": 402.8296666666667, "b0754": 2077.4000000000001, "b3541": 512.86166666666668, "b3232": 83.564000000000007, "b0949": 147.20333333333335, "b0186": 51.918666666666667, "b0187": 95.750133333333338, "b2683": 122.04450000000001, "b4157": 9.3222000000000005, "b1174": 764.4666666666667, "b1175": 829.65633333333335, "b1918": 189.53099999999998, "b1919": 249.11199999999999, "b3345": 405.80466666666666, "b1171": 175.17099999999996, "b1172": 31.008260000000003, "b1912": 275.59233333333333, "b0182": 245.00199999999995, "b1916": 63.637233333333334, "b1917": 174.85133333333332, "b1914": 487.81599999999997, "b4402": 33.768333333333338, "b4524": 3.1949799999999997, "b4525": 5.7341666666666669, "b4526": 0.0, "b4527": 3.8693333333333335, "b4520": 18.211500000000001, "b0180": 884.94500000000005, "b1598": 120.89100000000001, "b1599": 4.8545233333333337, "b1596": 34.685899999999997, "b1597": 34.304200000000002, "b1594": 81.916366666666661, "b0181": 806.36699999999985, "b1592": 20.282266666666668, "b1593": 547.86366666666663, "b1590": 80.847666666666655, "b1591": 91.99133333333333, "b4128": 47.598800000000004, "b4014": 946.88700000000006, "b1758": 69.988166666666672, "b1759": 51.826099999999997, "b3421": 24.687699999999996, "b4015": 606.29599999999994, "b1754": 292.84266666666667, "b1755": 121.85283333333332, "b1756": 93.380766666666659, "b1757": 661.0916666666667, "b1750": 227.947, "b0023": 6121.3899999999994, "b1752": 253.208, "b1753": 250.07899999999998, "b4017": 0.23710799999999999, "b4129": 117.76433333333334, "b4011": 1.9299799999999998, "b1350": 6.4086666666666661, "b1351": 2.0381266666666664, "b1352": 0.0, "b1353": 15.6158, "b4409": 1419.79, "b1356": 777.47499999999991, "b1357": 15.905263333333336, "b1358": 1.1810366666666667, "b1359": 6.1423399999999999, "b0026": 933.81866666666667, "b3966": 192.90700000000001, "b0403": 36.362199999999994, "b0402": 130.02133333333333, "b0401": 513.49333333333334, "b0400": 28.496666666666666, "b0407": 1923.7433333333331, "b0406": 255.86033333333333, "b0405": 79.47529999999999, "b0404": 22.797299999999996, "b0409": 521.65899999999999, "b0408": 533.00633333333326, "b4410": 336.2833333333333, "b4411": 274.09143333333333, "b4412": 22.837433333333333, "b4145": 6.6954266666666662, "b4142": 749.04233333333332, "b4143": 1693.49, "b4140": 104.45240000000001, "b4141": 106.96416666666666, "b4419": 128.87066666666666, "b4148": 56.437333333333335, "b4149": 36.96165666666667, "b3070": 12.17601, "b4094": 1.8017099999999999, "b4095": 1.0977079999999999, "b4096": 0.44529333333333332, "b0534": 2.9509433333333335, "b4090": 8.4538633333333326, "b0532": 5.4999399999999996, "b4092": 30.16706666666667, "b4093": 44.603833333333334, "b3074": 0.0, "b4098": 1.0189943333333333, "b4099": 0.58482666666666672, "b0539": 1.6649366666666667, "b3442": 0.97869766666666669, "b3344": 270.88299999999998, "b2388": 190.73099999999999, "b0249": 0.0, "b0248": 0.0, "b1733": 46.73513333333333, "b4045": 232.14923333333334, "b0241": 2.8384300000000002, "b0240": 208.94833333333335, "b0243": 414.87833333333333, "b0242": 546.47466666666662, "b0245": 0.46852999999999995, "b0247": 0.0, "b0246": 0.0, "b4708": 39.465133333333334, "b3443": 6.6252800000000001, "b4705": 344.91499999999996, "b4706": 0.0, "b3982": 774.55900000000008, "b0948": 123.61966666666666, "b4702": 5011.0333333333338, "b4703": 95.827666666666673, "b2382": 32.4026, "b4194": 27.354166666666668, "b2383": 6.56738, "b3707": 0.0, "b1817": 968.17200000000003, "b3706": 117.67309999999999, "b3440": 249.24366666666666, "b1816": 65.945733333333337, "b2386": 0.56818999999999997, "b2387": 1.2612233333333334, "b1814": 74.885733333333334, "b2384": 4.8978833333333336, "b2385": 3.2558299999999996, "b3899": 4.1168566666666662, "b3441": 43.993933333333331, "b4682": 0.0, "b0788": 15.307336666666666, "b3754": 41.644233333333339, "b0811": 186.05166666666665, "b2106": 7.7809866666666681, "b3446": 23.6859, "b0789": 41.124500000000005, "b1818": 1566.26, "b3447": 32.555799999999998, "b3288": 353.68433333333337, "b3289": 216.46633333333338, "b3280": 93.695633333333333, "b3281": 81.014099999999999, "b3282": 157.63199999999998, "b3283": 431.69566666666668, "b3284": 604.67066666666676, "b3287": 448.89333333333337, "b3518": 39.519600000000004, "b3519": 35.871833333333335, "b3048": 2.886706666666667, "b3049": 323.87033333333335, "b3510": 7191.7833333333338, "b3511": 1321.8643333333332, "b3512": 461.87200000000001, "b3513": 156.50566666666668, "b3514": 145.14633333333333, "b3515": 459.654, "b3516": 515.96466666666663, "b3517": 344.74966666666666, "b3266": 11.186556666666666, "b3267": 96.578066666666658, "b3264": 8.6801533333333332, "b3265": 1.0088766666666666, "b3262": 13.458213333333333, "b3263": 7.7772666666666668, "b3260": 1320.6266666666666, "b3261": 1716.7366666666667, "b2643": 0.14999799999999999, "b2642": 40.955133333333329, "b2641": 40.240900000000003, "b2392": 21.010833333333334, "b2647": 8.8746133333333344, "b2646": 3.2296966666666669, "b3268": 9.1595266666666664, "b3269": 5.5803266666666671, "b3382": 4.2759733333333338, "b1803": 4.2418233333333335, "b3445": 6.8406773853333327, "b1132": 289.36999999999995, "b2249": 138.53700000000001, "b2248": 1.4458466666666665, "b2247": 3.8551000000000002, "b2246": 6.0287433333333338, "b2245": 9.0784133333333337, "b2244": 39.076433333333334, "b2243": 3.2765333333333331, "b2242": 2.7548066666666666, "b2241": 4.4567399999999999, "b2240": 2.7161826666666666, "b3604": 2.12392, "b3605": 3.3683466666666662, "b3606": 31.637399999999996, "b3607": 212.09566666666669, "b3600": 213.04066666666668, "b3601": 152.81733333333332, "b3602": 218.08199999999999, "b3603": 3.1564399999999999, "b1864": 773.52233333333334, "b3608": 430.76533333333333, "b3609": 1070.7126666666666, "b0239": 154.15433333333334, "b2801": 1.24613, "b4201": 3555.3799999999997, "b2803": 13.157766666666666, "b2802": 5.7857473333333331, "b2805": 59.933533333333337, "b2804": 111.05909999999999, "b2807": 171.26653333333331, "b2806": 211.48533333333333, "b2809": 100.46133333333334, "b2808": 110.52133333333335, "b4203": 2200.3366666666666, "b4202": 4592.1766666666672, "b3868": 70.927366666666671, "b3869": 58.075233333333337, "b3865": 158.10600000000002, "b3866": 228.9606666666667, "b3867": 196.37199999999999, "b3860": 490.96800000000002, "b3861": 3.7594233333333329, "b3862": 34.033999999999999, "b3863": 128.25633333333334, "b0237": 593.59933333333345, "b4397": 139.77433333333332, "b4207": 333.59433333333328, "b0787": 8.3601666666666663, "b4136": 88.903399999999991, "b0231": 36.310233333333336, "b3460": 303.61700000000002, "b1493": 451.71299999999997, "b3462": 186.52133333333333, "b3463": 229.68666666666664, "b3464": 157.66200000000001, "b3465": 148.32233333333335, "b3466": 86.343766666666667, "b4208": 346.97666666666669, "b3468": 211.84066666666664, "b3469": 49.031266666666674, "b1491": 86.514733333333353, "b2733": 78.795133333333339, "b2732": 19.927633333333333, "b2731": 41.415933333333335, "b2730": 176.77866666666668, "b2737": 7.0657666666666659, "b2736": 4.9146866666666673, "b2735": 38.361766666666661, "b2734": 11.323063333333332, "b1497": 1.9260139999999997, "b2739": 8.1122833333333322, "b2738": 6.0688299999999993, "b1254": 159.14666666666668, "b1496": 1.055677, "b0464": 30.661733333333331, "b1863": 416.57366666666667, "b1494": 11.671993333333333, "b2027": 902.49266666666665, "b2026": 263.50366666666667, "b2025": 172.41266666666664, "b2024": 168.71033333333332, "b2023": 172.47433333333333, "b2022": 249.74966666666668, "b2021": 209.49066666666667, "b2020": 181.70733333333337, "b2029": 1534.46, "b2028": 42.434433333333338, "b3950": 14.091999999999999, "b1619": 272.95699999999999, "b1618": 162.46966666666665, "b3459": 74.643033333333335, "b3951": 5.9661766666666658, "b1615": 2.0101836666666664, "b1614": 423.94666666666666, "b1617": 2.3879066666666664, "b1616": 4.0514233333333332, "b1611": 5.8698233333333336, "b2429": 16.349726666666665, "b1613": 355.96266666666673, "b2480": 935.26599999999996, "b2672": 98.160266666666658, "b1861": 169.82066666666665, "b3953": 13.380663333333333, "b3916": 2808.0666666666662, "b3954": 40.511933333333339, "b4048": 0.25459599999999999, "b3955": 176.81300000000002, "b1927": 127.711, "b1926": 457.92800000000005, "b1925": 500.76033333333334, "b1924": 577.28633333333335, "b3458": 342.20566666666667, "b1922": 914.51033333333328, "b1921": 540.64266666666663, "b1920": 1206.2656666666667, "b1299": 38.559666666666665, "b1298": 7.4235833333333332, "b3957": 152.95866666666669, "b1929": 461.73733333333331, "b1928": 387.89899999999994, "b1101": 2167.2966666666666, "b2423": 371.32799999999997, "b1103": 663.12833333333333, "b1102": 6.7691066666666666, "b1105": 553.2403333333333, "b1104": 936.3696666666666, "b1107": 177.958, "b2422": 545.10466666666673, "b1109": 31.703999999999997, "b1108": 619.10466666666662, "b2421": 324.96466666666669, "b4551": 58.283099999999997, "b4550": 84.365400000000008, "b4553": 19.542576666666665, "b4552": 0.0, "b4555": 22.582830000000001, "b4554": 113.62266666666666, "b4557": 512.77933333333328, "b4556": 14.005433333333334, "b4559": 15.597033333333334, "b4558": 636.27233333333334, "b1396": 8.6254233333333321, "b2426": 94.673566666666659, "b3910": 82.669133333333335, "b4396": 445.69600000000008, "b4395": 131.15766666666667, "b4394": 161.917, "b4393": 170.49866666666665, "b2137": 19.981033333333333, "b4391": 292.76966666666664, "b4390": 148.488, "b1390": 1.12615, "b1723": 270.71833333333336, "b2136": 90.990033333333329, "b1725": 198.59366666666668, "b1724": 200.07143333333332, "b1727": 134.13900000000001, "b1726": 165.28966666666665, "b0128": 180.13940000000002, "b1257": 16.471969999999999, "b1392": 3.3344233333333335, "b3794": 65.094999999999999, "b3911": 179.73599999999999, "b3795": 67.546599999999998, "b0740": 1034.2496666666666, "b0741": 4140.5333333333338, "b0742": 1119.8633333333335, "b4183": 1.97858, "b0129": 68.219700000000003, "b0418": 398.48433333333332, "b0419": 108.60966666666667, "b0414": 191.29833333333332, "b0415": 399.041, "b0416": 718.34533333333331, "b0417": 113.89266666666667, "b0410": 330.11400000000003, "b0411": 575.09066666666661, "b0412": 21.462199999999996, "b0413": 236.27866666666668, "b4173": 547.05233333333331, "b4172": 2712.7233333333334, "b4171": 834.29933333333338, "b4170": 116.86166666666668, "b4177": 2688.2866666666664, "b4176": 31.330833333333334, "b4175": 534.74233333333336, "b4174": 625.22466666666662, "b4179": 187.42866666666669, "b4178": 162.256, "b1439": 30.919900000000002, "b1438": 56.844533333333338, "b0795": 88.807099999999991, "b1962": 151.80800000000002, "b0520": 4.1393700000000004, "b0521": 9.9595933333333324, "b0522": 593.31366666666679, "b1960": 53.304499999999997, "b0524": 117.38499999999999, "b0525": 1652.6166666666668, "b0526": 214.38300000000001, "b0527": 9.8740233333333336, "b0528": 429.75766666666669, "b1967": 58.252566666666667, "b0765": 433.85833333333335, "b0868": 113.91543333333334, "b1728": 7.6202733333333335, "b0719": 1.3504366666666667, "b0718": 0.95467333333333337, "b0865": 264.76633333333331, "b0258": 42.940866666666665, "b0259": 178.22666666666666, "b0864": 388.66433333333333, "b0252": 0.9202933333333333, "b0253": 22.129056666666667, "b0250": 119.56933333333332, "b0251": 10.672800000000001, "b0256": 15.793620717766666, "b1969": 48.743333333333332, "b0254": 14.102620000000002, "b3340": 5188.6733333333332, "b1968": 27.310433333333336, "b4150": 37.400933333333334, "b0713": 173.33933333333334, "b3197": 230.26233333333334, "b1629": 55.996600000000001, "b2838": 251.89133333333334, "b0863": 679.97566666666671, "b3451": 1.5812866666666665, "b1780": 188.15099999999998, "b0792": 31.49593333333333, "b1869": 208.69933333333333, "b0427": 31.111333333333331, "b1162": 170.03166666666667, "b2839": 18.219666666666669, "b1564": 213.60766666666669, "b3450": 23.165633333333332, "b1563": 199.87733333333333, "b0791": 42.022733333333328, "b4407": 634.66499999999996, "b1562": 290.64900000000006, "b4604": 11.58755, "b4606": 0.0, "b4601": 0.0, "b4600": 20.637633333333333, "b4602": 527.64566666666667, "b1868": 50.371500000000005, "b4144": 573.80966666666666, "b3453": 2.8640690000000002, "b2650": 0.23558233333333334, "b0790": 35.425366666666669, "b3202": 446.79266666666672, "b0567": 16.339829999999999, "b1402": 52.072233333333337, "b1875": 107.48376666666667, "b3452": 1.7628250000000001, "b2557": 568.45266666666669, "b0762": 558.51266666666663, "b1569": 1.5087566666666666e-07, "b2556": 85.243733333333324, "b1568": 3.1033833333333334, "b2554": 82.254800000000003, "b4398": 101.7479, "b1764": 413.85633333333334, "b2553": 433.29633333333339, "b1767": 178.61133333333336, "b2552": 24.926333333333332, "b3079": 1.1720723333333334, "b3078": 0.187254, "b2551": 5440.2966666666662, "b3073": 30.429600000000004, "b3072": 19.063326666666665, "b3071": 207.33399999999997, "b2550": 25.672233333333335, "b3077": 0.30855566666666667, "b3076": 2.1767266666666667, "b3075": 43.084699999999998, "b4518": 140.65126666666666, "b3253": 208.26633333333334, "b3252": 102.18653333333334, "b3251": 780.94200000000001, "b2389": 17.003633333333333, "b3709": 1.1622833333333336, "b3708": 7.0028199999999998, "b3255": 1435.3466666666666, "b3705": 604.24800000000005, "b3704": 751.96866666666665, "b3259": 129.04233333333335, "b3258": 41.256599999999999, "b3701": 283.13666666666666, "b3700": 64.147566666666663, "b3703": 1774.9300000000001, "b3702": 396.99600000000004, "b1404": 6.4287166666666664, "b2046": 0.86873333333333325, "b1432": 219.60366666666667, "b2420": 46.103366666666659, "b3381": 4.9867133333333333, "b3380": 2.4625833333333333, "b1729": 552.76466666666659, "b4516": 100.59243333333332, "b3385": 296.58800000000002, "b3384": 450.84699999999998, "b3387": 189.41399999999999, "b3386": 396.61700000000002, "b3389": 636.54033333333325, "b3388": 668.00833333333333, "b2252": 9.91629, "b2253": 27.129899999999996, "b2254": 11.151800000000001, "b2255": 28.850466666666666, "b2256": 16.539066666666667, "b2257": 10.53206, "b3671": 66.690733333333341, "b3670": 60.634500000000003, "b3673": 1.8172796666666666, "b3672": 283.22866666666664, "b3675": 53.666733333333333, "b3674": 58.685866666666669, "b3677": 61.206133333333334, "b3676": 49.656033333333333, "b3679": 1.9674050000000001, "b3678": 7.9827266666666672, "b1403": 83.680999999999997, "b2812": 126.59173333333335, "b2813": 144.41, "b2810": 100.93033333333334, "b2811": 78.929966666666658, "b2817": 208.357, "b3225": 1.6731070000000001, "b3456": 280.61200000000002, "b2049": 3.9908783333333329, "b2818": 234.76866666666663, "b1874": 213.00033333333332, "b3898": 4.2016626666666665, "b0962": 122.17066666666666, "b2048": 1.92073, "b3819": 17.171516666666665, "b3818": 3.8739533333333331, "b3203": 1272.96, "b3811": 208.18999999999997, "b3810": 200.535, "b3813": 140.56366666666668, "b3812": 150.34166666666667, "b3817": 27.651566666666668, "b3816": 128.71266666666668, "b1641": 2492.4000000000001, "b1388": 2.2388733333333333, "b2830": 456.62733333333335, "b1722": 98.847200000000001, "b3499": 103.25006666666667, "b3498": 143.239, "b0969": 102.95650000000001, "b3495": 2643.5599999999999, "b3494": 113.0913, "b3497": 94.361499999999992, "b3496": 26.563266666666664, "b3491": 42.009333333333331, "b2659": 4.6392199999999999, "b3493": 502.75933333333336, "b3492": 67.045233333333329, "b2831": 55.489966666666668, "b2728": 118.60890000000001, "b2729": 213.93133333333333, "b1876": 286.46299999999997, "b2724": 51.901000000000003, "b2725": 93.639566666666667, "b2726": 173.01900000000001, "b2727": 262.16000000000003, "b2720": 47.301233333333336, "b2721": 69.558733333333336, "b2722": 74.236599999999996, "b2723": 70.608033333333324, "b3925": 138.16233333333332, "b3924": 197.53666666666666, "b3927": 10.547313333333333, "b3926": 21.0822, "b3921": 76.675133333333335, "b3920": 106.58103333333334, "b3923": 608.15500000000009, "b3922": 336.94866666666667, "b3827": 39.191499999999998, "b4295": 196.36300000000003, "b3929": 1103.7633333333333, "b3928": 1271.2260000000001, "b1242": 76.870766666666668, "b0915": 155.447, "b2832": 119.60266666666666, "b4191": 80.409966666666662, "b0893": 1810.3799999999999, "b1250": 81.101333333333343, "b4190": 46.169466666666665, "b4193": 4.2842399999999996, "b2030": 9.1522433333333326e-06, "b2032": 279.76999999999998, "b2427": 21.236233333333331, "b2034": 379.85399999999998, "b2035": 157.79166666666666, "b2036": 424.19766666666663, "b2037": 257.69999999999999, "b2038": 397.20833333333331, "b4195": 0.44182333333333329, "b0914": 210.06066666666666, "b2833": 451.36666666666662, "b0147": 70.646133333333339, "b4197": 7.4527303333333323, "b1608": 303.59733333333332, "b1609": 173.39433333333332, "b1606": 73.076466666666661, "b1607": 54.368533333333339, "b1604": 332.24666666666667, "b4196": 16.11106666666667, "b1602": 1354.9123333333334, "b1603": 1320.4066666666668, "b1600": 8.1584400000000006, "b1601": 29.830866666666669, "b1249": 281.27566666666667, "b2834": 326.25233333333335, "b1282": 124.81450000000001, "b1873": 0.151065, "b1280": 213.22633333333332, "b0149": 112.89833333333333, "b1286": 503.27966666666663, "b1287": 147.345, "b1284": 299.21633333333335, "b1285": 37.545433333333335, "b1938": 157.874, "b1939": 172.523, "b1288": 1262.7766666666666, "b1289": 22.53383333333333, "b1112": 22.595766666666666, "b1113": 5.4313366666666667, "b1110": 32.702066666666674, "b1111": 157.13166666666666, "b1116": 155.84966666666665, "b1117": 192.46733333333336, "b1114": 188.73499999999999, "b1115": 5.8731699999999991, "b1118": 192.19633333333331, "b1119": 283.65066666666667, "b1872": 13.428406666666666, "b4542": 166.86699999999999, "b4543": 134.92356666666669, "b3909": 6.4074300000000006, "b4541": 0.0, "b0649": 16.205996666666667, "b0648": 1.0794666666666666, "b4544": 5.0641333333333334, "b4545": 0.0, "b0645": 5.725550000000001, "b0644": 9.2621900000000004, "b4548": 0.0, "b0646": 1.8446633333333331, "b0641": 602.4609999999999, "b0640": 164.85666666666665, "b0643": 161.393, "b0642": 551.53133333333335, "b3238": 24.853799999999996, "b4381": 149.69033333333334, "b1738": 25.833566666666666, "b1739": 766.11033333333341, "b4384": 495.56833333333333, "b4385": 51.738933333333328, "b4386": 62.775533333333335, "b4387": 60.745800000000003, "b4388": 115.36773333333333, "b4389": 140.23866666666666, "b1730": 2.9307366666666668, "b1731": 19.559200000000001, "b1736": 7.0881333333333343, "b1737": 8.8520800000000008, "b1734": 7.5645699999999998, "b1735": 23.027033333333335, "b3745": 136.80333333333331, "b0731": 0.026413333333333334, "b0730": 34.286899999999996, "b0733": 842.65666666666675, "b2033": 357.80933333333331, "b0735": 511.92133333333339, "b0734": 827.04866666666658, "b0737": 414.66333333333336, "b0736": 403.69999999999999, "b0739": 213.995, "b0738": 184.03700000000001, "b0889": 1450.0166666666667, "b0888": 315.86066666666665, "b0469": 369.17533333333336, "b0468": 42.70773333333333, "b0399": 43.597033333333336, "b0398": 63.675599999999996, "b3115": 6.7389599999999996, "b0393": 144.44766666666666, "b0392": 91.484399999999994, "b0391": 514.10366666666664, "b0390": 76.881266666666662, "b0397": 34.543799999999997, "b0396": 31.919333333333338, "b0467": 77.085899999999995, "b0394": 60.74316666666666, "b1426": 122.88103333333333, "b1167": 0.0, "b1424": 154.679, "b0913": 11.647116666666667, "b1422": 12.571966666666668, "b1423": 17.241016666666667, "b1420": 464.64533333333333, "b2039": 590.81500000000005, "b4166": 59.775366666666663, "b4167": 91.29343333333334, "b4160": 377.99600000000004, "b4161": 301.88133333333332, "b1428": 23.826499999999999, "b1429": 69.280799999999999, "b0043": 5.8954033333333333, "b0042": 3.1401900000000005, "b3113": 18.133833333333332, "b3428": 438.78133333333335, "b0041": 2.8426519999999997, "b0912": 1889.0366666666666, "b0040": 2.0283033333333331, "b0089": 148.00900000000001, "b0088": 216.04466666666667, "b0087": 237.37433333333334, "b0086": 243.84099999999998, "b0085": 279.298, "b0084": 348.32566666666668, "b0083": 219.59200000000001, "b0082": 281.03033333333332, "b0081": 202.34766666666667, "b0080": 477.83200000000005, "b0267": 1.6957366666666667, "b0266": 81.440633333333338, "b0265": 112.84793333333334, "b0264": 20.6433, "b0263": 10.876683333333332, "b0262": 5.9423699999999995, "b0261": 118.80753333333332, "b0260": 89.137699999999995, "b1406": 59.576300000000003, "b0044": 1.5715633333333334, "b0269": 9.9057166666666649, "b3119": 0.0, "b0065": 43.521700000000003, "b0064": 25.229833333333332, "b0067": 42.562100000000001, "b0066": 48.841766666666672, "b0061": 5.0573466666666667, "b0060": 30.426400000000001, "b0063": 5.0303633333333337, "b0062": 12.710623333333332, "b1368": 23.649433333333334, "b0069": 64.113766666666663, "b0068": 125.101, "b1407": 4.7837233333333335, "b1878": 60.500733333333336, "b4316": 82.424066666666661, "b4638": 0.0, "b2129": 19.828433333333333, "b1605": 31.008899999999997, "b4383": 355.90599999999995, "b3508": 269.04233333333332, "b3507": 56.249699999999997, "b3054": 59.582333333333338, "b4310": 17.966733333333334, "b3505": 166.53666666666666, "b2425": 376.53400000000005, "b2047": 2.8927933333333335, "b0423": 123.681, "b3231": 3648.646666666667, "b3504": 1.57311, "b3424": 153.12993333333335, "b4613": 729.23500000000001, "b3503": 8.6522500000000004, "b4184": 1.2881733333333334, "b1779": 20567.266666666666, "b4618": 11.204166666666666, "b3050": 3.9940566666666668, "b3501": 18.522500000000001, "b3500": 228.50099999999998, "b3230": 4351.126666666667, "b3425": 83.184866666666665, "b0919": 342.33733333333333, "b2904": 160.827, "b3233": 626.21933333333334, "b3738": 1669.9566666666667, "b3064": 122.58183333333334, "b3065": 2438.3600000000001, "b3066": 281.27633333333341, "b3067": 505.31033333333335, "b3060": 27.211633333333328, "b3061": 7.5839066666666666, "b3062": 9.973983333333333, "b3063": 2.1378566666666665, "b1283": 321.43700000000001, "b3068": 156.43033333333332, "b0917": 329.45100000000002, "b4050": 42.830533333333335, "b2905": 76.057666666666663, "b2900": 267.04199999999997, "b0916": 25.884033333333335, "b2901": 170.85599999999999, "b0911": 3243.7433333333333, "b0523": 685.66566666666665, "b2902": 9.9004300000000001, "b0910": 259.38899999999995, "b1930": 247.27866666666668, "b2903": 55.893333333333338, "b3248": 214.38, "b3249": 191.59666666666666, "b3718": 8.3715899999999994, "b3719": 7.2160633333333335, "b3716": 35.384566666666672, "b3717": 44.928799999999995, "b3714": 499.57133333333331, "b3247": 215.44633333333331, "b3712": 91.319733333333332, "b3241": 9.4846123333333328, "b3710": 6.6474000000000002, "b3243": 118.64893333333335, "b0173": 91.264699999999991, "b1281": 179.17266666666669, "b2906": 143.66766666666669, "b2907": 182.99566666666666, "b3392": 16.365016666666666, "b3393": 4.8810799999999999, "b3390": 825.12199999999996, "b3391": 4.5370366666666664, "b3396": 61.880633333333343, "b3397": 139.89966666666666, "b3394": 6.2584533333333328, "b3395": 12.396886666666667, "b2946": 127.74326666666667, "b1361": 19.213106666666668, "b3399": 102.42333333333333, "b3662": 11.289733333333333, "b3663": 21.407753333333332, "b3660": 43.785500000000006, "b3661": 466.83500000000004, "b3666": 38.499566666666674, "b3667": 13.513373333333334, "b3664": 3.2526946666666667, "b3665": 12.342966666666667, "b3234": 70.203800000000001, "b3668": 51.674900000000001, "b3669": 336.19266666666664, "b1932": 30.029799999999998, "b2283": 376.94400000000002, "b2282": 383.83233333333334, "b2281": 266.35966666666667, "b2280": 204.70133333333334, "b2539": 25.300933333333333, "b2538": 59.703933333333339, "b2829": 252.21100000000001, "b2828": 202.47799999999998, "b2827": 229.52133333333336, "b2826": 5.1477233333333334, "b2537": 9.4842399999999998, "b2536": 35.420233333333336, "b2823": 38.095166666666664, "b2530": 450.8006666666667, "b2821": 62.45386666666667, "b2532": 398.26999999999998, "b3809": 261.13033333333334, "b3237": 434.5146666666667, "b3802": 174.55600000000001, "b3803": 156.82566666666665, "b3800": 5.8428366666666669, "b3801": 18.939866666666664, "b3806": 500.96133333333336, "b3807": 129.58733333333333, "b3804": 156.67633333333333, "b3805": 334.98933333333338, "b2620": 294.99700000000001, "b2623": 24.197500000000002, "b2622": 119.92833333333333, "b2625": 5.4620899999999999, "b2624": 1.7255933333333333, "b3423": 108.38763333333333, "b2626": 3.0291466666666671, "b3486": 99.760866666666672, "b3487": 119.71373333333334, "b3484": 2.4971433333333333, "b3485": 91.567000000000007, "b3482": 9.9101066666666657, "b3483": 0.19506999999999999, "b3480": 244.87833333333336, "b3481": 188.47499999999999, "b3379": 1.4538266666666668, "b2758": 13.241366666666664, "b4498": 85.637966666666671, "b2273": 2.2184300000000001, "b2751": 465.20666666666671, "b2750": 166.13499999999999, "b2126": 24.777766666666668, "b2752": 587.89100000000008, "b2755": 27.873866666666668, "b2754": 43.550000000000004, "b2757": 31.62223333333333, "b2756": 37.149566666666665, "b3936": 2874.7600000000002, "b3937": 93.285766666666674, "b3934": 82.65346666666666, "b2271": 4.2161333333333335, "b3932": 341.77700000000004, "b3933": 206.17099999999996, "b3930": 62.72313333333333, "b3931": 438.49600000000004, "b0554": 7.9492466666666672, "b3938": 760.56733333333329, "b3939": 283.74200000000002, "b4499": 8.4191199999999995, "b0463": 342.21833333333331, "b3952": 4.2879700000000005, "b2127": 36.841833333333334, "b2275": 16.456900000000001, "b1862": 4.6645033333333332, "b4018": 241.95766666666668, "b1440": 15.033833333333334, "b1639": 58.599499999999999, "b1638": 393.38833333333332, "b4505": 178.98433333333332, "b1633": 41.964500000000001, "b1632": 50.633999999999993, "b1631": 53.137033333333335, "b1630": 60.884033333333328, "b1637": 831.4426666666667, "b1636": 271.93699999999995, "b1635": 264.91766666666666, "b1634": 328.88866666666667, "b1751": 397.87266666666665, "b4546": 102.93466666666666, "b4547": 330.51733333333334, "b3752": 87.894533333333342, "b3201": 310.99233333333336, "b4085": 8.3503766666666674, "b2824": 16.056176666666669, "b3750": 53.351966666666662, "b3751": 135.53726666666668, "b1129": 158.76733333333334, "b1128": 380.35833333333335, "b1127": 447.17533333333336, "b1126": 283.80033333333336, "b1125": 99.938100000000006, "b1124": 134.33633333333333, "b1123": 498.30300000000005, "b0647": 0.23149699999999998, "b1121": 1.5128136666666665, "b1120": 256.65900000000005, "b1707": 116.28876666666666, "b1706": 23.2409, "b1705": 0.0, "b1704": 398.10466666666662, "b1703": 89.008366666666674, "b1702": 227.66333333333333, "b4579": 15.153033333333331, "b4578": 8.1597899999999992, "b0656": 169.76433333333333, "b4576": 18.504953333333333, "b4575": 76.342333333333329, "b3207": 899.12199999999996, "b1259": 9.5386499999999987, "b1258": 1.0624466666666665, "b4571": 262.16799999999995, "b0651": 41.629966666666668, "b3208": 154.82899999999998, "b4379": 65.752566666666667, "b4378": 50.766466666666666, "b3209": 389.07400000000001, "b4375": 259.21499999999997, "b4374": 84.942066666666676, "b4377": 91.007066666666674, "b4376": 57.220566666666663, "b4371": 97.8703, "b4373": 118.25810000000001, "b4372": 172.80633333333333, "b4380": 89.169500000000014, "b2370": 47.63623333333333, "b2822": 61.662166666666671, "b4382": 97.214399999999998, "b2376": 6.821486666666666, "b0722": 21.297700000000003, "b0723": 15.630766666666666, "b0720": 413.13466666666665, "b0721": 25.100399999999997, "b0726": 121.55900000000001, "b0727": 181.99833333333333, "b0724": 44.167733333333331, "b0897": 68.209966666666674, "b1383": 42.438366666666667, "b1382": 23.415000000000003, "b1381": 31.23896666666667, "b1380": 154.202, "b1387": 2.1451766666666665, "b1386": 6.7856433333333328, "b1385": 12.681480000000001, "b1384": 4.3003999999999998, "b0478": 55.336466666666666, "b0479": 32.596866666666671, "b0472": 528.50166666666667, "b0473": 301.99666666666667, "b0470": 175.12866666666665, "b0471": 793.58033333333333, "b0476": 18.58832, "b2018": 0.0, "b0474": 2504.7199999999998, "b0475": 51.926766666666673, "b4119": 9.51206, "b1732": 73.096799999999988, "b1411": 15.347033333333334, "b2019": 179.38499999999999, "b1415": 7.7948599999999999, "b4262": 179.54599999999996, "b4111": 548.1926666666667, "b4110": 226.15266666666665, "b4113": 60.357700000000001, "b4112": 39.821033333333332, "b1414": 141.32166666666669, "b4114": 5.1446166666666668, "b4117": 13.792966666666667, "b2408": 9.2033866666666668, "b4289": 13.473633333333334, "b4288": 13.790036666666666, "b2820": 69.487166666666667, "b4281": 26.553266666666669, "b4280": 23.9498, "b4282": 8.5003599999999988, "b4284": 33.714966666666669, "b4287": 17.939933333333332, "b4286": 11.7834, "b0098": 387.80199999999996, "b0099": 41.733566666666668, "b4068": 3.7613333333333334, "b4637": 996.46500000000003, "b0090": 184.75433333333334, "b0091": 280.86100000000005, "b0092": 338.12866666666667, "b0093": 237.05033333333336, "b3430": 653.26833333333332, "b2407": 2.9736686666666667, "b0096": 1701.0966666666666, "b0097": 400.45100000000002, "b0270": 5.3442766666666666, "b0271": 7.0133200000000002, "b0272": 113.873, "b2406": 24.226100000000002, "b0274": 18.167300000000001, "b0275": 112.69826666666665, "b0276": 21.959766666666667, "b0277": 41.465533333333333, "b0278": 4.0596699999999997, "b2016": 401.8413333333333, "b4622": 1.0190633333333332, "b2879": 2.4599323333333332, "b4025": 1409.4433333333334, "b4024": 1106.74, "b4027": 0.28942133333333336, "b4026": 52.16543333333334, "b4021": 443.76400000000007, "b4020": 19.164460000000002, "b4023": 105.72936666666668, "b4022": 137.35766666666666, "b1698": 6.8440233333333325, "b4029": 11.124266666666669, "b4028": 3.5433689999999998, "b0078": 516.93633333333344, "b4595": 5322.2166666666672, "b4594": 11.81006, "b4596": 814.69933333333336, "b4590": 0.0, "b4593": 47.360899999999994, "b4592": 250.53366666666668, "b4599": 371.75033333333334, "b4598": 1234.1503333333333, "b4492": 36.516433333333339, "b0385": 5.7260066666666667, "b0386": 164.91933333333336, "b0387": 137.14400000000001, "b0380": 122.77723333333334, "b0781": 152.02199999999999, "b0382": 260.16433333333333, "b0383": 28.386133333333333, "b4568": 104.57296666666667, "b0388": 699.55566666666664, "b0389": 694.64800000000002, "b1516": 8.0229566666666656, "b4620": 3.6628666666666665, "b0465": 95.525533333333328, "b3972": 140.327, "b4569": 4.0662200000000004, "b4623": 16.647166666666667, "b1945": 190.59999999999999, "b4621": 3.8091666666666666, "b3878": 3.3500633333333334, "b4627": 5.775033333333333, "b4626": 0.0, "b0886": 112.94599999999998, "b4628": 0.0, "b4494": 0.19295766666666667, "b1947": 128.90943333333334, "b1517": 12.529113333333333, "b0732": 27.602699999999999, "b3434": 43.3416, "b1941": 112.2916, "b1741": 43.742466666666665, "b1940": 212.80766666666668, "b0881": 489.08233333333328, "b4495": 8.8226533333333332, "b0880": 1875.9399999999998, "b4264": 53.739699999999999, "b3244": 190.37899999999999, "b3134": 11.2042, "b1740": 594.45933333333335, "b3011": 151.09266666666667, "b3010": 29.909299999999998, "b3013": 11.883833333333333, "b3012": 77.807299999999998, "b3014": 5.7887999999999993, "b1760": 117.83933333333333, "b3019": 135.73733333333334, "b1949": 67.436866666666674, "b1948": 55.994466666666661, "b1238": 88.722200000000001, "b3461": 448.23399999999998, "b3239": 18.462266666666668, "b4047": 0.0, "b3729": 800.02700000000004, "b3728": 126.15333333333335, "b4497": 5.9975366666666661, "b4046": 128.84133333333332, "b3723": 0.69279999999999997, "b3722": 2.0972466666666665, "b3721": 3.0598633333333329, "b3720": 3.2360866666666666, "b3727": 55.556433333333331, "b2665": 341.22233333333332, "b3725": 132.62233333333333, "b3724": 78.67110000000001, "b4044": 24.606333333333335, "b4043": 278.68833333333333, "b2912": 100.45126666666665, "b4042": 156.38899999999998, "b3477": 327.06999999999999, "b4041": 149.34633333333332, "b3476": 435.42933333333332, "b3092": 20.550466666666669, "b4040": 83.636433333333329, "b3438": 174.744, "b0461": 111.82346666666668, "b3129": 196.45366666666666, "b3128": 32.37166666666667, "b3659": 5.9342800000000002, "b0460": 646.23033333333331, "b3657": 5.2869799999999998, "b3656": 13.321066666666667, "b3655": 131.49199999999999, "b3654": 369.42733333333331, "b3653": 83.769833333333338, "b3120": 0.24006166666666665, "b3651": 189.34233333333336, "b3650": 387.01999999999998, "b4063": 28.652899999999999, "b3836": 1083.7303333333332, "b3347": 601.35166666666669, "b3346": 449.98900000000003, "b3341": 4441.4833333333336, "b3832": 30.611599999999999, "b3343": 287.16766666666666, "b3342": 5589.8233333333337, "b2526": 190.05966666666669, "b2527": 138.52200000000002, "b2524": 485.50800000000004, "b2525": 306.35266666666666, "b2522": 128.767, "b2835": 64.204300000000003, "b2836": 74.116299999999981, "b3838": 501.23166666666663, "b3001": 51.301300000000005, "b4049": 66.966666666666669, "b4189": 44.909866666666666, "b0549": 0.0, "b4062": 59.770399999999995, "b0505": 17.522333333333332, "b2473": 111.4757, "b1427": 105.61946666666667, "b4118": 12.052536666666668, "b2632": 10.1767, "b2633": 1.0789956666666667, "b2630": 641.95733333333328, "b2631": 282.84433333333334, "b2636": 7.6226699999999994, "b2637": 8.3371966666666655, "b2634": 2.2295533333333335, "b2635": 0.0, "b4168": 207.18366666666668, "b2380": 34.979066666666668, "b3478": 284.97533333333331, "b4169": 120.94866666666667, "b2748": 167.6403333333333, "b2749": 122.84316666666666, "b3242": 10.342666666666666, "b0059": 57.490199999999994, "b2707": 80.856533333333331, "b2742": 642.57166666666672, "b2743": 174.78766666666664, "b2740": 10.71945, "b1421": 35.261000000000003, "b2746": 145.501, "b2747": 141.42966666666666, "b2744": 226.27333333333334, "b2745": 172.499, "b3903": 2.5135633333333334, "b3902": 1.5437399999999999, "b3901": 3.2239900000000001, "b3900": 0.62303666666666668, "b3907": 8.3201133333333335, "b3906": 6.7391066666666672, "b3905": 3.0868410000000002, "b3904": 0.67343633333333341, "b2381": 99.205366666666677, "b4064": 297.15000000000003, "b3908": 10.994233333333334, "b3848": 128.667, "b2703": 2.7803599999999999, "b1584": 321.41466666666668, "b4162": 212.28399999999999, "b4067": 6.2591533333333338, "b3956": 1500.6099999999999, "b3046": 12.785589999999999, "b2580": 161.048, "b4066": 0.46210000000000001, "b0273": 205.53999999999999, "b3047": 4.9119400000000004, "b2581": 122.205, "b1138": 4.3509000000000002, "b1139": 33.382633333333338, "b2495": 345.24133333333333, "b2417": 5105.0, "b4521": 7.8474000000000004, "b1130": 527.59866666666665, "b1131": 297.71833333333336, "b0896": 120.66603333333335, "b1133": 416.45366666666661, "b1134": 71.760933333333341, "b1135": 89.436666666666667, "b1136": 690.64066666666668, "b1137": 6.5018733333333323, "b1710": 212.64833333333334, "b1711": 86.605533333333327, "b1712": 3318.8233333333337, "b1713": 690.2443333333332, "b1714": 420.25299999999999, "b1715": 0.0, "b3194": 195.0203333333333, "b1717": 11881.866666666667, "b1718": 8131.3900000000003, "b1719": 1479.4233333333334, "b0661": 234.06133333333332, "b0660": 375.60300000000001, "b2582": 34.555566666666671, "b4565": 2.6638966666666666, "b4566": 13.966753333333335, "b4567": 2.2861266666666666, "b1762": 6.4132099999999994, "b3229": 701.02199999999993, "b4366": 4.8357000000000001, "b4367": 12.371930000000001, "b4364": 101.06863333333332, "b4365": 4.5469066666666675, "b4362": 87.027266666666662, "b4363": 52.958366666666656, "b4360": 178.03233333333333, "b4361": 77.157933333333332, "b1394": 0.94350333333333347, "b1395": 5.1893000000000002, "b0462": 333.74233333333331, "b1397": 9.7344633333333324, "b3195": 225.37533333333332, "b3045": 38.915733333333328, "b1518": 33.264266666666664, "b1393": 2.1310699999999998, "b2583": 48.439699999999995, "b1398": 6.7796033333333341, "b1399": 43.604833333333339, "b1624": 171.10166666666669, "b1625": 156.8955, "b1626": 249.25166666666667, "b1627": 77.883200000000002, "b1620": 18.328366666666668, "b1621": 10.622136666666668, "b1622": 105.60050000000001, "b1623": 26.744499999999999, "b0717": 9.3698899999999998, "b0716": 8.0746466666666681, "b0715": 73.619100000000003, "b0714": 91.597733333333338, "b1628": 91.238533333333336, "b3189": 309.40766666666667, "b0711": 293.29633333333328, "b0710": 261.47066666666666, "b0529": 435.59233333333333, "b2920": 8.6212999999999997, "b3636": 6233.6333333333341, "b1519": 38.035400000000003, "b3406": 134.31333333333336, "b3332": 4.794386666666667, "b4108": 141.76633333333334, "b4109": 72.115599999999986, "b1408": 0.30968033333333334, "b1409": 0.0, "b4102": 0.0, "b4100": 0.0, "b4101": 0.0, "b1400": 54.361533333333334, "b4107": 13.803466666666665, "b4104": 1.1363139999999998, "b4105": 0.49633333333333335, "b2921": 19.991299999999999, "b3043": 11.880066666666666, "b4298": 3.4191033333333336, "b4299": 5.4577166666666672, "b4292": 11.495609999999999, "b4293": 18.64527, "b4290": 20.546200000000002, "b4291": 9.7289266666666663, "b4296": 8.4373699999999996, "b4297": 21.760866666666669, "b4294": 109.66460000000001, "b3333": 9.5199466666666677, "b3190": 536.06433333333337, "b3835": 81.895399999999995, "b2882": 2.64655, "b4488": 1900.3100000000002, "b0288": 34.558033333333334, "b0285": 7.2907833333333327, "b0284": 11.010393333333333, "b0287": 3962.8866666666668, "b0286": 8.865733333333333, "b0281": 78.527900000000002, "b0280": 287.31966666666671, "b0283": 16.95908, "b4036": 9.4874300000000016, "b4037": 7.3623433333333326, "b4034": 17.955633333333335, "b4035": 4.3551233333333332, "b4032": 6.9705766666666662, "b4033": 10.225003333333332, "b4030": 68.368000000000009, "b4031": 8.4542166666666674, "b0466": 39.987200000000001, "b0048": 86.698399999999992, "b3191": 312.52999999999997, "b3479": 314.92133333333339, "b4038": 0.33644666666666662, "b4039": 97.025399999999991, "b4586": 0.0, "b4587": 55.404699999999998, "b4487": 55.670566666666673, "b4582": 14.082466666666667, "b4580": 18.217299999999998, "b4581": 58.618866666666669, "b3250": 220.08433333333335, "b3405": 191.86833333333334, "b3726": 74.101200000000006, "b4588": 0.0, "b4589": 2.1200233333333336, "b0686": 85.737799999999993, "b0446": 79.831066666666672, "b0445": 17.754666666666665, "b0444": 115.72466666666666, "b0443": 25.954343333333338, "b0442": 9.7176666666666662, "b0441": 446.76299999999998, "b0440": 4236.2200000000003, "b0884": 5593.6000000000013, "b0650": 11.57117, "b0918": 324.40799999999996, "b0449": 27.767299999999995, "b0448": 26.92956666666667, "b2328": 213.39766666666665, "b3257": 56.826100000000004, "b2329": 362.48766666666666, "b3018": 181.65666666666667, "b1586": 131.02666666666667, "b2925": 3651.3700000000003, "b0268": 1.4509166666666669, "b4485": 5.8163100000000005, "b3256": 874.53266666666661, "b4639": 0.0, "b4634": 5.4252333333333338, "b4636": 1.4546933333333334, "b3958": 202.81533333333334, "b4630": 0.0, "b4631": 0.0, "b4632": 0.0, "b2790": 232.83666666666667, "b4615": 0.0, "b4561": 18.9924, "b4689": 2.6139799999999999e-50, "b4233": 291.0213333333333, "b1007": 6.966593333333333, "b4331": 68.568566666666669, "b2521": 174.09700000000001, "b3125": 16.37767666666667, "b4330": 143.41666666666666, "b4116": 326.72633333333334, "b4685": 117.25506666666666, "b4332": 9.7816899999999993, "b4612": 0.0, "b3834": 213.17133333333334, "b4684": 0.0, "b4019": 293.57300000000004, "b4483": 53.780499999999996, "b4687": 149.56700000000001, "b3002": 265.03833333333336, "b3003": 25.709199999999999, "b4523": 333.7283333333333, "b4686": 830.1583333333333, "b3006": 68.433966666666663, "b3005": 80.333000000000013, "b3008": 505.87066666666669, "b3009": 181.64166666666665, "b4680": 0.0, "b2416": 3033.4499999999994, "b4339": 32.029766666666667, "b2928": 85.881799999999998, "b4231": 9.4146800000000006, "b4482": 9.6840299999999999, "b0540": 13.197306666666668, "b4232": 306.16000000000003, "b3228": 753.76266666666663, "b0750": 659.22133333333329, "b3222": 29.916866666666664, "b4234": 195.054, "b3220": 6.5549533333333336, "b3221": 46.8127, "b3226": 205.87266666666665, "b3227": 3.1512833333333337, "b3224": 5.1424166666666666, "b4235": 219.34699999999998, "b2929": 145.29633333333334, "b3136": 0.42921333333333328, "b1879": 70.252833333333342, "b4236": 54.930933333333336, "b4481": 91.062099999999987, "b3137": 0.46893999999999997, "b4237": 77.476900000000001, "b2800": 8.3723433333333332, "b3126": 3.0883133333333332, "b1658": 402.83333333333331, "b3643": 55.214233333333333, "b1360": 4.7280100000000003, "b3132": 2.1799133333333334, "b1581": 1.897551, "b3133": 8.2506000000000004, "b3648": 513.3073333333333, "b3649": 1032.9573333333333, "b3130": 130.76553333333334, "b3138": 1.1369066666666667, "b3139": 2.6850266666666669, "b3640": 390.35200000000003, "b3641": 188.23666666666665, "b3642": 60.955033333333326, "b3121": 0.046196333333333332, "b3644": 203.07533333333333, "b3645": 15.966726666666666, "b3646": 11.53299, "b3647": 7.7490666666666668}]
