# Supplementary material for: Escher: A Web Application for Building, Sharing, and Embedding Data-Rich Visualizations of Biological Pathways
Source: PLoS Comput Biol. 2015 Aug 27;11(8):e1004321. doi: 10.1371/journal.pcbi.1004321 (PMC4552468; doi:10.1371/journal.pcbi.1004321)
Supplement: S1 File — This source code is for Escher version 1.1.2. The latest Escher source code can be cloned or downloaded from https://github.com/zakandrewking/escher. (ZIP) [file pcbi.1004321.s001.zip › escher-1.1.2/escher/example_data/aerobic_anaerobic_E_coli_RNA-seq_negatives.json]

[{"b3356": -0.5794127498295703, "b3357": -0.30773232241316556, "b2519": -0.7758724054970697, "b2518": -0.30175237896115775, "b3352": -0.6154544992999298, "b3353": -0.6432614050845324, "b3350": -0.7332108619174622, "b3351": -0.688663990026472, "b2513": -0.46054821145805974, "b2512": -0.4467049236977603, "b2511": -0.5220350434548728, "b2510": -0.6254168723972602, "b2517": -0.550577367718353, "b2516": -0.4982225698122736, "b2515": -0.47843818774332675, "b2514": -0.43100643893404683, "b3355": -0.6189677230415391, "b3824": -0.6585400589653729, "b0041": -0.8748726225372159, "b3825": -0.587484226797471, "b3826": -0.616925447439668, "b2199": -0.7552504459201356, "b2198": -0.7910663289724261, "b2197": -0.7058862751294713, "b2196": -0.7525564761947034, "b2195": -0.7379314896610036, "b2194": -0.7457639298959431, "b2193": -0.6153365638711302, "b2192": -0.6099312073148204, "b2190": -0.7222492394272251, "b3734": -0.0791392342363542, "b3735": -0.16333759499981187, "b3736": -0.07838818620409875, "b3737": -0.12513948298123717, "b2359": -0.7931627403215988, "b2358": -0.9254101661096363, "b2609": -0.03241096368875989, "b2608": 0.03955550524121882, "b2355": -0.8653640236638829, "b2354": -0.7499225762741805, "b2605": -0.662925951230191, "b2356": -0.8539143450524014, "b2351": -0.4682604093498057, "b2350": -0.5533032148712977, "b2353": -0.7550759938708587, "b2352": -0.5148904656371198, "b2175": -0.2847397676398539, "b2174": -0.6605792137839086, "b2177": -0.6919167340721895, "b2176": -0.6924387199316008, "b2171": -0.5035591039245736, "b2170": -0.8090558008069624, "b2173": -0.6848037847792392, "b2172": -0.7642389117531045, "b3455": -0.4604845556193679, "b2179": -0.7306075117606208, "b2178": -0.7319365731148291, "b3986": 0.24322020503722025, "b2997": -0.7375804193695013, "b2996": -0.748286001417588, "b2995": -0.817277021792772, "b2994": -0.717196558888378, "b2993": -0.6630195864336678, "b3919": -0.23495697032654822, "b2991": -0.7811904921004094, "b2990": -0.6909288069684001, "b1897": -0.5650116300266577, "b3915": -0.5652034651040388, "b1895": -0.6703179077322688, "b3917": -0.5736791941494888, "b1893": -0.8230343982981471, "b1892": -0.5007099423656294, "b1891": -0.5384511209383246, "b1890": -0.5230572041679125, "b0046": -0.7016741576676419, "b3187": -0.4546858928613919, "b1097": -0.6534082621922706, "b1096": -0.6661305144400947, "b1095": -0.3146735652818495, "b1094": 0.4549096999320483, "b1093": -0.2259112214901709, "b1092": -0.35867946118211363, "b1091": -0.42991008237103195, "b1090": -0.46722288910018656, "b1099": -0.6407556046353187, "b1098": -0.6066892917748794, "b2806": -0.5746786103840786, "b0045": -0.8836983214460996, "b3186": 0.013136370247908098, "b2598": -0.042073222950261106, "b1176": -0.4586740246712481, "b2777": -0.7176884257586167, "b2776": -0.820905546684382, "b2775": -0.895615565031951, "b2774": -0.8939028616393208, "b2771": -0.8492831111306237, "b2770": -0.877281551642856, "b2779": -0.035933524357222794, "b2778": -0.8901674262491924, "b1273": -0.49576731605567753, "b1272": -0.569609106111461, "b1271": -0.6328115482510132, "b1270": -0.6390563546431436, "b1277": -0.5238243385835213, "b1276": -0.5145747581521186, "b1275": -0.5066050237995663, "b1274": -0.46999017327277176, "b1279": -0.47176278131711596, "b1278": -0.642218633149765, "b4169": -0.6201312298772859, "b4359": -0.6459566902600629, "b4358": -0.9015120003799145, "b1913": -0.580515013108841, "b4353": -0.6523103291904713, "b4352": -0.6510155207856645, "b4351": -0.6680675168207482, "b4350": -0.6247874856046123, "b4357": -0.8072261796583925, "b1859": -0.6406123048827783, "b4355": -0.5077586293983163, "b4354": -0.7973939536133761, "b1858": -0.5629102454359525, "b1178": -0.4135830780156619, "b2298": -0.8338057069797046, "b4572": -0.8310600622275761, "b1179": -0.48548878679212054, "b0708": -0.6724914180872772, "b0709": -0.7180197658121001, "b1653": -0.739010951639636, "b1652": -0.6235613168597646, "b1655": -0.6496763319595262, "b1654": -0.36783115548363393, "b0878": -0.6540300493916684, "b0879": -0.7077828263203169, "b0700": -0.8117346434656029, "b0877": -0.47848004720865595, "b0702": -0.7929597465624163, "b0703": -0.8234270091566721, "b0872": -0.8459810899833724, "b0705": -0.8535141661623896, "b0706": -0.8285721767747133, "b0707": -0.601453618740964, "b4137": -0.5809192945055086, "b1457": -0.845850050345198, "b4135": -0.5213951642303936, "b0911": 0.03644377256060944, "b4133": -0.7865592660704359, "b4132": -0.8796039842075907, "b4131": -0.8566018469229749, "b1456": -0.8292645555429585, "b2299": -0.4732174597244982, "b4389": -0.6149142425066796, "b1455": -0.8620174878680232, "b4139": -0.6244880302673601, "b4138": -0.46431455219339285, "b1479": -0.49566712692539755, "b1478": -0.5073991275312297, "b1454": -0.7089166950185046, "b1471": -0.9021405740872157, "b1453": -0.7378475492820888, "b1473": -0.6714306617761684, "b1472": -0.8625006348942447, "b1475": -0.851331084410566, "b1474": -0.800640954870715, "b1477": -0.6673430167725853, "b1320": -0.6869449197165666, "b1451": -0.6982254183170078, "b0109": -0.6024848306895458, "b0674": -0.5700497281783521, "b0675": -0.5014098222574335, "b0676": -0.5765484468094486, "b0677": -0.6023422438731036, "b4486": -0.7469096254247334, "b3730": -0.413967259119217, "b0678": -0.5500121064193112, "b0679": -0.6199824658894526, "b3731": -0.16200502793018862, "b1595": -0.7537960752421214, "b3732": -0.14441539959772293, "b0298": -0.7338084625759695, "b0299": -0.7778223251735987, "b0296": -0.5947635636882105, "b0297": -0.9401954496747883, "b0294": -0.831596573399087, "b0295": -0.7641614553290434, "b0292": -0.8220634022041735, "b0293": -0.7123461411637761, "b0290": -0.7895806933280365, "b0103": -0.6002708704419488, "b1505": -0.8582303673775631, "b1504": -0.8680425556136133, "b1507": -0.688421447710108, "b1506": -0.8716947512601333, "b0058": -0.6570262123700501, "b1500": -0.8377816910569732, "b1503": -0.8542197633057554, "b1502": -0.8407955371659073, "b0054": -0.41420919522858163, "b0055": -0.6552463189835895, "b4480": -0.6480515637504454, "b0050": -0.49907494378621303, "b0051": -0.48519912799494697, "b0052": -0.5464087366700698, "b0053": -0.4139501700563744, "b2604": -0.7412431901790999, "b2294": -0.42005927593512954, "b2603": -0.6817994735773911, "b2602": -0.7078823344806864, "b0450": -0.8397902230794001, "b0451": -0.7813443635642705, "b0904": -0.48568900499067796, "b0453": -0.4287553815585143, "b0902": -0.5678844803406995, "b0903": -0.23338898709058015, "b0456": -0.747735589531084, "b0457": -0.7236080022157285, "b0458": -0.526035377201424, "b0459": -0.6493135558027849, "b2600": -0.49824527928647805, "b0908": -0.3984359133084541, "b0909": -0.7655413195309597, "b2295": -0.565240811511347, "b2296": -0.45143646706196033, "b4641": -0.5508949365468981, "b4640": -0.6406448730651231, "b3358": -0.6658177574252149, "b4647": -0.9880837848134362, "b4646": -0.7519755886120684, "b2258": -0.8073611452423064, "b2297": -0.5031092845420368, "b3359": -0.43730537549845944, "b2033": -0.4511706462213991, "b2290": -0.5468892896095877, "b3039": -0.7496544595952601, "b3038": -0.49844185727823803, "b3037": -0.5092935734633492, "b3035": -0.34400110918094734, "b3034": -0.6013118916925858, "b3033": -0.5414358849094265, "b3032": -0.5310911959725935, "b3031": -0.5758843341967119, "b3030": -0.5796366208721778, "b3918": -0.6988659233378793, "b2291": -0.6808535067128648, "b2992": -0.675352501548967, "b3587": -0.8742855044489583, "b3586": -0.8351963976264998, "b3585": -0.7378279462602305, "b3584": -0.8086347154056935, "b3583": -0.7871147873539182, "b3582": -0.8306360789701632, "b3581": -0.8685371137780239, "b3580": -0.8477838307246395, "b1431": -0.45717593642942095, "b3589": -0.8941642916039683, "b3588": -0.7308063858692118, "b2584": -0.6847456300892214, "b1896": -0.48285554805797065, "b2292": -0.7361728226226268, "b2586": -0.7500624411842649, "b1894": -0.7515638582932946, "b4005": -0.47221206424483314, "b3910": -0.6553557960593408, "b3858": -0.4940882406329396, "b3091": -0.753082037534288, "b3912": -0.46907694792528704, "b3090": -0.7790584433236276, "b3103": -0.5646698442154537, "b3102": -0.6417689724386424, "b3101": -0.7480260583203047, "b3100": -0.3711273317585417, "b3107": -0.6343187778332527, "b3106": -0.7721941914478403, "b3105": -0.6436341409457178, "b3104": -0.7965921774964467, "b3363": -0.5145000719302235, "b3362": -0.6305567007081874, "b3361": -0.6506700510536266, "b3360": -0.6969560632747704, "b3367": -0.7882672155617501, "b3366": -0.8421737490010379, "b3365": -0.8029127605751225, "b3364": -0.6429004351268321, "b2259": -0.6891253666904242, "b3095": -0.593828129192446, "b3369": -0.7187728926985797, "b3368": -0.6669712801376982, "b3094": -0.5863965110950247, "b3693": -0.7848438493991624, "b3691": -0.8229482680681366, "b3690": -0.8141568731551913, "b3697": -0.5346923607477923, "b3696": -0.711014024945418, "b3699": -0.5165071157187686, "b3096": -0.6059556683275185, "b2188": -0.5781702333398722, "b0888": -0.3914120529946992, "b4566": -0.8051406350458752, "b2180": -0.6884781144063892, "b2181": -0.5254161396348991, "b2182": -0.6251351723649065, "b2183": -0.5185227483349921, "b2184": -0.7280775205481103, "b2185": 0.10337346038317503, "b2186": -0.5487950490424593, "b2187": -0.3854381560228453, "b2618": -0.5840607243555347, "b3216": -0.7797439265987353, "b3215": -0.8080645396729724, "b3214": -0.6265337006033114, "b3213": -0.1886120419773975, "b3212": -0.17670004457205507, "b3211": -0.7755735141076279, "b2349": -0.6885088834493069, "b2346": -0.4799791585419923, "b2347": -0.6767587963847336, "b2344": -0.5791064663899013, "b2345": -0.8141733360721947, "b2342": -0.7527155473574755, "b2343": -0.5675554865079269, "b2340": -0.47788691010080203, "b2341": -0.7286911416654704, "b2166": -0.8689032496287511, "b2167": -0.6856944976842303, "b2164": -0.7890275419775619, "b2165": -0.8346231781289128, "b2162": -0.8823862358492194, "b2163": -0.8297788981923591, "b2160": -0.6724200492613602, "b2161": -0.8553512987917025, "b2168": -0.6973245142628663, "b2169": -0.7198405178311107, "b1888": -0.4726697550277434, "b1889": -0.5634507799093273, "b2982": -0.5713480585986692, "b2983": -0.8845228494746811, "b2984": -0.8605357552274852, "b2985": -0.8422863527375223, "b2986": -0.88963013886674, "b2987": -0.8417469327864966, "b1880": -0.7043820462211583, "b1881": -0.49189812444512543, "b1882": -0.5133717117262001, "b1883": -0.6477799457424189, "b1884": -0.6031285011440369, "b1885": -0.5200196589983748, "b1886": -0.45472936649658197, "b1887": -0.3920256078224535, "b2100": -0.7659244959555689, "b2101": -0.7207698217248482, "b0352": -0.829176115747879, "b2102": -0.7101219563629894, "b2548": -0.8240608860482312, "b2504": -0.4969590027570668, "b2505": -0.8049996361747251, "b2506": -0.8019650866567801, "b2507": -0.33751030619530403, "b2500": -0.46825107399163085, "b2501": -0.5862076393171707, "b2502": -0.5723791072687672, "b2503": -0.8245010597905189, "b2104": -0.573602376969173, "b0328": -0.8265007982422801, "b2508": -0.37296711991088644, "b2509": -0.5620000797265792, "b2105": -0.6577959037352761, "b1080": -0.6324104902557788, "b1081": -0.6710154067813785, "b1082": -0.5243252649744367, "b1083": -0.45111551367294905, "b1084": -0.45940613028810967, "b1085": -0.8510912932263968, "b1086": -0.5623376678917238, "b1087": -0.4963378354937101, "b1088": -0.05462538026422908, "b1089": 0.12467863883186299, "b2107": -0.5607863020109213, "b3346": -0.47834504583085197, "b4069": -0.6539715503275587, "b1522": -0.771716098639242, "b3063": -0.8826942079793618, "b1521": -0.8013113520496223, "b4006": -0.42124685146096813, "b2760": -0.8374745706300045, "b2761": -0.8068007267572802, "b2762": -0.34627609978265855, "b1520": -0.6848873553970296, "b2764": -0.36391387741574915, "b2765": -0.5498836808818933, "b2766": -0.828763113227052, "b2767": -0.8512503252922013, "b2768": -0.8076335773482357, "b2769": -0.8307360510187138, "b1246": -0.5100991391826302, "b4415": -0.7564617217773801, "b4345": -0.720331825116764, "b4346": -0.6477324789073149, "b4347": -0.7784894212902, "b1268": -0.7612046809327981, "b1269": -0.5311748449970939, "b4342": -0.6361711393837264, "b1264": -0.523453063474429, "b1266": -0.6134057044889414, "b1267": -0.5438115391838892, "b1260": -0.4247591532949217, "b1261": -0.4361992155714987, "b1262": -0.5092914848887432, "b1263": -0.5254594348410009, "b4061": -0.7376011621549856, "b4060": -0.5763330838989364, "b1247": -0.5005393927712153, "b4146": -0.6092200413008202, "b1529": -0.6616704813602918, "b1528": -0.697658982248109, "b4065": -0.6740414014103623, "b0037": -0.7922188194471682, "b1642": -0.48900174505427113, "b1643": -0.7376213121214342, "b0849": -0.6044923660383763, "b0848": -0.7584584642005243, "b1646": -0.5720111159412267, "b1647": -0.5891901657759998, "b1644": -0.7442444755734658, "b1645": -0.7818097194481977, "b0843": -0.6665808082745734, "b0842": -0.7009314834703239, "b0841": -0.6263361194335302, "b0840": -0.605481830413697, "b0847": -0.6367260460080029, "b0846": -0.7497777275785785, "b0845": -0.7161673522442091, "b0844": -0.6278582735662253, "b4120": -0.7833500360913928, "b4121": -0.7422635859339008, "b4122": -0.810685512584896, "b4123": -0.8072343617644512, "b0119": -0.6560774788578112, "b0118": -0.25786497172153694, "b4126": -0.6824825269758634, "b4127": -0.6858898049365498, "b0115": -0.2969816881740221, "b0114": -0.21373132283815005, "b0117": -0.8589331111270249, "b0116": -0.2194468723083805, "b0111": -0.6768427680212661, "b0110": -0.6533350080803557, "b0113": -0.4991142155859644, "b0112": -0.3359190164653438, "b1468": -0.7627780995810205, "b1469": -0.7798173359824796, "b1245": -0.5193722251583848, "b1462": -0.7587125739808298, "b1463": -0.7541656616389281, "b1460": -0.8798562569005207, "b1461": -0.5325918455668612, "b1466": -0.7778410884040927, "b1467": -0.7611378787936248, "b1464": -0.6440094176038331, "b1465": -0.7826655791488117, "b0591": -0.8007671013428361, "b0590": -0.8004478737792411, "b0593": -0.7605390541662123, "b0592": -0.743435136344543, "b0595": -0.7721499757076564, "b0594": -0.7586801901267267, "b0597": -0.7580327294385745, "b0596": -0.7764754862745222, "b0599": -0.6369072205023899, "b0598": -0.6334156418691805, "b0601": -0.7690954512498023, "b0600": -0.6433877878658498, "b0603": -0.8314975773933397, "b0602": -0.8205913381742109, "b0605": 0.016548065735858493, "b0604": -0.6660752825100191, "b0607": -0.5289975393358519, "b0606": -0.5133502977516238, "b4174": -0.37700322267051584, "b0608": -0.7242702413025881, "b1443": -0.80942471384031, "b0029": -0.5355276286025381, "b0028": -0.5112473366885479, "b1514": -0.8337893793940373, "b1515": -0.8423644961236519, "b1512": -0.7438939214158087, "b1513": -0.8403141572974937, "b1511": -0.7737113706808502, "b0021": -0.8183838137247907, "b0020": -0.6333230634232008, "b4016": -0.48179998984547484, "b0022": -0.7179826938868202, "b0025": -0.4660505037261414, "b0024": -0.7457043489242945, "b4012": -0.7733479126211489, "b4013": -0.4555580173769063, "b0537": -0.653613383668499, "b0782": -0.5213536657393549, "b0535": -0.8086263523751817, "b0933": -0.804168439069584, "b0932": -0.5813642664526618, "b0931": -0.39135642940850984, "b0930": -0.30924921240661746, "b0937": -0.8157969177107353, "b0936": -0.8444147065562146, "b0935": -0.8318146700053399, "b0934": -0.8474233920305487, "b0533": -0.8589981002027802, "b0939": -0.8692691791894962, "b0938": -0.7952449760844124, "b0929": 0.25874655005913255, "b3715": -0.6609180333385424, "b0531": -0.9052649980239605, "b0869": -0.658047556197519, "b3240": -0.800259396652068, "b0530": -0.80290339262672, "b1241": -0.2596616542484314, "b3241": -0.7763119374286848, "b0335": -0.8629557182809365, "b0334": -0.894597178764966, "b0337": -0.3364288889346198, "b0336": -0.4002520525641731, "b0331": -0.8975338997771933, "b0330": -0.7884170627809787, "b0333": -0.8704414512526293, "b3711": -0.7332713143998324, "b0339": -0.8447742130355238, "b0338": -0.7450710675185711, "b3988": -0.23790672998681356, "b4658": -0.7188351868279566, "b4659": -0.6233359863686969, "b4650": -0.8045968609594063, "b4651": -0.824866474477421, "b4656": -0.6297550568079743, "b4657": -0.8507784160672229, "b4654": -0.8073725814201589, "b4655": -0.8241519242043877, "b1489": -0.7114443313920584, "b1809": -0.4923806677590274, "b3218": -0.5905553705468827, "b2289": -0.6017475385870985, "b3028": -0.5955352921523609, "b3029": -0.38200493768984783, "b3020": -0.7247854778154672, "b3021": -0.5643021918603817, "b3022": -0.5640582890059893, "b3023": -0.740903065310746, "b3024": -0.5411483963295957, "b3025": -0.787892980909105, "b3026": -0.7808182125170242, "b3027": -0.9004401202828471, "b0783": -0.5110291076174507, "b1027": -0.7065369373327464, "b3590": -0.6188038868092898, "b3591": -0.6458271912416611, "b3592": -0.6146899848284806, "b3593": -0.8325999558165961, "b3594": -0.7635066961756249, "b3595": -0.8132906023460961, "b3596": -0.8692530281888942, "b3597": -0.7877998117851235, "b3598": -0.745953008409914, "b3599": -0.6227270205217508, "b2415": -0.10169095891264861, "b3114": -0.8231096460976766, "b3115": -0.8273279444185597, "b3116": -0.7774370573732146, "b3117": -0.8618573952420557, "b3110": -0.8291492641849374, "b3113": -0.7741770798270464, "b3118": -0.8483891190219967, "b4662": -0.5869432342842247, "b3378": -0.7676674813013493, "b4661": -0.8051832802360808, "b3374": -0.7884001296487531, "b3375": -0.6542243405982728, "b3376": -0.8198940722203619, "b3377": -0.8267231648531624, "b3370": -0.8841867086591986, "b3371": -0.8323390392405454, "b1379": -0.6634829874421676, "b3688": -0.5549650471825707, "b3689": -0.7042990921694711, "b3684": -0.85125758958697, "b3685": -0.6769545728693148, "b3686": -0.7078076783732026, "b3687": -0.5924004984037687, "b3680": -0.808032372328598, "b3683": -0.8659677100365866, "b2871": -0.8693547274174646, "b3200": -0.4505366461402324, "b3753": -0.7259832861155079, "b2379": -0.6343235723205292, "b2378": -0.7509735922814208, "b3204": -0.4517836333002457, "b3205": -0.4745958948649745, "b3206": -0.5733507234842048, "b3755": -0.5925903636825066, "b2373": -0.8141242726685766, "b2372": -0.8369903089696025, "b2371": -0.8022196023455054, "b4668": -0.7043099498073974, "b2377": -0.6603069036261344, "b4218": -0.6725396382000842, "b2375": -0.7892082912604128, "b2374": -0.800700081778376, "b2153": -0.25442001553867927, "b2152": -0.6193785205387901, "b2151": -0.7959667216903362, "b2150": -0.648522392809695, "b2157": -0.661904229596377, "b2156": -0.41578414551054116, "b2155": -0.7388944211469135, "b2154": -0.5517384750029749, "b2405": -0.7389858809411007, "b0771": -0.8337757095820983, "b2159": -0.5937719768009029, "b2158": -0.7210076696953266, "b2400": -0.3954130581193857, "b0770": -0.8629340901167776, "b3934": -0.6267118455428979, "b2979": -0.8035243194704098, "b0773": -0.5269148281202528, "b2975": -0.7613443538974659, "b3973": -0.6351271013090604, "b2977": -0.6792097546893734, "b2976": -0.6397100042576178, "b2971": -0.7202989718721624, "b2970": -0.8050931639570944, "b3974": -0.5567048335221628, "b2972": -0.7112905119888753, "b2081": -0.6021221613974038, "b2080": -0.4230630022994997, "b2082": -0.72528055983818, "b2085": -0.7882284392220682, "b2086": -0.6393373232054321, "b2089": -0.7902746469861364, "b2088": -0.7336474648355439, "b2571": -0.4992101021255852, "b2570": -0.5900448977017865, "b2573": -0.4080120751192066, "b2572": -0.3477602123941818, "b2575": -0.6948696278776814, "b2574": -0.6300479686935909, "b2577": -0.7432062083116228, "b2576": -0.5786156141300957, "b2579": -0.005981194480690059, "b2578": -0.7699785042312934, "b2944": -0.7229325758933851, "b1079": -0.6068487942531141, "b1078": -0.49745312635264743, "b2945": -0.7848625897982823, "b1075": -0.44621376307795907, "b1074": -0.4811545424230967, "b1077": -0.5549127341051359, "b1076": -0.42006821178126935, "b1071": -0.46645188144139677, "b1070": -0.4461592803672911, "b1073": -0.4195561349752293, "b1072": -0.5776640011005867, "b1981": -0.6319894164369491, "b1983": -0.415761018291991, "b1982": -0.5129139349338054, "b1985": -0.7718415734975905, "b1987": -0.60464652749748, "b1988": -0.7658720791279765, "b2286": -0.4092622974322246, "b2889": -0.6459899911337472, "b2888": -0.8945857476026942, "b2285": -0.41415656491502856, "b2881": -0.8052298987471791, "b2880": -0.8346394128562795, "b2883": -0.7481255179741465, "b2284": -0.4471487374430387, "b2887": -0.8315997707684665, "b2886": -0.8077353439828724, "b2535": -0.7289431194490583, "b4147": -0.2211960308950403, "b1931": -0.7364777388850601, "b2799": -0.7682112668757962, "b2798": -0.6933217781935148, "b2534": -0.8549024720739404, "b2795": -0.5501208210381353, "b2794": -0.588851759165412, "b2797": -0.6999548788096592, "b2796": -0.618620796379262, "b2791": -0.670590282747511, "b2825": -0.7986440434618439, "b2793": -0.5967033149704921, "b2792": -0.631921228432274, "b1219": -0.5271174441619308, "b1218": -0.6454980394462931, "b4333": -0.7839790938963229, "b2288": -0.40920215185809444, "b4335": -0.7972482312379174, "b4334": -0.8174666567938302, "b4337": -0.7737020402653787, "b4336": -0.7259541288263884, "b1211": -0.5988342769146706, "b1210": -0.5847431536850924, "b1213": -0.643421020491712, "b1212": -0.6832942924142476, "b1215": -0.4201885300702765, "b1214": -0.5272750524392007, "b1217": -0.6011141648393268, "b1216": -0.5721638707139816, "b1189": -0.6400066233938582, "b1188": -0.5742834364623153, "b2533": -0.42925481139666627, "b1181": -0.6060560401429171, "b1180": -0.5780849816894846, "b1183": -0.7598839456804141, "b1182": -0.801058617277469, "b1185": -0.5520897571874557, "b1184": -0.7788860324132599, "b1187": -0.5651593749514714, "b1186": -0.5774573554073453, "b0854": -0.5359073732938181, "b0855": -0.6245972536780908, "b0856": -0.705962267770743, "b0857": -0.6922543387691492, "b0850": -0.6231652934952998, "b0851": -0.5920417784765909, "b0852": -0.6520049778421778, "b0853": -0.5806205742477151, "b1255": -0.5790752336656468, "b3259": -0.5919734174954696, "b0858": -0.6874097737948478, "b0859": -0.7282276933626023, "b1853": -0.6376321481457286, "b1852": -0.4354541754651175, "b1851": -0.6926977096126236, "b1850": -0.49214911552844837, "b1857": -0.3207610512950481, "b1856": -0.552695854763849, "b1679": -0.6652930089714413, "b1678": -0.5502701357039461, "b1677": 0.9026932257052718, "b1676": -0.312050259159703, "b1675": -0.5907512289770183, "b1674": -0.8219247577265448, "b1673": -0.8322631321429481, "b1672": -0.7945156708223103, "b1671": -0.8361529955689466, "b1670": -0.7781529807801782, "b1325": -0.6804173954210962, "b1324": -0.047745083436647455, "b1327": -0.759339433136396, "b1326": -0.6340943105090537, "b1321": -0.6944199930308895, "b1452": -0.5476879026137463, "b1323": -0.5821954546817216, "b1322": -0.7017373831796121, "b0106": -0.8115134568059474, "b0107": -0.8000676687315963, "b0104": -0.4343172335143369, "b4484": -0.6158448661632865, "b0102": -0.5677744138849807, "b1328": -0.690654690719343, "b1459": -0.8391195167070897, "b0101": -0.5499894251427268, "b1695": -0.8114265200361144, "b1694": -0.8364419641110283, "b1697": -0.8430538388999923, "b1696": -0.7269530148193639, "b1691": -0.8765275335891005, "b1690": -0.8889980340858046, "b1693": -0.6140874300389372, "b1692": -0.8148728485224045, "b4245": -0.04036259838850036, "b4244": 0.05911349660783322, "b1329": -0.6336310845805475, "b4246": -0.1526077091536639, "b1699": -0.8164589574011625, "b4240": -0.7627611169733421, "b4243": -0.08019423472055913, "b4242": -0.7039660101864847, "b0582": -0.6400272551603758, "b0583": -0.7983892996173729, "b0580": -0.6894949943339264, "b0581": -0.6649467027381741, "b0586": -0.786712581669391, "b0587": -0.907557221855074, "b0584": -0.7747529221065815, "b0585": -0.806051449560828, "b0588": -0.7587477169789791, "b0589": -0.7884339022534175, "b1877": -0.7638918711270688, "b0612": -0.8322911805792563, "b0613": -0.9403383058111265, "b0610": -0.6062464023939931, "b0611": -0.5959660630607302, "b0616": -0.9081758671584718, "b0614": -0.892423625092809, "b0615": -0.8709205771658417, "b1871": -0.6026278169201817, "b0618": -0.925664009681411, "b0619": -0.7488818224783442, "b1870": -0.573049365540376, "b1256": -0.6065458343693837, "b1657": -0.7077335737004599, "b1656": -0.14830780676402217, "b1523": -0.6789924780489638, "b0876": -0.6647742381441037, "b0038": -0.780070274089492, "b0039": -0.7488969210002898, "b1527": -0.8552141996916143, "b1526": -0.7129629622761862, "b1525": -0.7162972913732422, "b1524": -0.6547974887152805, "b0032": -0.22891171344564826, "b0033": -0.2731060262434721, "b0030": -0.7390875096876327, "b0031": -0.48900949010819833, "b0036": -0.8418906550988179, "b0874": -0.6228163810252071, "b0034": -0.6396676663019026, "b0035": -0.8549953645561092, "b0875": -0.7196553845927274, "b0866": -0.5750457425280839, "b0704": -0.7738511188862913, "b0873": -0.8435591020654524, "b4205": -0.878498183414058, "b0928": -0.2976721018384772, "b0870": -0.5554898979097899, "b0924": -0.5706083597395659, "b0925": -0.6099564182084887, "b0926": -0.3606912782105745, "b0871": -0.5276630313017894, "b0920": -0.7398141667805451, "b0921": -0.5794538041143225, "b0922": -0.6289883620015022, "b0923": -0.5594955039036569, "b0518": -0.889312869301663, "b0326": -0.8529676058806256, "b0327": -0.784452628668856, "b0324": -0.7075640064582791, "b0325": -0.5154168890250497, "b4663": -0.18696171685213053, "b0323": -0.863518282328545, "b0320": -0.8417372043830131, "b0321": -0.8548063813273381, "b1253": -0.5732947285689254, "b4669": -0.1203873662835983, "b0329": -0.2574377983359329, "b4465": -0.8256822582277772, "b4464": -0.7744768870525829, "b4467": -0.7339362364819981, "b4466": -0.7280292049357915, "b4461": -0.6653861758247945, "b4460": -0.7834195379831035, "b4463": -0.8107802871662649, "b4462": -0.8804826837612905, "b4130": -0.7942664446726544, "b4469": -0.6025678520142854, "b4468": -0.79446267989167, "b0511": -0.8993978897953835, "b3324": -0.819932523823973, "b3323": -0.822650023743495, "b1252": -0.5876695785235766, "b3322": -0.7606683377867487, "b2238": -0.8637792438183407, "b2239": -0.673976487392963, "b4206": -0.5709756800113206, "b2236": -0.516647328345702, "b2237": -0.6573766771830893, "b2234": -0.5175513277547054, "b0689": -0.7666739312452264, "b2235": -0.5068863635451086, "b0688": -0.4539135687114943, "b2232": -0.5521424607614482, "b2233": -0.7797299260625445, "b3329": -0.8693162168342571, "b2231": -0.4136125271126711, "b3569": -0.7250738330354587, "b3568": -0.8239271927775935, "b3565": -0.738120049819064, "b3564": -0.7776494181652618, "b3567": -0.8314159112921017, "b3566": -0.8417722350355277, "b3561": -0.7611581399605953, "b3560": -0.3957225555011186, "b3563": -0.8425497734229377, "b3562": -0.831026419821701, "b4506": -0.68800512375193, "b4504": -0.8976324795881971, "b3161": -0.6985559149354171, "b3160": -0.6022551965534553, "b3163": -0.23402552710784025, "b3162": -0.5022972198153268, "b3165": 0.057069406729701684, "b3164": -0.2922874768469675, "b3167": -0.47083599159351713, "b3166": -0.5063027572644982, "b3169": -0.39672077857766513, "b0685": -0.6716801017945371, "b4500": -0.8499900715843459, "b0638": -0.6807870038930306, "b1476": -0.7965099750654837, "b3309": 0.25523785479687827, "b3308": 0.275978060352209, "b0867": -0.6139077487934602, "b3301": 0.17519701273615657, "b3300": 0.11236589983369245, "b3303": 0.11390176365146294, "b3302": 0.05940938189526874, "b3305": 0.14125888854689655, "b3304": 0.12488208949584685, "b3307": 0.183910902907447, "b3306": 0.15796626218514026, "b2364": -0.7181183974123938, "b2365": -0.8157668674421972, "b2366": -0.7155065854330542, "b2367": -0.8532753410372218, "b2360": -0.7767157413765042, "b2361": -0.9302348027543675, "b2362": -0.8508600100266313, "b2363": -0.8292655472438748, "b2368": -0.819963651743394, "b2369": -0.5061939694978324, "b2837": -0.6653246457012124, "b3769": -0.6496962441754572, "b2251": -0.7037562454856973, "b3766": -0.03905505705753747, "b3765": -0.8073424633409758, "b3764": -0.22130021258077454, "b3415": -0.7260323273279765, "b3414": -0.45545157831569544, "b3945": -0.7250074999599139, "b3416": -0.6398883898037964, "b3411": -0.7714791566232149, "b2149": -0.710817702339489, "b2418": -0.5658144141365778, "b2419": -0.7144473776733846, "b2144": -0.6773281883737056, "b2145": -0.7077595255532255, "b2146": -0.808478573717589, "b2147": -0.8045626148096618, "b2140": -0.7247049360359967, "b2141": -0.7669043972038446, "b2142": -0.748108048537417, "b2143": -0.675268959728341, "b3785": -0.5581526434364814, "b3784": -0.531720784662584, "b3787": -0.6007809084428302, "b3786": -0.5793426950282143, "b3781": -0.2182140886796236, "b3780": -0.41771765051334814, "b2968": -0.7874024448293507, "b2969": -0.8458707002008434, "b2966": -0.7509883752684712, "b2964": -0.7019561350044072, "b2965": -0.6268498074274858, "b2962": -0.4667977901973704, "b2963": -0.6069156156873246, "b2960": -0.551583241546969, "b2961": -0.6231966572791408, "b2092": -0.3059128474293334, "b2093": -0.16405564390605193, "b2091": -0.41129747707142256, "b2096": -0.17054670910004083, "b2097": -0.3652906971638637, "b2094": -0.1505732622932085, "b2095": -0.15616226235647562, "b2098": -0.7994981048385855, "b2099": -0.7646415391618315, "b1486": -0.8332766736318904, "b2562": -0.5933215298100739, "b2563": -0.6019039103679835, "b2560": -0.6303578236076148, "b2561": -0.7078995376204238, "b2566": -0.47074108308941515, "b2567": -0.4524172826332821, "b2564": -0.5352091708409852, "b2565": -0.6265666316849341, "b1480": -0.05265161295367509, "b2568": -0.5047651456084842, "b2569": -0.47911657343177033, "b1481": -0.6401076338458132, "b0179": -0.30796024450561726, "b1068": -0.6402075372280056, "b1069": -0.6861764637872347, "b1066": -0.5331749158440259, "b1067": -0.5732861922738335, "b1064": -0.47425496530238415, "b1065": -0.7873342736088842, "b1062": -0.34668508999901976, "b1063": -0.6126744671522932, "b1060": -0.564634700552638, "b1061": -0.49619930583810506, "b1992": -0.7670794784201437, "b1993": -0.7145857271899501, "b1990": -0.6173222643529624, "b1991": -0.738889395811859, "b1996": -0.7265465943277633, "b1997": -0.664225876559613, "b1994": -0.608925466371016, "b0447": -0.6844924588027397, "b1999": -0.7747426789767979, "b0175": -0.5260549350414935, "b2898": -0.4710322144525974, "b2899": -0.6486891480739244, "b4522": -0.510086283877351, "b2892": -0.6067993601991585, "b2893": -0.5541272840628965, "b2890": -0.36257148720438487, "b2891": -0.4033068120654992, "b2896": -0.5967908150292001, "b2897": -0.46293372124975757, "b2894": -0.6232407758551581, "b2895": -0.5544164158724837, "b2394": -0.6341717858643436, "b2788": -0.8269363323276877, "b2789": -0.8623849038383191, "b2786": -0.6763050758161163, "b2787": -0.7816015402058643, "b2784": -0.5746100666955956, "b2785": -0.703599036182819, "b2782": -0.6139030053904256, "b2783": -0.5851718186773112, "b2780": -0.3517527646300757, "b2781": -0.651790299046156, "b4322": -0.7292898269373241, "b4323": -0.76088465327487, "b1208": -0.4992333147017583, "b1209": -0.5203018069759547, "b4326": -0.7398020831923978, "b4327": -0.6997580765211274, "b4324": -0.6473222410691766, "b4325": -0.8695931854785828, "b1202": -0.7787517544318664, "b1203": -0.46470579985773647, "b1200": -0.5636827086101055, "b1201": -0.7475038773420712, "b1206": -0.7087862652606005, "b1207": -0.24377026607059743, "b1204": -0.5592825517829185, "b1205": -0.6097057482562114, "b1198": -0.5594973083736012, "b1199": -0.5742000981103398, "b1192": -0.6568525463636918, "b1193": -0.5933710722725463, "b1190": -0.6870498421604934, "b1191": -0.6649594565944452, "b1196": -0.7794602515514669, "b1197": -0.6743470358551575, "b1194": -0.4878815021935708, "b1195": -0.6698422695252042, "b0821": -0.6825738252199962, "b0820": -0.5521843622187453, "b0823": -0.8322594718466702, "b0822": -0.6026455166707791, "b0825": -0.7523078358150435, "b0824": -0.8645583473874432, "b0827": -0.6447719471212812, "b0826": -0.6807727790149651, "b0829": -0.549014667649844, "b0828": -0.4814698843277471, "b0350": -0.8230061842407934, "b2914": -0.3642794108308151, "b1668": -0.6230373251141281, "b1669": -0.8061818345459599, "b1848": -0.5602894443019961, "b1849": -0.5087454549641651, "b1660": -0.7444809231336671, "b1661": -0.3365492784446154, "b1662": -0.49482312448266513, "b1663": -0.6555002303298936, "b1664": -0.5615991866993547, "b1841": -0.508905426347168, "b1842": -0.5720691671047748, "b1667": -0.3365391906676784, "b1336": -0.8257426236991509, "b1337": -0.8475017466197481, "b1334": -0.3630716059476909, "b1335": -0.6802803965138102, "b1332": -0.18554368816959615, "b1333": -0.4916019560100046, "b1330": -0.6509787291614642, "b1331": -0.5755154270879088, "b4490": -0.6687192991627544, "b4491": -0.7980443946657191, "b0131": -0.31796818141824207, "b0130": -0.7412446146258707, "b0137": -0.8267974776525696, "b0136": -0.8283142041952598, "b4496": -0.7502690650463267, "b1339": -0.7639067547955718, "b1686": -0.5154076720222069, "b1687": -0.4957756177140628, "b1684": -0.6649566268350133, "b1685": -0.45720236070073045, "b1682": -0.6339056780877156, "b1683": -0.6298213855967068, "b1680": -0.6407860155413194, "b1681": -0.6210816432358726, "b4256": -0.6178647977418017, "b4257": -0.8354596022011773, "b4254": -0.4220535675837876, "b0291": -0.8292255520172076, "b4252": -0.5927916872610077, "b4253": -0.7477125336475066, "b1688": -0.6156904244744696, "b1689": -0.8088785391358644, "b4003": -0.8234573596414965, "b1708": -0.507881528849302, "b4002": -0.8473414726996512, "b4001": -0.6520467091406561, "b4000": 0.007587908693487529, "b0629": -0.792304120297706, "b0628": -0.491312514575764, "b0627": -0.5405417954632975, "b1501": -0.7693989894156006, "b0624": -0.6345426796708293, "b0623": 0.37192418123559107, "b0622": -0.8096828886467149, "b0621": -0.8089188509081021, "b0620": -0.722524192052588, "b0555": -0.7866570926477864, "b0006": -0.5803272903487011, "b0557": -0.38866988339847125, "b0004": -0.28435902855628953, "b0003": -0.313232884716307, "b0550": -0.9058245310827697, "b0001": -0.024349264886689696, "b0552": -0.9966312661307276, "b0890": -0.5725687925530659, "b4004": -0.799078212390528, "b0559": -0.7509288598188795, "b0009": -0.6522134180072613, "b0008": -0.22179065658165403, "b4078": -0.6056140211495742, "b4079": -0.7533910113744839, "b1538": -0.55652416633394, "b1539": -0.3851852005451328, "b1534": -0.7709029975757179, "b1535": -0.7298792061164803, "b1536": -0.6647891835518853, "b1537": -0.7429791627018263, "b1530": -0.6704263889312254, "b1531": -0.6288405814241973, "b1532": -0.6503017601018848, "b1533": -0.6445759417990617, "b4528": -0.8725832174075896, "b0891": -0.5371483363260052, "b1508": -0.639047236463185, "b0959": -0.6829100514049378, "b0958": -0.6098015913531754, "b0489": -0.6353570136110782, "b0488": -0.6930070290969514, "b0483": -0.49424876760101605, "b0482": -0.6587762020622947, "b0481": -0.5914512839577093, "b0480": -0.5987129678393468, "b0487": -0.6157985140985198, "b0486": -0.6751115141109969, "b0485": -0.6853201172512988, "b0484": -0.5276554204186592, "b0892": -0.6269870309478691, "b0313": -0.6514793521510756, "b0312": -0.6547901398821765, "b0311": -0.7053401115886525, "b0310": -0.8313299278179704, "b0317": -0.8503706218656133, "b0316": -0.744465114882082, "b0315": -0.6866081310204997, "b0314": -0.6958162197170958, "b4678": -0.7351373462882618, "b4679": -0.577295932705122, "b0319": -0.8381326636390103, "b0318": -0.7648135085749912, "b3044": -0.6778127194661663, "b4476": -0.7806362886206771, "b4477": -0.8200390016187822, "b4474": -0.8104791893096438, "b4475": -0.7615080331642363, "b4472": -0.6799250494063898, "b4473": -0.6759055289720546, "b4470": -0.7938347144550996, "b4471": -0.8041733272044697, "b3042": -0.517318953572609, "b4478": -0.8115043592942024, "b4479": -0.7145402956103635, "b3040": -0.6177730641105532, "b3041": -0.5473565737126111, "b2399": -0.6289870633231621, "b2398": -0.6357816530666894, "b2648": -0.9019577067917287, "b0895": -0.7636293502748951, "b0906": -0.7167624838017443, "b2948": -0.4974189810982907, "b0907": -0.13263940156526216, "b0452": -0.6130141486130398, "b0905": -0.5890280795781688, "b2390": -0.7508325870825695, "b0454": -0.6439692185108591, "b2393": -0.5018167476178013, "b0900": -0.7372089923798509, "b3578": -0.9053664251147864, "b3579": -0.8748841502218447, "b3576": -0.8982728395609573, "b2395": -0.7004634493492137, "b3574": -0.6195933007939614, "b0901": -0.7937397492154465, "b3572": -0.4391248441954258, "b3573": -0.7299399541461553, "b3570": -0.4196571162035158, "b3571": -0.7795352058474698, "b2645": -0.8984056972586499, "b2644": -0.8932459685502789, "b3740": -0.6207256374334638, "b3172": -0.22120125531289198, "b3173": -0.8122319335603507, "b3170": -0.38279797736741344, "b3176": -0.4881449146656472, "b3177": -0.5889512168429826, "b3175": -0.13620456263652686, "b3178": -0.34273604212150194, "b3179": -0.40536970800040645, "b0549": -0.8500275986093615, "b3019": -0.5817041973686898, "b3318": 0.138298319854877, "b3319": 0.06456470564137624, "b3312": -0.005449878371663712, "b3313": 0.10049993672174425, "b3310": 0.13199877647740815, "b3311": 0.24612940139241307, "b3316": 0.114513598914264, "b3317": 0.08652053109484666, "b3314": 0.09648761064202112, "b3315": 0.19288838188876872, "b2311": -0.673347611824356, "b2310": -0.47098365917200463, "b2313": -0.32487431156779284, "b2312": -0.40803415721172237, "b2315": -0.6072846099597323, "b2314": -0.609083953222125, "b2317": -0.6099392638730646, "b2316": -0.3511312830999011, "b2319": -0.5793916053435609, "b2318": -0.6390624556817852, "b1046": -0.7005132202946003, "b3778": -0.6651639631842128, "b3779": -0.5535680363753617, "b1047": -0.688401919910882, "b0047": -0.7064153207272854, "b3770": -0.4781045423237961, "b3771": -0.5750752909368633, "b3772": -0.6241688042441409, "b3773": -0.7550896423296134, "b3774": -0.04481439112624613, "b3775": -0.5033025080319279, "b3777": -0.69062796505558, "b2139": -0.8799793870893192, "b3407": -0.5756766424732502, "b2429": -0.7893981091622466, "b2428": -0.7635498542524668, "b3402": -0.7478961953607215, "b3403": -0.5694785747092534, "b3400": -0.6075011498822612, "b3401": -0.5629207741829145, "b2423": -0.5016889309823451, "b2130": -0.6956742197372446, "b2133": -0.5016754691996816, "b2132": -0.6247229143697397, "b2135": -0.7044197268373691, "b2134": -0.6158122221169486, "b3408": -0.5499205560158706, "b3409": -0.6137392909696127, "b2959": -0.39246438218721497, "b2958": -0.6882293884847208, "b3792": -0.6852948266225684, "b3793": -0.7164261917720409, "b3790": -0.6481996882030714, "b3791": -0.615114543322824, "b2953": -0.5803314638668637, "b2952": -0.5303652271190269, "b2951": -0.5950817292666872, "b2950": -0.8644133229748259, "b2957": -0.7743407923588612, "b2956": -0.8234894085807972, "b2955": -0.609535491479978, "b2954": -0.5777627251674254, "b1048": -0.4440641189652506, "b0860": -0.2772867856128391, "b1049": -0.527866759115901, "b2229": -0.8622836345422737, "b2559": -0.6154162600687999, "b2558": -0.746831169969203, "b2225": -0.8314564878886451, "b2224": -0.8376211037677488, "b2555": -0.6513057623220926, "b2226": -0.8286108277381576, "b2221": -0.9238574591640893, "b2220": -0.7805437522254557, "b2223": -0.8601661734570456, "b2222": -0.8794209308244898, "b2045": -0.833917778176852, "b2044": -0.8049654477290662, "b1059": -0.5425796766459481, "b1058": -0.7679472831952823, "b2041": -0.4075203667517842, "b2040": -0.44673606884441636, "b2043": -0.7745152207260753, "b2042": -0.3115382587038246, "b1053": -0.7824532876301894, "b1051": -0.4039625386754014, "b1050": -0.7008212379966021, "b1057": -0.730111381188596, "b1056": -0.577203861592452, "b1055": -0.5337510483386099, "b1054": -0.6381343630189429, "b0794": -0.6811818863232317, "b1251": -0.4234988998986588, "b1319": -0.8653827156915945, "b4579": -0.8162269273197544, "b0659": -0.5132966413947126, "b0657": -0.6048378585209677, "b0654": -0.6556398983752589, "b0655": -0.44906348173161476, "b4319": -0.7103182627565576, "b4318": -0.69940088628751, "b4317": -0.6927078085490584, "b1259": -0.6165654783020216, "b4315": -0.4909542124673743, "b4314": -0.14391517427957395, "b4313": -0.7792712775228676, "b4312": -0.5372831022541336, "b4311": -0.8298133392878715, "b4279": -0.727752079718212, "b0650": -0.8209342835846644, "b0798": -0.7657052050382827, "b0832": -0.6839195339753283, "b0833": -0.6891468797047609, "b0830": -0.5582937887117255, "b0831": -0.6253072827145052, "b0836": -0.5123529995148088, "b0837": -0.7360347637096216, "b0834": -0.7072588257551656, "b0835": -0.581574231215593, "b0838": -0.5088603738413895, "b0839": -0.5352461957760855, "b1839": -0.5241157451300683, "b1838": -0.7837570716655967, "b1831": -0.32122344088296834, "b1830": -0.44024935359691747, "b1833": -0.6909979467511527, "b1832": -0.4237412781692686, "b1835": -0.6792746264620806, "b1834": -0.6607878684942103, "b1837": -0.6015183228257597, "b1836": -0.33625586460794926, "b1303": -0.7307435483794622, "b1302": -0.7342803580628778, "b1301": -0.7075884326152482, "b1300": -0.6824261677051556, "b1307": -0.7628450257605712, "b1306": -0.6913271928516802, "b1305": -0.691074666254571, "b1304": -0.6360583952204049, "b1309": -0.8624638632187057, "b1308": -0.6167444867159106, "b3417": -0.6024737814774852, "b4269": -0.6212778394338695, "b4268": -0.817068067394487, "b4263": -0.6817024783160086, "b2148": -0.7382464705905242, "b4261": -0.630973650939612, "b4260": -0.43267604536638976, "b4267": -0.8245244629908736, "b4266": -0.7931264768345131, "b4265": -0.7663295075432289, "b3410": -0.6690979013668636, "b3413": -0.6305356272067297, "b2923": -0.6948897724764824, "b3412": -0.7038503231573431, "b1237": -0.015736851941838985, "b1236": -0.3846831372808431, "b1947": -0.6400478904750204, "b1234": -0.5675175372965151, "b1233": -0.5468473479840342, "b1232": -0.3849777034727026, "b1943": -0.6851312529927955, "b1942": -0.6749441473714062, "b0630": -0.5798340235007896, "b0631": -0.4792319707494545, "b0632": -0.4789607941167086, "b0633": -0.5078887763229201, "b0634": -0.6130205361695289, "b0635": -0.6091494995513299, "b0636": -0.5466354970188297, "b0637": -0.48105794384505346, "b0546": -0.7003284407608864, "b4046": -0.6181187912279462, "b0544": -0.8383707812132235, "b0545": -0.7617101149348625, "b0542": -0.755727677658243, "b0543": -0.6419857086808002, "b0540": -0.7570604721979259, "b0541": -0.9864019992761127, "b0018": -0.742046026901258, "b0019": -0.6131680702644261, "b4049": -0.6399453772035343, "b3418": -0.537876162879539, "b1549": -0.8145972526057428, "b1548": -0.9999874866639551, "b2410": -0.6536885228627695, "b1541": -0.5272319863810389, "b1540": -0.5749133529075422, "b1542": -0.7968402859305022, "b1545": -0.779054868165466, "b1544": -0.8125491101845691, "b1547": -0.9998736667782446, "b1546": -0.9983031554033576, "b0494": -0.6215830242341801, "b0495": -0.6983806091131224, "b0496": -0.7496407962296823, "b0497": -0.8066367570289983, "b0490": -0.6647312556478815, "b0491": -0.677235534367385, "b0492": -0.513228826954162, "b0493": -0.616079059053734, "b0498": -0.7577257422930592, "b0499": -0.8342178393247727, "b0124": -0.5289194707720717, "b0125": -0.4490245629018687, "b0126": -0.2807980721104529, "b0127": -0.5997603716630554, "b0120": -0.35756252173616904, "b0121": -0.3993912171808031, "b0122": -0.5868703727815425, "b0123": -0.5269505221226353, "b0942": -0.8020415510657586, "b0943": -0.7873128362514267, "b0940": -0.8272690445944948, "b0941": -0.7523138244656982, "b0946": -0.5605698327176205, "b0947": -0.6246654938263321, "b0944": -0.778339616474049, "b0945": -0.4062104296516131, "b3783": -0.31619236029231595, "b4348": -0.632946056965654, "b2850": -0.8790165389196772, "b0308": -0.7835948949090474, "b4688": -0.6942520254219763, "b0304": -0.7260465046947423, "b0305": -0.8024381490565281, "b0306": -0.8121745982783097, "b0307": -0.7545967020664577, "b0300": -0.7348083230548834, "b0301": -0.8232748762018236, "b3745": -0.6887028923921661, "b0303": -0.7915955749193373, "b1220": -0.7344086169933493, "b3627": -0.6024831118627106, "b3513": -0.691568669965624, "b1957": -0.7198168126311717, "b3789": -0.6150899281297169, "b0720": -0.25001172950452927, "b3788": -0.601040305547454, "b4633": -0.6593780613270142, "b1955": -0.6516688931026968, "b1952": -0.6172339455605842, "b1953": -0.606727830569687, "b1950": -0.7491682817030298, "b1227": -0.7939275197718025, "b0898": -0.644684476500555, "b0899": -0.8254382315689865, "b0728": -0.32239583710786884, "b0729": -0.2871639323676683, "b3099": -0.301988550574432, "b3098": -0.3232367195448627, "b3549": -0.6375937746155709, "b3548": -0.5998467635233589, "b1291": -0.6168714065563521, "b0572": -0.7552962225054856, "b3543": -0.5892923185592583, "b3542": -0.5912907862219341, "b3093": -0.7514474572049735, "b3540": -0.5472574829844866, "b3547": -0.8347294386186926, "b3546": -0.7316141414162618, "b3097": -0.4003495276090064, "b3544": -0.26729791193635327, "b0049": -0.6054893662367148, "b0570": -0.723967599193543, "b0577": -0.634885263424279, "b0576": -0.6517164910090432, "b2549": -0.8558602958495789, "b0575": -0.809828583354084, "b3149": -0.5391227418663338, "b3148": -0.5791221888024198, "b3147": -0.5840575092557914, "b3146": -0.6470003241292401, "b3145": -0.7938926128016697, "b3144": -0.802826102639311, "b3143": -0.8507840285353374, "b3142": -0.7815331667797325, "b3141": -0.8325140408781979, "b3140": -0.8353482148827912, "b4356": -0.8086911725321269, "b0470": -0.6099769544046173, "b3467": -0.6454726648324114, "b0477": -0.6100573107007947, "b3967": -0.6029583565696597, "b2302": -0.6448727749780538, "b2303": -0.40354486916117244, "b2300": -0.5154383070331987, "b2301": -0.6305253517417779, "b2306": -0.611190437638705, "b2307": -0.589457838722349, "b2304": -0.5396329755931579, "b2305": -0.7703972343798511, "b2308": -0.567081742607269, "b2309": -0.36622575686997955, "b1410": -0.7922147101797028, "b2468": -0.8123645040480947, "b3433": -0.26027781829307056, "b3432": -0.4560792655868349, "b3431": -0.5255272878322143, "b2947": -0.544981734744833, "b2940": -0.8185766343284363, "b2942": -0.20693370160746843, "b2943": -0.6439888719782932, "b2122": -0.8186933936515859, "b2123": -0.8116335522193585, "b2120": -0.8567316944854633, "b2121": -0.8492804576490013, "b2126": -0.7423506558009466, "b2949": -0.5700157711297773, "b2124": -0.6497848678069116, "b2125": -0.7114279627588711, "b1419": -0.6733218597548831, "b1418": -0.5164045251644886, "b4115": -0.8530052751811935, "b3327": -0.8337058011016795, "b3326": -0.8345212405863266, "b3325": -0.8044403890448385, "b3892": -0.6785574324431687, "b3895": -0.6761331284813012, "b3894": -0.5637497584984128, "b3321": 0.15133137002846858, "b3320": 0.16499573620127456, "b2540": -0.7931660870730792, "b2541": -0.7725519936846731, "b2542": -0.7815719334384457, "b2543": -0.563202562188808, "b2544": -0.7836859792074452, "b2545": -0.7806129573015043, "b2230": -0.8150424258956589, "b2547": -0.8639335799769133, "b2056": -0.8386537836077728, "b2057": -0.8501695050195842, "b2054": -0.8576556947294997, "b2055": -0.8591389430313471, "b2052": -0.828951793312334, "b2053": -0.8319562715068042, "b2050": -0.8805010823106113, "b2051": -0.8530431872996623, "b2058": -0.8703814194521381, "b2059": -0.8344426334896508, "b3223": -0.7874080631753737, "b3654": -0.48020953432148433, "b3959": -0.470376804921706, "b2434": -0.6054273341483414, "b2435": -0.5763574251580845, "b2436": -0.643206515637927, "b2437": -0.7553572979434071, "b2430": -0.7819126946173263, "b2431": -0.5502911635593344, "b2432": -0.5929832445113825, "b2433": -0.6632245749524136, "b3653": -0.7056212776239525, "b2438": -0.7249612287932184, "b2439": -0.7003087839605083, "b4308": -0.8161403810420014, "b4309": -0.7735227107169483, "b3820": -0.6044405205046097, "b4300": -0.7617583489516275, "b4301": -0.7723063461635794, "b4302": -0.7756535306322708, "b4303": -0.7900016357058867, "b4304": -0.8158470341979375, "b4305": -0.8276212134396717, "b4306": -0.8351219485466095, "b4307": -0.7963293444644837, "b4106": -0.8975508072499314, "b3652": -0.6365896116925657, "b0894": -0.727300543684423, "b3821": -0.5815363384534973, "b0809": -0.504963875219923, "b0808": -0.7488537756795705, "b0807": -0.6307658571864132, "b0806": -0.7283273316519024, "b0805": -0.7879862567854607, "b0804": -0.783794300055963, "b0803": -0.6725927576764885, "b0802": -0.6721567920833131, "b0801": -0.43930544897541485, "b0800": -0.5612289675264308, "b1044": -0.6813053740809046, "b1045": -0.6432601820238768, "b1828": -0.8402209807255234, "b1829": -0.434681336848403, "b1040": -0.5322148380493459, "b1041": -0.8131246107367522, "b1042": -0.7100613132782866, "b1043": -0.778271399849203, "b1822": -0.6531643854062197, "b1823": 0.015577305598994902, "b1820": -0.6516987855207579, "b1821": -0.7815666054986767, "b1826": -0.570951657360937, "b1827": -0.5430369221800816, "b1824": 0.2031479051889699, "b1825": -0.5316917978568942, "b0797": -0.6681000802373107, "b0796": -0.6665311753680279, "b3822": -0.6421352758319689, "b4277": -0.881136868036078, "b0793": -0.7293998283896246, "b4271": -0.6740871049037422, "b4272": -0.6540761695053525, "b4273": -0.7282971056818348, "b1314": -0.8190118257115669, "b1315": -0.8229086797830689, "b1316": -0.8387815796627296, "b1317": -0.885214192125667, "b4278": -0.7385471434188005, "b1311": -0.8737794408363795, "b1312": -0.8576568177874423, "b1313": -0.8198430878903566, "b3192": -0.46274205829647114, "b3193": -0.5442389402360477, "b3437": -0.7562094261783111, "b3823": -0.6149188343000918, "b0094": -0.5365233553872222, "b2414": 0.060440446038793456, "b1009": -0.8824145163994778, "b0095": -0.33755242951254044, "b1956": -0.7059497701207202, "b1221": -0.539942181314735, "b1222": -0.6821339182704518, "b1223": -0.8148808227672922, "b1224": -0.7984610294863803, "b1225": -0.7954587678695789, "b1226": -0.7904111010683418, "b1951": -0.7011704306316167, "b1958": -0.706406300041501, "b1959": -0.885151115838042, "b0573": -0.716910511639544, "b4051": -0.578801675791554, "b0571": -0.6696050909698414, "b4053": -0.6128473856565115, "b4054": -0.43689227403141145, "b4055": -0.7232460195307018, "b4056": -0.5333853448424963, "b0574": -0.7720764702248556, "b4058": -0.6398412346077429, "b4059": -0.48504262165668915, "b0579": -0.6517112703472546, "b0578": -0.44391040930707654, "b2287": -0.34879174596170487, "b1558": -0.6828388625260604, "b1559": -0.995086540199932, "b1552": -0.989906834541128, "b1553": -0.9998746792377702, "b1550": -0.25735870326669924, "b1551": -0.9999553070824013, "b1557": -0.6902486142850748, "b1554": -0.9997731275385924, "b1555": -0.9995850517358872, "b0977": -0.8206758269642846, "b0976": -0.8058402095181321, "b0975": -0.8013993099348575, "b0974": -0.8207698645110947, "b0973": -0.8415656180469765, "b0972": -0.8604629627817161, "b2412": -0.4671783246767162, "b0970": -0.32677600930148026, "b0979": -0.7526063758100373, "b0978": -0.733317656625409, "b0151": -0.7123011792223852, "b0150": -0.5803158138157298, "b0153": -0.7938617205690361, "b0152": -0.7122621947200813, "b0155": -0.6901681504322561, "b0154": -0.4997210334443934, "b0157": -0.7125595117376129, "b0156": -0.4561042841087723, "b0159": -0.47379916332879596, "b0158": -0.6951660635619534, "b2413": -0.6290657636937185, "b0379": -0.826829160117843, "b0378": -0.6832975941784477, "b4696": -0.8187661849607204, "b4697": -0.6706338737023554, "b0373": -0.728603446859518, "b0372": -0.7777913073493408, "b0375": -0.8509906820157164, "b4693": -0.8554114215628008, "b0377": -0.7169899540565642, "b0376": -0.6562654280753883, "b0076": -0.7817693418789371, "b0077": -0.4735445364243836, "b4455": -0.8697395562869306, "b0074": -0.3442655493370083, "b4453": -0.8300693459889484, "b0075": -0.1096929014307269, "b3828": -0.6033349409478718, "b0072": -0.2921360972718529, "b0073": -0.26933837023161794, "b2411": -0.636423031385396, "b3891": -0.606089346235918, "b0070": -0.7199333626729014, "b0071": -0.2743004900246046, "b4320": -0.6727199276268294, "b0207": -0.6786482602222317, "b4321": -0.8292653612986367, "b3829": 0.05799012093027751, "b0200": -0.5816690081868482, "b0209": -0.5372404499539977, "b4694": -0.8107217812827031, "b3890": -0.7864396380555216, "b2528": -0.3649740643913206, "b4692": -0.8347027945161943, "b4156": -0.8094383086954844, "b4328": -0.6601765748148133, "b3947": -0.8615769731506134, "b3893": -0.7033429512781995, "b3088": -0.762327621606502, "b4329": -0.7882732442961689, "b2529": -0.39161723267854226, "b2611": -0.6268741817593675, "b3082": -0.7232429634945338, "b3083": -0.7379256626219541, "b3080": -0.8501611599015716, "b3081": -0.8011154706885197, "b3086": -0.870901432771993, "b3087": -0.6700709410254754, "b3084": -0.698681336997327, "b3085": -0.6907779371747309, "b1612": -0.49992392095792365, "b3946": -0.8158262419996815, "b3158": -0.7131914415037437, "b3159": -0.7552783297474901, "b3150": -0.5564203958563971, "b3151": -0.6446234607487966, "b3152": -0.7563335356333789, "b3153": -0.7714087107997968, "b3154": -0.716523778132645, "b3155": -0.7068996956520819, "b3156": -0.5862670831558225, "b3157": -0.5237931991769089, "b0289": -0.747028160150862, "b1586": -0.5890805309337763, "b0134": -0.4579448774257138, "b0951": -0.6448301131789652, "b1915": -0.5715716778241848, "b3944": -0.852443538017907, "b2546": -0.8450960092329544, "b2336": -0.8701070034045275, "b2335": -0.832636694827704, "b2334": -0.8431609536632583, "b2333": -0.8395221848063296, "b2332": -0.6472954512803172, "b2331": -0.6246514928126856, "b2330": -0.4967797699559246, "b3554": -0.4356467234414933, "b3555": -0.2918744570942385, "b3556": -0.2964296667022976, "b3557": -0.7612563494967672, "b3550": -0.7017020463201584, "b3551": -0.6397908967360574, "b3943": -0.7791096157035671, "b3897": -0.8348461069881468, "b3558": -0.7900323380025348, "b2667": -0.7089734964264004, "b2687": -0.21831159273809558, "b2930": -0.8441082154535468, "b2685": -0.6172144191287134, "b2684": -0.42743385126315186, "b2935": -0.3891244650978189, "b2934": -0.8712300967505295, "b2937": -0.5873096575245305, "b2936": -0.6192775830279498, "b2939": -0.3697195695474154, "b2938": -0.40927830942488813, "b3426": -0.7520500254758801, "b3427": -0.747299560270293, "b3421": -0.7524295211064231, "b3422": -0.8079665614563138, "b2688": -0.46319258278058734, "b1292": -0.7145834053423852, "b3942": -0.4732437343021319, "b3896": -0.8420242845323372, "b1923": 0.14832101143048598, "b3445": -0.8883917213284692, "b1294": -0.6617239021110422, "b2406": -0.778415381126645, "b1297": -0.5733123983422899, "b1296": -0.7214234648535676, "b3328": -0.8361790906825819, "b3330": -0.8424691840575872, "b3331": -0.8731327809336868, "b3941": -0.3648946339557279, "b3333": -0.8148084602208077, "b3334": -0.7977259374126057, "b3335": -0.8205829519398049, "b3336": -0.38011806601980264, "b3337": -0.5859607535347682, "b2203": -0.801529572257435, "b2202": -0.7291357859349639, "b2201": -0.7320304678246394, "b2200": -0.7790451446131963, "b2207": -0.771861146507652, "b2206": -0.7885321366256255, "b2205": -0.8404859505460651, "b2204": -0.8402051017193614, "b2063": -0.6765471476258775, "b2062": -0.8701564867374794, "b2061": -0.9017762151242078, "b2060": -0.8726705447978654, "b2067": -0.6933147732340399, "b2066": -0.5410997094459469, "b2065": -0.5819630157759763, "b2064": -0.6228744562935248, "b0662": -0.622511953776282, "b2069": -0.7275551621384821, "b2068": -0.7515602371417657, "b2593": -0.6035887402231763, "b2592": -0.4892620330430472, "b2849": -0.8766432539409341, "b2848": -0.8271192967777701, "b2595": -0.4037410790689549, "b2594": -0.5521556824922105, "b2845": -0.7976743697507731, "b2844": -0.6522135280043053, "b2599": -0.47923994331155445, "b2846": -0.8159923562994993, "b2841": -0.7427731960685133, "b2840": -0.6644691339032791, "b2843": -0.824819575026895, "b2842": -0.758835201865155, "b3698": -0.6329474916908235, "b2409": -0.7574261849430418, "b1100": -0.5868911551659348, "b2441": -0.7159509360113939, "b2440": -0.7166946275878979, "b2443": -0.7408492551120986, "b2114": -0.44937152647636797, "b2113": -0.5327712403962237, "b2112": -0.5242374420352218, "b2111": -0.7892808202520477, "b2110": -0.8609513132776299, "b2449": -0.620953563822435, "b2448": -0.8077679052458071, "b2119": -0.8734937988829624, "b2118": -0.8172800304742536, "b1148": -0.8228814417962251, "b3439": -0.6986379342903881, "b1145": -0.5359632423080853, "b1144": -0.7621661435894116, "b1147": -0.8259514436620244, "b1146": -0.7762277989423145, "b1141": -0.7629265927599157, "b1140": -0.7741460133268558, "b1143": -0.5289327500185108, "b1844": -0.6031850178106313, "b2682": -0.5312690224221437, "b1845": -0.673157667643239, "b1846": -0.7171375898255672, "b0818": -0.7017241885079497, "b0819": -0.4538516363369191, "b1815": -0.7765037487724231, "b1847": -0.40022145391580727, "b1813": -0.6476667628438835, "b1812": -0.6781327493557734, "b1811": -0.6075280384762403, "b1810": -0.5858903857747865, "b0810": -0.5100246449429706, "b1840": -0.5971838560528281, "b0812": -0.05017435330939251, "b0813": -0.7752550481271332, "b0814": 0.05863930369779186, "b0815": -0.7232479841788424, "b1819": -0.34725617478031173, "b0817": -0.6140364501609497, "b1033": -0.5326036275986405, "b1035": -0.5015133902389028, "b1034": -0.49631683148839073, "b1037": -0.6095678819596694, "b1036": -0.6009565346313397, "b1039": -0.5726482155810653, "b1038": -0.5722994397532066, "b1843": -0.6656892591072076, "b0780": -0.6368512325601675, "b4200": 0.12415590300103614, "b1499": -0.8377678901905405, "b1498": -0.8036912897289302, "b0784": -0.6556785447074086, "b0785": -0.5452096455781795, "b0786": -0.4810721818454126, "b1441": -0.7706449738329331, "b1493": -0.41697717702174425, "b4208": -0.5380267408594279, "b1363": -0.6972239396464559, "b1490": -0.6251299898781704, "b1365": -0.8082613194518402, "b1442": -0.7900960845181038, "b1495": -0.7778751387883677, "b1366": -0.8227689856794216, "b0138": -0.7955915911742103, "b1444": -0.7327624095270551, "b1445": -0.6321454260757399, "b3741": -0.5513357493290212, "b1446": -0.4385153132604777, "b2619": -0.5170922560141278, "b1447": -0.6615059165357814, "b3743": -0.7019753038189951, "b0208": -0.6987806136743977, "b1963": -0.6288807086036747, "b0133": -0.4070790807293368, "b1961": -0.6109269793438532, "b3742": -0.42913215239702, "b1448": -0.5737441031948864, "b1789": -0.7363369286272241, "b0132": -0.8042937154430867, "b1787": -0.5697211677537689, "b1786": -0.7341778187856679, "b1785": -0.8455329439725227, "b1784": -0.6024295938400437, "b1783": -0.4987130962991723, "b4492": -0.7276480320251077, "b1781": -0.6764147307263872, "b3744": -0.6517779883590902, "b1567": -0.9999553180057793, "b1566": -0.5522236984692355, "b1565": -0.8552586353354062, "b4493": -0.39544014023817525, "b0568": -0.7549318794643234, "b0569": -0.7952491986423551, "b1561": -0.9887868721664085, "b1560": -0.9999576672617961, "b0564": -0.6355508729598411, "b0565": 0.019669503595034672, "b0566": -0.7870776277751833, "b3210": -0.6467055855799928, "b0560": -0.8526703753247937, "b0561": -0.9012791875046298, "b0562": -0.7375462002574533, "b0563": -0.8228048208186889, "b1765": -0.5307910865322122, "b2610": -0.5017098737019432, "b1449": -0.6528292382486033, "b1766": -0.610944526585358, "b1761": -0.21174834533516557, "b4518": -0.6040414693031388, "b1763": -0.6026142978706077, "b1762": -0.7753012586676391, "b4515": -0.5005506582689343, "b4514": -0.8476796766695777, "b4517": -0.5574113945360113, "b4516": -0.7412495113410761, "b1769": -0.8465452737050414, "b1768": -0.5890158586303693, "b4512": -0.6480505731076198, "b0960": -0.657226182199782, "b0961": -0.6118531512571601, "b3949": -0.8944697107005029, "b0963": -0.45423426833616004, "b0964": -0.7342399197516954, "b0965": -0.5491238401275225, "b0966": -0.5075713524887253, "b0967": -0.5797608481882279, "b0968": -0.6441316025048522, "b2614": -0.3657393627546362, "b3747": -0.6728222284407317, "b2615": -0.6163450878561012, "b0142": -0.586899250206502, "b0143": -0.43984752323863424, "b4193": -0.8464287106490028, "b4192": -0.8178289038930288, "b0146": -0.6013447530604712, "b2616": -0.6926666217693682, "b0144": -0.683340672241097, "b0145": -0.3375430386060277, "b4199": -0.7809079732936104, "b4198": -0.8166596764919595, "b0148": -0.7007661897147355, "b2617": -0.3667224437232655, "b2531": -0.5537751643502835, "b4258": -0.40647405493963046, "b1413": -0.635237363007799, "b3746": -0.6393217075642952, "b1122": -0.7624107267632251, "b1926": -0.5803594296509215, "b0368": -0.7951126101146025, "b0369": -0.5381774662239835, "b0363": -0.8339367706789576, "b0360": -0.6550582259384328, "b0361": -0.7294794179895736, "b0366": -0.8101097398501377, "b0367": -0.840674124874009, "b0364": -0.856759102365301, "b0365": -0.8189100573211557, "b0753": -0.5858258935918372, "b4428": -0.6546780908285881, "b4255": -0.37911531507731827, "b0085": -0.542116889270662, "b4421": -0.7979172571929829, "b3749": -0.6918669007168773, "b4423": -0.6638717259631396, "b4501": -0.6468114398242566, "b1727": -0.602883217398752, "b1740": -0.427242077268365, "b4251": -0.677595261568574, "b3748": -0.6015257578937624, "b1610": -0.6969326225410531, "b0862": -0.5653600466066528, "b0217": -0.8060531620552964, "b0214": -0.6282913641429237, "b0215": -0.5509673214661295, "b0212": -0.5818929376010926, "b0213": -0.6701944410194973, "b0210": -0.685540368729644, "b0211": -0.39113736745652977, "b4676": -0.4105814350587767, "b0218": -0.8380481377188312, "b0219": -0.6670780263993227, "b2980": -0.6786007692918394, "b2981": -0.842809558714191, "b2869": -0.772045343066861, "b2868": -0.7704086145937089, "b4259": -0.5212302188030109, "b2250": -0.7397766080990464, "b1244": -0.4806766030216499, "b2988": -0.5429427139287294, "b3089": -0.49218915788814926, "b2607": -0.03317738494990446, "b3963": -0.5325192093848183, "b1412": -0.595651662974598, "b3962": -0.5099273814407257, "b3965": -0.5559764377327618, "b1716": 0.13586637378764038, "b3964": -0.5044059052353692, "b4578": -0.8501986321530522, "b2606": 0.0033045521846070754, "b3966": -0.5718243318585085, "b3183": -0.5843175300240897, "b3182": -0.6598921344825834, "b3181": -0.506269946784262, "b3180": -0.3430507401628478, "b3639": -0.5702448946081554, "b3638": -0.6882603384913067, "b3185": 0.04173874893760705, "b3184": -0.6002269263596172, "b3635": -0.7121695891265041, "b3634": -0.6300830661831873, "b3637": 0.07666097521916933, "b3188": -0.720447326345947, "b3631": -0.6133955607468141, "b3630": -0.6298640226410623, "b3633": -0.5950545499811889, "b3632": -0.5812203349900212, "b3354": -0.6270357490389064, "b2329": -0.48433835947472, "b0274": -0.8033279418755914, "b2320": -0.5137170006484464, "b2321": -0.6560368028006003, "b2322": -0.7799076567036167, "b2323": -0.38657415786889665, "b2324": -0.7022586059245541, "b2325": -0.5111449847922651, "b2326": -0.5686974840862521, "b2327": -0.6083270101890634, "b3521": -0.7240947785292823, "b3520": -0.7780593243312754, "b3523": -0.3870132409589006, "b3522": -0.6712812700271463, "b3525": -0.5120687416984837, "b3524": -0.6754098104905014, "b3527": -0.6648667270274256, "b3526": -0.6442785483364357, "b3529": -0.7161021462090962, "b3528": -0.632483207762431, "b2922": -0.4541357136809137, "b0007": -0.7615799267617289, "b3989": -0.7225568311176812, "b2921": -0.7478919598912781, "b2926": -0.22487780656338113, "b2927": -0.4779303714171282, "b2924": -0.2869519671206156, "b2697": -0.3803686890287769, "b3983": 0.07915597083088173, "b2699": -0.4227541866976792, "b3981": -0.2793290358604003, "b3980": 0.19168705407878778, "b3987": -0.22641215928175068, "b3454": -0.487983049421527, "b3985": 0.23531640763265788, "b3984": 0.09680559600208923, "b0556": -0.8422153925346959, "b0551": -0.8436324326573267, "b0002": -0.26225350746598136, "b2214": -0.7522156248453665, "b2215": 0.10900104338172097, "b2216": -0.5716067909848492, "b2217": -0.3487479624497047, "b2210": -0.6564688651266596, "b0553": -0.3669573025200578, "b2212": -0.7649835389552608, "b2213": -0.7321064088338995, "b2218": -0.662230564726541, "b2219": -0.8138553790147462, "b2078": -0.7614333645360976, "b2079": -0.6759027651668272, "b2074": -0.738294043960144, "b2075": -0.7723790283504118, "b2076": -0.7763593717196878, "b2077": -0.791244105732507, "b2070": -0.8157010450997284, "b2071": -0.8078990122768082, "b2072": -0.8613976288653398, "b2073": -0.805744504892054, "b3857": -0.6777841299549114, "b3856": -0.7244352036689125, "b3850": -0.5859118898664883, "b2858": -0.8097980009300485, "b2859": -0.7515792499540835, "b2856": -0.8440943750288782, "b2585": -0.4712352286108768, "b2854": -0.8841159570714859, "b2587": -0.18783038835304372, "b2852": -0.8626491305203251, "b2853": -0.8642242992112525, "b2582": -0.6182401564639869, "b2851": -0.8731056875606317, "b1435": -0.5874433643139703, "b1434": -0.6916729128428036, "b2463": -0.6014614156799006, "b2462": -0.8550087217828648, "b2452": -0.8191500009382066, "b2453": -0.8660509918595565, "b2450": -0.6791650964328846, "b2451": -0.8456802556095764, "b2456": -0.8391370772275257, "b2457": -0.8105109415653566, "b2454": -0.8559282786732006, "b2455": -0.8819197421280168, "b2108": -0.8621315301924588, "b2109": -0.845546337558703, "b2458": -0.8720015276094222, "b2459": -0.8374177980837572, "b1430": -0.552899528854689, "b1433": -0.7676028035408827, "b1158": -0.9040705214762845, "b1159": -0.7041887342891433, "b1156": -0.822048838880957, "b1157": -0.8808376658233033, "b1154": -0.8646552316908422, "b1155": -0.7695754106898075, "b1152": -0.8554037171722042, "b1153": -0.8608826902284155, "b1151": -0.8208881232832709, "b4072": -0.8719549957340142, "b1168": -0.8306378252133626, "b4073": -0.86580963984642, "b4070": -0.8171149497424837, "b1800": -0.7506870431834676, "b1801": -0.8840706101316593, "b1802": -0.8495496727131022, "b4071": -0.8434765824161949, "b1804": -0.6521224861636652, "b1805": -0.6854689159252909, "b1806": -0.6069184091184066, "b1807": -0.6072863926063296, "b1808": -0.6926181754284152, "b4076": -0.827572602346644, "b4077": -0.7008940681791366, "b1022": -0.8223247806656013, "b1023": -0.8106703291270998, "b1020": -0.5782985163250849, "b1021": -0.7937266378230948, "b1026": -0.7714357936646162, "b4074": -0.8409673245907288, "b1024": -0.7867271284816102, "b1025": -0.7420072156995554, "b1242": -0.768212753175799, "b4075": -0.8219846331794372, "b4212": -0.7841299175526658, "b4213": -0.6685590534895993, "b1378": -0.5858265448774254, "b4211": -0.7232730189147167, "b4216": -0.7730476694597429, "b4217": -0.3796092678188892, "b4214": -0.5973515073446782, "b4215": -0.8121109203407697, "b1372": -0.8237070062391358, "b1373": -0.7920681396127591, "b1370": -0.7366268798878459, "b4219": -0.5451891507188762, "b1376": -0.4766969767304003, "b1377": -0.8309440935130851, "b1374": -0.7786780198577408, "b0772": -0.49968100280530264, "b0652": -0.6374752954988097, "b4210": -0.7493815182949566, "b1164": -0.6741131279570363, "b4204": -0.7983655509139054, "b3131": -0.590608411201721, "b0653": -0.6492703256190313, "b1283": -0.49224641136039987, "b1798": -0.7312273051394863, "b1799": -0.6766682735472007, "b1978": -0.7796870750341894, "b0950": -0.7006795904892744, "b1790": -0.7390960202985382, "b1791": -0.7808538310026908, "b1792": -0.6363294846065415, "b1793": -0.6442669668755788, "b1794": -0.5529521741037013, "b1795": -0.32348765368331384, "b1796": -0.8509972090262033, "b1797": -0.847070923270407, "b1570": -0.4715584271123105, "b1571": -0.8098303550755863, "b1572": -0.8275319691456186, "b1573": -0.7760770444770358, "b1450": -0.6697900378137378, "b1575": -0.8330172146736459, "b1576": -0.8281251531815108, "b1577": -0.8265649496630812, "b1578": -0.7350213730502532, "b1579": -0.8110676413395872, "b0513": -0.8099503417977666, "b0512": -0.8325452703611289, "b0515": -0.6684642449858789, "b0514": -0.8142658500903954, "b0517": -0.8725266177625095, "b0516": -0.7732195254606983, "b1776": -0.8455707898392181, "b1777": -0.389204794809412, "b1774": -0.8301273062550243, "b1775": -0.8567970922743932, "b1772": -0.8209121254077926, "b1773": -0.7777953560833454, "b1770": -0.6738402851378957, "b4509": -0.8393576286494775, "b0681": -0.8566359272106031, "b0680": -0.4147130462475374, "b0683": -0.33006196618263633, "b0682": -0.7467886158202567, "b4502": -0.8333114308676615, "b0684": -0.3859813148408731, "b1778": -0.42978142626085175, "b0686": -0.6426421768679725, "b0999": -0.5397469958483881, "b0998": -0.795807090637303, "b0995": -0.7197547026894817, "b0994": -0.7816498250611604, "b0997": -0.817829618258068, "b0996": -0.9009252937851547, "b0991": -0.7542124966942361, "b0990": -0.7365766599205859, "b0993": -0.7875820831392919, "b0992": -0.8071911806186697, "b1484": -0.7906109991420593, "b1485": -0.7913099028535352, "b4180": -0.6057048221868384, "b4181": -0.845597139284037, "b4186": -0.8492565420933998, "b4187": -0.6854677262838536, "b1482": -0.3084274906020343, "b0178": -0.2135134207960247, "b0177": -0.3691907641109721, "b0176": -0.48833260841117526, "b4188": -0.7470425479869309, "b0174": -0.4714263610094304, "b1488": -0.7907685691527491, "b0172": -0.24285677020053703, "b0171": -0.4122360002910099, "b0170": -0.13302494750692268, "b0425": -0.616536971816668, "b0424": -0.6172295449770699, "b0355": -0.713023832373453, "b0426": -0.3450417997444762, "b4511": -0.8557960094582752, "b0420": -0.5625462710739253, "b0351": -0.8212461754691461, "b0422": -0.4812897606261057, "b3235": -0.6268677388710493, "b1650": -0.6620704564489089, "b0429": -0.2923148921571413, "b0428": -0.3732402666871821, "b0358": -0.7720768479967223, "b0195": -0.6208434966364741, "b0194": -0.38883622938338597, "b0197": -0.1589107707187894, "b0196": -0.5126260303923977, "b0191": -0.652585695154491, "b0190": -0.6387621664537662, "b0193": -0.7954798954770137, "b0192": -0.6261283437076439, "b3236": -0.11706408669401418, "b0199": -0.4489414960244688, "b0198": -0.46777296130380946, "b4510": -0.8508765979208698, "b0952": -0.6533201629321621, "b0955": -0.5865524653123761, "b0712": -0.5315116896751695, "b0954": -0.32095234680286294, "b1709": -0.5706810466775922, "b0957": 0.43546946557652494, "b3733": -0.15882990512715706, "b0956": -0.5768579589350553, "b1487": -0.785206064817829, "b4249": -0.8115217032838531, "b0766": -0.6413063591076062, "b0223": -0.5781720827435544, "b0222": -0.4559129466476158, "b0221": -0.7102948523803709, "b0220": -0.477151341400956, "b0227": -0.8075656421761077, "b0226": -0.5025714346025352, "b0225": -0.5602426441011013, "b0224": -0.4556159449237453, "b0229": -0.8432998663600787, "b0228": -0.7075424844383762, "b1974": -0.772070869000341, "b4248": -0.6521367021597273, "b0767": -0.4649501240311114, "b2763": -0.3429265791259151, "b0010": -0.6472694056458694, "b1976": -0.5707865376203701, "b2339": -0.8637823559160167, "b1285": -0.6362629294245271, "b4660": -0.8601895615487505, "b2446": -0.7572295382847039, "b4673": -0.6233795764790477, "b0011": -0.799783528322316, "b4675": -0.7214924812521535, "b1483": -0.8047798671737245, "b3198": -0.5360461570126518, "b3199": -0.4557060274452482, "b3628": -0.611392391393383, "b3629": -0.6467434722140681, "b3626": -0.6103367337512233, "b3195": -0.5892039597400436, "b3624": -0.6261877698742793, "b3625": -0.6043797276776623, "b3622": -0.551759196403814, "b3623": -0.6192748160663359, "b3620": -0.5388840684550376, "b3621": -0.5846580964464525, "b1970": -0.6776447037878757, "b4340": -0.7228689276403226, "b1701": -0.8280263879073245, "b1659": -0.7307452866867568, "b4362": -0.6333363606106686, "b0763": -0.6111652483306553, "b3739": -0.37811714263860335, "b2601": -0.41836702787942753, "b3532": -0.7755098323967666, "b3533": -0.8029516972019275, "b3530": -0.7494172904073093, "b3531": -0.7712474591245003, "b3536": -0.5685406987641357, "b3537": -0.6590035778916113, "b3534": -0.7019102963348813, "b3535": -0.5973460967311214, "b3538": -0.6377291410180844, "b3539": -0.7422148617257999, "b0764": -0.6498643237197929, "b3448": -0.6533085768971723, "b3449": -0.6546894406665285, "b2669": -0.24246405190008752, "b2668": -0.6814346828011553, "b2919": -0.7919819462633676, "b2918": -0.8619994081672759, "b2665": -0.37780883472470633, "b2664": -0.7087273886979242, "b2915": -0.790582040139888, "b2666": -0.4899527394902578, "b2661": -0.641820585381078, "b2660": -0.6935268457654661, "b2663": -0.7014552131230574, "b2662": -0.6261201095296502, "b1651": -0.48882532258251804, "b1972": -0.713974255412421, "b0760": -0.5638813478482805, "b3124": -0.7523043849255013, "b3992": -0.4522782110382119, "b0761": -0.646712301435117, "b3127": -0.8949539631246882, "b2261": -0.5935524236437832, "b2260": -0.6836277088723792, "b2263": -0.7522347889466592, "b2262": -0.5432135378023318, "b2265": -0.6237230529694698, "b2264": -0.6924687841404275, "b2267": -0.6123110579458639, "b2266": -0.2189048287360092, "b2269": -0.8296732029720217, "b2268": -0.6609270143872565, "b0015": -0.4839462262737884, "b1973": -0.4408874692411054, "b1029": -0.871098568465813, "b4241": -0.6841837655033196, "b3650": -0.4729650442856273, "b2009": -0.6256875330935324, "b2008": -0.6927270524367417, "b2690": -0.5699234486366289, "b2686": -0.6786813118351145, "b2001": -0.7983754483234797, "b2000": -0.7418437182812856, "b2002": -0.8517598542458877, "b2005": -0.8964585276090237, "b2933": -0.8557934377330128, "b2007": -0.2696739101082633, "b2006": -0.7371051964243318, "b3846": -0.7501442776927923, "b3847": -0.519339303996665, "b3844": -0.4947372465983387, "b3845": -0.7556291113944446, "b3842": -0.6136293365210208, "b3843": -0.5202420131502075, "b2863": -0.7354956010383153, "b3833": -0.47472642898599177, "b2861": -0.6581219136082079, "b2860": -0.7195880652282156, "b2867": -0.8104866216689263, "b2866": -0.8105899721985144, "b2865": -0.6119687299883141, "b3849": -0.6392625509014932, "b3831": -0.46247987417465436, "b3830": -0.5163550267505924, "b3994": -0.4264184511342835, "b3995": -0.479246496376494, "b3996": -0.5991547945116011, "b3997": -0.5502642009559167, "b3990": -0.4238174621074176, "b3991": -0.45151057733572025, "b2469": -0.7251587857216004, "b3993": -0.4650891396392361, "b2467": -0.6476256869372616, "b2466": -0.7930511529659541, "b2465": -0.44747791124260733, "b2464": -0.4410080184348923, "b3998": -0.5837680273036218, "b3999": -0.5450967123494552, "b2461": -0.8432256962778055, "b2460": -0.8654657006171835, "b2715": -0.7866327146891616, "b2714": -0.764182435376408, "b2717": -0.7064762931078292, "b2716": -0.7627506057578877, "b2711": -0.8203785209129854, "b2710": -0.7827085632009609, "b2713": -0.8419145038078937, "b2712": -0.7893123629113663, "b1163": -0.6721781988386052, "b3349": -0.2775680676658758, "b1161": -0.7693446712988021, "b1160": -0.8232751835969341, "b2719": -0.7993124221009262, "b1166": -0.7035247274942513, "b1165": -0.6863298835057459, "b3348": -0.5399209569100581, "b2485": -0.874789063379827, "b2484": -0.8847679779449066, "b2487": -0.8197714610359508, "b2486": -0.8431000606460172, "b2481": -0.9066128858890655, "b3839": -0.5016495458768933, "b2483": -0.8632673762403057, "b2482": -0.8477857987767461, "b2293": -0.5048848121475495, "b2489": -0.811951532635365, "b2488": -0.8243130041908351, "b1243": -0.24478339023197743, "b1019": -0.6749320677833957, "b1018": -0.6223610469625811, "b1015": -0.6547471810965018, "b1014": -0.7204788900633753, "b1013": -0.7168517210775287, "b1012": -0.8659371010580182, "b1011": -0.8844721400162259, "b1010": -0.8185437621313151, "b0768": -0.8392425613139545, "b0769": -0.8916209065793855, "b4227": -0.7464695073523246, "b4226": -0.15275552693772315, "b4225": -0.7204180317911537, "b4224": -0.7177399214313208, "b0762": -0.35173696800430415, "b4222": -0.439699273636273, "b4221": -0.6427246720056572, "b4220": -0.6229072432919857, "b0357": -0.6259226522659687, "b1866": -0.4469998295224536, "b3196": -0.6685488022884216, "b1867": -0.6248543689029963, "b2998": -0.815320145027917, "b1640": -0.6673727693572786, "b0356": -0.6194143293084255, "b4182": -0.8412228751770083, "b1908": -0.6383817390098618, "b1865": -0.5025873504739161, "b1106": -0.6381550342778575, "b1901": -0.8157453379925583, "b1900": -0.8167694973466131, "b2696": -0.034566387832088034, "b1902": -0.6196728438295698, "b1905": -0.43973671967452915, "b1904": -0.6529499476533325, "b1907": -0.6794891517177639, "b1906": -0.695038564231296, "b0508": -0.8381804724715602, "b4088": -0.7761222952023671, "b1589": -0.7453840806387277, "b1588": -0.7405278020343948, "b1585": -0.6109701969767836, "b4082": -0.8943478424026272, "b1587": -0.780729527486484, "b4080": -0.8803946672736608, "b4087": -0.8640738849153411, "b1580": -0.8273123676839413, "b1583": -0.4865126161171293, "b4084": -0.8062903682247629, "b1743": -0.703672689480485, "b1742": -0.6762598812955866, "b4539": -0.5985638702482163, "b4538": -0.8231443782360137, "b1747": -0.7752172853850003, "b1746": -0.7861267013821802, "b1745": -0.7705984535348954, "b1744": -0.8057959087991098, "b0692": -0.7699769834397462, "b0693": -0.8619245821478084, "b1749": -0.5478918901681535, "b0691": -0.8467886770673427, "b0696": -0.7534476969625674, "b1648": -0.7064820264656675, "b0694": -0.7310650754682892, "b0695": -0.7155340535015441, "b1649": -0.7345014511305212, "b0988": -0.80561533335951, "b0989": -0.7976071376640682, "b0986": -0.8131071238518639, "b0953": 0.0029653388603100924, "b0354": -0.6503642099069016, "b0985": -0.8091244973000457, "b0982": -0.7761579737086862, "b0983": -0.7894328103719976, "b0980": -0.732258645616138, "b0981": -0.7269471808698023, "b0168": -0.4083602485930638, "b1346": -0.8631383780251527, "b1345": -0.778818435217246, "b1344": -0.5697490516068113, "b1343": -0.6765544860992136, "b1342": -0.6555449811012692, "b2698": -0.802384803446166, "b1340": -0.6676453559725712, "b0160": -0.6461896457514518, "b0161": -0.530421673329709, "b0162": -0.7938538676318793, "b0163": -0.4534630041902256, "b0164": -0.7518469991401389, "b1349": -0.7953906885055793, "b0167": -0.6381226780005296, "b0340": -0.7666383861189348, "b0437": -0.32409123733641026, "b0342": -0.7964383307104728, "b0343": -0.8386389868362453, "b0432": -0.14442057128642555, "b0433": -0.6351219893196076, "b0346": -0.6805164881755514, "b0347": -0.8547613021257143, "b0353": -0.8308943471424735, "b0349": -0.8312304695201469, "b4089": -0.6655627642993752, "b0438": -0.31368761018605323, "b0439": -0.45974297667372116, "b4155": -0.6834691852242871, "b0187": -0.6296496181878257, "b0184": -0.602072215805614, "b0509": -0.8358901101983299, "b0182": -0.5147755302378638, "b0183": -0.6197439085984359, "b0180": -0.3391782915516309, "b0181": -0.3819095493453754, "b4124": -0.6692750479182976, "b0279": -0.8390531054856709, "b4159": -0.7115620750383786, "b4158": -0.7620910599660636, "b0188": -0.6918990655128587, "b0927": -0.44930095456319846, "b4406": -0.4714578013154454, "b3882": -0.8503835611441486, "b0778": -0.5663887856517407, "b4052": -0.5404812196746971, "b3883": -0.8138281233979179, "b3880": -0.7930478639919705, "b4083": -0.8692657276180965, "b3881": -0.8056182103751127, "b0503": -0.7576494213630294, "b3886": -0.6454408244582086, "b4081": -0.8675762194924729, "b3887": -0.60964202171505, "b1971": -0.6647103843988785, "b0501": -0.8308939006131749, "b3884": -0.6510037999027826, "b3552": -0.716486816102571, "b0506": -0.49804356595995786, "b3885": -0.6102145261663241, "b4086": -0.8626967340746001, "b3338": -0.7340650640511128, "b0238": -0.46460225426441765, "b0504": -0.8498734195514255, "b3339": 0.22675444840624043, "b0234": -0.7572244719398143, "b0235": -0.8366536746219954, "b0236": -0.848175311289262, "b1582": -0.7248107865245789, "b0230": -0.823049456882575, "b3888": -0.6069372028392447, "b0232": -0.6575554823014294, "b0233": -0.7135102910181162, "b4184": -0.8497956657943414, "b3553": -0.45843925832686555, "b0698": -0.8581167201336228, "b0699": -0.5667439516651429, "b1860": -0.6047766323385084, "b4403": -0.6804054878031172, "b0775": -0.5469820003689414, "b4185": -0.8424305718640654, "b3168": -0.37281964516228955, "b4533": -0.8230126383377296, "b2913": -0.1469568652991366, "b4532": -0.6271546966084927, "b0774": -0.6303512579179175, "b1177": -0.5976523876223112, "b1748": -0.7817910717263492, "b4537": -0.5178566831305492, "b0697": -0.8277109584742424, "b4535": -0.7473258496593804, "b4401": -0.30174648906709195, "b2627": -0.6639087320345376, "b0777": -0.5950211060639038, "b4057": -0.5975371123760786, "b3619": -0.41438475773711386, "b3618": -0.6022559319251966, "b3613": -0.585706760021808, "b3612": -0.40474361968227707, "b3611": -0.35104345187791214, "b3610": -0.34618601626890017, "b3617": -0.6859258433141191, "b3616": -0.6199251441950483, "b3615": -0.8558346018587595, "b3614": -0.6448773554071059, "b4400": -0.7902786098200743, "b0776": -0.5940739548442174, "b3299": 0.2619238469017697, "b3298": 0.21360667030263286, "b3297": 0.15382088146067358, "b3296": 0.18470907805192044, "b3295": 0.18857345293163846, "b3294": 0.12666743305713107, "b3293": -0.6181482629191585, "b3292": -0.6209239143825798, "b3291": -0.4339800271908401, "b3290": -0.6000621444244176, "b2629": -0.8217101292261731, "b3059": -0.6395158143064485, "b3058": -0.7215688373204708, "b3509": -0.10276783333875998, "b0987": -0.7924876546369481, "b3055": -0.5740365614740884, "b3054": -0.6923668030966645, "b3057": -0.6316067672963537, "b3056": -0.5773049184744434, "b3051": -0.8453501769851238, "b3502": -0.7977702149690683, "b3053": -0.6612540622407783, "b3500": -0.5400656261806541, "b2908": -0.4701182653205815, "b2909": -0.4711035086611875, "b0005": -0.6066160739232518, "b0014": -0.23619451920434792, "b3271": -0.7576408614388108, "b3270": -0.8416583926497658, "b2678": -0.6285927753541526, "b2679": -0.6051747363941867, "b2676": -0.7557925722911831, "b2677": -0.5700834991653825, "b2674": -0.7154380169854954, "b2675": -0.7376518020404706, "b3279": -0.4829073022563906, "b2673": -0.7197151869358642, "b2670": -0.8461003193667027, "b2671": -0.684168440259481, "b2628": -0.6434383377935717, "b3559": -0.4123593233475226, "b2847": -0.7584660167227265, "b2272": -0.843057709102831, "b1347": -0.8315833982831377, "b2270": -0.8540614052156237, "b2271": -0.8612315593131312, "b2276": -0.4485049295470493, "b2277": -0.46242853579515436, "b2274": -0.748789829064018, "b0169": 0.07300982608830782, "b2278": -0.5058153749129444, "b2279": -0.6054840408770251, "b2103": -0.5860240260720895, "b0724": -0.30912008418838727, "b2874": -0.7722730872172149, "b2875": -0.8127246345241643, "b2876": -0.8464994098049399, "b3575": -0.8506883318930258, "b2870": -0.8935970855175231, "b1341": -0.5909216813625878, "b0984": -0.8259075498649626, "b2873": -0.8398215144266776, "b2012": -0.3339165457707585, "b2013": -0.4995481699422391, "b2010": -0.7598376114395008, "b2011": -0.6579102363837155, "b2016": -0.5252396178753286, "b2017": -0.5507300296773525, "b2014": -0.4330757592793561, "b2015": -0.7377023857970155, "b3873": -0.7391352841033481, "b3872": -0.7553909089416039, "b3871": -0.2691668221361228, "b3870": -0.24049512933972644, "b3877": -0.8402094490718545, "b3876": -0.8255448636121661, "b3875": -0.8606118852917045, "b3874": -0.8245348832814443, "b3940": -0.5473326263662601, "b3879": -0.8535583977611891, "b4536": -0.5752376155819746, "b3488": -0.8075262610391319, "b2910": -0.3494645192101054, "b3961": -0.543469605869884, "b2989": -0.5215049410891316, "b2478": -0.3290736055543117, "b2479": -0.4580152959147807, "b3475": -0.6457184704014791, "b3474": -0.743989559830412, "b3473": -0.7169353982153123, "b0166": -0.2877787639984874, "b3471": -0.6662810600916205, "b3470": -0.6486795792654663, "b2470": -0.7859219712646058, "b2471": -0.5628094296524628, "b2472": -0.6001282257400788, "b1348": -0.8544602737274093, "b2474": -0.684510483669762, "b2475": -0.5852197944059025, "b2476": -0.2986388960048187, "b2477": -0.3709937279806141, "b2706": -0.7686403461202571, "b0436": -0.16676647458508048, "b2704": -0.7974138559711815, "b2705": -0.7488520230666085, "b2702": -0.8462724878380401, "b1855": -0.5925116958040679, "b2700": -0.6289896002888995, "b0341": -0.840278865748586, "b3960": -0.45335787842086855, "b0434": -0.48254824308861405, "b2708": -0.6918056572713425, "b2709": -0.7441743415150279, "b2496": -0.568774209781136, "b2497": -0.4162420728132444, "b2494": -0.6191648293006796, "b0435": -0.35190688478088467, "b2492": -0.8211082894081317, "b2493": -0.6607307808518793, "b2490": -0.8252741958509351, "b2491": -0.8409498792738803, "b0344": -0.8477320764922518, "b0139": -0.8326976289968513, "b2498": -0.27137214276136395, "b2499": -0.35388632828741845, "b1629": -0.6417158726516996, "b1854": -0.4523464658947926, "b0430": -0.30721498456803903, "b4409": -0.519956484742943, "b0431": -0.22203884737704555, "b1008": -0.8722619460138924, "b0348": -0.8559919625827244, "b2442": -0.6694853259538002, "b4125": -0.6927280625749157, "b1436": -0.795999579489822, "b1000": -0.5033709954579926, "b2445": -0.8058449299745571, "b1002": -0.6348712576470419, "b1003": -0.2780094592186902, "b1004": -0.3471540438227027, "b1006": -0.7965153386291071, "b2444": -0.8123638736504271, "b4238": -0.6688767612835036, "b4239": -0.7907695626629955, "b0759": -0.6182199208857684, "b0758": -0.662766298727753, "b2447": -0.7823470154952582, "b2252": -0.8297088917610436, "b4230": -0.8159938912258863, "b0752": -0.6856387269664224, "b0751": -0.5222998377030467, "b0750": -0.4704923986783964, "b0757": -0.5944436484505828, "b0756": -0.45557732450470306, "b0755": -0.22016268544109913, "b0754": -0.2615132543076894, "b3541": -0.5414995602613097, "b3232": -0.6378296209793755, "b0949": -0.5767549840116686, "b0186": -0.6578825765505814, "b4154": -0.6162757306353442, "b2683": -0.58968115129255, "b4157": -0.8021213290040088, "b1174": -0.33491798434676073, "b1175": -0.3914183483833353, "b1918": -0.5718803414163557, "b0185": -0.40773391860454195, "b3345": -0.5616132826911517, "b1171": -0.6088989073296072, "b1172": -0.73066512254019, "b1912": -0.6001246073020776, "b4151": -0.6423868380757656, "b1916": -0.6305172176066565, "b1917": -0.5635099329843534, "b1914": -0.49126201851912626, "b4402": -0.6749173854877861, "b4524": -0.8663786607015036, "b4525": -0.7831855014771361, "b4520": -0.788308468248287, "b4153": -0.6236342024975444, "b1598": -0.6155521831579782, "b1599": -0.8304929437996539, "b1596": -0.7426075119568828, "b1597": -0.7409388095545624, "b1594": -0.6679676086448461, "b4152": -0.6386801643883716, "b1592": -0.7947231240110075, "b4529": -0.5885480610371467, "b1590": -0.723891654337949, "b1591": -0.6661482541379834, "b4128": -0.7554616531953237, "b4014": -0.15049148346517155, "b1758": -0.7257936680146914, "b1759": -0.7093392475031317, "b4015": -0.1682788743496842, "b1754": -0.7031556116895609, "b1755": -0.7797872441320447, "b1756": -0.7223407755466473, "b1757": -0.6728209512901502, "b1750": -0.7076597722931507, "b0023": 0.17667291477373065, "b1752": -0.7389870952721124, "b1753": -0.7156395780639485, "b4017": -0.8635881064877008, "b2681": -0.8133376593407065, "b4129": -0.6084436043849595, "b4011": -0.8302773726364424, "b1350": -0.8313901635727503, "b1351": -0.9087384264440241, "b1352": -0.8782638163810889, "b1353": -0.7646090116204747, "b1355": -0.7406859908356687, "b1356": -0.44440150664170514, "b1357": -0.8108729471195034, "b1358": -0.8027355199335402, "b1359": -0.8014374810408036, "b0189": -0.48874162337085975, "b0403": -0.7278348223942659, "b0402": -0.6683008605860694, "b0401": -0.6347202117760578, "b0400": -0.7473381846007892, "b0407": -0.24892635670583368, "b0406": -0.48256304980319614, "b0405": -0.641624755717282, "b0404": -0.7086963726761044, "b0409": -0.48617403234970163, "b0408": -0.44317896348775326, "b4410": -0.5697529247929755, "b4411": -0.12789567663654983, "b4412": -0.9875689620297109, "b4145": -0.7699757161364984, "b4142": -0.26457497503102906, "b4143": -0.15233003108077509, "b4140": -0.6688657583837977, "b4141": -0.6598106945229434, "b4419": -0.6950999267858018, "b4148": -0.692675336042154, "b4149": -0.619368451143075, "b3070": -0.6727856814203877, "b2209": -0.7214420164442579, "b4094": -0.8152999463870977, "b4095": -0.8822084093019968, "b4096": -0.8596605215943798, "b0534": -0.8750686483546053, "b4090": -0.809156066246085, "b0532": -0.8421710419389509, "b4092": -0.7409506092898077, "b4093": -0.712960027398168, "b3074": -0.9004401202828471, "b4098": -0.8996855690867542, "b4099": -0.9265339312260978, "b0539": -0.8355128801711798, "b3442": -0.8698334064614497, "b3344": -0.6125558690614236, "b2388": -0.6196798531841015, "b0249": -0.9019577067917287, "b0248": -0.9262701809788954, "b2389": -0.7510953306766733, "b4045": -0.5559611100418043, "b0241": -0.8244617520719172, "b0240": -0.37752227802104027, "b0243": -0.506022668856749, "b0242": -0.4984945535486078, "b0245": -0.8498722799307841, "b1919": -0.5206932541066186, "b0247": -0.8489050689683428, "b3256": -0.33769541161742916, "b4708": -0.7122288567622596, "b3443": -0.8415756252007099, "b4705": -0.3524004574689789, "b4706": -0.9942071045943714, "b3982": -0.3189977781391415, "b0948": -0.5988326045850203, "b4702": -0.279390032203597, "b4703": -0.5964976554559185, "b2382": -0.7277516210966584, "b2383": -0.8298279228363596, "b1771": -0.774562323931011, "b1817": -0.3652276100928949, "b3706": -0.6100765619782947, "b3440": -0.5774025735542434, "b1816": -0.646051751236598, "b2386": -0.8631617887039984, "b2387": -0.8996493611143174, "b1814": -0.6818139802452249, "b2384": -0.8549170158026815, "b2385": -0.8505542037494863, "b3899": -0.8483039027597736, "b3441": -0.7287209587377684, "b0788": -0.7270518699724509, "b3754": -0.7323046246196505, "b0811": -0.3870893268149442, "b2106": -0.7406089812512167, "b3446": -0.7926163861618797, "b0789": -0.670263685754678, "b4041": -0.5635555658915675, "b0730": -0.70323046954762, "b2689": -0.576558603973347, "b1818": -0.33414861261997547, "b3447": -0.5729631823054393, "b3288": -0.500996442659361, "b3289": -0.5788894289530171, "b3280": -0.6319719945717155, "b3281": -0.6324313909541712, "b3282": -0.598220980305323, "b3283": -0.5100409048708598, "b3284": -0.4308945262670321, "b3287": -0.4020948721713287, "b3518": -0.791664997698086, "b3519": -0.6533837031870047, "b0733": -0.43373853890822295, "b3048": -0.8186532418916099, "b3049": -0.4306916280255519, "b3510": 0.008619180282548107, "b3511": -0.45930062281412093, "b3512": -0.5319354244292045, "b3045": -0.7517499571362796, "b3514": -0.7060062041976733, "b3515": -0.5013749821588318, "b3516": -0.45529614039973226, "b3517": -0.4511254008600433, "b3266": -0.7994398431345305, "b3267": -0.7421267869764041, "b3264": -0.8849640175665959, "b3265": -0.8647348710001937, "b3262": -0.7565935545370747, "b3263": -0.6848236366351592, "b3260": -0.2825316177919884, "b3261": -0.17774263508636007, "b2642": -0.6915818654140171, "b2641": -0.7548089435199625, "b2392": -0.6678449756215882, "b2647": -0.7855781946712193, "b2646": -0.7985746092398278, "b3268": -0.7211216662643058, "b3269": -0.8327043486687111, "b1803": -0.8138719534136698, "b2249": -0.6230105494873288, "b2248": -0.8618485906329637, "b2247": -0.8557468618872677, "b2246": -0.8407227328190386, "b2245": -0.8133251389429583, "b2244": -0.723856562013368, "b2243": -0.8619331961880881, "b2242": -0.8589284410922429, "b2241": -0.8759135667941915, "b2240": -0.8293314410937569, "b3604": -0.750371825926705, "b3605": -0.7059552300630603, "b3606": -0.6895797310830732, "b3607": -0.5749752130832717, "b3600": -0.5721433889289214, "b3601": -0.6100596519200847, "b3602": -0.5434747932289579, "b3603": -0.7445388193220421, "b1864": -0.41818415596874253, "b3608": -0.4791950614665678, "b3609": -0.28663649762977855, "b0239": -0.6278734178920176, "b2801": -0.867103191554796, "b4201": 0.050556693491228884, "b2803": -0.7793230574190995, "b2802": -0.8151148683685921, "b2805": -0.6554474272322885, "b2804": -0.6374147081188988, "b2807": -0.6603611006870713, "b0781": -0.551436713596916, "b2809": -0.3996157359858487, "b2808": -0.6464121410987496, "b4203": 0.0006231845016848108, "b4202": 0.13450707085612373, "b3868": -0.6283923742442302, "b3869": -0.6090611824286217, "b3865": -0.56943277183282, "b3866": -0.5040891741805229, "b3867": -0.5780410407846757, "b3860": -0.3996740437902772, "b3861": -0.819408996908876, "b3862": -0.7259553279144078, "b3863": -0.587812445648882, "b0237": -0.41988238377420867, "b4397": -0.6001615199795509, "b4207": -0.46895589017315015, "b0787": -0.7734982836340054, "b4136": -0.6566361959360603, "b4097": -0.9117820893864241, "b3460": -0.23398503198705062, "b4209": -0.8121094786235218, "b3462": -0.600925710502495, "b3463": -0.5908255083191019, "b3464": -0.6003319816322601, "b3465": -0.6387597451700187, "b3466": -0.6469360322993603, "b1492": -0.4514816959898645, "b3468": -0.6097989951588002, "b3469": -0.7707307527247557, "b1491": -0.6659176514652403, "b2733": -0.6620276981039265, "b2732": -0.7654096696050477, "b2731": -0.7332705015939069, "b2730": -0.7217595373879901, "b2737": -0.8027988845502955, "b2736": -0.8085221265873541, "b2735": -0.7237196906576899, "b2734": -0.7885904215039004, "b1497": -0.842312033591011, "b2739": -0.8058085450003627, "b2738": -0.8101430875644823, "b1254": -0.5783155884311002, "b1496": -0.8118301563985005, "b1863": -0.5268424450949568, "b1494": -0.7569078623307247, "b2027": -0.33429965948547985, "b2026": -0.4953385937884322, "b2025": -0.5190182261008581, "b2024": -0.5543726616242274, "b2023": -0.5196451616984238, "b2022": -0.480160997142357, "b2021": -0.5162507616457264, "b2020": -0.5527615312453756, "b2029": -0.21105014613715284, "b2028": -0.6781592110249621, "b3950": -0.8504860427167257, "b1619": -0.4488607699991071, "b1618": -0.6368799320042708, "b3459": -0.6806492448129661, "b3951": -0.802073888298452, "b1615": -0.8653848211660061, "b1614": -0.4440322538921219, "b1617": -0.8515948857326564, "b1616": -0.8516755995335572, "b1611": -0.6604581455588204, "b3404": -0.6528657733909964, "b1613": -0.5696139428891679, "b2480": -0.28259176380207224, "b2672": -0.42274464442466225, "b1861": -0.6165057095366175, "b3953": -0.7998426293147194, "b3916": -0.3697686106592268, "b3954": -0.7184740684922368, "b3955": -0.534413967227622, "b1927": -0.5435148391081175, "b1290": -0.650633115261014, "b1925": -0.5261617490741535, "b1924": -0.5410794411157278, "b1295": -0.5930999572175909, "b1922": -0.45505293904143834, "b1921": -0.5045378657020755, "b1920": -0.26429748330650643, "b1299": -0.6120719937566581, "b1298": -0.6459881137990668, "b3957": -0.4877335398035361, "b1929": -0.5765437747594838, "b1928": -0.5106408995307852, "b1101": -0.2050590560305932, "b2131": -0.6172628281568724, "b1103": -0.39179355037213076, "b1102": -0.7989098102286525, "b1105": -0.48354669891015006, "b1104": -0.39058106744314175, "b1107": -0.5877171110321682, "b2422": -0.4478295697150115, "b1109": -0.5703568711658618, "b1108": -0.4465385410987664, "b2421": -0.4700287154787632, "b4551": -0.5996678332156156, "b4550": -0.6592510950608594, "b4553": -0.7450830780172677, "b4552": -0.8577733859511181, "b4555": -0.7271875156503862, "b4554": -0.6207079694399887, "b4557": -0.38811159505967535, "b4556": -0.8096019201839304, "b4559": -0.8337618416961718, "b4558": -0.4592827678085302, "b2426": -0.6671909423659453, "b1729": -0.2876063482504608, "b4396": -0.4653491276532696, "b4395": -0.6161644008473014, "b4394": -0.6501441789420166, "b4393": -0.5867516452014097, "b4392": -0.6206927062815393, "b4391": -0.44338152083842913, "b4390": -0.5946565477434822, "b1723": -0.5624792203938289, "b2424": -0.5132577148479858, "b1725": -0.56534088726685, "b1724": -0.48553069202614135, "b4399": -0.7325030399461225, "b1726": -0.569266689939578, "b0128": -0.6121396484914705, "b1257": -0.6292164764420122, "b1392": -0.8217994362781488, "b3794": -0.648818528226575, "b3911": -0.5671591337362948, "b3795": -0.6076390698386605, "b0740": -0.3381256592035737, "b0741": -0.05189638635751031, "b0742": -0.3130696138126187, "b4183": -0.8604732849657479, "b0129": -0.7270399622450687, "b0418": -0.5462765754129237, "b0419": -0.5589062682964212, "b0414": -0.5821108865620741, "b0415": -0.4497887689553572, "b0416": -0.3935816115373965, "b0417": -0.6297084777378699, "b0410": -0.5634837839887586, "b0411": -0.33026519576619123, "b0412": -0.7333785073111982, "b0413": -0.5346188897648396, "b4173": -0.4248843864086805, "b4172": -0.15165016332589937, "b4171": -0.3856724631598663, "b4170": -0.6250116417438027, "b4177": -0.2205854984598437, "b4176": -0.6667978223939339, "b4175": -0.3773561438378034, "b1432": -0.6299739981116464, "b4179": -0.5683957859889686, "b4178": -0.6230349064360104, "b1439": -0.6805251442585434, "b1438": -0.6498460713743153, "b0795": -0.6762370184419737, "b2427": -0.7902750649959958, "b1962": -0.6247354348476217, "b1593": -0.5925459164321916, "b0520": -0.8461018003807513, "b0521": -0.8490211921702229, "b0522": -0.44893191025673956, "b1960": -0.6975047317265088, "b0524": -0.6082969796543224, "b0525": -0.23603223205130236, "b0526": -0.5400938470500916, "b0527": -0.8218449176037688, "b0528": -0.5111453808692235, "b1967": -0.4445955018781477, "b0765": -0.6692286674987171, "b0868": -0.6464664081673852, "b1728": -0.798700841431824, "b0719": -0.849142974811912, "b0718": -0.9046635095059296, "b0865": -0.46813549990071696, "b0258": -0.7232780412351577, "b0259": -0.5918057266458833, "b0864": -0.5113230524251822, "b0252": -0.8624101821070127, "b0253": -0.7550800881689069, "b0250": -0.6145703251599921, "b0251": -0.7699156699749894, "b0256": -0.9757642865897119, "b1969": -0.655685799428479, "b0254": -0.7966328759950254, "b3340": 0.18207042401664014, "b1968": -0.6921126631797446, "b0861": -0.5589826707192622, "b1782": -0.316628856488628, "b2838": -0.5725759032583051, "b0863": -0.4259642128230762, "b3451": -0.7445296605950222, "b1780": -0.5451930855169513, "b0792": -0.7264106941580093, "b1869": -0.5649546722054706, "b0427": -0.7094687255868135, "b1162": -0.5853646870462461, "b2839": -0.7471669001761387, "b1564": -0.49808113234583723, "b3450": -0.6904389992494937, "b1563": -0.5237336513611381, "b0791": -0.6701986976672075, "b4407": -0.42518893464703783, "b1562": -0.5263633997650363, "b4604": -0.7772360037930897, "b4600": -0.735876158653855, "b4602": -0.21139775591323168, "b1868": -0.7027429938599086, "b4144": -0.42438976677473933, "b4349": -0.6175451213884525, "b3453": -0.6522490258350755, "b2650": -0.8901140777532595, "b0790": -0.6595482744125556, "b3202": -0.46752074818484496, "b0567": -0.7470928770822357, "b1402": -0.7169383224789093, "b1875": -0.6237745397909374, "b3452": -0.7699743221271184, "b2557": -0.4479889616041924, "b1569": -0.9999999920634041, "b2556": -0.6842168717275996, "b1568": -0.9980447467417607, "b2211": -0.6688769737054867, "b2554": -0.6770460235898924, "b4398": -0.6456417701869435, "b1764": -0.4949618415674591, "b2553": -0.45301468222533475, "b1767": -0.5757725710698138, "b2552": -0.6732251005773269, "b3079": -0.8981672921116498, "b3078": -0.8925189636451178, "b2551": -0.09394956760789146, "b3073": -0.4547856027478037, "b4519": -0.7167202036543084, "b3071": -0.6589271263905491, "b2550": -0.7519580005580473, "b3077": -0.8330056214094184, "b3076": -0.8556889877168379, "b3075": -0.6945998252962964, "b1760": -0.6527302347615692, "b3253": -0.6505193427317257, "b3252": -0.6565827910271558, "b3251": -0.3788341548257634, "b3250": -0.5543047024951873, "b3709": -0.8685438555054286, "b3708": -0.8186985956699653, "b3255": -0.26558800264965005, "b3705": -0.3664415034996326, "b3704": -0.36211912803867147, "b2380": -0.7366463847955285, "b3258": -0.702766720436754, "b3701": -0.5326695025508558, "b3700": -0.6612952579810012, "b3703": -0.18684924056252067, "b3702": -0.48874831779514666, "b1404": -0.7533542021127635, "b2046": -0.855939111207218, "b2420": -0.694815186838085, "b3381": -0.8680398370597946, "b3380": -0.8752630580999528, "b3383": -0.7501074017776247, "b3382": -0.8211107411666367, "b3385": -0.5064764028371309, "b3384": -0.4475771533174408, "b3387": -0.5652601453418507, "b3386": -0.46185755694913827, "b3389": -0.4494969416986037, "b3388": -0.43188831146870393, "b3457": -0.5228318868452744, "b2253": -0.7239347504831991, "b2254": -0.7342957327520514, "b2255": -0.7151724475840698, "b2256": -0.7511624731199232, "b2257": -0.7823657017604483, "b3671": -0.5065522539324756, "b3670": -0.4600866281941554, "b3673": -0.9083627450959648, "b3672": -0.4558323330287019, "b3675": -0.6852174583370416, "b3674": -0.7825581404389212, "b3677": -0.720484822693827, "b3676": -0.7084681449878292, "b3679": -0.8575738365867259, "b3678": -0.8389452607325064, "b1403": -0.6580173177603079, "b2812": -0.6418664449809721, "b2813": -0.5895673301107598, "b2810": -0.6457876542722368, "b2811": -0.6469190012003625, "b2817": -0.6241871392343967, "b3225": -0.7678021981318688, "b3456": -0.4841903898730348, "b2049": -0.8523002477549739, "b2818": -0.39360671967685396, "b2819": -0.6917731529956874, "b3898": -0.8087009541179381, "b0962": -0.6318349030832882, "b2048": -0.8450284143922894, "b3819": -0.7013023017372249, "b3818": -0.8410162404275844, "b3203": -0.26762947584058966, "b3811": -0.5732367712393738, "b3810": -0.5971001088452159, "b3813": -0.6264414097002268, "b3812": -0.6018924205448966, "b3817": -0.7702710567548537, "b3816": -0.5835765135391557, "b1874": -0.5905077414259945, "b1641": -0.2586931400838421, "b1388": -0.8899138137696376, "b2830": -0.45336637690324394, "b1722": -0.6104193997823519, "b3499": -0.6144443179313375, "b3498": -0.5529993116960391, "b0969": -0.623960450475974, "b3495": -0.17073624395878056, "b3494": -0.5721536294537638, "b3497": -0.689248497923377, "b3496": -0.7112264396936971, "b3491": -0.7331398177922277, "b2659": -0.7024292102696819, "b3493": -0.5426312559035988, "b3492": -0.6818270044227739, "b1293": -0.6613238815976916, "b2831": -0.701325860266902, "b2728": -0.7926788081105578, "b2729": -0.7189598299638855, "b2019": -0.5169338669439683, "b1876": -0.5034629440861662, "b2724": -0.8579692834988352, "b2725": -0.8736389424331705, "b2726": -0.7553604582622185, "b2727": -0.7116183962830127, "b0799": -0.7313924554466262, "b2721": -0.8383990621210827, "b2722": -0.8720693948207001, "b2723": -0.8845681901755854, "b3925": -0.6478142255530164, "b3924": -0.578182768663367, "b3927": -0.7827800092137649, "b3926": -0.7258279378863269, "b3921": -0.7032805833999793, "b3920": -0.6428946094300445, "b3923": -0.4569152759383263, "b3922": -0.5300565480142589, "b3827": -0.702258839668769, "b3929": -0.44523697004706014, "b3928": -0.2892330551337799, "b2832": -0.6572979750386712, "b4191": -0.6877062128919567, "b0893": -0.3582918290484675, "b1250": -0.6527264045456718, "b4190": -0.7130564036672322, "b0140": -0.886553560500311, "b2030": -0.9934570702458426, "b2032": -0.49390228245416695, "b0141": -0.8704221639399008, "b2034": -0.43695361531730353, "b0421": -0.5488301463184402, "b2036": -0.43217630329960816, "b2037": -0.49894994914664764, "b2038": -0.43185306866446466, "b4195": -0.8042508880268859, "b0914": -0.5452909965022079, "b2833": -0.47258068668773084, "b4194": -0.8326818870538938, "b4197": -0.8120591323530155, "b1608": -0.5986647613220344, "b1609": -0.6639728208509434, "b1606": -0.680195480477783, "b1607": -0.6158595859095195, "b1604": -0.5028418358876154, "b4196": -0.7706223619440038, "b1602": -0.26742773718274476, "b1603": -0.24314014813890267, "b1375": -0.7726941045287818, "b1601": -0.772099270167242, "b1249": -0.5673422234251445, "b2834": -0.486692251880724, "b1282": -0.49301661949822245, "b1873": -0.859248016922704, "b1280": -0.5884462400495312, "b0149": -0.6351893514607321, "b1286": -0.41417006638326087, "b1287": -0.550183850637869, "b1284": -0.5835538742481462, "b1937": -0.6011729900668195, "b1938": -0.6267386545426635, "b1939": -0.604542486148936, "b1288": -0.2124821935774684, "b1289": -0.7510419356999457, "b1112": -0.649307619197899, "b3458": -0.3908664653253446, "b1110": -0.7518352915723376, "b1111": -0.5939243788396397, "b1116": -0.6227976991424532, "b1117": -0.5922550310759119, "b1114": -0.5931945452742728, "b1115": -0.877855619419728, "b1118": -0.5860505522198229, "b1119": -0.5716040443928752, "b3224": -0.8122718803819197, "b1872": -0.8005585843353913, "b4542": -0.5567746114065221, "b4543": -0.6220039020108383, "b3909": -0.8084178952411321, "b4541": -0.8890389821427244, "b0649": -0.7722529247086976, "b0648": -0.8358283765450333, "b4544": -0.8144013584619478, "b0645": -0.8772516094936494, "b0644": -0.825155302110926, "b0647": -0.9092054788153451, "b0646": -0.8665663541921487, "b0641": -0.4046539845592259, "b0640": -0.5692095712847868, "b0643": -0.5422535197100042, "b0642": -0.4228150598958617, "b3238": -0.7041294031656884, "b4381": -0.6009376024303437, "b1738": -0.6827067195626788, "b1739": -0.2642645616961618, "b4384": -0.3505460949023475, "b4385": -0.6993502467132314, "b4386": -0.7160308553616507, "b4387": -0.7070037638912086, "b1732": -0.4718538444493911, "b1733": -0.7089021246867078, "b1730": -0.8487658863178976, "b1731": -0.6754527106067714, "b1736": -0.7664822189634146, "b1737": -0.7868669932917254, "b1734": -0.794777512621114, "b1735": -0.7268125735571718, "b0887": -0.6560281235718709, "b0886": -0.6244952544859614, "b0885": -0.6359865842638177, "b0732": -0.7641949037521042, "b0735": -0.5252749353102772, "b0882": -0.38832000745742606, "b0737": -0.5078618587491123, "b0736": -0.5106022084521014, "b0739": -0.600832310896975, "b0738": -0.5789297105347748, "b0889": -0.24581031579848284, "b2035": -0.5575286830242538, "b0469": -0.45260328390050336, "b0468": -0.6695870452234125, "b0399": -0.7109711509857268, "b0398": -0.7000037686056899, "b0393": -0.5824715039314715, "b0392": -0.6886555060336786, "b0391": -0.4386281849426176, "b0462": -0.49242442134173076, "b0397": -0.7059657261398622, "b0396": -0.7428170699272021, "b0467": -0.6958284959232053, "b0394": -0.6936305800175662, "b1426": -0.6267906876031344, "b1167": -0.7759800670316944, "b1424": -0.5890536359925842, "b0913": -0.8147304824118506, "b1422": -0.5487139703896302, "b0345": -0.6771171140345336, "b1420": -0.5812894455912387, "b2039": -0.42990941639719865, "b4166": -0.6854682715345033, "b4167": -0.6385149887566166, "b4160": -0.5518366273962536, "b4161": -0.5418152889103287, "b1428": -0.6853297203787266, "b1429": -0.7222074265248011, "b0043": -0.8619867918071317, "b0042": -0.8705411592850117, "b3428": -0.4620301457457355, "b4034": -0.6494427337139538, "b0912": -0.1919119569838233, "b0040": -0.8855955105212003, "b0089": -0.5987862654826996, "b0088": -0.5465377052172923, "b0087": -0.5634913871128476, "b0086": -0.5499007641061668, "b0731": -0.8790509146644947, "b0084": -0.5414851589911001, "b0083": -0.5524360183035288, "b0082": -0.5318680546768697, "b0081": -0.5415382904083306, "b0080": -0.5448786238728163, "b0267": -0.897715976584655, "b0266": -0.6323055127474909, "b0265": -0.714056948370097, "b0264": -0.8089447001092491, "b0263": -0.8519277032488086, "b0262": -0.8233005631989155, "b0261": -0.6886208617442693, "b0260": -0.69757145542484, "b1406": -0.656789578336821, "b3429": -0.46179155569007896, "b0044": -0.9105892436433065, "b0269": -0.8451288848294808, "b0268": -0.8412089665468963, "b0065": -0.7155654840521146, "b0064": -0.6649287021848944, "b0067": -0.7000954442700964, "b0066": -0.6897559726684228, "b0061": -0.8561544631017671, "b1879": -0.7117496834005606, "b0063": -0.8429090517814706, "b0062": -0.8221772671629746, "b1368": -0.7819953883171147, "b0069": -0.7181026286770191, "b0068": -0.5556450441287124, "b2128": -0.7156483659010631, "b1407": -0.8322187345458101, "b1878": -0.7105758978073422, "b4316": -0.5751543179868055, "b2129": -0.6885866886654873, "b1605": -0.7652714427486123, "b3508": -0.6437761723557465, "b3507": -0.7109490505555394, "b1600": -0.7547666812103867, "b3506": -0.4120663774832534, "b4310": -0.6950430237360196, "b3505": -0.5932612317086879, "b2425": -0.4221843248843869, "b2047": -0.8713559504588099, "b0423": -0.5930951494173862, "b3231": 0.08282459823891682, "b3504": -0.8820859511582226, "b3424": -0.617869496724138, "b4613": -0.4399112453221294, "b3503": -0.7306719119981864, "b1779": 0.23442933399613758, "b4618": -0.56580254293843, "b3050": -0.8304484663302103, "b3501": -0.7880564687289632, "b3052": -0.6502390553498982, "b3230": 0.1414419874312664, "b3425": -0.6073814173344332, "b1584": -0.48408275343812374, "b2904": -0.6060573015834241, "b3233": -0.43491283851420975, "b3738": -0.23168531125325081, "b3064": -0.6145867582859721, "b3065": -0.07022381464915965, "b3066": -0.5132468812850621, "b3067": -0.4115590692771714, "b3060": -0.7891405257218898, "b3061": -0.8482318442100407, "b3062": -0.8847869237192386, "b3859": -0.5676789382153709, "b3219": -0.6709331328916834, "b3068": -0.5696493530686644, "b0917": -0.47202720388571556, "b4050": -0.7856934388859671, "b2905": -0.6307582279978645, "b2900": -0.5421353674116526, "b0916": -0.7482147556579808, "b2901": -0.561638915251322, "b3013": -0.79018161003552, "b0523": -0.47832657553432817, "b2902": -0.7660782225006844, "b0910": -0.5180708189391742, "b1930": -0.5876352597100355, "b2903": -0.6789240025461573, "b3248": -0.5561800766276487, "b3249": -0.5705177963174637, "b3718": -0.7668968468663231, "b3719": -0.8349119210277876, "b3716": -0.7493297983297487, "b3717": -0.7159874872072602, "b3714": -0.4742951963684839, "b3247": -0.5406192592605049, "b3712": -0.6520372999843492, "b3713": -0.5449013677066563, "b3710": -0.7872888251295985, "b3243": -0.6532103458714509, "b0173": -0.6720793862883275, "b1281": -0.49092872355221756, "b2906": -0.6117490077645324, "b2907": -0.6000635911097776, "b3392": -0.8229691980797333, "b3393": -0.8226203620879663, "b3390": -0.3519446244389453, "b3391": -0.8265807990231052, "b3396": -0.6766895393518375, "b3397": -0.512717453788088, "b3394": -0.8709356835868212, "b3395": -0.8167937476621654, "b2946": -0.5958494205210866, "b3398": -0.6716364414156424, "b3399": -0.6000264644874855, "b3662": -0.7386429042705609, "b3663": -0.7557689268696388, "b3660": -0.6675152733706028, "b3661": -0.4256124381535303, "b3666": -0.7257193360900227, "b3667": -0.7680731657762705, "b3664": -0.8723926174117947, "b3665": -0.7710541388072433, "b1421": -0.7030804568853448, "b3668": -0.7355226935587893, "b3669": -0.5967762277299461, "b1932": -0.720713233545456, "b2283": -0.4082483404354654, "b2282": -0.4613494690223125, "b2281": -0.4672978682245991, "b2280": -0.5227363725345273, "b2539": -0.7633793426868897, "b2538": -0.7222787573192118, "b2829": -0.5309440584126764, "b2828": -0.5684819483089165, "b2827": -0.5324292539062292, "b2826": -0.8236172732828697, "b2537": -0.680890333572205, "b2536": -0.745455687286245, "b2823": -0.7451330002949205, "b2530": -0.4108880120890375, "b2821": -0.668855521149407, "b2532": -0.5372202175857522, "b3809": -0.5696565135662628, "b3237": -0.4222920505317313, "b3802": -0.5509739656007362, "b3803": -0.5398694920071896, "b3800": -0.8344465764825622, "b3801": -0.7864586592202062, "b3806": -0.46552118230395984, "b3807": -0.5695253589806752, "b3804": -0.5831638198870874, "b3805": -0.5512732573941106, "b1113": -0.6927548082776254, "b2620": -0.5312023886412292, "b2623": -0.7435512023172266, "b2622": -0.6095321233328057, "b2625": -0.8100664140703128, "b2624": -0.8951559632862814, "b3423": -0.610287732682661, "b2626": -0.8217294826730948, "b3486": -0.6178565058428731, "b3487": -0.6164641204023107, "b3484": -0.8619842102808086, "b3485": -0.6260928432324937, "b3482": -0.8269542186935812, "b3483": -0.8279299419792697, "b3480": -0.8096350240451198, "b3481": -0.6911747961056183, "b2759": -0.7734084758646076, "b2758": -0.7689326272159425, "b1362": -0.8146498899558865, "b2273": -0.8575022996592765, "b2751": -0.3783449992482684, "b2750": -0.5164413520260087, "b2753": -0.6832130432909496, "b2752": -0.3304629576131009, "b2755": -0.7298554190883622, "b2754": -0.715748779487883, "b2757": -0.7360306546375832, "b2756": -0.7348570482224761, "b3936": -0.06180603686002289, "b3937": -0.6949625108536319, "b1338": -0.8584610962768386, "b3935": -0.6897392387516241, "b3932": -0.5123137665657371, "b3933": -0.5926731852007009, "b3930": -0.6479919985322637, "b3931": -0.4631237955045709, "b0554": -0.7860447010056639, "b3938": -0.4294350039095904, "b3939": -0.5287662505004711, "b4499": -0.8130398451311803, "b0463": -0.4904895828817118, "b3952": -0.8385081227588667, "b2127": -0.6793933015558417, "b2275": -0.7726879191101059, "b1862": -0.8124258698131949, "b3072": -0.6988984063598387, "b1440": -0.7104892861993461, "b1639": -0.6736833438348714, "b1638": -0.5353594763488301, "b4505": -0.5781981824782305, "b1633": -0.6660432663417224, "b1632": -0.6762423360094474, "b1631": -0.6518879540668239, "b1630": -0.6451921073360096, "b1637": -0.42300413821965727, "b1636": -0.6206904452295787, "b1635": -0.5017530140529782, "b1634": -0.7502976905743672, "b1751": -0.7118796024384476, "b4546": -0.6730896141976165, "b4547": -0.5879299545329977, "b3752": -0.6426814901697377, "b0135": -0.8080743130251884, "b3201": -0.5023764325876539, "b4085": -0.8013099952256773, "b2824": -0.7626427905493698, "b3750": -0.6721336827481077, "b3751": -0.563141128833359, "b0779": -0.61599622562281, "b1129": -0.5892903148307586, "b1128": -0.507026248604147, "b1127": -0.5667424344337377, "b1126": -0.5455699876718958, "b1125": -0.6351599692299031, "b1124": -0.5877752286557218, "b1123": -0.37216844885154027, "b4548": -0.8594742314307591, "b1121": -0.8189895337641862, "b1120": -0.5695435354975275, "b1707": -0.6507424734191388, "b1706": -0.6023957266265353, "b1705": -0.7482432660360738, "b1704": -0.5062217682472933, "b1703": -0.6024688710122929, "b1702": -0.4449905989675957, "b0658": -0.43228273792674626, "b1700": -0.8294951880150956, "b0656": -0.5937699060513747, "b4576": -0.8042027458971563, "b4575": -0.6902030052166095, "b3207": -0.3332479693384743, "b4573": -0.8213620823444342, "b1258": -0.6667896923434207, "b4571": -0.5295982971184863, "b4570": -0.8491879662391115, "b3208": -0.6775560554229043, "b4379": -0.8078879386608606, "b4378": -0.7621204111233669, "b3209": -0.5599560016147664, "b4375": -0.4944564757300885, "b4374": -0.594621813010018, "b4377": -0.6877639604071368, "b4376": -0.2784389340398576, "b4371": -0.5986509230561703, "b4373": -0.5653006984524493, "b4372": -0.5558600222786093, "b4380": -0.7701865030269474, "b2370": -0.6641334681352491, "b2822": -0.67909020959272, "b4382": -0.6215161530622043, "b2376": -0.8141021803967183, "b0722": -0.3123783126310465, "b0723": -0.34752092928359873, "b1389": -0.8684867567658089, "b0721": -0.3341078632565156, "b0726": -0.3765463637735374, "b0727": -0.3276104174686279, "b0896": -0.7591563922513738, "b0897": -0.42446847396688797, "b1383": -0.6704913394113791, "b1382": -0.6209162978369289, "b1381": -0.7216407508719984, "b1380": -0.6861390419531979, "b1387": -0.8584921124455488, "b1386": -0.8136267790828884, "b1385": -0.7415973545776953, "b1384": -0.7476420602698768, "b0478": -0.6332719218437004, "b0479": -0.6832387120340228, "b0472": -0.4622352303414747, "b0473": -0.4889453439392614, "b0231": -0.7226141217507243, "b0471": -0.36623260354549453, "b0476": -0.8043337089633407, "b2018": -0.30559432859810115, "b0474": -0.28038050352786564, "b0475": -0.6713596774652224, "b4119": -0.7814236515477088, "b4388": -0.6064856300364347, "b1411": -0.7893095262954234, "b2877": -0.7588459792021001, "b1415": -0.5346609782578957, "b4262": -0.5882149888695964, "b4111": -0.43985884416889726, "b4110": -0.6253520045750074, "b4113": -0.6829496806603355, "b4112": -0.7196494344626101, "b1414": -0.5926540153979162, "b4114": -0.8092722052350574, "b4117": -0.8358437859957241, "b2408": -0.7992007678670583, "b4289": -0.8154359805563686, "b4288": -0.8156667074310805, "b2820": -0.6597260636621428, "b2872": -0.8214758567786196, "b0027": -0.4790624493689208, "b4281": -0.6931710369449765, "b4280": -0.6893693056162031, "b4282": -0.8753069496635355, "b4284": -0.722167430472584, "b4287": -0.758740137971238, "b4286": -0.8166826814419589, "b0098": -0.511516928801246, "b0099": -0.7259706926226095, "b4068": -0.7335031045527958, "b4637": -0.3510141639179806, "b0090": -0.5953736125633753, "b0091": -0.5293381596627099, "b0092": -0.500804643719398, "b0093": -0.5462182959625892, "b3430": -0.4323664613624773, "b2407": -0.8572708771948607, "b0096": -0.23179620121538164, "b0097": -0.5234291216342274, "b0270": -0.8264874804537308, "b0271": -0.8018227270123857, "b0272": -0.605276018260926, "b0273": -0.421763836116878, "b0026": -0.39462077324783623, "b0275": -0.7108834178935183, "b0276": -0.7496759913084843, "b0277": -0.7259822365914461, "b0278": -0.7972331323238958, "b2878": -0.8671523725202684, "b2879": -0.8567207283951614, "b4025": -0.35374090240324346, "b4024": -0.38105706801733225, "b4027": -0.8811190540703607, "b4026": -0.7270941284362162, "b4021": -0.7162862818148745, "b4020": -0.7019817719435764, "b4023": -0.5861900070614797, "b4022": -0.6280019796766841, "b1698": -0.8074990545731785, "b4029": -0.7868021036810533, "b4028": -0.9370765899051473, "b0078": -0.46447265562832923, "b4595": -0.39910559051805344, "b4594": -0.7509821421204854, "b4596": -0.49110769456735665, "b4593": -0.7253186567825299, "b4592": -0.6352459123859935, "b4599": -0.6077074456751539, "b4598": -0.41059039867918495, "b2208": -0.7953525260599384, "b0384": -0.632823387811493, "b0385": -0.8192658378753402, "b0386": -0.5582413577533827, "b0387": -0.660961362601778, "b0380": -0.6552101132006396, "b0381": -0.6143671053385542, "b0382": -0.5446649329619757, "b0383": -0.7291981319387226, "b4568": -0.3509286928355097, "b0388": -0.4705255432861723, "b0389": -0.4468028391771128, "b4104": -0.9383346878118087, "b1516": -0.7858944647175324, "b2917": -0.856295780792935, "b4620": -0.7936053793155153, "b0465": -0.6587741445045872, "b0502": -0.734186112824579, "b3972": -0.5540721342536867, "b4569": -0.8304674559847964, "b4623": -0.7939811746974692, "b1945": -0.5991059496675228, "b4621": -0.8924286926808195, "b3878": -0.8629630298376012, "b4627": -0.8308921464251741, "b2916": -0.5892019573042093, "b0639": -0.6012795251038312, "b4494": -0.8709650293019672, "b1235": -0.5619474077659866, "b1517": -0.7644090566760563, "b1946": -0.6007842053627821, "b3434": -0.7121895781559734, "b1941": -0.6782664197994599, "b1741": -0.7257393713427223, "b1940": -0.6021554689109604, "b0881": -0.49903212350703935, "b4495": -0.8186300477792311, "b0880": -0.21970744184208207, "b4264": -0.6622651520876086, "b3244": -0.5724688851683721, "b3444": -0.7590783731328963, "b3011": -0.48891449303425977, "b3010": -0.6879512015566935, "b2523": -0.5576230798742845, "b3012": -0.5396672834570152, "b3014": -0.75223235516349, "b3017": -0.5802294570230992, "b0734": -0.4511884675692614, "b1949": -0.6894817540423774, "b1948": -0.7011651709768345, "b1238": -0.5770404865244316, "b3461": -0.4434772448675058, "b3239": -0.6266797357270147, "b4047": -0.8556927856600399, "b3729": -0.36033910658254825, "b3728": -0.5867739398143988, "b4497": -0.8335419977611744, "b4383": -0.4588155567022179, "b3723": -0.8656586146838477, "b3722": -0.8856906122486892, "b3721": -0.858727246307265, "b3720": -0.8465150202471875, "b3727": -0.6701000631806298, "b3234": -0.6432807718882048, "b3725": -0.5956138722544979, "b3724": -0.6186341436058764, "b4044": -0.7555021663681485, "b0013": -0.8507005845898509, "b4043": -0.5131395210001213, "b2912": -0.6786187966375452, "b4042": -0.6072787528632566, "b3477": -0.7906168461523992, "b0016": -0.635166162731299, "b0507": -0.8197695377527298, "b3476": -0.7002771005269619, "b3092": -0.7548592892898968, "b4040": -0.6371914573514132, "b3438": -0.6021552239722414, "b0461": -0.546200800000695, "b3129": -0.5865629412895723, "b3128": -0.7748775980948439, "b3659": -0.8487931834945907, "b2718": -0.7422204442445408, "b3657": -0.8467301270281276, "b3656": -0.8007196465292769, "b3655": -0.6214808821289888, "b3126": -0.8568698383456119, "b3121": -0.8888566836905316, "b3120": -0.8664288640871303, "b3651": -0.5568928131003443, "b3472": -0.45859810032070286, "b4063": -0.749477794837963, "b3836": -0.2725268203670587, "b3347": -0.3814294239007781, "b0390": -0.6101418814778987, "b3341": 0.16901625337554188, "b3832": -0.7542619569858093, "b3343": -0.55564715369062, "b3342": 0.10430888466296402, "b2526": -0.5632921681239773, "b2527": -0.575722882031496, "b2524": -0.4229713812962394, "b2525": -0.4702925200967482, "b2522": -0.5513610267079101, "b2835": -0.7038617254068937, "b2836": -0.6652675908954336, "b3838": -0.45759802878143035, "b3001": -0.715714401363317, "b4189": -0.6629862169203984, "b4048": -0.8753427173796066, "b4062": -0.6294597763758867, "b0505": -0.7850498443853516, "b2473": -0.6556809628968139, "b1427": -0.6356726189200642, "b4118": -0.7559224109054109, "b2632": -0.7878768678288649, "b2633": -0.8489307863685019, "b2630": -0.49230050187331215, "b2631": -0.5349806110997853, "b2636": -0.7870377089034891, "b2637": -0.8044785741638625, "b2634": -0.8904645185140999, "b2635": -0.8852696097351388, "b2520": -0.6629095207416491, "b4168": -0.5824681135048461, "b2638": -0.7330165387235852, "b3478": -0.7951961571319957, "b1423": -0.7693724542442225, "b2748": -0.5323903295443476, "b2749": -0.6124559279728068, "b3242": -0.8584281435393822, "b0059": -0.6233596559415382, "b2707": -0.6513511735383661, "b2742": -0.42935903830319083, "b2743": -0.580833192552145, "b2740": -0.8140277010504378, "b2741": -0.2709972257524043, "b2746": -0.5698972755555269, "b2747": -0.5937860127157866, "b2744": -0.5494297433499307, "b2745": -0.5330892782587764, "b3903": -0.8518504190005672, "b3902": -0.873953007385072, "b3901": -0.8223025931014871, "b3900": -0.8514352490874224, "b3907": -0.8229897739847685, "b3906": -0.8378354830168874, "b3905": -0.8401396319274582, "b3904": -0.8786547301664288, "b2381": -0.6341274677157505, "b4064": -0.5263070857454935, "b3908": -0.21324628604560675, "b3848": -0.6534676995487653, "b2703": -0.8397474279018278, "b2701": -0.6487591771307485, "b4162": -0.5890578588156885, "b4067": -0.7389072457306969, "b2720": -0.8422577371031558, "b3956": -0.35051529782822904, "b3046": -0.7804912642855649, "b2580": -0.6197554386448607, "b4066": -0.8564870643397173, "b0460": -0.3835900686024158, "b3047": -0.816697530366278, "b2581": -0.5760994185039702, "b1138": -0.7457154174960269, "b1139": -0.6860800424409812, "b2495": -0.4547268928816864, "b2137": -0.7558916548795668, "b2417": -0.04243981317827566, "b4521": -0.7883772112681918, "b1130": -0.4535361462973965, "b1131": -0.4085311743861549, "b1132": -0.5063703213158914, "b1133": -0.46454678658533805, "b1134": -0.6247061056287846, "b1135": -0.6128061935673599, "b1136": 0.06714010374097908, "b1137": -0.7726515522323931, "b1710": -0.4715154738689907, "b1711": -0.6927029715657913, "b1712": -0.14284729051621975, "b1713": -0.4087283626585135, "b1714": -0.44453168416673633, "b1715": -0.5817046188498363, "b3194": -0.6021133461026529, "b1717": 0.22001969750761047, "b1718": 0.12763003341223972, "b1719": -0.2725416442528364, "b0661": -0.4973553266801363, "b0660": -0.4927611480604383, "b4150": -0.713410376471431, "b4565": -0.8316062952588384, "b1248": -0.5137785786994485, "b4567": -0.8700882726649257, "b2136": -0.686767104462952, "b3229": -0.3600942094471296, "b4366": -0.8134147817204126, "b4367": -0.47585443149383916, "b4364": -0.7348219700117816, "b4365": -0.8694998106091087, "b1944": -0.5694217581313874, "b4363": -0.7667918271382308, "b4360": -0.5817897841761682, "b4361": -0.6320482296364898, "b1394": -0.8547212948786385, "b1395": -0.8233674186634956, "b1396": -0.8069066015758916, "b1397": -0.7639769921209314, "b1390": -0.8515066904770117, "b1391": -0.8936421321280592, "b1518": -0.7470669462205302, "b1393": -0.8545433489686656, "b2583": -0.7143132640003789, "b1398": -0.7540893913101898, "b1399": -0.668842906444419, "b1624": -0.5689926888150092, "b1625": -0.7093270628474521, "b1626": -0.5769131404648906, "b1627": -0.6146409216628652, "b1620": -0.7483880936264422, "b1621": -0.7916707633182003, "b1622": -0.66138297798117, "b1623": -0.6604570029071011, "b0717": -0.8724536770407187, "b0716": -0.8323586459707871, "b0715": -0.7852261145533586, "b0714": -0.631471623663687, "b0713": -0.5937763484872356, "b3189": -0.47918709096540163, "b0711": -0.5293550251638267, "b0710": -0.5245715144515024, "b0529": -0.48230950726193017, "b2920": -0.8468207236922117, "b3636": 0.29216114836239443, "b1519": -0.6426241302220272, "b3406": -0.6412799255592665, "b3332": -0.8340093321822546, "b4108": -0.6106277324266609, "b4109": -0.6655030324195947, "b1408": -0.8847869237192386, "b1409": -0.9086278309496661, "b4102": -0.898055403564071, "b4100": -0.919389427932849, "b4101": -0.8892699580635919, "b1400": -0.6451697328982924, "b4107": -0.703510168354778, "b0464": -0.6750145860625278, "b4105": -0.8658447225486035, "b3197": -0.5377614908966943, "b3043": -0.7998982789947221, "b4298": -0.8198509227281993, "b4299": -0.8416755291434516, "b4292": -0.7429363861763323, "b4293": -0.6493364467404066, "b4290": -0.7802713210303756, "b4291": -0.7948343198602785, "b4296": -0.825573862782218, "b4297": -0.7740192022107931, "b4294": -0.7120352079786803, "b4295": -0.5815028750739778, "b3190": -0.4603055952102881, "b3835": -0.6132397677790876, "b1628": -0.6205509035409122, "b2882": -0.8211097981706665, "b4488": -0.43627470876826674, "b0288": -0.7520312076554087, "b0285": -0.8103777615821038, "b0284": -0.7858729384166567, "b0287": -0.35655742196797785, "b0286": -0.7817008107096899, "b0281": -0.6236862896041935, "b0280": -0.5175127356127072, "b0283": -0.7871252434912451, "b4036": -0.7062650032485058, "b4037": -0.7379492302463484, "b0687": -0.45086906634200313, "b4035": -0.7663986867049042, "b4032": -0.7672974177902048, "b4033": -0.7659377259488572, "b4030": -0.6384834171475624, "b4031": -0.8165984639356368, "b0466": -0.6561606955454169, "b0048": -0.5943271586711962, "b3191": -0.49181912689602353, "b3479": -0.7978340257889784, "b4038": -0.8632667125414009, "b4039": -0.628462637141804, "b4586": -0.8534061856308118, "b4587": -0.6743605691210549, "b4487": -0.7470027349388505, "b4582": -0.8124114281398769, "b4580": -0.7731211987440518, "b4581": -0.7017010584634298, "b3405": -0.5405347986104008, "b3726": -0.6796189932111795, "b4589": -0.8201228466387269, "b0915": -0.6270738391345196, "b0446": -0.6797623771505578, "b0445": -0.7991238851410198, "b0444": -0.6223964218972979, "b0443": -0.7420763154000842, "b0442": -0.7675980111024754, "b0441": -0.48838535172703373, "b0440": -0.12952848293545954, "b0884": -0.07709223307326944, "b0919": -0.7028695033218899, "b0918": -0.4882483450846485, "b0449": -0.7498787995262404, "b0448": -0.7355805743983721, "b2328": -0.5514510693830758, "b3257": -0.6953213683495536, "b1361": -0.7760216486684328, "b3018": -0.575164777796359, "b1001": -0.8371429646914028, "b2925": -0.14116719035399156, "b4485": -0.8043160248100919, "b3379": -0.8661177666173155, "b1310": -0.8686162399472994, "b4634": -0.8207343414549495, "b4636": -0.8428166676094184, "b3958": -0.42787422288860416, "b4630": -0.7686367716887865, "b4631": -0.8048125062495852, "b4498": -0.7236714316522841, "b2790": -0.5806799743603774, "b4615": -0.8613120331690693, "b4561": -0.7346773367579148, "b4689": -0.9998572529507579, "b4018": -0.574208489685301, "b1007": -0.8148019036720803, "b0060": -0.7352058569716999, "b4331": -0.7429164129482906, "b2521": -0.598957370008396, "b3125": -0.7427718367001067, "b4330": -0.8392006247066559, "b0147": -0.6948535042140029, "b4116": -0.8231238877020427, "b4685": -0.6964949537492572, "b4332": -0.7923105591160886, "b3834": -0.544823823604121, "b4019": -0.5194635230069635, "b4483": -0.6700764813724656, "b4687": -0.4721130564389248, "b3002": -0.45080871683781126, "b3003": -0.6331908585856328, "b4523": -0.48729431126217687, "b4686": -0.4257717890451283, "b3006": -0.4785888202088639, "b3005": -0.4837980328623476, "b3008": -0.5319492628899716, "b3009": -0.6280125568437173, "b2416": -0.1514991350407841, "b4339": -0.74917688283619, "b2928": -0.6475030735566875, "b4231": -0.7985592289952027, "b4482": -0.8075531544399306, "b4682": -0.7843059997602201, "b4232": -0.45364931928112756, "b3228": -0.3770219134659753, "b4233": -0.5498219606876859, "b3222": -0.7372928323808106, "b4234": -0.5329216256960558, "b3220": -0.7885586133938096, "b3221": -0.6725803212712242, "b3226": -0.604324191520623, "b3227": -0.8453255790791936, "b2597": -0.3553620231547588, "b4235": -0.5533598114047394, "b2929": -0.6058568845735416, "b3136": -0.8925669583352971, "b0651": -0.6822742916342044, "b4236": -0.6338915015441403, "b4481": -0.6577278745660722, "b3137": -0.9102303952679741, "b4237": -0.723430004709634, "b2800": -0.8174044519851872, "b3134": -0.8678984690323264, "b1658": -0.46762385972329984, "b3135": -0.8369309814403578, "b1360": -0.8380022236242141, "b3132": -0.8737359118597601, "b1581": -0.8379545723398973, "b3133": -0.8119550351318399, "b3648": -0.4172762703902701, "b3649": -0.31747477298246235, "b3130": -0.5812902860522953, "b3138": -0.841998978331225, "b3139": -0.8765011824323264, "b3640": -0.4615869774785227, "b3641": -0.5098403914762537, "b3642": -0.7411228204110353, "b3643": -0.5581726710309081, "b3644": -0.5316794838483432, "b3645": -0.7958003878353197, "b3646": -0.7947092528277722, "b3647": -0.8205730982817172}, {"b3356": -0.5291854171356482, "b3357": -0.30546446557008206, "b2519": -0.7389962900426397, "b2518": -0.6663833648582427, "b3352": -0.6111130485802425, "b3353": -0.6595022002928448, "b3350": -0.770638722619332, "b3351": -0.7224340611984352, "b2513": -0.47999528256114293, "b2512": -0.4495391973709692, "b2511": -0.5488084824389532, "b2510": -0.7160474267037773, "b2517": -0.6032694676028171, "b2516": -0.4797458024658365, "b2515": -0.45856262805919673, "b2514": -0.42663427378423885, "b3355": -0.6094686630067288, "b3824": -0.5561915451595931, "b0041": -0.848547746142328, "b3825": -0.5642488671875219, "b3826": -0.6376177242319735, "b2199": -0.6936541828781845, "b2198": -0.6713562880610454, "b2197": -0.5888746191617626, "b2196": -0.7159372077159798, "b2195": -0.6931085292983542, "b2194": -0.732430464532718, "b2193": -0.5795950978414581, "b2192": -0.6049744079179002, "b2190": -0.7116174959122903, "b3734": -0.11702442653243987, "b3735": -0.21495550882764797, "b3736": -0.10421315821617931, "b3737": -0.11676575829675633, "b2359": -0.8138618599624916, "b2358": -0.9370454104143292, "b2609": -0.1420218801401935, "b2608": -0.06428200594602955, "b2355": -0.8485708210086673, "b2354": -0.7477308817746007, "b2357": -0.8404172881073244, "b2604": -0.7332932629691402, "b2351": -0.5763146279074974, "b2350": -0.5658473947970221, "b2353": -0.7659856132227443, "b2352": -0.6901995814578599, "b2175": -0.3525112848771064, "b2174": -0.7245608177798595, "b2177": -0.6823895261932327, "b2176": -0.6874864070237947, "b2171": -0.5081605287603047, "b2170": -0.7724017361949476, "b2173": -0.7264714963142616, "b2172": -0.816432769855937, "b3455": -0.5484091834947566, "b2179": -0.7060634603406941, "b2178": -0.7074756669552802, "b3986": 0.07430802580223679, "b2997": -0.41057940135308096, "b2996": -0.39026272720800864, "b2995": -0.5087094211477134, "b2994": -0.5077242340426963, "b2993": -0.5094322622734344, "b3919": -0.12628447768951973, "b2991": -0.6219518790833654, "b2990": -0.5561495570200915, "b1897": -0.6656404223597177, "b3915": -0.5465305925464049, "b1895": -0.6141054119731303, "b3917": -0.7112056894147776, "b1893": -0.7754017698539861, "b1892": -0.5032499027433257, "b1891": -0.5432876738716143, "b1890": -0.4372363899409935, "b0046": -0.6927958709396527, "b3187": -0.44960144281261133, "b1097": -0.6511438019187936, "b1096": -0.6783814318918081, "b1095": -0.32351854186002255, "b1094": 0.5317996292560703, "b1093": -0.23025147336549073, "b1092": -0.3820803649485696, "b1091": -0.4273857870101126, "b1090": -0.47739323225023894, "b1099": -0.6379575813206665, "b1098": -0.574030375141268, "b2806": -0.5551998959148503, "b0045": -0.8171343181366157, "b3186": -0.09776889136361593, "b2395": -0.702756677058507, "b1176": -0.4474774540296275, "b2777": -0.6847001037916067, "b2776": -0.8358551889936089, "b2775": -0.8572629738592042, "b2774": -0.858509316165296, "b2771": -0.8468250453047821, "b2770": -0.8102158375266154, "b2779": 0.13254386098821608, "b2778": -0.880817634981559, "b1273": -0.48375822973672983, "b1272": -0.5677365979536879, "b1271": -0.6051669679849669, "b1270": -0.6470351489281314, "b1277": -0.5404904396400383, "b1276": -0.6912356124510703, "b1275": -0.5463581713473162, "b1274": -0.5002782716700493, "b1279": -0.4228316650203054, "b1278": -0.6225467114748604, "b4169": -0.6131923203518488, "b4359": -0.6560200134453815, "b4358": -0.8821903878880502, "b1913": -0.5611656214670837, "b4353": -0.5879131362043868, "b4352": -0.6339700747836692, "b4351": -0.6286723097312303, "b4350": -0.6032655155327229, "b4357": -0.7717484401947664, "b1859": -0.6496875254360072, "b4355": -0.4119326202617552, "b4354": -0.3854475258221067, "b1858": -0.5960411510693389, "b1178": -0.64039588501917, "b2298": -0.6305865890557556, "b4572": -0.823907275197099, "b1179": -0.5221674562395716, "b0708": -0.744148643209769, "b0709": -0.6684087695668112, "b1653": -0.7105248880224103, "b1652": -0.598913617150985, "b1655": -0.6431979244719122, "b1654": -0.465454521704541, "b0878": -0.6357793865085759, "b0879": -0.6758263128205495, "b0700": -0.7599242872178824, "b0877": -0.41033972219968, "b0702": -0.7746355405297721, "b0703": -0.8210643365145682, "b0872": -0.73857001629145, "b0705": -0.8505868857618266, "b0706": -0.8303415155512606, "b0707": -0.710705387844248, "b4137": -0.6082969539901528, "b1457": -0.8368184478489612, "b4135": -0.5699571898801044, "b0911": -0.11974918199209043, "b4133": -0.7719385527494932, "b4132": -0.8853838619325102, "b4131": -0.8592959875485591, "b1456": -0.8192661513912947, "b2299": -0.5135239662682349, "b4389": -0.5986144255318842, "b4139": -0.5157259630017441, "b4138": -0.3677959925578645, "b1479": -0.5594329025272897, "b1478": -0.7305174604734901, "b1454": -0.7351161810107869, "b1471": -0.9216716727067737, "b1453": -0.7802706522344242, "b1473": -0.671502083722721, "b1475": -0.8472008514971638, "b1474": -0.8111748359043377, "b1477": -0.643243434153241, "b1320": -0.696604580066394, "b1323": -0.5577237770697963, "b0109": -0.562707207949234, "b0674": -0.5290480315522514, "b0675": -0.4917990307200744, "b0676": -0.5324309136881287, "b0677": -0.6197069129283856, "b4486": -0.7347548307598508, "b3730": -0.41588395664982675, "b0678": -0.6186461016865327, "b0679": -0.6428603045686747, "b3731": -0.15064776449149303, "b1595": -0.7307249821972042, "b3732": -0.10899715413401294, "b0298": -0.6933417797273281, "b0299": -0.7503256322437, "b0296": -0.7998001343739205, "b0297": -0.9408822850231117, "b0294": -0.8303601849545851, "b0295": -0.6887119938678452, "b0292": -0.7927410786005732, "b0293": -0.728798173476946, "b0290": -0.7862885363041515, "b0103": -0.5784563580571939, "b1505": -0.8764991517097775, "b1504": -0.8291939196218967, "b1507": -0.672361400228147, "b1506": -0.73149673563744, "b0058": -0.69470015861648, "b4006": -0.49110968419513673, "b4005": -0.5124755470815359, "b1502": -0.8938517947364684, "b0054": -0.41941193366247126, "b0055": -0.6118336344491051, "b4480": -0.6459693768543766, "b0050": -0.51533964512115, "b0051": -0.5043260956056825, "b0052": -0.536976858998222, "b0053": -0.4079647965238676, "b2468": -0.6822581832221475, "b2294": -0.36378488559150407, "b2603": -0.664677571218399, "b2602": -0.7903857750879466, "b0906": -0.7152312726576552, "b0451": -0.7487285562222856, "b0904": -0.25067878571071883, "b0453": -0.6873270408701544, "b0902": -0.5219665485547309, "b0903": 0.20650945843383223, "b0456": -0.8095106331929812, "b0457": -0.7328080831188448, "b0458": -0.725556451026202, "b0459": -0.6939626477446772, "b2600": -0.48094529525774005, "b0908": -0.4005986159128561, "b0909": -0.7591251534336647, "b2295": -0.5497024816744651, "b4649": -0.7636087973612381, "b4648": -0.6419927674514245, "b4641": -0.5310817714292508, "b4640": -0.6692554787993192, "b3358": -0.6169613959203681, "b4642": -0.8268662688202768, "b4647": -0.9901813019594634, "b4646": -0.6835904049361796, "b2258": -0.8790417187868187, "b2297": -0.2533283015540277, "b3359": -0.460647178158977, "b2033": -0.4927083278441588, "b2290": -0.6012233281763385, "b3039": -0.7072316545817441, "b3038": -0.5807385625748529, "b3037": -0.5132760399281664, "b3035": -0.3980448373471243, "b3034": -0.5667504000764485, "b3033": -0.5681559930520926, "b3032": -0.48826100494905184, "b3031": -0.5192243413593637, "b3030": -0.5705497304253684, "b3918": -0.7110695786124128, "b2291": -0.6806509023590195, "b2992": -0.5054008029809488, "b3587": -0.8324100358014379, "b3586": -0.8365158315868789, "b3585": -0.757549813985503, "b3584": -0.7956990747849858, "b3583": -0.7764065740470704, "b3582": -0.8238983780367181, "b3581": -0.8396693571474869, "b3580": -0.8398250424193363, "b1431": -0.5717681478628157, "b3589": -0.8727418085844411, "b3588": -0.8006504747217617, "b2584": -0.6992485906679069, "b1896": -0.6200354834435697, "b2292": -0.6560907879520259, "b2586": -0.6677939326164253, "b1894": -0.6851190989904932, "b3910": -0.6482932828646537, "b3858": -0.45602406451024874, "b3091": -0.7484179221942457, "b3912": -0.4945063829017345, "b3090": -0.6978305745341865, "b3103": -0.5712603527891614, "b3102": -0.6804729819117574, "b3101": -0.808613919895903, "b3100": -0.5129311533675596, "b3107": -0.6451398378641644, "b3106": -0.7784441089742042, "b3105": -0.6268054649253143, "b3104": -0.8004371408309857, "b3363": -0.5141494806604707, "b3362": -0.6528949065430703, "b3361": -0.7285877078489658, "b3360": -0.6927275309220033, "b3367": -0.7192742221409014, "b3366": -0.6695363448042448, "b3365": -0.5997045715697724, "b3364": -0.6749853358673117, "b2259": -0.6589498309297676, "b3095": -0.588996529538822, "b3369": -0.8018667352641189, "b3368": -0.6192667950134937, "b3094": -0.5886229255346688, "b3693": -0.7638981992720703, "b3691": -0.821509996302247, "b3690": -0.8267895523320226, "b3697": -0.524374283585795, "b3696": -0.7101114455448249, "b3699": -0.5139461249935394, "b3096": -0.5746327105063277, "b2188": -0.5498780996559176, "b0888": -0.5082790595224344, "b4566": -0.7745144673146932, "b2180": -0.6828993603415745, "b2181": -0.6812640208928307, "b2182": -0.5837823587143067, "b2183": -0.48782237072796625, "b2184": -0.7159324974850123, "b2185": -0.013421228715160653, "b2186": -0.5727357902854859, "b2187": -0.31688859172565814, "b2618": -0.5976893345350498, "b3216": -0.8008608237590569, "b3215": -0.8179764710491977, "b3214": -0.6667012591658497, "b3213": -0.302039805624338, "b3212": -0.28760976120895193, "b3211": -0.6649906707274404, "b2349": -0.7234553806327261, "b2346": -0.5102544009841976, "b2347": -0.7439284528044012, "b2344": -0.7529758892386609, "b2345": -0.8327117939565973, "b2342": -0.8690952842388684, "b2343": -0.4411184313750845, "b2340": -0.49489564047094764, "b2341": -0.7943025524820377, "b2166": -0.8582907352480617, "b2167": -0.6449845811864969, "b2164": -0.7638546157011541, "b2165": -0.8539338416338731, "b2162": -0.8672601961778352, "b2163": -0.8037242045932875, "b2160": -0.651720032430749, "b2161": -0.8461869755923843, "b2168": -0.6843517059104989, "b2169": -0.6632601966270373, "b1888": -0.4415416979742905, "b1889": -0.48048190212131164, "b2982": -0.5593447285716928, "b2983": -0.8434887710046131, "b2984": -0.877101678022224, "b2985": -0.8550035100014431, "b2986": -0.8969187565808627, "b2987": -0.8263690545998524, "b1880": -0.6227798246163687, "b1881": -0.48910026064324447, "b1882": -0.49528268095739364, "b1883": -0.6352681944455906, "b1884": -0.5521124157275542, "b1885": -0.413581089405395, "b1886": -0.33777203590128774, "b1887": -0.3688647309840994, "b2100": -0.7504088191856856, "b2101": -0.6835973679853061, "b0352": -0.8548481737433303, "b2102": -0.6974968749489732, "b2548": -0.8592603424834566, "b2504": -0.5038397108514554, "b2505": -0.7961795708063457, "b2506": -0.7874516124363545, "b2507": -0.4174637499679618, "b2500": -0.49024965075280685, "b2501": -0.5690836431875714, "b2502": -0.5554942882639726, "b2503": -0.776661572044727, "b2104": -0.6069887724326207, "b0328": -0.7699567724498109, "b2508": -0.3915726464686999, "b2509": -0.527262934358325, "b2105": -0.6772537009285751, "b1080": -0.5824259519738211, "b1081": -0.6187764342631731, "b1082": -0.452959461403776, "b1083": -0.3690588777949319, "b1084": -0.47147179980158266, "b1085": -0.8644971174310216, "b1086": -0.6049794124164903, "b1087": -0.4984252326677017, "b1088": -0.16233783621705405, "b1089": 0.020524174184203665, "b2107": -0.5607759260134317, "b3346": -0.46278851225166556, "b4069": -0.8254791604979321, "b1522": -0.7053284765843926, "b3063": -0.8589609211725728, "b1521": -0.7712172873252858, "b2760": -0.8218243267179082, "b2761": -0.797511802390677, "b2762": -0.4506678856007272, "b1520": -0.6704475033214914, "b2764": -0.4550486501755771, "b2765": -0.5986929194547825, "b2766": -0.7879130910467866, "b2767": -0.8512958970516092, "b2768": -0.8134246840401178, "b2769": -0.8154205019581422, "b1246": -0.1886308109617632, "b4415": -0.8113671581970959, "b4345": -0.7293717318147346, "b4346": -0.6842648844549705, "b4347": -0.767105029864289, "b1268": -0.7558286943214088, "b1269": -0.5202932835923827, "b4342": -0.6487517025214884, "b1264": -0.47167845908744105, "b1266": -0.612898960740681, "b1267": -0.5654592648923026, "b1260": -0.42338993336531244, "b1261": -0.4262566009631125, "b1262": -0.47727429661465876, "b1263": -0.4773253825395101, "b4061": -0.7864174874183691, "b4060": -0.5139823957963381, "b1247": -0.12745511978137952, "b4146": -0.6440334888847936, "b1529": -0.6527257784647398, "b1528": -0.6852406529404812, "b4065": -0.6313323190281579, "b0037": -0.7555074430029546, "b1642": -0.457500238137084, "b1643": -0.7877097154089752, "b0849": -0.716466851788826, "b0848": -0.5735395212572583, "b1646": -0.6565071830392353, "b1647": -0.6101168948439564, "b1644": -0.7345348359094187, "b1645": -0.7919187453460291, "b0843": -0.6736470836541897, "b0842": -0.7164709119855774, "b0841": -0.5904704585239384, "b0840": -0.5905704266035683, "b0847": -0.6183846710296435, "b0846": -0.7552889596775435, "b0845": -0.7043382330071774, "b0844": -0.6432055648064041, "b4120": -0.7798119321202432, "b4121": -0.6947518808206808, "b4122": -0.6471131826728449, "b4123": -0.6076324308323797, "b0119": -0.663155181500825, "b0118": -0.5461252274925876, "b4126": -0.7911358684402985, "b4127": -0.7117610185415637, "b0115": -0.4112904465829836, "b0114": -0.3631898317588626, "b0117": -0.8229102628047854, "b0116": -0.4301455671527135, "b0111": -0.6439824799717417, "b0110": -0.6315514338549508, "b0113": -0.593679974044806, "b0112": -0.36406723591942153, "b1468": -0.7945943442846829, "b1469": -0.8258998331357676, "b1245": -0.12536715415534266, "b1462": -0.7962219728505542, "b1463": -0.729017113690391, "b1460": -0.8501898692916218, "b1461": -0.5687436299721009, "b1466": -0.8230034581533262, "b1467": -0.8105627676021117, "b1464": -0.6360660746310418, "b1465": -0.8013577367486302, "b0591": -0.8408939013279804, "b0590": -0.8613359076264155, "b0593": -0.8892187345488852, "b0592": -0.8120321860662578, "b0595": -0.791860476844991, "b0594": -0.8428419735718297, "b0597": -0.7844732853733387, "b0596": -0.7569456655907121, "b0599": -0.595445575645638, "b0598": -0.7641606792687674, "b0601": -0.7635859035238314, "b0600": -0.5834578051355448, "b0603": -0.8848484939363785, "b0602": -0.8203448094523584, "b0605": -0.09601620264760306, "b0604": -0.6825699673118475, "b0607": -0.45571721916179525, "b0606": -0.46728990975454127, "b4174": -0.41675121522531183, "b0608": -0.7696322388251207, "b1443": -0.8190831267905926, "b0029": -0.544903985920773, "b0028": -0.495814123520179, "b1514": -0.834444350016593, "b1515": -0.8433589460604081, "b1512": -0.7509553169571414, "b1513": -0.8793203552207245, "b1511": -0.7829976391157936, "b0021": -0.7742763911276977, "b0020": -0.6352984295610038, "b4016": -0.622726158832487, "b0022": -0.6897884152569773, "b0025": -0.444667176758997, "b0024": -0.7371479060567987, "b4012": -0.790260302402406, "b4013": -0.35359637411877926, "b0537": -0.6617116700707378, "b0782": -0.5772867433064697, "b0535": -0.8388969155454342, "b0933": -0.7670266808433751, "b0932": -0.5589003375337818, "b0931": -0.36861247899557686, "b0930": -0.33235386339525136, "b0937": -0.8525114697441291, "b0936": -0.8210561527884543, "b0935": -0.8052385207873154, "b0934": -0.8101332842169517, "b0533": -0.8863314205819863, "b0939": -0.8368366960816616, "b0938": -0.7845831228656819, "b0929": 0.2515500259026166, "b3715": -0.629262204372298, "b0869": -0.6332013284479541, "b3240": -0.7971529943247456, "b0530": -0.7763819484140249, "b1241": 0.0796064703758494, "b3241": -0.7953085451278691, "b0335": -0.841261769388187, "b0334": -0.9016694559000127, "b0337": -0.5201040697197115, "b0336": -0.5685956310266918, "b0331": -0.9044501636549015, "b0330": -0.8827280671445312, "b0333": -0.8761306081682887, "b3711": -0.7150721751224555, "b0339": -0.8492648729628961, "b0338": -0.7630469217544195, "b3988": -0.2806811790520162, "b4658": -0.721654696828324, "b4659": -0.619204376685955, "b4652": -0.8943531265735396, "b4650": -0.8346298283319247, "b4651": -0.8470711388952239, "b4656": -0.5951018501092684, "b4657": -0.8507983341407612, "b1489": -0.7611135495686393, "b1809": -0.5316281358935395, "b3218": -0.5787888787372192, "b2289": -0.5055228453091531, "b3028": -0.5800450322678115, "b3029": -0.32458162849748434, "b3020": -0.6748098657623243, "b3021": -0.5961944980553456, "b3022": -0.5963216157722974, "b3023": -0.7436541484550264, "b3024": -0.6507254948193066, "b3025": -0.7338913710823719, "b3026": -0.7771229322740444, "b3027": -0.902438314678137, "b0783": -0.5712165200612294, "b1027": -0.7073085772145831, "b3590": -0.5864313946201694, "b3591": -0.5934412884406489, "b3592": -0.6864906362252933, "b3593": -0.7994569567851513, "b3594": -0.7971295293235385, "b3595": -0.8157807065026648, "b3596": -0.8555261483230959, "b3597": -0.7763335072603814, "b3598": -0.7918313523871757, "b3599": -0.6232591487478872, "b2415": -0.07031421019021482, "b3114": -0.8221036615676254, "b3115": -0.8120713316815489, "b3116": -0.7689054899895238, "b3117": -0.9250309158640386, "b3110": -0.7829951637404473, "b3113": -0.7593049152358075, "b3118": -0.8825404996865454, "b4662": -0.7346176515470205, "b3378": -0.7730224720950437, "b4661": -0.7638004042440525, "b3374": -0.7770959098308754, "b3375": -0.6354396899580144, "b3376": -0.7901356552329935, "b3377": -0.8183040491671512, "b3370": -0.9476950093699502, "b3371": -0.8229378753093909, "b1379": -0.655535018206244, "b3688": -0.4447933956009911, "b3689": -0.6691867799009126, "b3684": -0.7967758075293284, "b3685": -0.6237949898037825, "b3686": -0.7331544279483448, "b3687": -0.5296761112423033, "b3680": -0.8294927921096678, "b3683": -0.8891516792771824, "b2871": -0.8289357071782728, "b3200": -0.4557785467191942, "b3753": -0.7736135851152482, "b2379": -0.6436678857279508, "b2378": -0.7208709019758934, "b3204": -0.4540578752196491, "b3205": -0.436731844734176, "b3206": -0.4911947918889174, "b3755": -0.5074573332970391, "b2373": -0.8367532799307472, "b2372": -0.9183447713515563, "b2371": -0.8049795867548633, "b4668": -0.5615523318755395, "b2377": -0.6379286898650411, "b4218": -0.6623202976675282, "b2375": -0.8248301054668918, "b2374": -0.866564990819422, "b2153": -0.38874679225005365, "b2152": -0.673084404848151, "b2151": -0.7971389882499138, "b2150": -0.8243689788023794, "b2157": -0.677937033970461, "b2156": -0.41068864868517, "b2155": -0.7766023231752005, "b2154": -0.5657119393628955, "b2405": -0.7105200555760056, "b0771": -0.8205937955102501, "b2159": -0.6260391543287368, "b2158": -0.6852328384075246, "b2400": -0.3878647262381763, "b0770": -0.8820418707666977, "b3934": -0.6483099470756597, "b2979": -0.8218622685807334, "b0773": -0.5874523705923804, "b2975": -0.819359607437052, "b3973": -0.6576527356412105, "b2977": -0.7367419454601656, "b2976": -0.6953958353577452, "b2971": -0.7193314091916585, "b2970": -0.8108469375531349, "b3974": -0.5809882562309102, "b2972": -0.7381815614597289, "b2081": -0.6103158799732862, "b2080": -0.5925955870185133, "b2083": -0.8370776564022462, "b2082": -0.6860325876885586, "b2085": -0.9005384189925356, "b2086": -0.7180224487636206, "b2089": -0.7466395699739143, "b2088": -0.6937177231368942, "b2571": -0.5149420848373294, "b2570": -0.5586961417585496, "b2573": -0.40180715842042186, "b2572": -0.3426186829549566, "b2575": -0.6509349862186052, "b2574": -0.48023908057385617, "b2577": -0.7431893593381472, "b2576": -0.6080984898855706, "b2579": -0.32993309337401283, "b2578": -0.7275365537997811, "b2944": -0.7080690706000579, "b1079": -0.5324825266364228, "b1078": -0.43372163525264545, "b2945": -0.7624865514903381, "b1075": -0.38525231056166714, "b1074": -0.42332300671718354, "b1077": -0.4878902301250209, "b1076": -0.35452142982718254, "b1071": -0.3541748410122097, "b1070": -0.3810257814191749, "b1073": -0.3371994575706851, "b1072": -0.5337886402053542, "b1981": -0.6246360643435236, "b1983": -0.4194933638427441, "b1982": -0.5542174467449006, "b1985": -0.7119166254384487, "b1987": -0.6799436307824693, "b1988": -0.7924576960119412, "b2286": -0.4538255060592638, "b2889": -0.6684505322229115, "b2888": -0.9028484947142317, "b2285": -0.42662887320137793, "b2881": -0.7929694623056078, "b2880": -0.816274760253751, "b2883": -0.748061834794385, "b2284": -0.4967228914772715, "b2887": -0.8028600555506329, "b2886": -0.7708571404408262, "b2535": -0.78664645107789, "b4147": -0.31988150007096267, "b1931": -0.7493748555938503, "b2799": -0.6815382623697281, "b2798": -0.65943626751212, "b2534": -0.8451361518328294, "b2795": -0.5441638506051937, "b2794": -0.6364541654947968, "b2797": -0.6735769055028118, "b2796": -0.6013822492867227, "b2791": -0.6938207917947663, "b2825": -0.7644162523583405, "b2793": -0.5633581118446218, "b2792": -0.62593308348867, "b1219": -0.4454639506496107, "b1218": -0.6232774666306962, "b4333": -0.7069322893238554, "b2288": -0.43622839349660397, "b4335": -0.4935483144704032, "b4334": -0.5514727765822401, "b4337": -0.673465299285757, "b4336": -0.7202863553551169, "b1211": -0.5774792332195202, "b1210": -0.5606234654522488, "b1213": -0.6095163201138302, "b1212": -0.6456785190471773, "b1215": -0.4155589460302273, "b1214": -0.5508479476673145, "b1217": -0.6418386451120157, "b1216": -0.7402261022213921, "b1189": -0.613039860453745, "b1188": -0.680978276041544, "b2533": -0.5229243334529073, "b1181": -0.6263366811397615, "b1180": -0.5933433170884622, "b1183": -0.7395722902639706, "b1182": -0.7368151014948097, "b1185": -0.48797443164350324, "b1184": -0.7551609663898453, "b1187": -0.5662125687005902, "b1186": -0.5723704284478259, "b0854": -0.6893985901692055, "b0855": -0.7563012382738394, "b0856": -0.8320694006160747, "b0857": -0.7328035551329957, "b0850": -0.6840668995691208, "b0851": -0.6173436791758169, "b0852": -0.6536415180147488, "b0853": -0.520132402638634, "b1255": -0.553140641163431, "b3259": -0.6068775293870268, "b0858": -0.7265783561764902, "b0859": -0.7243718348717385, "b1853": -0.6033925348745898, "b1852": -0.4656439636690421, "b1851": -0.6550731087141048, "b1850": -0.42696473603241963, "b1857": -0.6230782193393851, "b1856": -0.6393948391311144, "b1679": -0.7067649027731031, "b1678": -0.5893976669209515, "b1677": 0.9999999999999998, "b1676": -0.24329210148971098, "b1675": -0.6427089461885664, "b1674": -0.6596281570919813, "b1673": -0.7297289213601466, "b1672": -0.693938220270159, "b1671": -0.7278361230201127, "b1670": -0.7414030530410411, "b1325": -0.6232954409459814, "b1324": -0.31505037363012317, "b1327": -0.7941581644220576, "b1326": -0.5775364996572365, "b1321": -0.6610832880629605, "b1452": -0.7791418652707542, "b0108": -0.9124369300625723, "b1322": -0.671731627758015, "b0106": -0.764995255851044, "b0107": -0.7692608804222832, "b0104": -0.5232587827244697, "b4484": -0.7738537193859003, "b0102": -0.567668248878632, "b1328": -0.6801291986407356, "b1459": -0.8717668134679705, "b0101": -0.4505840712370374, "b1695": -0.8324525852647691, "b1694": -0.8833904780143512, "b1697": -0.8733641734539364, "b1696": -0.6995290756073675, "b1691": -0.9168659273038081, "b1690": -0.8893205474340196, "b1693": -0.614690524088267, "b1692": -0.8013023267432867, "b4245": -0.4371810986341749, "b4244": -0.3952971626418627, "b1329": -0.6456197610144269, "b4246": -0.4599086503422147, "b1699": -0.8290706075530033, "b4240": -0.78609101553222, "b4243": -0.30386694937740083, "b4242": -0.689975468534556, "b0582": -0.6460724147037044, "b0583": -0.7872429733380355, "b0580": -0.7362622863109978, "b0581": -0.7308425274732662, "b0586": -0.8090970231048447, "b0587": -0.8806291767311996, "b0584": -0.8015190376760409, "b0585": -0.9048841759296664, "b0588": -0.8669900461177829, "b0589": -0.818650578124282, "b1877": -0.7367076803625814, "b0612": -0.8365542511925876, "b0613": -0.9185365884601097, "b0610": -0.6410377842864894, "b0611": -0.607135717348612, "b0616": -0.8559673388572647, "b0617": -0.8390180266176295, "b0614": -0.8853764871148317, "b0615": -0.8474375069297276, "b1871": -0.6188687830374364, "b0618": -0.903230218274474, "b0619": -0.7308725115359576, "b1870": -0.6145099985901281, "b1657": -0.7656135161710009, "b1656": -0.28079060914833326, "b1523": -0.6326092998735713, "b0876": -0.6798990409153278, "b0038": -0.7512064303168839, "b0039": -0.7076599574986786, "b1527": -0.8710245501016002, "b1526": -0.7047387678218872, "b1525": -0.7068362549518705, "b1524": -0.6106656232784093, "b0032": -0.5342793855930412, "b0033": -0.5260148078634812, "b0030": -0.764318518211735, "b0031": -0.5154425096339172, "b0036": -0.8573444571142081, "b0874": -0.6396329233978164, "b0034": -0.417641648524749, "b0035": -0.8255503252762123, "b0875": -0.6970288029616374, "b0866": -0.5830103591646132, "b0704": -0.8164238437115874, "b0873": -0.7747464440755223, "b4205": -0.8997416764512537, "b0928": -0.3264370763167516, "b0870": -0.5443918403340862, "b0924": -0.5574425318548748, "b0925": -0.5941851492038771, "b0926": -0.363863721247585, "b0871": -0.644895196662501, "b0920": -0.7052964723616506, "b0921": -0.5645891012517549, "b0922": -0.5832272970148609, "b0923": -0.5698466878098072, "b0518": -0.9199231677130439, "b0326": -0.8450398536793823, "b0327": -0.7316446881802016, "b0324": -0.6892949734341309, "b0325": -0.6350536490063234, "b4663": -0.31551945866002845, "b0323": -0.8319498036693496, "b0320": -0.8600683190847418, "b0321": -0.8523844743214073, "b1253": -0.5491229987420838, "b4669": 0.10835771287714464, "b0329": -0.5165024759063206, "b4465": -0.8273152730242523, "b4464": -0.7740444671376296, "b4467": -0.7619299710619754, "b4466": -0.7341435832975063, "b4461": -0.6281025142068307, "b4460": -0.739225893035818, "b4463": -0.8229084020643379, "b4462": -0.8518597645332043, "b4130": -0.8105091280160841, "b4469": -0.6283573328570649, "b4468": -0.8638464759704729, "b0511": -0.9091196684965205, "b3324": -0.8280404608160424, "b3323": -0.8245193534445326, "b1252": -0.676546874152053, "b3322": -0.7345153805317512, "b2238": -0.8407393399195487, "b2239": -0.6621648219945355, "b4206": -0.5365636404856775, "b2236": -0.6404963277345143, "b2237": -0.6823022347207628, "b2234": -0.6600071043501092, "b0689": -0.7881483548251484, "b2235": -0.5998910640575532, "b0688": -0.44040349798199746, "b2232": -0.5078257598991509, "b2233": -0.738206315803391, "b3329": -0.8646224579154294, "b2231": -0.4294752821392674, "b3569": -0.7404536678191669, "b3568": -0.8017736982966284, "b3565": -0.753399547719433, "b3564": -0.7934761564733303, "b3567": -0.8153560292595448, "b3566": -0.8403649014929946, "b3561": -0.7685348144910089, "b3560": -0.41026751444128023, "b3563": -0.8237764674928001, "b3562": -0.8155065052911019, "b4504": -0.8330824801119672, "b3161": -0.5843536110367158, "b3160": -0.74819649477583, "b3163": -0.2402329866415775, "b3162": -0.5203969923347171, "b3165": -0.018028209373809827, "b3164": -0.3361893609174699, "b3167": -0.49601931565716956, "b3166": -0.5447162436436324, "b3169": -0.43723214949856476, "b0685": -0.6676013341759328, "b4503": -0.8873202093919074, "b4500": -0.835216008082986, "b0638": -0.6867152735983174, "b1476": -0.7410608772132266, "b3309": 0.0460626239111765, "b3308": 0.10569565626994644, "b0867": -0.5787191346541933, "b3301": 0.0003454928299832588, "b3300": 0.006379481372384262, "b3303": -0.06202557522521828, "b3302": -0.030527889340416108, "b3305": -0.04090952730514857, "b3304": -0.056760058712038756, "b3307": 0.002567776960354214, "b3306": -0.036452595605081566, "b2364": -0.7693100509555427, "b2365": -0.8005603341828901, "b2366": -0.7501514966056879, "b2367": -0.8468275903778566, "b2360": -0.8032645509910716, "b2361": -0.9182040523072315, "b2362": -0.7973251474162482, "b2363": -0.7783406503291579, "b2368": -0.8864499647198008, "b2369": -0.4862010944277037, "b2837": -0.6428265173407932, "b3769": -0.5330971579793631, "b2251": -0.6487829922823536, "b3766": 0.16887459396585996, "b3765": -0.7938107101066132, "b3764": -0.27982033141436075, "b3415": -0.7467723524609037, "b3414": -0.49198692310864206, "b3945": -0.4800556238321096, "b3416": -0.6865076062092164, "b3411": -0.7599004364483997, "b2149": -0.87379510633821, "b2418": -0.5290320848873327, "b2419": -0.7484562888066539, "b2144": -0.6582876655373178, "b2145": -0.6624960466266565, "b2146": -0.7144783844166127, "b2147": -0.7108765252273913, "b2140": -0.7595085863128397, "b2141": -0.6678921682006946, "b2142": -0.6473157364254117, "b2143": -0.5930930889837526, "b3785": -0.5302410872905936, "b3784": -0.4865274266549509, "b3787": -0.609191871698799, "b3786": -0.5761073158783637, "b3781": -0.24920062987724584, "b3780": -0.4213238850243058, "b2968": -0.7766563386415839, "b2969": -0.850799448674224, "b2966": -0.7080014573883343, "b2964": -0.7060639462199446, "b2965": -0.6678710742941102, "b2962": -0.5341955792761299, "b2963": -0.642416553886057, "b2960": -0.5898976728639291, "b2961": -0.6353469931644611, "b2092": -0.10689927964742811, "b2093": 0.026037871219511684, "b2091": -0.31284227575401863, "b2096": -0.006109993477855728, "b2097": -0.49432628521157157, "b2094": -0.03676085174029103, "b2095": 0.03586295970521442, "b2098": -0.773340666837673, "b2099": -0.7495806646937737, "b1486": -0.8453199523942917, "b2562": -0.5450901585763768, "b2563": -0.5704158106600749, "b2560": -0.5830282293651607, "b2561": -0.6667725586471944, "b2566": -0.47689545396932825, "b2567": -0.46506515674878596, "b2564": -0.4765752882658099, "b2565": -0.5946063010467495, "b1480": -0.3030626842241541, "b2568": -0.513607184160343, "b2569": -0.48939603399084003, "b1481": -0.7812396838621051, "b0179": -0.2902839212912756, "b1068": -0.5954241457293384, "b1069": -0.6575316331133472, "b1066": -0.5459384383147978, "b1067": -0.5561229236634151, "b1064": -0.512491654120258, "b1065": -0.6853559602098179, "b1062": -0.4060909703092889, "b1063": -0.5702709368975771, "b1060": -0.48296643706226955, "b1061": -0.5173152503821393, "b1992": -0.7122251676421197, "b1993": -0.7136614760064259, "b1990": -0.6190696142233779, "b1991": -0.695493625536618, "b1996": -0.6798988057860984, "b1997": -0.6467365446612101, "b1994": -0.5932399159830233, "b0447": -0.7028965537082481, "b1999": -0.7551911324234721, "b0175": -0.5247533275887752, "b2898": -0.49611067303802586, "b2899": -0.6401389729676552, "b4522": -0.5965726648827807, "b2892": -0.5851165159712421, "b2893": -0.5762752902172057, "b2890": -0.36704912953252705, "b2891": -0.4002827274052089, "b2896": -0.5251208937670138, "b2897": -0.5132085015189245, "b2894": -0.6501865088568514, "b2895": -0.5632514313163037, "b2394": -0.6459744866351664, "b2788": -0.8045045387918855, "b2789": -0.8694690075533025, "b2786": -0.6757083435993609, "b2787": -0.7437646446332806, "b2784": -0.5530901756461902, "b2785": -0.7111476892151432, "b2782": -0.626871865844038, "b2783": -0.5991552016269943, "b2780": -0.3599762197293816, "b2781": -0.6563650108289099, "b4322": -0.7675454366327968, "b4323": -0.7775106849851369, "b1208": -0.4834343168971577, "b1209": -0.5230893371824079, "b4326": -0.6166519120536411, "b4327": -0.6395667616744207, "b4324": -0.6299237453545834, "b4325": -0.7894180259886572, "b1202": -0.6909199261571872, "b1203": -0.5624608052740049, "b1200": -0.5792397489794927, "b1201": -0.7420381194948724, "b1206": -0.5756386929091472, "b1207": -0.2543824314664466, "b1204": -0.5984718704950525, "b1205": -0.6005379854246928, "b1198": -0.5561783123170272, "b1199": -0.5832321974620874, "b1192": -0.6035174491079411, "b1193": -0.5919243822773981, "b1190": -0.658932763224588, "b1191": -0.6276084496279968, "b1196": -0.8203616761139304, "b1197": -0.7433309026971187, "b1194": -0.527917329139588, "b1195": -0.7611326728459322, "b0821": -0.7741075461290775, "b0820": -0.5439708402562742, "b0823": -0.8109128371406962, "b0822": -0.6994439955044573, "b0825": -0.733642485800607, "b0824": -0.8212653353587842, "b0827": -0.6225883645323481, "b0826": -0.6498111555485955, "b0829": -0.45318157711974166, "b0828": -0.39703004363256084, "b0350": -0.8733894724117914, "b2914": -0.4087435104600801, "b1668": -0.7012530609981101, "b1669": -0.7472292406417714, "b1848": -0.49275724801722615, "b1849": -0.5494233359062861, "b1660": -0.7145911671690076, "b1661": -0.22929619600496537, "b1662": -0.4307247326279498, "b1663": -0.6281493322445666, "b1664": -0.5498733642330457, "b1841": -0.5077996287706985, "b1842": -0.5982083767900883, "b1667": -0.3880365406329454, "b1336": -0.8205774507814565, "b1337": -0.8338618824027623, "b1334": -0.4655789750054345, "b1335": -0.6255379258697875, "b1332": -0.39429727374540186, "b1333": -0.3968601315107044, "b1330": -0.6695405333305433, "b1331": -0.5602854530043682, "b4490": -0.9151602421588578, "b4491": -0.7755365587483158, "b0131": -0.3186493466852481, "b0130": -0.7148643620209093, "b0137": -0.8530261125275629, "b0136": -0.8385673370043359, "b4496": -0.7526228798773313, "b1339": -0.7731152556621764, "b1686": -0.4806453304594654, "b1687": -0.45301543620893253, "b1684": -0.7337179358742774, "b1685": -0.3524414075606918, "b1682": -0.7446991177028359, "b1683": -0.726396460104969, "b1680": -0.7168285547430476, "b1681": -0.7215251873873877, "b4256": -0.602207161102118, "b4257": -0.8818306556814056, "b4254": -0.59705389331739, "b0291": -0.8319117268241156, "b4252": -0.5289575409503093, "b4253": -0.7669990822566796, "b1688": -0.5212487719251429, "b1689": -0.8273284237695561, "b4003": -0.7906571164571061, "b1708": -0.4823687710267999, "b4002": -0.8113274157181114, "b4001": -0.6235937630933899, "b4000": -0.06704586739942413, "b0629": -0.8092502449487902, "b0628": -0.44414016847717613, "b0627": -0.4174746736589135, "b1501": -0.7904913774060449, "b0624": -0.5338534961352221, "b0623": 0.42498446616082836, "b0622": -0.7575590678137512, "b0621": -0.5626817559304931, "b0620": -0.7012542179629122, "b0555": -0.7603020651493466, "b0006": -0.6428413784772039, "b0557": -0.39330286484285787, "b0004": -0.25447174944844303, "b0003": -0.21591525453477917, "b0550": -0.8879496857166942, "b0001": 0.1221653808489462, "b0552": -0.9970771324958138, "b0890": -0.5426826913506027, "b4004": -0.7555154641422296, "b0559": -0.607902092309339, "b0558": -0.8046482329356645, "b0009": -0.6508327658605084, "b0008": -0.26284231276520115, "b4078": -0.5748758081156489, "b4079": -0.5537527723017768, "b1538": -0.5895492613406429, "b1539": -0.3310444157062767, "b1534": -0.7554975232121017, "b1535": -0.7176344918059567, "b1536": -0.6636955967977378, "b1537": -0.7914031668812448, "b1530": -0.7136432791216623, "b1531": -0.6906920036202575, "b1532": -0.712937464453774, "b1533": -0.6797841244929159, "b4528": -0.85722301954931, "b0891": -0.5296767042600894, "b1508": -0.6761282703142072, "b0959": -0.6816300887502397, "b0958": -0.6150742417891455, "b0489": -0.5881074550023921, "b0488": -0.6042128907737311, "b0483": -0.5700538035648914, "b0482": -0.6278042658787015, "b0481": -0.5780529486457955, "b0480": -0.6108159891280607, "b0487": -0.5460247975909769, "b0486": -0.6267801546397883, "b0485": -0.6435647045771204, "b0484": -0.6232934500845199, "b0892": -0.5940080196199322, "b0313": -0.8229936953427874, "b0312": -0.7860650504873925, "b0311": -0.8212491460098243, "b0310": -0.9156752514925114, "b0317": -0.8739348963082767, "b0316": -0.7513763701804694, "b0315": -0.7320833871565312, "b0314": -0.8040286865204747, "b4679": -0.7242806163651295, "b0319": -0.8122161157008171, "b0318": -0.702603040474433, "b3044": -0.6556804716979674, "b4476": -0.7994535337045203, "b4477": -0.8076962489142647, "b4474": -0.7795425615289383, "b4475": -0.7186158151336752, "b4472": -0.6784459890905383, "b4473": -0.6539858837636323, "b4470": -0.7472099512213748, "b4471": -0.7876100092019231, "b3042": -0.4882214172251455, "b4478": -0.7852767308643327, "b4479": -0.7011896220571204, "b3040": -0.5952525962467552, "b3041": -0.458442754260694, "b2399": -0.580344819961788, "b2398": -0.5947742027258823, "b0895": -0.6097294364458574, "b2948": -0.5037336702760844, "b0907": -0.15152564754843162, "b0452": -0.6320870618026957, "b0905": -0.6711611396907636, "b2390": -0.771258129039587, "b0454": -0.5549003146459517, "b2393": -0.5830031266413274, "b0900": -0.7198239656374961, "b3578": -0.8586479369364395, "b3579": -0.9041138813403041, "b3576": -0.8525863417389151, "b3577": -0.8473544373655194, "b3574": -0.6030360041266991, "b0901": -0.8473598149854391, "b3572": -0.5299068161644414, "b3573": -0.6557647619587325, "b3570": -0.5403061456841212, "b3571": -0.7932122434906885, "b2645": -0.8159541688052766, "b2644": -0.9061577693689976, "b3740": -0.6560976516500754, "b3172": -0.4388266380530825, "b3173": -0.7902496545390587, "b3170": -0.4347469143458827, "b3176": -0.4887841027985062, "b3177": -0.642259693564563, "b3175": -0.13873635001527967, "b3178": -0.3518124511960606, "b3179": -0.39340262485657457, "b3019": -0.6018748210428552, "b3318": -0.0418299397614657, "b3319": -0.0721265254720214, "b3312": -0.08735950867649016, "b3313": -0.02709867835827367, "b3310": 0.016633656710327523, "b3311": 0.011393887995142467, "b3316": -0.035989301951405976, "b3317": -0.04487244726490241, "b3314": -0.05104728359702287, "b3315": 0.0025717564516278342, "b2311": -0.6433089443268245, "b2310": -0.7890931928101165, "b2313": -0.39930402761688394, "b2312": -0.4737973636702579, "b2315": -0.6468157459944432, "b2314": -0.5674633959185302, "b2317": -0.6317099749412525, "b2316": -0.34038415257281057, "b2319": -0.5696809006449999, "b2318": -0.6117635037354794, "b1046": -0.7206864033661148, "b3778": -0.6719913704572019, "b3779": -0.5573222891595873, "b1047": -0.8089949470027622, "b0047": -0.703768111544613, "b3770": -0.3332711786637232, "b3771": -0.4475068094058779, "b3772": -0.4830733775264437, "b3773": -0.7390140751393202, "b3774": -0.1993659827392738, "b3775": -0.4887011161718752, "b3777": -0.6534015570287139, "b2139": -0.8370280318167727, "b3407": -0.5866332382346278, "b2429": -0.7654570189155478, "b2428": -0.748545995651091, "b3402": -0.7336726091460372, "b3403": -0.5616506344908709, "b3400": -0.6000872707582822, "b3401": -0.6170501029852153, "b2423": -0.4879831643281736, "b2130": -0.735075192902114, "b2133": -0.5423567970371617, "b2132": -0.5916429987340759, "b2135": -0.6851453850251916, "b2134": -0.5857388660571572, "b3408": -0.6061254373729515, "b3409": -0.6054316026258866, "b2959": -0.45172485299653115, "b2958": -0.6889354860446719, "b3792": -0.6619669851648747, "b3793": -0.7210327454772822, "b3790": -0.6484034878943035, "b3791": -0.5897561911558514, "b2953": -0.5983299431442518, "b2952": -0.5470757641105275, "b2951": -0.6007496402485301, "b2950": -0.8032890651333252, "b2957": -0.6131155884400792, "b2956": -0.8177238561830007, "b2955": -0.6336865187164886, "b2954": -0.6019963540771656, "b1048": -0.4774628380720946, "b0860": -0.43969787065195826, "b1049": -0.5358638650001197, "b2229": -0.8029679074464162, "b2559": -0.5766730241226968, "b2558": -0.7769157793217105, "b2225": -0.7949345706140762, "b2224": -0.806391369277206, "b2555": -0.6387394279369768, "b2226": -0.8186653984365375, "b2221": -0.8918597635439423, "b2220": -0.7627982061580592, "b2223": -0.852683447710884, "b2222": -0.9353759132420529, "b2045": -0.8092670034290864, "b2044": -0.7923145363325111, "b1059": -0.5814429136264954, "b1058": -0.8398446382811906, "b2041": -0.45894200805398194, "b2040": -0.4757213407096243, "b2043": -0.7655596317672193, "b2042": -0.3459815897933483, "b1053": -0.7310445399140557, "b1051": -0.5689381823317674, "b1050": -0.6105398421164142, "b1057": -0.7992810195850185, "b1056": -0.7883375937073744, "b1055": -0.7361616523573551, "b1054": -0.5979655745794287, "b1256": -0.7768955818555131, "b1251": -0.408430493529134, "b1319": -0.8717096507215087, "b4579": -0.769871868475349, "b0659": -0.5165622578341454, "b0657": -0.586779841933671, "b0654": -0.7341671444326419, "b0655": -0.6370842779937668, "b4319": -0.6923570025703387, "b4318": -0.7381748583664993, "b4317": -0.6951531049841124, "b1259": -0.795017613505357, "b4315": -0.4932677360823889, "b4314": -0.21026860366126437, "b4313": -0.7844751341375621, "b4312": -0.5475572821107788, "b4311": -0.8578106067220639, "b4279": -0.804901527814853, "b0650": -0.7848758659202683, "b0798": -0.7722802707517469, "b0832": -0.6045498187479315, "b0833": -0.6822956450670068, "b0830": -0.4904991452374428, "b0831": -0.54246916237085, "b0836": -0.23592536587570384, "b0837": -0.7800698826101711, "b0834": -0.7234249741062889, "b0835": -0.6376143210877248, "b0838": -0.5699546687080737, "b0839": -0.5646072271270262, "b1839": -0.5906473057980361, "b1838": -0.7980639655165049, "b1831": -0.3536865072595298, "b1830": -0.4536016589270922, "b1833": -0.6831433954971708, "b1832": -0.4042600993851931, "b1835": -0.6817854954313431, "b1834": -0.6673883612233933, "b1837": -0.6111676096203318, "b1836": -0.39327717286487024, "b1303": -0.7086424146832497, "b1302": -0.8322274218092254, "b1301": -0.8563709948008464, "b1300": -0.8161990999748175, "b1307": -0.7568790599245245, "b1306": -0.6847616797345641, "b1305": -0.7220395734096773, "b1304": -0.684487449715246, "b1309": -0.8496949977418776, "b1308": -0.5808353287469655, "b3417": -0.6647187324307591, "b4269": -0.6725792666589296, "b4268": -0.9195211963130556, "b4263": -0.7211596487758598, "b2148": -0.8301280614193012, "b4261": -0.6261664227883659, "b4260": -0.49622138087154016, "b4267": -0.782094587119822, "b4266": -0.8157462009982513, "b4265": -0.7570612252127585, "b3410": -0.6966306020223665, "b3413": -0.6179225796222096, "b2923": -0.6717869732626044, "b3412": -0.6872806805985113, "b1237": 0.0012997344499980428, "b1236": -0.44888537109109977, "b1947": -0.6069787871779166, "b1234": -0.5749249998377748, "b1233": -0.5480847896544386, "b1232": -0.4297175466614193, "b1943": -0.6571897284033358, "b1942": -0.634173235059394, "b0630": -0.5980505765622273, "b0631": -0.43717971439741304, "b0632": -0.5118333660806498, "b0633": -0.508461172483245, "b0634": -0.6184035449326226, "b0635": -0.6381403198845443, "b0636": -0.5563336522616064, "b0637": -0.5019963558808154, "b0546": -0.6898347204005246, "b4046": -0.6070307035655381, "b0544": -0.8847129681945259, "b0545": -0.8453656504947321, "b0542": -0.7388109342513749, "b0543": -0.7152530491814594, "b0540": -0.7776863424626568, "b0541": -0.9105408228106444, "b0018": -0.7571727486965951, "b0019": -0.6108025929599257, "b4049": -0.6663358960347261, "b3418": -0.5930047487182104, "b1549": -0.844896754937345, "b1548": -0.9994876828328358, "b2410": -0.6724131167692892, "b1541": 0.11830822952410598, "b1540": -0.5203104705527208, "b1542": -0.7820094130238907, "b1545": -0.736350477696165, "b1544": -0.7822362385438069, "b1547": -0.9999587686521566, "b1546": -0.9954354357487711, "b0494": -0.6188002112766879, "b0495": -0.677631443306778, "b0496": -0.7253573652235015, "b0497": -0.7596118930922411, "b0490": -0.6265804641526652, "b0491": -0.6293220303073868, "b0492": -0.5045481379416168, "b0493": -0.6195032514977201, "b0498": -0.8676048558792616, "b0499": -0.8139754941096133, "b0124": -0.760259058800677, "b0125": -0.43526610615345046, "b0126": -0.5070946258356748, "b0127": -0.5597281023671148, "b0120": -0.48561068016549486, "b0121": -0.5174300889420322, "b0122": -0.52684710457094, "b0123": -0.6808502802243992, "b0942": -0.7460336468452621, "b0943": -0.7707068743701324, "b0940": -0.8159514473379864, "b0941": -0.7258086314437044, "b0946": -0.5299926568058355, "b0947": -0.5927731859060089, "b0944": -0.7278462991483301, "b0945": -0.4633952102525542, "b3783": -0.3182376767791399, "b4348": -0.6921914358345077, "b2850": -0.8775163664191183, "b0308": -0.7919086967406967, "b4688": -0.6850190548788, "b0304": -0.7724487693249632, "b0305": -0.7656676774984067, "b0306": -0.8043116817060728, "b0307": -0.7501499143246602, "b0300": -0.7620660707831493, "b0301": -0.8290374775684346, "b3745": -0.6010954531781911, "b0303": -0.8737714032154362, "b1220": -0.7412301931889096, "b3627": -0.6261371392370392, "b3513": -0.5874492952114834, "b1957": -0.7130739014462855, "b3789": -0.60481636363993, "b0720": -0.4741429189901198, "b3788": -0.5928885750340236, "b4633": -0.6164275736021569, "b1955": -0.7020811192958616, "b1952": -0.6229190659654652, "b1953": -0.6697553018115455, "b1950": -0.745530724074539, "b1227": -0.5816742754632787, "b0898": -0.5293232189350588, "b0899": -0.811172888614417, "b0728": -0.5949419420347362, "b0729": -0.5864359737382017, "b3099": -0.48344819277764234, "b3098": -0.4724838878807523, "b3549": -0.606868593405324, "b3548": -0.637497246500242, "b1291": -0.5991097799904909, "b0572": -0.8594050835418648, "b3543": -0.5041769676178924, "b3542": -0.42626664622888993, "b3093": -0.7540255241285905, "b3540": -0.4544020003633518, "b3547": -0.7661200471210096, "b3546": -0.7249748704273469, "b3097": -0.5130907443406132, "b3544": -0.20546588775701952, "b0049": -0.5819359935101023, "b0570": -0.719080395002861, "b0577": -0.6164571218517554, "b0576": -0.6642964254670048, "b2549": -0.8395717326859249, "b0575": -0.8038438285971372, "b3149": -0.5394168701498041, "b3148": -0.5610362762659178, "b3147": -0.5672698733243072, "b3146": -0.6326753510655956, "b3145": -0.809804031046822, "b3144": -0.7976104679091329, "b3143": -0.9167078865900655, "b3142": -0.7875397080719462, "b3141": -0.8318036153489956, "b3140": -0.8184430618653685, "b4356": -0.7913171665709516, "b0470": -0.5756891599879825, "b3467": -0.597014764028333, "b3967": -0.5754152392685926, "b2302": -0.7155173037326696, "b2303": -0.5308914574483701, "b2300": -0.5247550519346255, "b2301": -0.6861507161287697, "b2306": -0.6780955660119795, "b2307": -0.6747295648162688, "b2304": -0.5723568195425921, "b2305": -0.7597112197421344, "b2308": -0.6327057596565785, "b2309": -0.5753169346755849, "b1410": -0.7982258444128074, "b3433": -0.19070252583286135, "b3432": -0.41774366830821125, "b3431": -0.4932397631244912, "b2947": -0.5711480583232431, "b2940": -0.7528981285826861, "b2942": -0.10852348619708112, "b2943": -0.6796564750361552, "b2122": -0.8126378307806742, "b2123": -0.7827920040118523, "b2120": -0.844760441096862, "b2121": -0.8553435530482348, "b2126": -0.7397682055855503, "b2949": -0.5818393473576032, "b2124": -0.5909634149843777, "b2125": -0.724558455859488, "b1419": -0.46350195381204023, "b1418": -0.5374507123568739, "b4115": -0.6133392508044053, "b3327": -0.8430093720638174, "b3326": -0.8250079174618506, "b3325": -0.8013557886458674, "b3892": -0.6793597485660303, "b3895": -0.671224964236301, "b3894": -0.721553475346825, "b3321": 0.0069602205238756334, "b3320": -0.02053920085008492, "b2540": -0.7583537869800266, "b2541": -0.7726400418791397, "b2542": -0.7843568474931925, "b2543": -0.620967640538443, "b2544": -0.7390810838597819, "b2545": -0.7796000072306974, "b2230": -0.8029860579898284, "b2547": -0.817577027762266, "b2056": -0.8430206546872818, "b2057": -0.8319394696800179, "b2054": -0.9188026814702641, "b2055": -0.8388489565949031, "b2052": -0.8961228237176067, "b2053": -0.8533826899565795, "b2050": -0.8285948986588277, "b2051": -0.8798208835100274, "b2059": -0.9027680226077338, "b3223": -0.806735887901221, "b3654": -0.4886396236436194, "b3959": -0.5664234114356325, "b2434": -0.5408114176925849, "b2435": -0.6165145705088496, "b2436": -0.6698053748268914, "b2437": -0.7440051882002879, "b2430": -0.782789731319107, "b2431": -0.47142354105682843, "b2432": -0.6354845522053354, "b2433": -0.6521691709955815, "b3653": -0.6471283814157911, "b2438": -0.689671246335193, "b2439": -0.7197470644765256, "b4308": -0.8080689462228513, "b4309": -0.8144012860859371, "b3820": -0.7702478683011085, "b4300": -0.7704278360874919, "b4301": -0.7824138234674455, "b4302": -0.7688925060022127, "b4303": -0.7749340202216348, "b4304": -0.7941591017162337, "b4305": -0.8067081808085579, "b4306": -0.7985791013134069, "b4307": -0.8486000127680557, "b4106": -0.8835165546598821, "b3652": -0.6402823371612387, "b0894": -0.6286145134903005, "b3821": -0.5665953386884264, "b0809": -0.6067610540181447, "b0808": -0.7733917067800729, "b0807": -0.624700853360376, "b0806": -0.7812394039348658, "b0805": -0.8496184681547384, "b0804": -0.7939639434238406, "b0803": -0.7739874392464665, "b0802": -0.6717845739407741, "b0801": -0.4591605621732134, "b0800": -0.5689657218925643, "b1044": -0.6501596320832648, "b1045": -0.6256044186874208, "b1828": -0.8040970277847039, "b1829": -0.49556699746929905, "b1040": -0.6300522030170272, "b1041": -0.8072855019975483, "b1042": -0.6647895111448547, "b1043": -0.7926995471632203, "b1822": -0.6729028072414259, "b1823": 0.026034158573412243, "b1820": -0.6496745741071778, "b1821": -0.7436575363463712, "b1826": -0.5258939374468339, "b1827": -0.5114633450600302, "b1824": 0.12109329318582214, "b1825": -0.5778695152191756, "b0797": -0.6507413872938458, "b0796": -0.6628895093967492, "b3822": -0.6224827096860813, "b0794": -0.6666418292905085, "b0793": -0.7099990006964789, "b4271": -0.6905368997566393, "b4272": -0.642144396512462, "b4273": -0.6863770733545795, "b1314": -0.8199492220246833, "b1315": -0.8327318616514455, "b1316": -0.817341424858336, "b1317": -0.9090015374340907, "b4278": -0.7239291790973115, "b1311": -0.8630252253725164, "b1312": -0.8242172003981851, "b1313": -0.8254838324615885, "b3192": -0.4759450726183771, "b3193": -0.5484668076119403, "b3437": -0.7576758653385499, "b3823": -0.5374575701804165, "b0094": -0.542509911229474, "b2414": -0.03680883313764154, "b0095": -0.35234832975672264, "b1956": -0.6938071973169353, "b1221": -0.5893355171713589, "b1222": -0.6663289206972806, "b1223": -0.6502475630452454, "b1224": -0.5849196795940155, "b1225": -0.6039512362078538, "b1226": -0.6195694868297921, "b1951": -0.7972994742676103, "b1229": -0.7866023135060153, "b1958": -0.6936660400098948, "b1959": -0.8550372396709173, "b0573": -0.7888707703837912, "b4051": -0.5590213364863688, "b0571": -0.6844587748262252, "b4053": -0.57311894456117, "b4054": -0.47617359836156653, "b4055": -0.6684938771362282, "b4056": -0.4929348502824699, "b0574": -0.8163114309421411, "b4058": -0.6345961587243585, "b4059": -0.479664218397251, "b0579": -0.6733395581171979, "b0578": -0.4491291644320396, "b2287": -0.42333724276678303, "b1558": -0.77480773782296, "b1559": -0.9946587411104919, "b1552": -0.9999999994365233, "b1553": -0.9999999999891196, "b1550": -0.3304093134472225, "b1557": -0.8589784620508694, "b1554": -0.9939960889413452, "b1555": -0.999999968548376, "b0977": -0.4514482404578231, "b0976": -0.47393217744507227, "b0975": -0.4237116189458266, "b0974": -0.44213935771906593, "b0973": -0.4334746238780978, "b0972": -0.4980773509317144, "b2412": -0.43917590310812377, "b0970": -0.4608694866814103, "b0979": -0.4573699649962631, "b0978": -0.42776405522238664, "b0151": -0.7851512680250385, "b0150": -0.7319714917027967, "b0153": -0.7838658508536906, "b0152": -0.7672219314687988, "b0155": -0.6196672646603684, "b0154": -0.5423770746291838, "b0157": -0.7138897242614767, "b0156": -0.48354266800792584, "b0159": -0.46837822073248964, "b0158": -0.7077223300442073, "b2413": -0.6111812534697414, "b0379": -0.7567645420375472, "b0378": -0.6705940800831356, "b4696": -0.7754198920010458, "b4697": -0.7834878910976647, "b0373": -0.6928784716447312, "b0372": -0.7495510078970978, "b0375": -0.7831782529996526, "b4693": -0.7795694138563606, "b0377": -0.6969066390536662, "b0376": -0.6488514388612607, "b0076": -0.7525356087789224, "b0077": -0.46798045979899866, "b4455": -0.8339828983988623, "b0074": -0.3688389032618277, "b4453": -0.7933576629123602, "b0075": -0.20788627225852302, "b3828": -0.5546346822801356, "b0072": -0.3122071163444931, "b0073": -0.27496893109301496, "b2411": -0.6292187457946641, "b3891": -0.6001330504768874, "b0070": -0.6822648667136518, "b0071": -0.32428612584656386, "b4320": -0.6736323966167009, "b0207": -0.7455849378074577, "b4321": -0.8240738302402686, "b3829": -0.046755802130301664, "b0200": -0.5429480449160448, "b0209": -0.4630300282063476, "b4694": -0.7330799980008018, "b3890": -0.6529122424056063, "b2528": -0.4289844694172366, "b4692": -0.8051170201989337, "b4156": -0.817176001228855, "b4328": -0.5229124018383036, "b3947": -0.8735409754139026, "b3893": -0.7518482103624224, "b3088": -0.8331746250219922, "b4329": -0.5765596197299385, "b2529": -0.42735243671030737, "b2611": -0.5971361963081565, "b3082": -0.6975056790389154, "b3083": -0.7497308780620799, "b3080": -0.8325296041779764, "b3081": -0.8218693086303507, "b3086": -0.8308613454004995, "b3087": -0.6647620785611172, "b3084": -0.7182289216744557, "b3085": -0.6644379017890295, "b1612": -0.7190835954976684, "b3946": -0.7874214366308605, "b3158": -0.5228871211367532, "b3159": -0.5768300709508514, "b3150": -0.5422366352082395, "b3151": -0.6051805504714187, "b3152": -0.7670542160292999, "b3153": -0.8269635063155569, "b3154": -0.7232339415021766, "b3155": -0.7213513629095136, "b3156": -0.4888246297306484, "b3157": -0.4455124382195845, "b0289": -0.7426632474944371, "b1586": -0.6053748683001736, "b0134": -0.3689823147984041, "b0951": -0.6690852163588058, "b1915": -0.5349324554746335, "b3944": -0.875247405113044, "b2546": -0.7948155157606843, "b2336": -0.8567131831316104, "b2335": -0.7964460476866021, "b2334": -0.8537546089541873, "b2333": -0.7882789810094989, "b2332": -0.6349450437510971, "b2331": -0.5716693883655781, "b2330": -0.5049469662662814, "b3554": -0.4204503089428501, "b3555": -0.5754998197333846, "b3556": -0.2968836038745352, "b3557": -0.7754699787774589, "b3550": -0.6205410228222722, "b3551": -0.6244253601925069, "b3943": -0.7020566813598077, "b3897": -0.8457250985509037, "b3558": -0.8260013433581228, "b2667": -0.7414140244042053, "b2687": -0.2890844765282476, "b2930": -0.8974379768539271, "b2685": -0.6562364168045036, "b2684": -0.47179501437407173, "b2935": -0.34914624838984426, "b2934": -0.9265476274778731, "b2937": -0.6347682601346138, "b2936": -0.6720067560924365, "b2939": -0.5519094697138549, "b2938": -0.4946185488773765, "b3426": -0.8534645282140553, "b3427": -0.6961157667054786, "b3421": -0.7400050129171152, "b3422": -0.7852371536444565, "b2688": -0.47767322966498954, "b1292": -0.6695884990365994, "b3942": -0.43219121571034896, "b3896": -0.8030098226172049, "b1923": 0.18518233652024157, "b3445": -0.8113661651194286, "b1294": -0.6371770536369383, "b2406": -0.741228947005072, "b1297": -0.8191448380932718, "b1296": -0.8222295456105921, "b3328": -0.8289549062876316, "b3330": -0.8833808490987899, "b3331": -0.8850527146563869, "b3941": -0.28199765021004747, "b3333": -0.7951181695629704, "b3334": -0.78468716385974, "b3335": -0.785193287597543, "b3336": -0.5864763201613051, "b3337": -0.859255971739039, "b2203": -0.7406872292079661, "b2202": -0.6568710235619435, "b2201": -0.6223492766178282, "b2200": -0.7198201085562221, "b2207": -0.7604119982966427, "b2206": -0.7197728547102298, "b2205": -0.7633333688682614, "b2204": -0.7845369873116166, "b2063": -0.6213579660460522, "b2062": -0.9452908590123893, "b2061": -0.8901630842712074, "b2060": -0.8725868711075245, "b2067": -0.6997489588437812, "b2066": -0.5545002996904894, "b2065": -0.48622315659627374, "b2064": -0.5939163170329529, "b0662": -0.6009553209478788, "b2069": -0.7589670485625419, "b2068": -0.7270756142335272, "b2593": -0.6016330642307302, "b2592": -0.4508723265267061, "b2849": -0.8787205277055014, "b2848": -0.7423234257162978, "b2595": -0.39675147993017984, "b2594": -0.5891127673662566, "b2845": -0.7922522872466885, "b2844": -0.8289200876325232, "b2599": -0.5901866787383552, "b2846": -0.798432320815582, "b2841": -0.7260692380830575, "b2840": -0.6304418036733613, "b2843": -0.7747950564423574, "b2842": -0.7197033494761843, "b4508": -0.899727445720916, "b3698": -0.661424856647425, "b2409": -0.7702501321414417, "b1100": -0.6034776121463968, "b2441": -0.7150303095187246, "b2440": -0.7155792926625382, "b2443": -0.7394734950852794, "b2114": -0.4416425924029274, "b2113": -0.5058863191031274, "b2112": -0.5844795386500267, "b2111": -0.6885079648383776, "b2110": -0.838432294715074, "b2449": -0.6444734784423529, "b2448": -0.8649209113083165, "b2119": -0.884282148767177, "b2118": -0.7713936947426705, "b1148": -0.8073718045586926, "b3439": -0.6834474475628947, "b1145": -0.5492807567098467, "b1144": -0.7968994497134823, "b1147": -0.8216373992109349, "b1146": -0.8949770838901518, "b1141": -0.7584102104581685, "b1140": -0.8011712151446527, "b1143": -0.5445091463167276, "b1844": -0.5635138279177265, "b2682": -0.5076033902494479, "b1845": -0.7090315833528638, "b1846": -0.7149668130228817, "b0818": -0.7252241132406543, "b0819": -0.42820898604599483, "b1815": -0.7866222990346812, "b1847": -0.5966123470866441, "b1813": -0.611641524680215, "b1812": -0.6834933596505293, "b1811": -0.614027544171091, "b1810": -0.5742392630390851, "b0810": -0.5750023356374627, "b1840": -0.6293084034327872, "b0812": -0.2533838854141433, "b0813": -0.7409862844607737, "b0814": 0.13277769782405952, "b0815": -0.7297317339640557, "b1819": -0.2899097070250492, "b0817": -0.6049756590247163, "b1033": -0.5678263792318932, "b1035": -0.5302501637267341, "b1034": -0.5232380013448048, "b1037": -0.6166037066686763, "b1036": -0.5446531698997829, "b1039": -0.6535190463219851, "b1038": -0.6687086513012157, "b1843": -0.6659848077873801, "b0780": -0.6831754006176199, "b4200": -0.039088606287502485, "b1499": -0.887900271939499, "b1498": -0.8112822592387405, "b0784": -0.6762858862928935, "b0785": -0.5722856404999497, "b0786": -0.5001466912093435, "b1441": -0.8327974533073426, "b1493": -0.4622747080443988, "b4208": -0.4965922650147769, "b1363": -0.731648535194578, "b1490": -0.7210900260221973, "b1365": -0.8576975332156245, "b1442": -0.7788667737332352, "b1495": -0.8129808677672486, "b1366": -0.8035247668702037, "b0138": -0.82856688038339, "b1444": -0.7845396087320702, "b1445": -0.7390544304268785, "b3741": -0.552725328031415, "b1446": -0.4258856225202498, "b2619": -0.5145007458394767, "b1447": -0.5568614370135982, "b3743": -0.6802426948787715, "b0208": -0.690860235628904, "b1963": -0.5600204563950384, "b0133": -0.3654614160624699, "b1961": -0.6107383001403495, "b3742": -0.4561783054697252, "b1448": -0.4428518169138059, "b1789": -0.6542823335268615, "b0132": -0.786403351979656, "b1787": -0.5198083392552791, "b1786": -0.7217911201199835, "b1785": -0.7992332382051802, "b1784": -0.7012611600340195, "b1783": -0.6486546471215278, "b4492": -0.7132741131440947, "b1781": -0.6411442740722197, "b3744": -0.6218247103703447, "b1566": -0.47849875131853686, "b1565": -0.8880974400344979, "b4493": -0.3127149129020452, "b0568": -0.7357769350093071, "b0569": -0.7689765220095155, "b1561": -0.9907719683126542, "b1560": -0.9999999999767422, "b0564": -0.5106482703006607, "b0565": -0.029874810647047827, "b0566": -0.8212781840924757, "b3210": -0.5947886212340716, "b0560": -0.8297661093217431, "b0561": -0.8340468129226599, "b0562": -0.7443407849938173, "b0563": -0.7458447830286116, "b1765": -0.5436298471984455, "b2610": -0.5025596553350631, "b1449": -0.7040999295848782, "b1766": -0.6042017459615069, "b1761": -0.17220772908503706, "b4518": -0.5983195188454508, "b1763": -0.6027222429349655, "b1762": -0.8143847383276881, "b4515": -0.15444303160528733, "b4514": -0.8349417534043637, "b4517": -0.5051489698927417, "b4516": -0.6306091401335515, "b1769": -0.8306851530956023, "b1768": -0.6190043364403607, "b4512": -0.7509848790541077, "b0960": -0.6462794578171889, "b0961": -0.6647069062362871, "b3949": -0.8824618670200328, "b0963": -0.3687953530016869, "b0964": -0.7547475657392261, "b0965": -0.5504832640471751, "b0966": -0.4977787671501724, "b0967": -0.5926416933822718, "b0968": -0.5955481136708526, "b2614": -0.3801925473110362, "b3747": -0.6363178764963628, "b2615": -0.5951856185060038, "b0142": -0.604767738166684, "b0143": -0.44173423315244115, "b4193": -0.8321917669043459, "b4192": -0.8014489681947565, "b0146": -0.6349810655905528, "b2616": -0.7081596256396576, "b0144": -0.7334488466306133, "b0145": -0.3721672646626513, "b4199": -0.7492444520524058, "b4198": -0.805888673792853, "b0148": -0.6822858815893877, "b2617": -0.36996353285009703, "b2531": -0.5929242398360453, "b4258": -0.4347418756818677, "b1413": -0.6467161842135818, "b3746": -0.5303470614282813, "b1926": -0.4604345701466425, "b0368": -0.7665351691273788, "b0369": -0.5353170440697024, "b0363": -0.7966486303058447, "b0360": -0.630991852671626, "b0361": -0.685111095903832, "b0366": -0.77171211849162, "b0367": -0.7988278230601273, "b0364": -0.9320872066713126, "b0365": -0.8171630037438228, "b0753": -0.7720799874838714, "b4428": -0.4990422797193454, "b4255": -0.3714690130055139, "b0085": -0.5231719744476436, "b4421": -0.7280433901831734, "b3749": -0.7371226004214506, "b4423": -0.5974304467721339, "b4501": -0.5558598638328214, "b1727": -0.6030520323108988, "b1740": -0.42406250358010295, "b4251": -0.706451045933511, "b3748": -0.6377933269021325, "b1610": -0.7079751932455085, "b0862": -0.49190000578829646, "b0217": -0.8063797448357765, "b0214": -0.6338075133766465, "b0215": -0.5570861801311826, "b0212": -0.6081491350909205, "b0213": -0.6926029344424062, "b0210": -0.6207800138071525, "b0211": -0.4983548408727388, "b4676": -0.32401342897803426, "b0218": -0.9202433400903458, "b0219": -0.662115150271245, "b2980": -0.8156844896814344, "b2981": -0.8803366554786849, "b2869": -0.7492251829033633, "b2868": -0.7789756728734086, "b4259": -0.5726964441972267, "b2250": -0.7531274383311528, "b1244": -0.1179514508935046, "b2988": -0.47054487185533794, "b3089": -0.10360951868170658, "b2607": -0.11097645921857129, "b3963": -0.5092674681973433, "b1412": -0.6011528115395512, "b3962": -0.674375935666439, "b3965": -0.5922859782173221, "b1716": 0.1154279663980295, "b3964": -0.5057565974707782, "b4578": -0.8028646255389488, "b2606": -0.10339095740417785, "b3966": -0.5653078339700779, "b3183": -0.6079404780107495, "b3182": -0.651432251927289, "b3181": -0.5435480835718336, "b3180": -0.3383473812533148, "b3639": -0.5569492004468883, "b3638": -0.6968087485373333, "b3185": 0.008266043843002842, "b3184": -0.6151437630885328, "b3635": -0.786912012923956, "b3634": -0.7011733206700499, "b3637": -0.060857163138680996, "b3188": -0.6578735249981875, "b3631": -0.6183018532564051, "b3630": -0.6322361875091996, "b3633": -0.650251817125747, "b3632": -0.5884225664332119, "b2605": -0.6570960051772462, "b3354": -0.6652349425110339, "b2329": -0.4910581954595595, "b0274": -0.7591939390682408, "b2320": -0.5262154007333393, "b2321": -0.6571321612194159, "b2322": -0.7600634097002464, "b2323": -0.3121819930227178, "b2324": -0.6765970226176871, "b2325": -0.5673700307495257, "b2326": -0.5543806793665531, "b2327": -0.5627987243805174, "b3521": -0.759077601045236, "b3520": -0.764332422286039, "b3523": -0.5673593642925889, "b3522": -0.7202098470275059, "b3525": -0.44009595156424214, "b3524": -0.6622283233197597, "b3527": -0.6242394566521936, "b3526": -0.5784030383498684, "b3529": -0.7171640361268281, "b3528": -0.7156846662888648, "b2922": -0.5173382938410995, "b0007": -0.7024498172760131, "b3989": -0.7321945396321237, "b2921": -0.753364790798281, "b2926": -0.15545082774682178, "b2927": -0.4189519805716457, "b2924": -0.33180749676313587, "b2697": -0.34556522141483553, "b3983": -0.055288741313214866, "b2699": -0.44672504905384397, "b3981": -0.29587319779868576, "b3980": 0.0464658286909509, "b3987": -0.2763659247598483, "b3454": -0.5536044450272889, "b3985": 0.08413099313837309, "b3984": -0.009080740588303264, "b0556": -0.7924770721991283, "b0551": -0.7740673064378865, "b0002": -0.18986317131953018, "b2214": -0.7350743716749325, "b2215": 0.27956969915736124, "b2216": -0.5725144863717244, "b2217": -0.3395562912048456, "b2210": -0.7937675093267686, "b0553": -0.4003317883330528, "b2212": -0.7264102422491634, "b2213": -0.7209073631708984, "b2218": -0.654599609047992, "b2219": -0.7977315474013802, "b2078": -0.7777103791040575, "b2079": -0.6680296507032373, "b2074": -0.7273484728923396, "b2075": -0.7574972117652566, "b2076": -0.7768199803571069, "b2077": -0.7640410694651736, "b2070": -0.8023136099998425, "b2071": -0.7599175547853472, "b2072": -0.8365227154615507, "b2073": -0.8070690056543571, "b3857": -0.679592965391131, "b3856": -0.7679460488559064, "b3850": -0.5851685776743142, "b2858": -0.8702716361625058, "b2859": -0.7802412021902185, "b2856": -0.8516917202893111, "b2585": -0.4816525216237734, "b2854": -0.929683391166322, "b2587": -0.5060916541801139, "b2852": -0.874814717365727, "b2853": -0.8999752825087024, "b2582": -0.7172033103017332, "b2851": -0.9157429089455639, "b1435": -0.6136536735755785, "b1434": -0.6964748188287688, "b2463": -0.6654466689401461, "b2452": -0.8221689836839523, "b2453": -0.8565366634207798, "b2450": -0.6744544104367823, "b2451": -0.8497732321282343, "b2456": -0.9126655875917907, "b2457": -0.8645682189497804, "b2454": -0.8470552670337118, "b2455": -0.831032814169443, "b2108": -0.842444057269363, "b2109": -0.8239382421800894, "b2458": -0.851220107875898, "b2459": -0.9014864844634791, "b1430": -0.5558408339664553, "b1433": -0.7595933413259601, "b1158": -0.8762394889044571, "b1159": -0.7184047604920115, "b1156": -0.8186438287151214, "b1157": -0.8897987070388969, "b1154": -0.8457294673691244, "b1155": -0.7705623559083443, "b1152": -0.8886901384311083, "b1153": -0.8810840004768689, "b1150": -0.7889849469228026, "b1151": -0.7868220499327099, "b4072": -0.6585410662541782, "b1168": -0.8475157527807914, "b4073": -0.6436339705418525, "b4070": -0.5845530851803875, "b1800": -0.7144671201151558, "b1801": -0.8524600847275319, "b1802": -0.8566508322190172, "b4071": -0.6182001042257723, "b1804": -0.6517359153928652, "b1805": -0.6988756953850133, "b1806": -0.5808220932420277, "b1807": -0.595788918393604, "b1808": -0.7014890127457865, "b4076": -0.7439365366364408, "b4077": -0.6052957823279109, "b1022": -0.811953596997023, "b1023": -0.8108552795054818, "b1020": -0.8520122467646418, "b1021": -0.7944199012324388, "b1026": -0.7520327250627654, "b4074": -0.7680323395796763, "b1024": -0.7712702440382352, "b1025": -0.706803142531716, "b1028": -0.8932046754440305, "b4075": -0.7735718543353012, "b4212": -0.7298463988752972, "b4213": -0.6662468272793058, "b1378": -0.6602254403755654, "b4211": -0.7286553895909871, "b4216": -0.8733751876528304, "b4217": -0.6477953015775226, "b4214": -0.6196117106523296, "b4215": -0.8541879110856946, "b1372": -0.8074336807966127, "b1373": -0.7751100777560163, "b1370": -0.71699117886393, "b4219": -0.5701856368930817, "b1376": -0.4152882473948009, "b1377": -0.8157474092265944, "b1374": -0.7517955385795854, "b0772": -0.5210957731282087, "b0652": -0.7017230260657443, "b4210": -0.7743919635490797, "b1164": -0.8386942660506181, "b4204": -0.846384780641048, "b1451": -0.8256044757924479, "b0653": -0.7350629997078674, "b1283": -0.5061230207032948, "b1798": -0.6253679910267399, "b1799": -0.6452073368048208, "b1978": -0.7680150786721517, "b0950": -0.7097632093323762, "b1790": -0.7208788456102575, "b1791": -0.7450122499025211, "b1792": -0.6359848255086238, "b1793": -0.6795796959891822, "b1794": -0.579144327291325, "b1795": -0.47673788139227163, "b1796": -0.8887380368521917, "b1797": -0.8081351027600459, "b1570": -0.4358231485323852, "b1571": -0.8364110922004271, "b1572": -0.8083960300131395, "b1573": -0.8100700609399586, "b1450": -0.7750997315146511, "b1575": -0.7493099906185074, "b1576": -0.8385646973586749, "b1577": -0.8019299641883448, "b1578": -0.7134821548949425, "b1579": -0.8170870428409742, "b0513": -0.8730258449747981, "b0512": -0.8268977809235506, "b0515": -0.6383052432845882, "b0514": -0.7827568379415798, "b0517": -0.8793135982785572, "b0516": -0.774798446037184, "b1776": -0.8818140304445553, "b1777": -0.5983944585707879, "b1774": -0.8246762114894106, "b1775": -0.8398827619500263, "b1772": -0.8516956921916466, "b1773": -0.8208962303042386, "b1770": -0.7044335247716484, "b4509": -0.8398446382811906, "b0681": -0.8318757530405773, "b0680": -0.42496167457308714, "b0683": -0.40160794911310355, "b0682": -0.7136087999562168, "b4502": -0.7531931652485429, "b0684": -0.429223040186728, "b1778": -0.67011866587942, "b0686": -0.6450739297845327, "b0999": -0.4592790604335086, "b0998": -0.8086675398920805, "b0995": -0.6939675985184168, "b0994": -0.6715241025581664, "b0997": -0.8061637244884022, "b0996": -0.8305385656088087, "b0991": -0.7598320442251729, "b0990": -0.738113729291008, "b0993": -0.7077033670365115, "b0992": -0.7187676224892473, "b1484": -0.7940882571530379, "b1485": -0.7714584023780058, "b4180": -0.6273796367741369, "b4181": -0.8122381313375159, "b4186": -0.8629035525308968, "b4187": -0.7209696782075543, "b1482": -0.4664566543259275, "b0178": -0.22013439227152248, "b0177": -0.3929064530218818, "b0176": -0.4930438452368882, "b4188": -0.8029086707473383, "b0174": -0.47223493625674146, "b1488": -0.8910466898262899, "b0172": -0.33136615498826866, "b0171": -0.48555674638767793, "b0170": -0.2582395906812102, "b0425": -0.6016934621722958, "b0424": -0.5830061046935744, "b0355": -0.763155348103431, "b0426": -0.33428726872665177, "b0353": -0.8041949585142331, "b0420": -0.5677270500454972, "b0351": -0.8591073875151837, "b0422": -0.4308029191970603, "b3235": -0.5904147777292177, "b1650": -0.6676561540653427, "b0429": -0.7654568754619168, "b0428": -0.7260415536181446, "b0358": -0.7681538185230088, "b0195": -0.5981384844793473, "b0194": -0.4150015903772794, "b0197": -0.12737363416092834, "b0196": -0.4289600323886695, "b0191": -0.6377891073686035, "b0190": -0.6047201046068467, "b0193": -0.755794160899786, "b0192": -0.6190310572196845, "b3236": -0.5572877997285441, "b0199": -0.32093412121680726, "b0198": -0.3562073628522297, "b4510": -0.7290183539008571, "b0952": -0.6471962556576758, "b0955": -0.5806954560009743, "b0712": -0.5221776355233074, "b0954": -0.3255479305486538, "b1709": -0.5841597859594758, "b0957": 0.3987242366641996, "b3733": -0.18009880617917368, "b0956": -0.5751430544404472, "b1487": -0.8442630723195592, "b4249": -0.7917517030960124, "b0766": -0.6552685298380332, "b0223": -0.5476837356721092, "b0222": -0.47111362143172336, "b0221": -0.7937562035079642, "b0220": -0.5307070455779572, "b0227": -0.783830555185175, "b0226": -0.5390420930213364, "b0225": -0.6426406559777073, "b0224": -0.4346081014670797, "b0229": -0.8354278609486077, "b0228": -0.6968428444245316, "b1974": -0.8119158507991114, "b4248": -0.7214603576214828, "b0767": -0.5204264959242149, "b2763": -0.43867544566317257, "b0010": -0.6110087120946055, "b1976": -0.5951902686639126, "b2339": -0.8961840023627144, "b4671": -0.8150936146303053, "b4660": -0.8786976211936748, "b2446": -0.7597282309476663, "b4672": -0.7642636329356571, "b0011": -0.7826328021655506, "b1483": -0.8183788189239127, "b3198": -0.5163731607690002, "b3199": -0.46383797768773455, "b3628": -0.6222773610950627, "b3629": -0.6522008423666363, "b3626": -0.6634372610568162, "b3195": -0.5480697496496952, "b3624": -0.6626029772376607, "b3625": -0.6380738670450281, "b3622": -0.637251642096974, "b3623": -0.6426846344421069, "b3620": -0.5336682869663381, "b3621": -0.6078606484104638, "b1970": -0.8261524748165628, "b4340": -0.7168146984219352, "b1701": -0.8309001842436387, "b1659": -0.7145862579059212, "b4362": -0.6437468996491988, "b0763": -0.1963753217053244, "b3739": -0.31926742295744387, "b2601": -0.39421899491176965, "b3532": -0.8081358015775832, "b3533": -0.8190380559578687, "b3530": -0.746266827092487, "b3531": -0.7967482478146177, "b3536": -0.6354427142162731, "b3537": -0.7180902358950575, "b3534": -0.757986144396152, "b3535": -0.7514991038212555, "b3538": -0.7114811870601415, "b3539": -0.7453617509777071, "b0764": -0.2937379381633745, "b3448": -0.6843634771776608, "b3449": -0.680013657547504, "b2669": -0.46361835592277817, "b2668": -0.7163491142999573, "b2919": -0.7779773840066544, "b2918": -0.8510175414987654, "b2665": -0.4986925269052325, "b2664": -0.7184716491057299, "b2915": -0.7841840626019597, "b2666": -0.6351129089240493, "b2661": -0.7238649126269817, "b2660": -0.7646675709084785, "b2663": -0.8315557083276066, "b2662": -0.7178738323493914, "b1651": -0.4692411005220228, "b1972": -0.7425097726869607, "b0760": -0.6153476749946158, "b3124": -0.7574448815405488, "b3992": -0.4912758419307856, "b0761": -0.5989834372599316, "b3127": -0.8982697628489476, "b2261": -0.5777506369664307, "b2260": -0.6693805849111076, "b2263": -0.6937078997190831, "b2262": -0.5547469937458193, "b2265": -0.6164595822360168, "b2264": -0.6381704993470849, "b2267": -0.5837227968137813, "b2266": -0.4220463769087363, "b2269": -0.8236803814844363, "b2268": -0.6705845438417458, "b0015": -0.48632053702495487, "b1973": -0.7896791680918004, "b1029": -0.8559019812584568, "b4241": -0.6594730960917843, "b3650": -0.4826574864271423, "b2009": -0.641399441014979, "b2008": -0.6893223338176537, "b2690": -0.5353733154753788, "b2686": -0.6922870487222337, "b2001": -0.7388832445035681, "b2000": -0.5964902131575045, "b2002": -0.745926089562875, "b2004": -0.888669453800666, "b2007": -0.17276926181852598, "b2006": -0.6680262779582702, "b3846": -0.849864257735852, "b3847": -0.5233145927532863, "b3844": -0.502009469027251, "b3845": -0.8138773835086324, "b3842": -0.6242606805013546, "b3843": -0.5417101337537475, "b2863": -0.7388363875375121, "b3833": -0.4985646371996732, "b2861": -0.6357442123968369, "b2860": -0.6819704719520217, "b2867": -0.8402970387316749, "b2866": -0.7965455875489655, "b2865": -0.5398414706911936, "b3849": -0.6205009432513761, "b3831": -0.4106093064801322, "b3830": -0.6890119709290665, "b3994": -0.5112141808406097, "b3995": -0.6084531111463827, "b3996": -0.6249122269811447, "b3997": -0.5685610558268668, "b3990": -0.5265823153176535, "b3991": -0.5427186581010188, "b2469": -0.6773803557015786, "b3993": -0.5027443352273747, "b2467": -0.6137491941535774, "b2466": -0.7736345921363343, "b2465": -0.6170759771933592, "b2464": -0.6137426365546721, "b3998": -0.5926679360570477, "b3999": -0.5824471370764286, "b2461": -0.865263648530872, "b2460": -0.8386953685397351, "b2715": -0.7563305398593853, "b2714": -0.7343551189105885, "b2717": -0.625506704392041, "b2716": -0.7606298680738353, "b2711": -0.8111744235320323, "b2710": -0.7856623077580949, "b2713": -0.6685795163758217, "b2712": -0.6546952845839032, "b1163": -0.7618004493723957, "b3349": -0.3361192398979745, "b1161": -0.749961146465512, "b1160": -0.8759155366084863, "b2719": -0.6662543368488683, "b1166": -0.8924517474747663, "b1165": -0.7181971843202404, "b3348": -0.574217281391252, "b2485": -0.8639883502485924, "b2484": -0.8765901658034561, "b2487": -0.7844075157312914, "b2486": -0.8123272281149515, "b3839": -0.5052551591124529, "b2483": -0.9313997952107955, "b2482": -0.811379729400086, "b2293": -0.4035324398454631, "b2489": -0.7662595443022233, "b2488": -0.7903471840229668, "b1019": -0.7895866535470424, "b1018": -0.8079558028033866, "b1015": -0.667881178658021, "b1014": -0.8063697584137661, "b1013": -0.738608525327836, "b1012": -0.8733873445880594, "b1011": -0.9052350973026635, "b1010": -0.8700219148302326, "b0768": -0.8856842929667254, "b0769": -0.8434971397370609, "b4227": -0.7722462659891314, "b4226": -0.17820052190574526, "b4225": -0.7221754139160088, "b4224": -0.6875663839080759, "b0762": -0.4329738690950034, "b4222": -0.41044416951008994, "b4221": -0.6292946569531406, "b4220": -0.6179679387910486, "b0357": -0.664697618026681, "b2933": -0.838979091340984, "b1866": -0.3961110251909507, "b3196": -0.6465347399426116, "b1867": -0.5892696113532986, "b2998": -0.3831401786300284, "b1640": -0.6284332283062638, "b0356": -0.6666990096639467, "b4182": -0.8504631124401619, "b1908": -0.566684222717294, "b1865": -0.46252804831289845, "b1106": -0.6255292312400866, "b1901": -0.8183098092793644, "b1900": -0.814044921243121, "b2696": 0.01715950055328936, "b1902": -0.5974368301321291, "b1905": -0.2965116118169578, "b1904": -0.5635429504857588, "b1907": -0.6716654156712885, "b1906": -0.45227746009506103, "b2296": -0.16999776454016807, "b0508": -0.8911843322383777, "b4088": -0.7750757765650409, "b1589": -0.6891229538146427, "b1588": -0.6616976865297068, "b1585": -0.6197859099472545, "b4082": -0.8952405148354647, "b1587": -0.7453481131540949, "b4080": -0.8450003657040497, "b4087": -0.8851637431523431, "b1580": -0.8808080514543448, "b1583": -0.46870281221735993, "b4084": -0.791735633942419, "b1743": -0.7586948984647063, "b1742": -0.6023189439180389, "b4539": -0.5925011418136601, "b4538": -0.8898845527071093, "b1747": -0.884161297771223, "b1746": -0.8012887026300883, "b1745": -0.7764093889232644, "b1744": -0.8177527956337535, "b0692": -0.7588371812677032, "b0693": -0.8405308873518818, "b1749": -0.6050632159795206, "b0691": -0.8466030567357888, "b0696": -0.7450073192619753, "b1648": -0.6876455618466282, "b0694": -0.7071296150972906, "b0695": -0.674189495258763, "b1649": -0.7595811423554932, "b0988": -0.7930550860190275, "b0989": -0.8481056360683654, "b0986": -0.7624560632933255, "b0953": 0.02899799324897296, "b0354": -0.6572066136425894, "b0985": -0.8148657989811601, "b0982": -0.8095749983113948, "b0983": -0.7816925675854628, "b0980": -0.5320315669198734, "b0981": -0.724716839045755, "b0168": -0.4553056843480116, "b1346": -0.8210590061970355, "b1345": -0.7696916089717174, "b1344": -0.6026128231486664, "b1343": -0.7289603147988084, "b1342": -0.6347630998829259, "b2698": -0.7703020662245874, "b1340": -0.705977376281116, "b0160": -0.6852421367783116, "b0161": -0.5757121789550766, "b0162": -0.8065405902408826, "b0163": -0.4667860896617266, "b0164": -0.7662851539495559, "b1349": -0.8038640836329071, "b0167": -0.6491337317889381, "b0340": -0.7610778047517673, "b0437": -0.33349470547838106, "b0342": -0.837959611088995, "b0343": -0.8592206334607633, "b0432": -0.7152670128331191, "b0433": -0.6466925397269117, "b0346": -0.8285213761404446, "b0347": -0.8818550782509245, "b0348": -0.8808938662321865, "b0349": -0.847159535620799, "b4089": -0.6691879728168232, "b0438": -0.36841880465618554, "b0439": -0.4460035485025437, "b4155": -0.6511147783193038, "b0187": -0.6351371354038049, "b0184": -0.6108199140487094, "b0509": -0.8217330764119061, "b0182": -0.5385366398423803, "b0183": -0.6065772893378201, "b0180": -0.3638289724375056, "b0181": -0.37844723432434163, "b4124": -0.6465443801119222, "b0279": -0.8447629972874808, "b4159": -0.7002918810593082, "b4158": -0.7510407362074584, "b0188": -0.6760726666839669, "b0927": -0.4352185830686888, "b4406": -0.3654660042611764, "b3882": -0.8302771517973394, "b0778": -0.6437233638951672, "b4052": -0.5374821985159466, "b3883": -0.7521018472088101, "b3880": -0.8041930066773366, "b4083": -0.9046361804256206, "b3881": -0.8011784759661349, "b0503": -0.7177472606590335, "b3886": -0.6543811828070061, "b4081": -0.872861941557422, "b3887": -0.5268823463157355, "b1971": -0.6852267058905289, "b0501": -0.8457165300238206, "b3884": -0.665713080615876, "b3552": -0.7286173364961017, "b0506": -0.5084407834251325, "b3885": -0.6056154543629213, "b4086": -0.831635083129233, "b3338": -0.727353723817807, "b0238": -0.44898399280773765, "b0504": -0.8071298383823526, "b3339": 0.08199353300579344, "b0234": -0.7295250852196316, "b0235": -0.8320724947856734, "b0236": -0.9004218388102893, "b1582": -0.6811569966102262, "b0230": -0.7969786057379272, "b3888": -0.5958956914456272, "b0232": -0.6786473771263388, "b0233": -0.695776551427473, "b3889": -0.879202840999689, "b3553": -0.5247119489180366, "b0698": -0.809438620742711, "b0699": -0.44427456599584997, "b1860": -0.6014287690515958, "b4403": -0.6492931008200873, "b0775": -0.634535854247245, "b4185": -0.8132399343776227, "b3168": -0.41200605024907794, "b4533": -0.8127113914412345, "b2913": -0.04286645145198791, "b4532": -0.6564701967159016, "b0774": -0.7129184270325004, "b1177": -0.6687091603389567, "b1748": -0.8725738236221772, "b4537": -0.5639414576337121, "b0697": -0.7899395725771644, "b4535": -0.7102612376472512, "b4401": -0.2980776064480776, "b2627": -0.629490916270139, "b0777": -0.6436343795115398, "b1285": -0.7112751948309343, "b4057": -0.5563391274401771, "b3619": -0.432133004991429, "b3618": -0.6532615413827362, "b3613": -0.5572703802964225, "b3612": -0.2401542209297572, "b3611": -0.4447272573648396, "b3610": -0.3215614816823638, "b3617": -0.649448856211052, "b3616": -0.6433074488788515, "b3615": -0.8575214509625926, "b3614": -0.6459391398232606, "b4400": -0.8074353656314563, "b0776": -0.6657073415198975, "b3299": 0.09542510891045337, "b3298": 0.04286019517203394, "b3297": 0.03081623626466374, "b3296": 0.05341836115572613, "b3295": 0.04403022094158877, "b3294": -0.005296886765574986, "b3293": -0.5505625857921577, "b3292": -0.5775655508242521, "b3291": -0.5368473279905643, "b3290": -0.5968899093969049, "b2629": -0.7788093984336135, "b3059": -0.5724098818926691, "b3058": -0.755677745070485, "b3509": -0.06662903791151191, "b0987": -0.7963072214401593, "b3055": -0.5796231245375236, "b3054": -0.6759409209902046, "b3057": -0.6160398154826555, "b3056": -0.555633090512053, "b3051": -0.840964065139408, "b3502": -0.7990302524456722, "b3053": -0.6403107057591324, "b3500": -0.546510910387809, "b2908": -0.47288203945288493, "b2909": -0.4732053262064771, "b0005": -0.60054621284892, "b0014": -0.25446393284336694, "b3271": -0.7733160204804899, "b3270": -0.8475671127214536, "b2678": -0.7120817902317299, "b2679": -0.7350780133364472, "b2676": -0.8714823417497717, "b2677": -0.6881655323248893, "b2674": -0.8145689186725946, "b2675": -0.9079856089168761, "b3279": -0.5117220329394105, "b2905": -0.6555465284466138, "b2670": -0.5969999167393042, "b2671": -0.7471045008917407, "b2628": -0.5897289397776461, "b3559": -0.4346683606736467, "b2847": -0.717338030450591, "b2272": -0.8818221506083326, "b1347": -0.8976054588400816, "b2270": -0.8258187817988458, "b2271": -0.8328626927866687, "b2276": -0.44397491056372634, "b2277": -0.4900776303226761, "b2274": -0.7545633119311626, "b0169": -0.03145854669773689, "b2278": -0.5086649426775335, "b2279": -0.6682112983443773, "b2103": -0.595467474947641, "b0724": -0.6993085393787655, "b2874": -0.7587281667910113, "b2875": -0.7871923337195552, "b2876": -0.7945458274902439, "b3575": -0.8550352954251703, "b2870": -0.9154281577637029, "b1341": -0.6526485386940151, "b0984": -0.838101977707459, "b2873": -0.8485959684575125, "b2012": -0.400851242169398, "b2013": -0.5674999963137348, "b2010": -0.7436433447257719, "b2011": -0.6204433863658384, "b2016": -0.4777740264225338, "b2017": -0.5543376326521745, "b2014": -0.6419177977511397, "b2015": -0.7186851407191905, "b3873": -0.7717050143807078, "b3872": -0.7936901640460096, "b3871": -0.31174632807289276, "b3870": -0.46014788857644867, "b3877": -0.8600980509534895, "b3876": -0.8256771335476386, "b3875": -0.8752822947114499, "b3874": -0.8733948304431443, "b3940": -0.5337323318929956, "b3879": -0.8919305729011068, "b4536": -0.6202289354697204, "b3488": -0.8240003100880045, "b2910": -0.3165094129344425, "b3961": -0.5383386849393539, "b2989": -0.5568839491235316, "b2478": -0.26778619343191795, "b2479": -0.4360503839774497, "b3475": -0.5937192975746683, "b3474": -0.7531647615784807, "b3473": -0.6613131617788914, "b0166": -0.284564484770962, "b3471": -0.7155071883052532, "b3470": -0.5634884199927638, "b2470": -0.7344035950293334, "b2471": -0.5295018612035338, "b2472": -0.5559556488343098, "b1348": -0.8201451120091883, "b2474": -0.660697252828127, "b2475": -0.5401255620913079, "b2476": -0.22809349025349085, "b2477": -0.3514474545527309, "b2706": -0.7708218558621918, "b0436": -0.24724576729369024, "b2704": -0.8244055633727067, "b2705": -0.773863922212324, "b1855": -0.6066707870377703, "b2700": -0.6443269765783848, "b0341": -0.798744895315405, "b3960": -0.5520214590627814, "b0434": -0.5139990562198138, "b2708": -0.649849197065575, "b2709": -0.7363503935340102, "b2496": -0.5995791066087044, "b2497": -0.6536577039377609, "b2494": -0.601185876752973, "b0435": -0.5101417788172005, "b2492": -0.7655318419409087, "b2493": -0.6112248971942107, "b2490": -0.8289796928676766, "b2491": -0.8381551074111627, "b0344": -0.8379679496200236, "b0139": -0.8005817054812125, "b2498": -0.41546833670600297, "b2499": -0.3758232436494772, "b1629": -0.6809305444579669, "b1854": -0.23516959156823597, "b0430": -0.7736830103278817, "b4409": -0.2840200759798928, "b0431": -0.7320739235192774, "b1008": -0.8684416867244048, "b1009": -0.8309900817417303, "b2442": -0.6842061943225197, "b4125": -0.6957158736315301, "b1436": -0.7736035224306979, "b1000": -0.4476329718976276, "b2445": -0.8233591065518757, "b1002": -0.683867528690891, "b1003": -0.33678924965659157, "b1004": -0.32187386193318596, "b1006": -0.7638139828757899, "b2444": -0.8380739974613275, "b4238": -0.5711740699211623, "b4239": -0.8282127699284918, "b0759": -0.6590157153103575, "b0758": -0.7135223612666121, "b2447": -0.8011496728478411, "b2252": -0.7930182180978312, "b4230": -0.8420353573748863, "b0752": -0.6733058452162108, "b0751": -0.4425946997543681, "b0750": -0.4089793843001827, "b0757": -0.5706105027939988, "b0756": -0.46144650831499173, "b0755": -0.4774532169774622, "b0754": -0.2125466253887191, "b3541": -0.4449336796672562, "b3232": -0.6473453442537497, "b0949": -0.5937211375515823, "b0186": -0.6869053120232265, "b4154": -0.3895638572748273, "b2683": -0.6123191314334959, "b4157": -0.7961905013325955, "b1174": -0.38668377339579924, "b1175": -0.3740071469944199, "b1918": -0.5672222943573846, "b0185": -0.4333726879757643, "b3345": -0.4764910920974272, "b1171": -0.5756635204617115, "b1172": -0.724758341612656, "b1912": -0.5247615183987357, "b4151": -0.31997550625248156, "b1916": -0.6705627991308214, "b1917": -0.5758572442428453, "b1914": -0.4518381249261942, "b4402": -0.7188279008554044, "b4524": -0.844058447838604, "b4525": -0.8195061558494744, "b4527": -0.8364110922004271, "b4520": -0.759047605671141, "b4153": -0.40718699622088944, "b1598": -0.6132384347478004, "b1599": -0.8268663579811977, "b1596": -0.7169370303512606, "b1597": -0.7177190043439492, "b1594": -0.6490966721047557, "b4152": -0.4106846544369049, "b1592": -0.7524722245708473, "b4529": -0.5241157451300683, "b1590": -0.650246805979393, "b1591": -0.6387718847986816, "b4128": -0.6936317063937711, "b4014": -0.35297754199695225, "b1758": -0.6626342648304407, "b1759": -0.687044960876573, "b4015": -0.4212166989703357, "b1754": -0.517493237055555, "b1755": -0.6124714310051125, "b1756": -0.6374155494023203, "b1757": -0.40856062077010785, "b1750": -0.5467860313903625, "b0023": 0.031709261379900995, "b1752": -0.5347202275974794, "b1753": -0.5361643525527653, "b4017": -0.9186080659304064, "b2681": -0.8413666833881486, "b4129": -0.6157638154355302, "b4011": -0.8625220590959495, "b1350": -0.8144176210858785, "b1351": -0.8606353560812131, "b1353": -0.7681346373138302, "b1355": -0.7909826691232633, "b1356": -0.3840911777780514, "b1357": -0.7670675296272992, "b1358": -0.8784064153445629, "b1359": -0.8163764920988317, "b0189": -0.5109834656569027, "b0403": -0.7135773526829042, "b0402": -0.6061340199424907, "b0401": -0.4447628465302566, "b0400": -0.730509579369192, "b0407": -0.2275300415104275, "b0406": -0.5335065427149246, "b0405": -0.6517405894139292, "b0404": -0.745131789146247, "b0409": -0.4425685178356507, "b0408": -0.43956156837057553, "b4410": -0.5005164927355691, "b4411": -0.5254098916719321, "b4412": -0.7450196929205726, "b4145": -0.8123755720644059, "b4142": -0.38980111815739277, "b4143": -0.2517607676138645, "b4140": -0.6271154215084523, "b4141": -0.6248936685699888, "b4419": -0.607008338624387, "b4148": -0.6803045627727498, "b4149": -0.7124041109799293, "b3070": -0.7821181442009807, "b2209": -0.6395421580180347, "b4094": -0.8648655622795687, "b4095": -0.8806103926180616, "b4096": -0.9047189871804591, "b0534": -0.8471255054482911, "b4090": -0.801111980864025, "b0532": -0.8213782645336158, "b4092": -0.7266443294405224, "b4093": -0.6985690357862204, "b4098": -0.8828107542981212, "b4099": -0.8979996625698424, "b0539": -0.8675065996411704, "b3442": -0.8839869205373635, "b3344": -0.5268048830978292, "b2388": -0.5665388906693212, "b2389": -0.7631462585188697, "b4045": -0.5447115530615692, "b0241": -0.8486040129544324, "b0240": -0.5565399062086842, "b0243": -0.47358893993886325, "b0242": -0.43605425382706825, "b0245": -0.9034995879672969, "b1919": -0.5366133915843435, "b3256": -0.36570859605410383, "b4708": -0.7076532903214174, "b3443": -0.8128689407105119, "b4705": -0.4973417242920765, "b3982": -0.3846694991657535, "b0948": -0.6110742402807288, "b4702": -0.018643870060394745, "b4703": -0.6350632962166731, "b2382": -0.7217150104023091, "b2383": -0.8132791338932124, "b1771": -0.7454585864779948, "b1817": -0.34937170496824105, "b3706": -0.6158382550719244, "b3440": -0.5365521736573684, "b1816": -0.6676149421002178, "b2386": -0.8987329373167681, "b2387": -0.8763930711932415, "b1814": -0.6568811414744494, "b2384": -0.8264810441296855, "b2385": -0.8433211963292336, "b3899": -0.8338553912471436, "b3441": -0.6996047820530495, "b0788": -0.7692882437437443, "b3754": -0.703698715318239, "b0811": -0.5692223052328947, "b2106": -0.8051934816956436, "b3446": -0.7426837050057384, "b0789": -0.7046275574526615, "b4041": -0.5922504806199793, "b0730": -0.7177546004593018, "b2689": -0.5555613890621506, "b1818": -0.2662285991500107, "b3447": -0.7213866580541537, "b3288": -0.49417676778766423, "b3289": -0.5526036806870372, "b3280": -0.6371102893145544, "b3281": -0.6500669439345087, "b3282": -0.586709033187556, "b3283": -0.4683335704438973, "b3284": -0.42160498413161135, "b3287": -0.4631158218784874, "b3518": -0.7075524740114431, "b3519": -0.7145479212947793, "b0733": -0.371569171269397, "b3048": -0.8479643341515883, "b3049": -0.5051909790362835, "b3510": 0.0741228745023836, "b3511": -0.2966985094906484, "b3512": -0.45927652385243073, "b3045": -0.7086760959255027, "b3514": -0.5951479581316672, "b3515": -0.45992686123619025, "b3516": -0.4440959895186383, "b3517": -0.4974019718248969, "b3266": -0.7866862142175673, "b3267": -0.6343509549803151, "b3264": -0.7997941949294207, "b3265": -0.8831027388070366, "b3262": -0.7765956275998745, "b3263": -0.805216769558686, "b3260": -0.29686319329832395, "b3261": -0.249206096540524, "b2643": -0.9274117738215836, "b2642": -0.7049321428729969, "b2641": -0.7062270948955107, "b2392": -0.750278671825009, "b2647": -0.7986821995938503, "b2646": -0.8436365477090355, "b3268": -0.7970855036111648, "b3269": -0.8207291315401457, "b1803": -0.8326086696870699, "b2249": -0.5998376163328494, "b2248": -0.8720985770487261, "b2247": -0.8365617405204682, "b2246": -0.8172314293862715, "b2245": -0.7975362368785248, "b2244": -0.708375809733146, "b2243": -0.8430727138328316, "b2242": -0.8497316222244425, "b2241": -0.8305275369618599, "b2240": -0.8502611270282814, "b3604": -0.8591913433283163, "b3605": -0.8419847464916071, "b3606": -0.7233727158150994, "b3607": -0.554879326373807, "b3600": -0.5543843397841113, "b3601": -0.5899016981821468, "b3602": -0.5517711853033344, "b3603": -0.8445308581910622, "b1864": -0.38487549155198025, "b3608": -0.46862024649608686, "b3609": -0.3327892241649654, "b0239": -0.58900763787884, "b2801": -0.8767645501987112, "b4201": -0.09932870244434082, "b2803": -0.777853046465913, "b2802": -0.8191016179174917, "b2805": -0.6754644423070237, "b2804": -0.6213540167512541, "b2807": -0.5780481032565175, "b0781": -0.5904363288913275, "b2809": -0.6307295538314566, "b2808": -0.6218132181531328, "b4203": -0.20114657658686114, "b4202": -0.03982705728632923, "b3868": -0.6615081038525052, "b3869": -0.6780098714118219, "b3865": -0.5863986910567751, "b3866": -0.5462830155968438, "b3867": -0.5633688583153058, "b3860": -0.45095478192979804, "b3861": -0.8375853783253926, "b3862": -0.7182765064346135, "b3863": -0.6074775312556323, "b0237": -0.42427091782923815, "b4397": -0.5989470879952341, "b4207": -0.5015179975259944, "b0787": -0.801665369898888, "b4136": -0.6418422036711376, "b4097": -0.8540809608115648, "b3460": -0.5131150640206026, "b4209": -0.7850938868153134, "b3462": -0.5689506996595942, "b3463": -0.5459237753168151, "b3464": -0.586689370548909, "b3465": -0.5929512232864165, "b3466": -0.6444484598024927, "b1492": -0.4410452865277527, "b3468": -0.5550131775085921, "b3469": -0.6913522645478286, "b1491": -0.6442725861413485, "b2733": -0.6524881124445121, "b2732": -0.7535613916886004, "b2731": -0.7041056449848848, "b2730": -0.5746932453469169, "b2737": -0.809833225818077, "b2736": -0.8263324108819646, "b2735": -0.70971842784972, "b2734": -0.7860384177801949, "b1497": -0.8625927409398179, "b2739": -0.8031521868938466, "b2738": -0.816928365203806, "b1254": -0.5857197750824283, "b1496": -0.8817700293977273, "b1863": -0.4730519885977203, "b1494": -0.7844087778925223, "b2027": -0.36069847988197873, "b2026": -0.5300610065129938, "b2025": -0.5773439315267996, "b2024": -0.5796314298203944, "b2023": -0.5773061438510253, "b2022": -0.5363171363088872, "b2021": -0.5562524314862973, "b2020": -0.5717593097368341, "b2029": -0.269981762976001, "b2028": -0.7023030272131903, "b3950": -0.7740106488119213, "b1619": -0.5259017243445371, "b1618": -0.5835739504152027, "b3459": -0.6571594867057908, "b3951": -0.8177074819495809, "b1615": -0.8611155089536744, "b1614": -0.4707356731779932, "b1617": -0.8550062929215957, "b1616": -0.8345195386842976, "b1611": -0.8184479846462057, "b3404": -0.6401787957218306, "b1613": -0.49336413603638635, "b2480": -0.35497194652636715, "b2672": -0.6328624976573378, "b1861": -0.578941487334776, "b3953": -0.7769181550376456, "b3916": -0.15092379481186707, "b3954": -0.7057336794141156, "b3955": -0.5746725964537603, "b1927": -0.6078954399340489, "b1290": -0.6324330991926217, "b1925": -0.44823735276271365, "b1924": -0.42826782197364605, "b1295": -0.5691721477313442, "b1922": -0.3585807776292254, "b1921": -0.4375649260934164, "b1920": -0.3126062827318345, "b1299": -0.7093447750686723, "b1298": -0.8074700873949043, "b3957": -0.5898069110468726, "b1929": -0.45931594245280166, "b1928": -0.4823639891426624, "b1101": -0.204162485137029, "b2131": -0.7017300009228489, "b1103": -0.40810562496231045, "b1102": -0.8118615091136961, "b1105": -0.43431680747599094, "b1104": -0.3547817382996881, "b1107": -0.5739856819058355, "b2422": -0.43640803650127774, "b1109": -0.723227248336007, "b1108": -0.41818376439735033, "b2421": -0.5047735270626375, "b4551": -0.6777221353083414, "b4550": -0.6465028561608275, "b4553": -0.7547605842699433, "b2420": -0.6960669160317485, "b4555": -0.7457333460205835, "b4554": -0.6191876178150102, "b4557": -0.44495595819518813, "b4556": -0.7743585123675456, "b4559": -0.7682043311871365, "b4558": -0.4141916246398864, "b2426": -0.636167072113571, "b1729": -0.4344384379054909, "b4396": -0.4640744025424785, "b4395": -0.605276269055361, "b4394": -0.5839285380796455, "b4393": -0.5785218516362187, "b4392": -0.6558318982667974, "b4391": -0.5175233097625384, "b4390": -0.5928376089272505, "b1723": -0.52687681196681, "b2424": -0.5496420179472243, "b1725": -0.5621391001406546, "b1724": -0.5613268153343023, "b4399": -0.6986758119747603, "b1726": -0.5817786085318795, "b0128": -0.5726861250627693, "b1392": -0.8423841092262017, "b3794": -0.6686921512652005, "b3911": -0.572925555420768, "b3795": -0.6656158449317296, "b0740": -0.33854368956556286, "b0741": -0.06435976791824809, "b0742": -0.3252605963485859, "b4183": -0.8616646349822384, "b0129": -0.6647859076750131, "b0418": -0.47886813463032224, "b0419": -0.6234592902554515, "b0414": -0.5662169148183553, "b0415": -0.4786862298051005, "b0416": -0.3961513004191611, "b0417": -0.6189615893078402, "b0410": -0.5028232599104457, "b0411": -0.4288122345377455, "b0412": -0.7489481788793839, "b0413": -0.5427002704508564, "b4173": -0.43590527912564564, "b4172": -0.15822467245845734, "b4171": -0.37313316913215516, "b4170": -0.6165022364218518, "b4177": -0.16012682348342605, "b4176": -0.7240452949251062, "b4175": -0.43910578810646367, "b1432": -0.5509913439627065, "b4179": -0.5684274432048645, "b4178": -0.5837109302617048, "b1439": -0.7249546311223989, "b1438": -0.6797294592585429, "b0795": -0.6419392320601021, "b2427": -0.7496116093383904, "b1962": -0.5905805398129517, "b1593": -0.43569624312302707, "b0520": -0.8336287120716043, "b0521": -0.7927926206033848, "b0522": -0.42434019700783326, "b1960": -0.6848365940878156, "b0524": -0.6160736078380892, "b0525": -0.2563170089457732, "b0526": -0.5536840549681703, "b0527": -0.7932391285433579, "b0528": -0.4689312766411102, "b1967": -0.6777643523112907, "b0765": -0.46766894513391816, "b0868": -0.6189425487398015, "b1728": -0.8062072819288577, "b0719": -0.8742629195627203, "b0718": -0.8847055200811231, "b0865": -0.5294990475281145, "b0258": -0.7014187595043289, "b0259": -0.5738249823233261, "b0864": -0.4821088510040386, "b0252": -0.885757845296804, "b0253": -0.7470203764973522, "b0250": -0.614299884757894, "b0251": -0.7891787376484023, "b0256": -0.767477361304304, "b1969": -0.691806394926916, "b0254": -0.7739680833679015, "b3340": -0.010059940504750946, "b1968": -0.7333589784876691, "b0861": -0.5303710346287624, "b1782": -0.4272538984432364, "b2838": -0.5353262674894099, "b0863": -0.40438152604791083, "b3451": -0.8692030945880586, "b1780": -0.568012232276176, "b0792": -0.7236824704971774, "b1869": -0.5566720811597828, "b0427": -0.7245298961946041, "b1162": -0.578810758279719, "b2839": -0.7590205973650409, "b1564": -0.5540881377690514, "b3450": -0.7441084993501867, "b1563": -0.5614332491442102, "b0791": -0.7030277352302678, "b4407": -0.4145619388030251, "b1562": -0.5183993937589396, "b4604": -0.7847997745590997, "b4600": -0.7513950396799418, "b4602": -0.4409760550615858, "b1868": -0.6892643815653077, "b4144": -0.42913057717028574, "b4349": -0.6239835709015721, "b3453": -0.8482632821398051, "b2650": -0.9187393117347463, "b0790": -0.7154402928767758, "b3202": -0.4637450355483616, "b0567": -0.7654925198267809, "b1402": -0.6866740480492597, "b1875": -0.6244389573994602, "b3452": -0.8656006659122486, "b2557": -0.43046765493307665, "b1569": -0.9977012083170053, "b2556": -0.6455863565003263, "b1568": -0.8451883381981741, "b2211": -0.836245190948051, "b2554": -0.6487347974273394, "b4398": -0.6295529162208264, "b1764": -0.4739134265133827, "b2553": -0.46784141818784214, "b1767": -0.5735952147888006, "b2552": -0.7393789943314552, "b3079": -0.8786378056526433, "b3078": -0.9232722270968778, "b2551": 0.0017294974513654764, "b3073": -0.7260515310622366, "b4519": -0.7308823238012493, "b3071": -0.5573989414483591, "b2550": -0.7374507817366199, "b3077": -0.9130682948437987, "b3076": -0.8583241616809114, "b3075": -0.7011690434429516, "b1760": -0.6157026533816035, "b3253": -0.5569022094965839, "b3252": -0.6291543123852086, "b3251": -0.38340569132548713, "b3250": -0.5507458487760026, "b3709": -0.8788920036069802, "b3708": -0.8102581819578083, "b3255": -0.282066831918206, "b3705": -0.4217060856131825, "b3704": -0.38920601319560216, "b2380": -0.7163408018008931, "b3258": -0.7043906440152452, "b3701": -0.5215419726325548, "b3700": -0.6699043027761141, "b3703": -0.24292287510951088, "b3702": -0.47935542269914616, "b2046": -0.8873927278359248, "b3381": -0.8256995864883829, "b3380": -0.85388575758616, "b3383": -0.8055719835903888, "b3382": -0.832272774248833, "b3385": -0.5159578174274029, "b3384": -0.46253261807903795, "b3387": -0.5672890996786808, "b3386": -0.47947972809295064, "b3389": -0.4141299482771679, "b3388": -0.4070196709453658, "b3457": -0.5680951212676624, "b2253": -0.7338007270919622, "b2254": -0.786852099270337, "b2255": -0.7296769821007555, "b2256": -0.7647809096483805, "b2257": -0.7898772152706008, "b3671": -0.6666801406358656, "b3670": -0.6745196556158515, "b3673": -0.8645745589969581, "b3672": -0.5215031108555958, "b3675": -0.6843025260698794, "b3674": -0.6771667952784239, "b3677": -0.6737552341958253, "b3676": -0.6903737145287079, "b3679": -0.8618603792456825, "b3678": -0.8039428742704877, "b1403": -0.647221968910716, "b2812": -0.608757384748783, "b2813": -0.5956623956046485, "b2810": -0.6302993249533705, "b2811": -0.6523395431523656, "b2817": -0.5568539928187418, "b3225": -0.8673443519010979, "b3456": -0.5226121336518288, "b2049": -0.8351412742629215, "b2818": -0.5434326510537391, "b2819": -0.6779212905827589, "b3898": -0.83300629044073, "b0962": -0.6122189764640593, "b2048": -0.8626870819118185, "b3819": -0.7625637740148558, "b3818": -0.8363622825914807, "b3203": -0.30329567596954893, "b3811": -0.5569428158929561, "b3810": -0.5610729337441871, "b3813": -0.5983820768162524, "b3812": -0.5915728002534537, "b3817": -0.7325302004306977, "b3816": -0.6071288494676876, "b1874": -0.5544054325188976, "b1641": -0.1758633038197875, "b1388": -0.8573235819792165, "b2830": -0.4608181148896549, "b1722": -0.6322218620800217, "b3499": -0.6281931370667055, "b3498": -0.5964845788837015, "b0969": -0.6284577051114761, "b3495": -0.16364220367819143, "b3494": -0.6196336266321444, "b3497": -0.636467263469146, "b3496": -0.7352017032950797, "b3491": -0.7030514123210552, "b2659": -0.8288188030852617, "b3493": -0.44768752574438714, "b3492": -0.6662380736695496, "b1293": -0.6559109614443961, "b2831": -0.6816547071361081, "b2728": -0.6150767568836251, "b2729": -0.5539193179039505, "b2019": -0.5731342128863592, "b1876": -0.5201428717355353, "b2724": -0.6869319500601831, "b2725": -0.63716458902655, "b2726": -0.5769728259778928, "b2727": -0.5306612376437716, "b0799": -0.7290286638095, "b2721": -0.6631529619412624, "b2722": -0.6576271366439967, "b2723": -0.6618897432948587, "b3925": -0.6001084461448161, "b3924": -0.5627228871292842, "b3927": -0.7898011775899663, "b3926": -0.7500668867552618, "b3921": -0.6548495438869961, "b3920": -0.6252300176201037, "b3923": -0.42077354776299375, "b3922": -0.500269619997332, "b3827": -0.7081613631356405, "b3929": -0.32769892236973625, "b3928": -0.303533056346695, "b1242": -0.6546295950535934, "b2832": -0.614273006363769, "b4191": -0.6507211510124473, "b0893": -0.23917065924420905, "b1250": -0.6499727828295099, "b4190": -0.6959580346965015, "b0140": -0.9182979821523641, "b2030": -0.9935845561794898, "b2032": -0.522970647962088, "b0141": -0.9054296228694239, "b2034": -0.48506905386575, "b0421": -0.5495511992357276, "b2036": -0.4706573520870279, "b2037": -0.5326702581591349, "b2038": -0.4792858199622307, "b4195": -0.9049051541788065, "b0914": -0.5559508924629208, "b2833": -0.4623778076682716, "b4194": -0.7332522966882746, "b4197": -0.8072813838526554, "b1608": -0.5131229486551429, "b1609": -0.5767435921958215, "b1606": -0.6589726566722989, "b1607": -0.6832754549115094, "b1604": -0.5020222085043549, "b4196": -0.7663176613326242, "b1602": -0.29234331170688327, "b1603": -0.2968924785925447, "b1375": -0.7837672923004301, "b1601": -0.727409143382024, "b1249": -0.5223301198681962, "b2834": -0.504283672846879, "b1282": -0.6101378468523948, "b1873": -0.927283028962532, "b1280": -0.5542872820839582, "b0149": -0.6197959844845633, "b1286": -0.447544676521144, "b1287": -0.5936234233715171, "b1284": -0.5148889794644208, "b1937": -0.5741545525010958, "b1938": -0.5865505011553027, "b1939": -0.5772763293791077, "b1288": -0.30469323673903875, "b1289": -0.7458713753059099, "b1112": -0.7456969394169701, "b3458": -0.49833175002051405, "b1110": -0.7210742454770653, "b1111": -0.5870373767855257, "b1116": -0.5878822822402979, "b1117": -0.565555729614817, "b1114": -0.5676774111187203, "b1115": -0.818422112308154, "b1118": -0.5657087381948707, "b1119": -0.5213249747893919, "b1872": -0.7767194270434713, "b4542": -0.5807844040523766, "b4543": -0.6024728730277062, "b3909": -0.8144265745922505, "b0649": -0.765974192206055, "b0648": -0.8811095076118044, "b4544": -0.8250269752176648, "b0645": -0.8195740006013379, "b0644": -0.7965192929271327, "b0647": -0.9190939202000626, "b0646": -0.8640672523539954, "b0641": -0.4221341214871643, "b0640": -0.5820527757485606, "b0643": -0.5842655726932866, "b0642": -0.43475417367501173, "b4380": -0.6415745001798034, "b4381": -0.5920158835637942, "b1738": -0.7370392623891229, "b1739": -0.386354368695168, "b4384": -0.4496731483563103, "b4385": -0.6871766342511288, "b4386": -0.6716837191540806, "b4387": -0.6743703963121144, "b1732": -0.6589489366583687, "b1733": -0.6950310052738053, "b1730": -0.8473878832423033, "b1731": -0.754708449425194, "b1736": -0.8096829110217942, "b1737": -0.7988101118379021, "b1734": -0.8065624075843606, "b1735": -0.7444921108623248, "b0887": -0.6472021916882462, "b0886": -0.6197558594693137, "b0885": -0.6314502387802035, "b0732": -0.7326484489598661, "b0735": -0.44518828371230107, "b0882": -0.4158126909150031, "b0737": -0.47365715293643723, "b0736": -0.4771711983531394, "b0739": -0.5538861328385913, "b0738": -0.5703932434993898, "b0889": -0.2802394071354319, "b2035": -0.5866044165160897, "b0469": -0.4887268503994741, "b0468": -0.7018248494134571, "b0399": -0.7002846050976312, "b0398": -0.6705131562173079, "b0393": -0.5956360321943692, "b0392": -0.6392705682107354, "b0391": -0.44459793260667385, "b0462": -0.5014627185102947, "b0397": -0.7172273874598813, "b0396": -0.7227584809812636, "b0467": -0.6543882066851778, "b0394": -0.6743739253842054, "b1426": -0.6116565090009356, "b1427": -0.6260781797363812, "b1424": -0.5886583786080746, "b0913": -0.7845237428912403, "b1422": -0.7803679971929749, "b0345": -0.6584766951744042, "b1420": -0.4584666449540255, "b2039": -0.424947236431568, "b4166": -0.6756787696696785, "b4167": -0.639458964502257, "b4160": -0.4856998894187508, "b4161": -0.5138123962077296, "b1428": -0.7423026933616825, "b1429": -0.6634899491993254, "b0043": -0.8182505114809886, "b0042": -0.8447313424084111, "b3428": -0.46616523554655037, "b4034": -0.7598984306329517, "b0912": -0.23103793815276047, "b0040": -0.8608035873739178, "b0089": -0.5931663680825041, "b0088": -0.5528217169928693, "b0087": -0.5421710445869348, "b0086": -0.5390843023709062, "b0731": -0.9529780516935576, "b0084": -0.49610368087579776, "b0083": -0.550997307591143, "b0082": -0.5224343118650903, "b0081": -0.5600843959991078, "b0080": -0.4546646830235886, "b0267": -0.8668980496036468, "b0266": -0.6496072575119534, "b0265": -0.6198384241968177, "b0264": -0.7513779759935924, "b0263": -0.7881790371579063, "b0262": -0.8178896038698212, "b0261": -0.6149157010585504, "b0260": -0.6416064602544453, "b3429": -0.42683625057657987, "b0044": -0.8694046274712675, "b0269": -0.7930734142190377, "b0268": -0.8719865995373219, "b0065": -0.7004141621066675, "b0064": -0.7385892686823213, "b0067": -0.7020793693630837, "b0066": -0.6916509194214667, "b0061": -0.8250856269532203, "b1879": -0.6623157712682275, "b0063": -0.8253194079245109, "b0062": -0.779764903532175, "b1368": -0.7427828028862447, "b0069": -0.6699477940587777, "b0068": -0.6099143161519481, "b2128": -0.7439395682708494, "b1878": -0.6746993160657179, "b4316": -0.6485542254049341, "b2129": -0.7538686594724423, "b1605": -0.7247569213999612, "b3508": -0.527610787067492, "b3507": -0.6805706120725522, "b1600": -0.802872779831784, "b3506": -0.2358264940824169, "b4310": -0.7598613321112837, "b3505": -0.5809920301953826, "b2425": -0.48619791043187227, "b2047": -0.847884255040271, "b0423": -0.6110260083184855, "b3231": -0.093479209544488, "b3504": -0.8693725077019532, "b3424": -0.5896921366998062, "b4613": -0.3938757038047687, "b3503": -0.7999552852943991, "b4184": -0.8757379846953209, "b1779": 0.3968152292192932, "b4618": -0.7866023135060153, "b3050": -0.8351084607111863, "b3501": -0.7580254351438246, "b3052": -0.6481547425437111, "b3230": -0.05268318042656788, "b3425": -0.6477460288198826, "b1584": -0.5061315995279161, "b2904": -0.5846305448016863, "b3233": -0.41651938162440033, "b3738": -0.2543738735117684, "b3064": -0.6118931171515636, "b3065": -0.18036730687222285, "b3066": -0.5223298368306449, "b3067": -0.4469882467559528, "b3060": -0.7336004608115232, "b3061": -0.8064389088900892, "b3062": -0.7927178158419182, "b3859": -0.6044691825826566, "b3219": -0.6780076074877992, "b3068": -0.5874989490544877, "b0917": -0.5030730802217909, "b4050": -0.7016107401041249, "b2900": -0.5284913008945783, "b0916": -0.736910930891985, "b2901": -0.5783011901324574, "b3013": -0.783437151706104, "b0523": -0.40313939119421377, "b2902": -0.7931010288512925, "b0910": -0.5319063977328462, "b1930": -0.5374683251088823, "b2903": -0.6810777500473394, "b3248": -0.5536856163732975, "b3249": -0.5660478904237993, "b3718": -0.8015976534677896, "b3719": -0.808829929316186, "b3716": -0.715522261355996, "b3717": -0.6980215014355475, "b3714": -0.4485651696317812, "b3247": -0.5531316529021837, "b3712": -0.6394330009562303, "b3713": -0.5635117877015272, "b3710": -0.8127129410185736, "b3243": -0.6150442807995208, "b0173": -0.639487336665225, "b1281": -0.5732605864618798, "b2906": -0.5961830202491316, "b2907": -0.5710022463395061, "b3392": -0.7654022029346117, "b3393": -0.8266300603116998, "b3390": -0.3748642176171993, "b3391": -0.8297692984524658, "b3396": -0.6728601093615094, "b3397": -0.5988572138317907, "b3394": -0.8155147830729716, "b3395": -0.7811366842744072, "b2946": -0.6078706756055892, "b3398": -0.6878831532696018, "b3399": -0.628939655799079, "b3662": -0.7861960435185611, "b3663": -0.7491075516100381, "b3660": -0.6999612171426659, "b3661": -0.45782976792234437, "b3666": -0.7094580968359909, "b3667": -0.7763670666115869, "b3664": -0.8433589300079644, "b3665": -0.7813750587860997, "b1421": -0.7157709438757955, "b3668": -0.6872734686121329, "b3669": -0.5005501630662035, "b1932": -0.7269558182787977, "b2283": -0.4860581004193238, "b2282": -0.48372605760074244, "b2281": -0.5287927842146204, "b2280": -0.5588106863579316, "b2539": -0.7384052930961724, "b2538": -0.6757757064900343, "b2829": -0.5351789122161955, "b2828": -0.5600135750398663, "b2827": -0.54600551080711, "b2826": -0.8243093635683989, "b2537": -0.7953105540284704, "b2536": -0.715450602009398, "b2823": -0.7102240847828953, "b2530": -0.4625464274285139, "b2821": -0.6721051092098935, "b2532": -0.4789382242529279, "b3809": -0.5311227648525099, "b3237": -0.467467733955736, "b3802": -0.5760364577939246, "b3803": -0.5872385758074057, "b3800": -0.8186570179182728, "b3801": -0.756673703540832, "b3806": -0.4481819931449564, "b3807": -0.6064631048211806, "b3804": -0.5873368713594515, "b3805": -0.5009976839935478, "b1113": -0.821937897277798, "b2620": -0.5166082695325973, "b2623": -0.7413053535538279, "b2622": -0.6140106995869065, "b2625": -0.8216863747498977, "b2624": -0.8663160004628924, "b3423": -0.6236518807519958, "b2626": -0.8461225814007727, "b3486": -0.6313749283087237, "b3487": -0.6141834880826169, "b3484": -0.8533757902482058, "b3485": -0.6391891713608564, "b3482": -0.7930504916781669, "b3483": -0.9224838065878526, "b3480": -0.538594882673787, "b3481": -0.5678263792318932, "b2759": -0.7922276577773426, "b2758": -0.777501022444286, "b1362": -0.7740872496876281, "b2273": -0.8576504006714926, "b2751": -0.45830316375398167, "b2750": -0.5812449083958336, "b2753": -0.6536241466588283, "b2752": -0.42566005852898653, "b2755": -0.7319942441802616, "b2754": -0.7003654725298603, "b2757": -0.7234058748946584, "b2756": -0.7120392773713633, "b3936": -0.14592656267331122, "b3937": -0.6375078025313514, "b1338": -0.8642947071595909, "b3935": -0.6655833831433744, "b3932": -0.49848892856082, "b3933": -0.55802092258598, "b3930": -0.6717522536608859, "b3931": -0.46625204302891904, "b0554": -0.8041487670008322, "b3938": -0.3874673629913677, "b3939": -0.521286447021945, "b4499": -0.801316641962036, "b0463": -0.49832710780026673, "b3952": -0.8321552539839274, "b2127": -0.7126374789750218, "b2275": -0.765073599684307, "b1862": -0.8285860476862554, "b3072": -0.7562781370185951, "b1440": -0.7703257803365265, "b1639": -0.6772856374720206, "b1638": -0.48054230311189233, "b4505": -0.5733727700841493, "b1633": -0.703130671650668, "b1632": -0.6888603377119031, "b1631": -0.6850844233544174, "b1630": -0.6741853032493946, "b1637": -0.37367046235988594, "b1636": -0.5263452551686395, "b1635": -0.5294318305030783, "b1634": -0.5032852647443493, "b1751": -0.4790682319819493, "b4546": -0.6284774043338412, "b4547": -0.5026714667871928, "b3752": -0.6428626409138216, "b0135": -0.810116881091527, "b3201": -0.5101848233406961, "b4085": -0.8017234593293283, "b2824": -0.766516953599091, "b3750": -0.6847664557157837, "b3751": -0.6020216038744035, "b0779": -0.6073047298090533, "b1129": -0.5859668599934069, "b1128": -0.4848982200450987, "b1127": -0.46363025019041443, "b1126": -0.5212618447383128, "b1125": -0.6312113141290289, "b1124": -0.6029061241670326, "b1123": -0.4489155050072529, "b1122": -0.8043447459754292, "b1121": -0.8706426302214065, "b1120": -0.5331429288604963, "b1707": -0.6169731156661065, "b1706": -0.7439009000382847, "b1257": -0.7650198361298199, "b1704": -0.47899230960619626, "b1703": -0.6417365328074981, "b1702": -0.546927096785673, "b0658": -0.41619633234403436, "b1700": -0.8861159008034518, "b0656": -0.578976410323257, "b4576": -0.758082762126892, "b4575": -0.6552246769416035, "b3207": -0.3612962401284963, "b4573": -0.7425916845995382, "b1258": -0.8815809422142993, "b4571": -0.5306576571326973, "b4570": -0.8293828664873464, "b3208": -0.5885586901923159, "b4379": -0.667858613515246, "b4378": -0.6886570392340441, "b3209": -0.4819724357777379, "b4375": -0.531984917623195, "b4374": -0.6459003296102335, "b4377": -0.6397420314265123, "b4376": -0.6792011112073026, "b4371": -0.6331339307278652, "b4373": -0.6153616872230631, "b4372": -0.5771028771224982, "b2370": -0.6935714895089284, "b2822": -0.673149230417508, "b4382": -0.6337501405539685, "b2376": -0.8114986020559823, "b0722": -0.7494306231128383, "b0723": -0.7680791005330861, "b1389": -0.8764905386292716, "b0721": -0.7389251859880798, "b0726": -0.612705262096608, "b0727": -0.5715879582720882, "b0896": -0.6134184920805517, "b0897": -0.6647978650901076, "b1383": -0.7022961289195455, "b1382": -0.7434226252507017, "b1381": -0.7242478027972441, "b1380": -0.5889758704217124, "b1387": -0.8588403467780155, "b1386": -0.8117467104581688, "b1385": -0.7798912527807207, "b1384": -0.8320337485809675, "b0478": -0.6818750928133743, "b0479": -0.7212988371981264, "b0472": -0.4407494666113431, "b0473": -0.5137659660388187, "b0231": -0.7136797420726404, "b0471": -0.38092603421729093, "b0476": -0.7578107558856377, "b0477": -0.6345678675292893, "b0474": -0.17484675375261866, "b0475": -0.6868931010075341, "b4119": -0.7951606156234081, "b4388": -0.6177337935752938, "b1411": -0.7691388122197567, "b2877": -0.741900664823395, "b1415": -0.8051067057268009, "b4262": -0.5730384659270868, "b4111": -0.4356115440666974, "b4110": -0.5476805688734843, "b4113": -0.6748917523642558, "b4112": -0.7069964056032001, "b1414": -0.5978417296791696, "b4114": -0.8243358770276874, "b4117": -0.7752191866507786, "b2408": -0.79684302674914, "b4289": -0.7765316626406973, "b4288": -0.7752311249862784, "b2820": -0.663239638068085, "b2872": -0.8411776181097166, "b0027": -0.42482358341851906, "b4281": -0.7352266282874055, "b4280": -0.741969948278663, "b4282": -0.8008390696185534, "b4284": -0.7189390561681166, "b4287": -0.7599509326975964, "b4286": -0.7838961660852102, "b0098": -0.4823963528521707, "b0099": -0.7035399399434001, "b4068": -0.8375647532975993, "b4637": -0.34466957870386855, "b0090": -0.5699752272503331, "b0091": -0.5225062667922903, "b0092": -0.499832677310378, "b0093": -0.5423273510481538, "b3430": -0.4103182075307818, "b2407": -0.8468320284647513, "b0096": -0.2509219606860608, "b0097": -0.4782263269153348, "b0270": -0.8226557753488378, "b0271": -0.810187097385561, "b0272": -0.6189780395344633, "b0273": -0.5583594879693548, "b0026": -0.35522163828743886, "b0275": -0.61996453602292, "b0276": -0.7475056020312365, "b0277": -0.7040170934768137, "b0278": -0.8344353940723785, "b2878": -0.868838187969642, "b4622": -0.8828087705155891, "b2879": -0.8539250968969628, "b4025": -0.28532807517242625, "b4024": -0.32724610892012135, "b4027": -0.9144485348474535, "b4026": -0.6865339426734234, "b4021": -0.46465613068689676, "b4020": -0.7559555343590216, "b4023": -0.6259809486475696, "b4022": -0.6006919709148486, "b1698": -0.8113431029564439, "b4029": -0.7869837845947887, "b4028": -0.8399709187105127, "b0078": -0.44383445399445015, "b4595": -0.0037508718612681495, "b4594": -0.7837740356619869, "b4596": -0.37684776513822865, "b4593": -0.6940152350863467, "b4592": -0.5359536721497278, "b4599": -0.4878376396109049, "b4598": -0.3086677243673797, "b2208": -0.7076223679913553, "b0384": -0.6968116263170723, "b0385": -0.8195704030397308, "b0386": -0.5820130630283902, "b0387": -0.6008473474437819, "b0380": -0.6117385453180451, "b0381": -0.5009475414636768, "b0382": -0.5315569973409924, "b0383": -0.7307712862995464, "b4568": -0.6270078653301832, "b0388": -0.40013933256697337, "b0389": -0.4011941781560672, "b4104": -0.8795742371620368, "b1516": -0.8036963258130603, "b2917": -0.8303788921290037, "b4620": -0.8386384361664948, "b0465": -0.6353512875404307, "b0502": -0.7306756227329256, "b3972": -0.5985512344112358, "b4569": -0.8343686526466867, "b4623": -0.7643974977799255, "b1945": -0.5666133384995309, "b4621": -0.8370507707906444, "b3878": -0.8421996104265932, "b4627": -0.819185422675124, "b2916": -0.5371044772061164, "b0639": -0.5945637101856208, "b4494": -0.9226945119416531, "b1235": -0.6036474357330488, "b1517": -0.7805553986236696, "b1946": -0.565785208969473, "b3434": -0.7007245781792983, "b1941": -0.6203078361701433, "b1741": -0.7000349654747945, "b1940": -0.5545062309013249, "b0881": -0.4514827240500808, "b4495": -0.7989775228425352, "b0880": -0.23237421833915323, "b4264": -0.6841952731433094, "b3244": -0.5667390207213545, "b3444": -0.6886286786930854, "b3011": -0.591063700002483, "b3010": -0.7272301411955244, "b2523": -0.6092771745193613, "b3012": -0.6535824363831337, "b3014": -0.8190777613090959, "b3017": -0.5619250233484109, "b0734": -0.37449961242032287, "b1949": -0.6657517343137198, "b1948": -0.6809335834426105, "b1238": -0.6420248396959299, "b3461": -0.4633130740710641, "b3239": -0.7582223948145632, "b3238": -0.7395687973515244, "b3729": -0.37967258107873, "b3728": -0.6090965537385895, "b4497": -0.8174684067482303, "b4383": -0.49338430042604225, "b3723": -0.8935864855901591, "b3722": -0.8596355284759775, "b3721": -0.8457339625983599, "b3720": -0.8435592632070936, "b3727": -0.6815594203031534, "b3234": -0.6623747088158329, "b3725": -0.6041788622448512, "b3724": -0.6526249499715884, "b4044": -0.7402195035545179, "b0013": -0.8811038175477502, "b4043": -0.5234323991729788, "b2912": -0.6307388048090734, "b4042": -0.5875262003758119, "b3477": -0.503973368302354, "b0016": -0.6519572614945741, "b0507": -0.8098589561662868, "b3476": -0.46718770573137397, "b3092": -0.7516579631571119, "b4040": -0.6472689487564103, "b3438": -0.5759223497502557, "b0461": -0.6207041817435943, "b3129": -0.5633234691429541, "b3128": -0.7217814507943804, "b3659": -0.8179516172521364, "b2718": -0.6266397805096129, "b3657": -0.823133030897151, "b3656": -0.7771669692678372, "b3655": -0.6050249620969719, "b3126": -0.8453766224006882, "b3121": -0.9459249794360862, "b3120": -0.9183557655978315, "b3651": -0.5673300356031836, "b3472": -0.4753354903105435, "b4063": -0.7301409652004206, "b3836": -0.3307704270245357, "b3347": -0.42240031672643513, "b0390": -0.6546178018724146, "b3341": -0.04780296269473943, "b3832": -0.7256428238913822, "b3343": -0.5198480449597769, "b3342": 0.008542809121759816, "b2526": -0.5669208183253767, "b2527": -0.5998484486005586, "b2524": -0.4524876569779231, "b2525": -0.5120220109894548, "b2522": -0.6070873954648932, "b2835": -0.6698313412348129, "b2836": -0.6577659243449564, "b3838": -0.44810756393574885, "b3001": -0.687840246363624, "b4189": -0.6980533204653937, "b4048": -0.9171471006501943, "b4062": -0.6756855067493733, "b0505": -0.7613602413506355, "b2473": -0.6209994251303073, "b3131": -0.5623266292578262, "b4118": -0.78267262618406, "b2632": -0.7916725203922791, "b2633": -0.881122478504842, "b2630": -0.41288745825911094, "b2631": -0.5216655202278975, "b2636": -0.8061920461965402, "b2637": -0.8018017442113121, "b2634": -0.8574722979709289, "b2520": -0.6226248079241946, "b4168": -0.5574791933510953, "b2638": -0.7438544478452775, "b3478": -0.5207670901414343, "b1423": -0.7623238879444015, "b2748": -0.5802995396195578, "b2749": -0.6116864301628065, "b3242": -0.7908282891016541, "b0059": -0.6788238620390684, "b2707": -0.6502372169040893, "b2742": -0.41274704649713184, "b2743": -0.5758958591091643, "b2740": -0.7889487433483867, "b2741": -0.32169443766828204, "b2746": -0.5949008693205409, "b2747": -0.5977649179405709, "b2744": -0.5476202457281163, "b2745": -0.5772910316179263, "b3903": -0.8531353499485317, "b3902": -0.8699865280702039, "b3901": -0.8437056645682585, "b3900": -0.8963729301508925, "b3907": -0.8019033518563554, "b3906": -0.8120703091704196, "b3905": -0.8453950546191822, "b3904": -0.8943379694060785, "b2381": -0.6318891585248521, "b4064": -0.5157286791790203, "b3908": -0.7876090271765586, "b3848": -0.6071637013277802, "b2703": -0.849384358930535, "b2701": -0.6440887961050832, "b4162": -0.5547805464678415, "b4067": -0.815509624680443, "b2720": -0.6941116528203144, "b3956": -0.2740415315633357, "b3046": -0.779440885201002, "b2580": -0.5844879235624295, "b4066": -0.9038323931217779, "b0460": -0.4119129020168408, "b3047": -0.826356680332504, "b2581": -0.6121917350389011, "b1138": -0.8315427944618268, "b1139": -0.7196342458483787, "b2495": -0.49722287183290353, "b2137": -0.7533964621912468, "b2417": -0.014075285667172248, "b4521": -0.8047791208552039, "b1130": -0.44098850423190733, "b1131": -0.5154972890120945, "b1132": -0.5189300907965271, "b1133": -0.4730899414247636, "b1134": -0.660517934156063, "b1135": -0.6413063256860301, "b1136": -0.40205966082390726, "b1137": -0.8137464999063491, "b1710": -0.5545896418360036, "b1711": -0.644179286008431, "b1712": -0.11469921284089395, "b1713": -0.40214546329502926, "b1714": -0.471892272567408, "b1243": 0.22305673136859422, "b3194": -0.5641221597996664, "b1717": 0.21777200319800366, "b1718": 0.10760782302675449, "b1719": -0.2766176090163022, "b0661": -0.5437769376520372, "b0660": -0.4865158059708356, "b4150": -0.7115533983279259, "b4565": -0.8509869992954573, "b1248": -0.5019943577780196, "b4567": -0.8565766411581299, "b2136": -0.6397588895261928, "b3229": -0.3998252384979251, "b4366": -0.8270344332729251, "b4367": -0.7812469181440165, "b4364": -0.6301727441971587, "b4365": -0.8296767926926568, "b1944": -0.5380306519063978, "b4363": -0.6853494739049313, "b4360": -0.5739412021616659, "b4361": -0.6543074952634403, "b1394": -0.885044256047833, "b1395": -0.823955682426418, "b1396": -0.8001105276843865, "b1397": -0.7939736255623386, "b1390": -0.8798444385886579, "b1391": -0.8223411833608192, "b1518": -0.7198831041163689, "b1393": -0.8590729874795222, "b2583": -0.6922874722204421, "b1398": -0.8117886161975878, "b1399": -0.7002712003824925, "b1624": -0.5781496860465405, "b1625": -0.5871926335603053, "b1626": -0.5365484548688079, "b1627": -0.6534979858227903, "b1620": -0.7586619730784722, "b1621": -0.789429374170502, "b1622": -0.62609496766474, "b1623": -0.7347511941281823, "b0717": -0.7959303405290135, "b0716": -0.8033809024066249, "b0715": -0.6583413326008638, "b0714": -0.6391588997454192, "b0713": -0.5767771600055489, "b3189": -0.5108099845501919, "b0711": -0.5173064727896239, "b0710": -0.5309700665629229, "b0529": -0.46713784906789574, "b2920": -0.8001344209672724, "b3636": 0.036406504526381674, "b1519": -0.7103378074715134, "b3406": -0.6029231220732695, "b3332": -0.8274050514033544, "b4108": -0.5975257559060413, "b4109": -0.6600992507015517, "b1408": -0.9129891876931241, "b3224": -0.8243546599169016, "b1404": -0.8142726389316401, "b1406": -0.6759491248930264, "b1407": -0.8275010998974014, "b1400": -0.6832856500498161, "b4107": -0.7751764198347879, "b0464": -0.7255305625216298, "b4105": -0.9020987634048271, "b3197": -0.5456395280518863, "b3043": -0.7834543140352235, "b4298": -0.8413928091397213, "b4299": -0.821722078078386, "b4292": -0.7852279205505301, "b4293": -0.757625466693143, "b4290": -0.7516708542901277, "b4291": -0.7940029271966367, "b4296": -0.8012090586421825, "b4297": -0.7480792946181383, "b4294": -0.6225482603086445, "b4295": -0.5633738612533716, "b3190": -0.4387594457382223, "b3835": -0.6491191278717752, "b1628": -0.639513180252921, "b2882": -0.8512301783022189, "b4488": -0.22989324981622933, "b0288": -0.7171982637451055, "b0285": -0.8083369633465363, "b0284": -0.7875310238316613, "b0287": -0.07456114472697277, "b0286": -0.7987325785001594, "b0281": -0.6527831341651028, "b0280": -0.519784520559514, "b0283": -0.7633015636852097, "b4036": -0.7952933445053338, "b4037": -0.8078683850255172, "b0687": -0.46883388593409897, "b4035": -0.8315019298070354, "b4032": -0.8104769688353612, "b4033": -0.7914257544979988, "b4030": -0.6646038789651103, "b4031": -0.8011099027412014, "b0466": -0.7066912187164416, "b0048": -0.6440839381611905, "b3191": -0.5095804836896074, "b3479": -0.5086450483246807, "b4038": -0.9111670930410599, "b4039": -0.6339282822363674, "b4587": -0.6817770711370832, "b4487": -0.6813959976504812, "b4582": -0.7740488793432216, "b4580": -0.7590284233274052, "b4581": -0.6772589771461712, "b3405": -0.5658941459813919, "b3726": -0.6577833568443029, "b4589": -0.859255971739039, "b0915": -0.5881487362793358, "b0446": -0.6513515010875479, "b0445": -0.7605730972726104, "b0444": -0.6174384650414733, "b0443": -0.736732452333335, "b0442": -0.7940625569612803, "b0441": -0.4637539374924889, "b0440": -0.05900039041078025, "b0884": 0.008713117069045269, "b0919": -0.49828350165382135, "b0918": -0.5049857450077778, "b0449": -0.7322507704709826, "b0448": -0.7342935127122843, "b2328": -0.5541977733860993, "b3257": -0.6797554264506785, "b1361": -0.7558008122111017, "b3018": -0.5717891651601852, "b1001": -0.8584846013967062, "b2925": -0.09331010111806697, "b4485": -0.8188631950149785, "b3379": -0.8719224609214209, "b1310": -0.8467413860546864, "b4634": -0.8219879416175676, "b4636": -0.8719033775377043, "b3958": -0.5598304323659729, "b4498": -0.6451772941560474, "b2790": -0.5443748800692525, "b4561": -0.7565051507815603, "b4689": -1.0, "b4018": -0.5399768752860148, "b1007": -0.8105040503551169, "b0060": -0.7260587335038813, "b4331": -0.664358166772969, "b2521": -0.5763154391091916, "b3125": -0.7653568447941497, "b4330": -0.596359511831334, "b0147": -0.6618441415611528, "b4116": -0.5041037188615033, "b4685": -0.6161798938964029, "b4332": -0.7937241950919822, "b3834": -0.554316026857966, "b4019": -0.5171926817359935, "b4483": -0.6841353492597843, "b4687": -0.5920999464324638, "b3002": -0.5293782551819664, "b3003": -0.7373563184609597, "b4523": -0.5014679468189621, "b4686": -0.37391247612848183, "b3006": -0.6645230042752887, "b3005": -0.6508047615542165, "b3008": -0.4468350032305431, "b3009": -0.5717980051349894, "b2416": -0.1343765224694617, "b4339": -0.7225189939728238, "b2928": -0.644924995488487, "b4231": -0.7956869027477407, "b4482": -0.794240996370339, "b4232": -0.5120987520169087, "b3228": -0.38884204010220796, "b4233": -0.5182452302475393, "b3222": -0.7272128910189981, "b4234": -0.564103349448184, "b3220": -0.8133675240200549, "b3221": -0.6949045440978279, "b3226": -0.5581808974391023, "b3227": -0.8445943944979459, "b2597": -0.3872924728392528, "b4235": -0.5511225987160896, "b2929": -0.5950434010880725, "b3136": -0.9055910607969855, "b0651": -0.7037240956320338, "b4236": -0.6824595461113618, "b4481": -0.6396875804282749, "b3137": -0.9034784835598481, "b4237": -0.6539507793137307, "b2800": -0.8015931902159558, "b3134": -0.7866021547871991, "b1658": -0.4774520278903059, "b3135": -0.7823181951223404, "b1360": -0.8280055578524506, "b3132": -0.858272337761593, "b1581": -0.8631032364200835, "b3133": -0.8023184217227234, "b3648": -0.444813133522789, "b3649": -0.3387504150081077, "b3130": -0.605571635272, "b3138": -0.8795585376326645, "b3139": -0.8506923818077685, "b3640": -0.4815475646057455, "b3641": -0.5679630687915374, "b3642": -0.6740903574445164, "b3643": -0.6820509159286992, "b3644": -0.5596894308083311, "b3645": -0.7668428224731109, "b3646": -0.7850535407336625, "b3647": -0.8053935788422965}]
