# Supplementary material for: Escher: A Web Application for Building, Sharing, and Embedding Data-Rich Visualizations of Biological Pathways
Source: PLoS Comput Biol. 2015 Aug 27;11(8):e1004321. doi: 10.1371/journal.pcbi.1004321 (PMC4552468; doi:10.1371/journal.pcbi.1004321)
Supplement: S1 File — This source code is for Escher version 1.1.2. The latest Escher source code can be cloned or downloaded from https://github.com/zakandrewking/escher. (ZIP) [file pcbi.1004321.s001.zip › escher-1.1.2/escher/example_data/gene_data_iJO1366.json]

{"b3821": 19.664215739306353, "b2519": 6.097179147953884, "b2518": 13.590546089742766, "b3824": 8.524217457036265, "b3825": 6.241895358425276, "b3350": 18.6103028815459, "b3458": 7.63711822892382, "b3829": 13.432992222045508, "b2515": 8.00875123506997, "b3359": 6.0554089639398185, "b3823": 16.965026272191707, "b3826": 17.06580345049977, "b2199": 6.201265528216435, "b2198": 1.8804344659917227, "b2197": 2.299216018822987, "b2925": 14.464657766594977, "b3734": 0.48330185376120216, "b3735": 0.43880399831722094, "b3736": 16.345824846569613, "b3737": 9.874422443534153, "b3730": 7.653826310792309, "b3731": 6.597249854534606, "b3732": 9.219799422727155, "b3733": 7.525498622833462, "b3738": 16.727326845070056, "b3739": 15.846409371214254, "b2601": 11.206078066433578, "b2600": 4.7247064607837, "b2174": 13.43956848405649, "b2170": 12.92571856564416, "b2997": 8.648183595605545, "b2996": 1.7516987165664344, "b2995": 13.773062195647146, "b2994": 11.90091590125621, "b3918": 7.857935369570144, "b3919": 1.97384817479211, "b1897": 14.542976493328183, "b3915": 3.182939142252197, "b3916": 15.498509074220257, "b2514": 7.9055869268898356, "b1096": 9.032733380424647, "b1095": 11.078679228331021, "b1094": 15.436211042944493, "b1093": 13.421454964016865, "b1092": 12.487879759760006, "b1091": 13.481958512821286, "b1090": 2.724383070296623, "b1098": 1.4004479944354031, "b2779": 10.52841484405472, "b1270": 17.845343905782684, "b1277": 9.019043524072242, "b1276": 3.716417622791346, "b1278": 10.67064144427659, "b4358": 12.70985886279422, "b4356": 6.510976463550183, "b1651": 3.487962675747429, "b0709": 15.957718481291002, "b1876": 7.99741251898131, "b1654": 17.113067155336353, "b1873": 4.821358988820663, "b1872": 6.881098179093597, "b0875": 11.421880033892995, "b0870": 18.21305570918594, "b0871": 17.167096134330194, "b4136": 8.67505835820677, "b4132": 13.728976278277361, "b4131": 4.410600829449303, "b4130": 1.098516354800001, "b4139": 10.95012581137484, "b4138": 19.264355894580586, "b1479": 10.251521198706655, "b1478": 11.561828807529968, "b1473": 2.454098888621181, "b1475": 7.226959545381428, "b1474": 2.865972297898791, "b1476": 0.41275584527069364, "b0674": 19.732062450007966, "b0677": 7.07151692312557, "b0678": 11.738814372724773, "b0679": 0.7702823849430906, "b4006": 2.743156781278131, "b4005": 9.611496681442755, "b0052": 7.65943724696691, "b0907": 11.15265097570461, "b0904": 15.818044811294872, "b0902": 0.401750212973766, "b0903": 2.788380723124957, "b0459": 9.809075693119567, "b0908": 7.995420697085733, "s0001": 11.689964582167065, "b3035": 2.65473042974, "b3034": 17.562050957924583, "b2938": 12.607423955011631, "b3583": 2.203487156753885, "b3581": 1.5867448317198085, "b3580": 19.505283890333548, "b3588": 18.749755479094787, "b0353": 13.129619239046574, "b1896": 10.032684724229842, "b3917": 0.7922857112141779, "b3091": 9.61136136665628, "b3093": 1.0540850278826985, "b3360": 18.821690006988607, "b3367": 9.641696408311427, "b3366": 13.084527192854555, "b3365": 13.29887781936631, "b3368": 13.247385493506831, "b3693": 8.266233802437027, "b3691": 18.90029113562635, "b3213": 18.651475340549347, "b3212": 12.257484778354819, "b3747": 7.388017308891883, "b3749": 18.000103666135278, "b3748": 8.18796002041391, "b2344": 14.2080339944284, "b2342": 3.252736478150129, "b2615": 11.833935287560259, "b2341": 0.38499830878324204, "b2167": 5.482741396935924, "b2162": 4.047070828305381, "b2877": 16.030066086275994, "b2168": 6.177645081225651, "b2169": 15.058993339630886, "b2987": 9.704761977869438, "b2988": 2.4858542025922947, "b3960": 7.802665476558293, "b3962": 13.3855892686522, "b3967": 11.657785017230172, "b3966": 16.434220023856703, "b1927": 5.177956452907524, "b2507": 17.87865048018386, "b2500": 17.642001626074084, "b2501": 6.456113144689408, "b2502": 1.1822372204285259, "b2508": 2.289608473526221, "b0038": 19.86792915497492, "b2762": 16.914130766893557, "b2763": 2.9367069029577264, "b2764": 9.769626803219404, "b2765": 6.694357246341916, "b1264": 7.158700602870174, "b1260": 13.629864334926793, "b1261": 15.725290092608734, "b1262": 14.440416855091197, "b1263": 18.64537342988743, "b1528": 4.855114446481763, "b1866": 7.896518370313705, "b0849": 17.080885705485212, "b1865": 14.308547016700118, "b1646": 15.045065149393642, "b0842": 0.7462199915288714, "b0841": 1.9809805346300435, "b4120": 2.4431803756231085, "b4122": 1.9129492763918665, "b4123": 7.187413277809364, "b0118": 5.329498706459361, "b0115": 2.8808652306095084, "b0114": 11.308967742222384, "b0116": 18.80020940852686, "b0110": 12.02772589411454, "b0112": 18.129261188911126, "b1468": 9.230911399888406, "b1469": 13.828617125782745, "b1463": 6.81437013941149, "b1466": 11.825983390338852, "b1467": 16.185153245908268, "b1465": 3.00910635429092, "b0591": 19.497492517735203, "b0590": 5.742584484626095, "b0593": 2.1942954122594616, "b0592": 4.049504110919879, "b0595": 18.96269605397209, "b0594": 13.34488591864023, "b0596": 5.5780386738877885, "b0604": 7.458782788275178, "b0029": 12.48902075769026, "b4019": 8.811774219455103, "b4014": 9.129905553102668, "b4015": 17.28945964471436, "b0025": 12.580862164142294, "b1519": 3.9879553283411684, "b0933": 5.259219785158318, "b0932": 16.233044628058128, "b0931": 14.777850446590055, "b0930": 7.744329667133454, "b0937": 15.234874910893545, "b0936": 10.839606588854204, "b0935": 7.641542035940105, "b0934": 3.809027001803631, "b0334": 4.410361040055532, "b0337": 18.974965285676944, "b0336": 6.100468267154762, "b0331": 3.1859752507949346, "b0333": 0.12438171955703625, "b0339": 0.9105664989049855, "b3028": 14.344734447036698, "b3029": 4.093709447822014, "b3591": 18.872619135238498, "b3599": 10.736544112494686, "b4032": 8.299527939347637, "b3114": 9.172257807530988, "b3115": 8.139428007395392, "b3116": 2.126012179919352, "b3117": 19.30886001798607, "b3374": 2.4049613700969896, "b3370": 14.899522677982109, "b3371": 17.736830380610925, "b3752": 2.092410172944148, "b3201": 0.5006809773272036, "b3750": 15.321556179682354, "b2378": 3.9216939944877782, "b2373": 9.495650011372913, "b2374": 4.2214207997654825, "b2153": 7.178619984444881, "b4219": 12.006528213935448, "b2156": 10.060295653361129, "b2155": 16.273324302390996, "b2154": 9.212440393049782, "b2407": 7.387150687875563, "b2406": 7.5306018918703765, "b2400": 5.202672449361527, "b2979": 3.453626407148238, "b2975": 11.834961008828838, "b2976": 11.492810521540244, "b3974": 6.1712169252510884, "b2574": 17.993894506918018, "b2579": 13.826650037567623, "b2578": 10.329386448636022, "b3431": 7.817511020649497, "b1981": 15.189536217646166, "b2947": 13.766991596466164, "b2539": 15.524786347790682, "b2538": 5.866265984692626, "b2889": 16.595628584184634, "b2883": 1.2305986359615995, "b2882": 13.245914956220304, "b2799": 6.30294679899216, "b2794": 1.580511219558014, "b2797": 0.9771859524146187, "b2796": 4.680371920232127, "b2536": 17.63066825940384, "b1210": 15.68052471851961, "b1215": 15.220965633106434, "b1216": 7.578498269267648, "b1189": 7.0120537957260165, "b1185": 15.642163150949358, "b1186": 1.6111342562717068, "b0854": 8.162433081025107, "b0855": 2.6340783113000255, "b0856": 11.319967314990446, "b0857": 7.90903996410502, "b1852": 6.084888781577047, "b1851": 18.410591681739014, "b1850": 7.295166950000449, "b1857": 13.555708775273006, "b1679": 2.1640844408131676, "b1854": 19.112123183971757, "b1677": 7.878692370393521, "b1676": 10.716088462804445, "b1859": 0.2720848304195478, "b1858": 14.87014558315131, "b1325": 13.32922464765602, "b1326": 17.925613018988976, "b1453": 10.958186741351092, "b0109": 10.279947267104152, "b0104": 2.7905708677438312, "b1329": 3.140969221108827, "b0103": 5.776947456438393, "b4481": 4.197633470799039, "b1693": 18.97121591657566, "b1692": 6.741264934655153, "b4245": 16.159372127304117, "b4244": 3.7089992264328075, "b4240": 14.16221451685499, "b4242": 3.5655576990465088, "b0583": 15.744327178095487, "b0586": 6.013595128884317, "b0584": 9.758177804825666, "b0585": 9.270379552453099, "b0588": 1.4653538388020082, "b0589": 19.570384318907305, "b0612": 5.511771796072285, "b0613": 5.93931040558112, "b0616": 12.807749865342563, "b0617": 6.740627347796586, "b0614": 8.825615550578203, "b0615": 8.670274402537768, "b0446": 13.17260114784238, "b1656": 12.32684236674454, "b4069": 10.588597767202945, "b1521": 12.67973160307988, "b1525": 8.453892290780535, "b1524": 10.549827610398413, "b0032": 14.760719169594438, "b0033": 15.118294963917112, "b0030": 2.3412225493318206, "b0031": 2.974896826106699, "b0036": 13.956544331748649, "b0037": 9.962774544584486, "b4067": 16.655647667746397, "b0928": 3.316548833098305, "b0929": 3.978528881297241, "b0323": 7.274390897746635, "b4467": 5.657160655994611, "b4460": 14.908934565704794, "b4468": 10.189892163470821, "b2234": 10.4820908773401, "b3568": 0.6100263192492994, "b3565": 15.569997921533199, "b3564": 9.576252800592455, "b3567": 5.727172126303143, "b3566": 2.0604228432731153, "b3560": 14.731823509447661, "b3161": 12.5732776702744, "b2366": 7.950865489404797, "b3415": 13.134502629986393, "b3946": 13.082212926132232, "b3417": 11.603375212874418, "b3416": 15.656410362104914, "b2148": 7.987312457297104, "b2149": 8.028272267442738, "b3941": 15.85059040958096, "b3412": 11.044780752173015, "b2416": 9.513283237646188, "b2417": 13.233969604431852, "b2146": 2.117287815191886, "b2147": 15.95179142130043, "b2411": 12.582217039734541, "b3785": 16.321500780967707, "b3784": 10.814799237749382, "b3787": 10.696389024072076, "b3786": 8.240779411567276, "b3781": 16.577198514887968, "b2964": 18.392900254022233, "b2965": 17.559056160605355, "b3789": 3.602714407639125, "b3788": 2.8568106337764543, "b2092": 5.862567332969553, "b2093": 5.1986149055977755, "b2091": 8.721100152339037, "b2096": 17.707450316362184, "b2097": 11.679979221353918, "b2094": 19.910275828232837, "b2095": 7.009175346839244, "b2563": 3.3617120992619998, "b2564": 8.502455736283554, "b1069": 8.01253105733539, "b1064": 1.363068165143022, "b1062": 2.2937809902370554, "b1992": 10.86124377147025, "b1993": 0.3338793751846003, "b1991": 14.939297538892822, "b1488": 12.582293808597484, "b2890": 4.199551569706226, "b2895": 13.93802791207838, "b2788": 7.800533620031387, "b2789": 15.78345584012567, "b2787": 4.958228074911315, "b2784": 18.02334392270645, "b2780": 10.26056123248747, "b2781": 8.818214209493146, "b4322": 10.06934634635875, "b4323": 4.725704948856794, "b1208": 0.27425493086513875, "b4321": 9.851895161248498, "b1492": 2.8397113142583863, "b1200": 9.761354672681403, "b1206": 9.629327998632196, "b1207": 3.468573982685852, "b1198": 15.23522962560836, "b1199": 9.386794759413057, "b1192": 5.480096885733017, "b1193": 17.646803526696456, "b1190": 2.494429398307463, "b1197": 15.633516770720535, "b0420": 17.556646036135618, "b0822": 12.301260424209666, "b0825": 4.468303411325714, "b0423": 15.518070614685334, "b0827": 12.199952782586491, "b0826": 3.0764596207915718, "b0829": 2.861223121021781, "b0828": 19.62994299222506, "b1849": 9.650753389229962, "b1661": 8.958351032052036, "b1662": 5.2304269338773945, "b1440": 9.25276707279815, "b1441": 7.358064422160268, "b1442": 17.563985431908943, "b1443": 13.17475749738271, "b1444": 1.3713644332389707, "b0133": 1.2148735926564558, "b0131": 10.88378768770494, "b0134": 8.861535569239747, "b1684": 15.986081173900184, "b1682": 16.628803834757345, "b1683": 4.766698908472399, "b1680": 6.731644798758776, "b1681": 11.021393350414304, "b4254": 6.234554996047599, "b0628": 6.8600349759538854, "b0622": 5.436695881538309, "b0621": 8.246836060968201, "b0007": 6.692574551256403, "b0004": 11.498860223879415, "b0003": 10.87372074671318, "b0002": 17.29922107180768, "b0009": 6.642134225108423, "b0008": 17.216861928482956, "b4079": 7.776105964165749, "b1539": 4.463961499704796, "b4072": 4.651092778964565, "b4073": 17.250500980361466, "b4070": 9.102875718098801, "b4071": 14.935042145610316, "b4077": 12.523879783408313, "b1533": 7.454357249266912, "b0480": 5.492996835284125, "b0954": 12.008841183132882, "b0485": 18.692051179662563, "b0484": 15.642387814824591, "b0312": 9.67781858516253, "b0311": 9.331849753221451, "b0314": 8.03604188613593, "b4476": 12.435358473483069, "b4477": 12.17226263076805, "b4474": 17.325182547228025, "b4471": 8.522568125450189, "b4478": 1.935699349406812, "b3517": 16.462143843403158, "b0451": 12.08878890756753, "b0452": 16.85670765524203, "b3578": 2.4767784052033415, "b3579": 6.003665630785136, "b3577": 7.155109549127767, "b3575": 9.764834081673069, "b3572": 18.97958485231609, "b3571": 13.036789514347156, "b3172": 8.008762001110721, "b3176": 2.9163366829543946, "b3177": 13.430137585385038, "b2311": 19.753569309316237, "b2310": 8.653484439343465, "b2312": 17.479313336712902, "b2315": 10.969379291716635, "b2316": 10.68122363179854, "b3779": 0.8358626512049594, "b3770": 3.540616496582012, "b3771": 6.6051531671637465, "b3772": 16.08117051967819, "b3774": 19.801114413211913, "b3951": 0.9003190056815846, "b2429": 1.8365702701983788, "b2428": 5.37600696443628, "b3403": 2.2301429817937546, "b3956": 14.46474645873063, "b3957": 13.233849955637893, "b3958": 12.863542866355358, "b2130": 13.794725948167022, "b2133": 6.8961967729029805, "b2132": 9.876560210025424, "b2134": 9.876180692670973, "b2425": 9.4322313782163, "b3409": 1.4357719795720203, "b3794": 17.47291342667602, "b3792": 9.634320846628002, "b3793": 17.84800579961368, "b3790": 6.4520394348897225, "b3791": 19.03623693846186, "b2957": 2.440741396931194, "b2954": 14.15065324748548, "b2558": 8.770661219904952, "b2557": 10.463511367684175, "b2224": 11.571049798703307, "b2221": 9.220678126268282, "b2552": 16.777150191277073, "b2551": 3.556861312117816, "b2222": 9.679137027265908, "b2045": 8.814955903338594, "b1059": 1.7582707106970075, "b2041": 1.3834900077608547, "b2040": 18.61000378088669, "b2049": 7.355865605091334, "b2048": 2.0198878943728626, "b1054": 11.999159824926725, "b1702": 16.030767463901398, "b4311": 14.567882997114207, "b1709": 4.074608399268591, "b0832": 16.043587037125675, "b0830": 15.099917713257483, "b0831": 18.88205466844116, "b0837": 14.244038134412468, "b0839": 1.1924724851914248, "b1302": 12.817322763516795, "b1301": 17.903945919552314, "b1300": 9.475282850744547, "b2800": 14.491526351076043, "b1308": 7.604861643163265, "b3945": 16.938943770632363, "b0185": 2.7100424689813662, "b4268": 18.329131985322384, "b4262": 0.4622068712837968, "b4261": 5.384971730340085, "b4260": 10.499451416248643, "b4267": 1.517110412055549, "b4266": 14.5288990104107, "b4265": 12.982601699292962, "b3942": 13.50670390715154, "b2418": 9.63902533284891, "b3940": 19.8238499872715, "b0638": 19.964628477286666, "b1236": 1.9428440124759194, "b1232": 6.927643876424554, "b0630": 2.2965208372666157, "b0632": 1.375281840812228, "b0635": 8.882597412823152, "b1238": 4.982408888190831, "b2415": 14.147631038433932, "b4042": 0.17739382296811046, "b4041": 7.858290014604465, "b4040": 16.254748017532826, "b0019": 1.891618447995227, "b2143": 15.507942331372957, "b0494": 1.4738057002440264, "b0124": 18.03921345739137, "b0125": 17.81371502856326, "b0126": 4.8061071720840465, "b0120": 4.524427744348247, "b0121": 9.75638872965199, "b0123": 15.196736511611036, "b0945": 5.555092147984997, "b0308": 5.968641771046618, "b0306": 2.9104736203003823, "b0307": 2.9005730012371256, "b0720": 3.691436477108929, "b2963": 13.20687997814888, "b1388": 1.0123281808043072, "b0894": 8.945682694560338, "b0727": 1.1965275477818893, "b0896": 14.210328253919647, "b1380": 1.830585505405311, "b3543": 19.126983811370522, "b3542": 1.349627721292399, "b3541": 1.63984064187636, "b3540": 11.978508621485322, "b3546": 8.03645132197525, "b3544": 15.820043592606092, "b0576": 6.8058370873301755, "b2303": 12.144217062489789, "b2306": 9.852433013565388, "b2307": 13.449284460463751, "b2308": 0.17883547515843423, "b2309": 0.03743872482888433, "b3433": 5.896350511656607, "b3432": 10.324441444301373, "b2128": 6.458577628847992, "b2129": 13.01675469701053, "b3437": 2.025992171254949, "b2942": 11.6767963125825, "b2943": 8.021460526934911, "b1855": 4.625852713885825, "b3893": 17.340189556569754, "b3892": 14.458161414660061, "b3894": 19.09738200555874, "b2239": 15.093268775900256, "b2540": 1.8492453005345055, "b2541": 5.923914021566709, "b2542": 3.764809380242158, "b2235": 10.413089820892118, "b2232": 13.587587183062544, "b2052": 2.5386235774088695, "b2053": 16.260502299381645, "b2051": 8.709067090617808, "b3959": 8.743201611468061, "b2435": 10.00139644317984, "b2436": 10.07446611704934, "b4301": 19.49275682833004, "b0809": 9.707383877719122, "b0805": 1.1753380179747297, "b3624": 19.382587226537623, "b3625": 12.708112981537647, "b1319": 10.667756467483283, "b2414": 7.129834967293656, "b1223": 9.57963152512258, "b1224": 9.105794989280994, "b1225": 3.1164054131440966, "b1226": 6.688795716661717, "b1227": 2.089213524425464, "b0573": 19.312261521520398, "b0572": 1.039243638932319, "b4053": 8.948862396223669, "b4054": 6.11329398944563, "b4055": 18.822024608077307, "b0575": 19.230301203287294, "b0574": 4.298287492631118, "b0578": 12.431036323831528, "b0974": 9.409561492575554, "b0973": 5.731576277635364, "b0972": 18.831726989572157, "b0979": 0.25993320442111, "b0978": 2.1059971083634133, "b0151": 3.4016170235246768, "b0150": 9.21549394215501, "b0153": 2.640358472149509, "b0152": 12.793836340332419, "b0155": 2.700738240184739, "b0154": 5.541465662910969, "b0159": 9.161352671833384, "b0158": 11.971164675405996, "b4024": 0.9066820372048356, "b0207": 4.219444469574056, "b0200": 19.360804649137545, "b3089": 6.694679353711949, "b3551": 15.13876455417342, "b3553": 3.9646989120849674, "b3559": 17.050524337864953, "b2687": 14.110566016029821, "b2930": 14.812003205927525, "b2935": 11.892900285032525, "b2682": 4.047498799691667, "b2937": 18.65134346229645, "b2913": 4.530897629452808, "b3426": 12.754704230751665, "b2688": 16.583184682629316, "b3882": 1.0612543287195297, "b2203": 3.6488290902311205, "b2202": 19.895553298578818, "b2201": 19.357195448912684, "b2200": 16.703221634867802, "b2206": 0.5517896889727458, "b2205": 0.7903035407082593, "b2204": 5.34319056182468, "b2066": 8.429586670973134, "b2065": 15.678518207335614, "b2599": 16.228355443788022, "b2841": 12.86871682218373, "b2441": 19.96570564247443, "b2440": 16.40017958919725, "b2114": 8.933270622187543, "b1106": 15.440839117332247, "b1817": 2.1568040899845164, "b1814": 14.406590883649812, "b1812": 16.685804781600403, "b0810": 18.274211866899446, "b0811": 13.081270423616736, "b0813": 4.2863476406926315, "b1819": 11.297698284586044, "b1818": 11.214054773075224, "b1033": 9.096706412795264, "b0781": 18.591090878457624, "b0783": 8.056829113432348, "b0784": 8.721605409067234, "b0785": 18.667824937165307, "b4209": 10.19818739851132, "b4208": 12.084887079686798, "b1363": 15.124748596788937, "b1781": 13.676428125427156, "b3744": 3.955033144269029, "b1764": 13.609801371592432, "b1767": 15.1280252529086, "b1761": 7.794553552402155, "b1768": 10.820524548030118, "b4513": 16.92705790009895, "b0963": 1.7225155172127815, "b0968": 4.945467212032105, "b0142": 8.571119402998375, "b4193": 14.800405516882279, "b4192": 16.09970799032999, "b4195": 10.010416207312996, "b4194": 2.4885708350157154, "b4197": 7.264231108817835, "b4196": 15.636129372578315, "b4198": 0.8444413469170731, "b0149": 15.241654097338238, "b4258": 7.246798510487653, "b0368": 2.6325393422131116, "b0369": 19.462854366373147, "b0366": 14.507238155016251, "b0367": 3.830198047074733, "b0365": 7.936947207530833, "b0212": 19.38600518261332, "b2868": 6.50683456767444, "b3849": 10.462303283259079, "b3182": 10.170313452808898, "b3187": 17.881042206947157, "b3634": 19.560647202665326, "b3189": 5.7124424848550674, "b3631": 3.10770806861703, "b3630": 2.6328762283072815, "b3633": 11.77138096319638, "b3632": 0.06833171243484149, "b2328": 4.857580439379148, "b2329": 18.89832742139404, "b2320": 18.16290893164711, "b2323": 2.8547472775420824, "b3526": 6.199204315945616, "b3528": 0.7088200576043824, "b2690": 14.783374524530657, "b2923": 6.627979288010439, "b2920": 18.400458634745043, "b2926": 0.3311653158374428, "b2927": 8.833038810506364, "b2697": 13.21059307718822, "b3451": 14.091712383530549, "b3450": 19.064204872524645, "b3453": 5.2042372482350485, "b3452": 15.107032565622262, "b3455": 0.6293102020145525, "b3454": 4.853774196431939, "b3457": 18.69653305555846, "b3456": 3.349727460198868, "b2215": 11.848015204549627, "b2210": 6.881170336413865, "b3857": 5.794639534706536, "b3856": 4.607419173466775, "b3850": 3.777697176514927, "b2585": 19.33156447851481, "b2587": 3.099603523160539, "b2582": 10.972528094323891, "b2103": 14.339499980766524, "b2104": 14.09562613922908, "b2458": 12.763410487355682, "b1800": 9.906540428556355, "b1801": 6.4959779373737785, "b1805": 1.1535773990353348, "b4213": 10.444917736020823, "b1378": 17.50793719507168, "b0778": 1.0805392746104991, "b4214": 13.973076632896008, "b0775": 5.132096790433279, "b0774": 16.413249624220118, "b0777": 19.26938104280988, "b0776": 4.735775153857826, "b1377": 18.0213226437782, "b0511": 19.96970554609766, "b0512": 11.18890169600685, "b0514": 9.826506253599563, "b0517": 6.415020153760775, "b0516": 4.777601994775649, "b0688": 6.467048965001789, "b1773": 5.163663489518228, "b0680": 4.315463858756905, "b0684": 2.548791431661328, "b1778": 9.662812949157411, "b1779": 10.95285385485938, "b0997": 3.9547288632472477, "b0996": 10.949461337946824, "b1484": 1.6426975353293982, "b1485": 7.382379809568091, "b1486": 5.537642229189583, "b1487": 3.215010711409376, "b0179": 5.69783297343613, "b1483": 1.4463909077764736, "b0175": 11.485449674832617, "b0174": 13.66616673282503, "b0173": 12.74459733823085, "b1489": 12.236792463892652, "b0171": 17.721691203806575, "b0425": 18.785144865520817, "b0356": 14.984131592325411, "b0355": 2.5299893807937757, "b0421": 18.51845638570316, "b0352": 14.550589515678226, "b0351": 17.87168372492232, "b0350": 15.010140173368267, "b0429": 11.69647669691334, "b0428": 4.352468615811862, "b0194": 7.661587163546244, "b0197": 18.710102236406225, "b0199": 7.332803360522034, "b0198": 18.15539589083815, "b0957": 1.250287533502279, "b0222": 5.581897402209622, "b0221": 4.204142155592441, "b3198": 19.763049213073792, "b3199": 8.321822324385348, "b3628": 2.8716974112021543, "b3629": 16.104521438138587, "b3626": 17.208375914037635, "b3627": 0.7165986038407568, "b3196": 15.473463468540738, "b3197": 16.370349715895063, "b3622": 7.765599771618035, "b3623": 6.29469325190219, "b3620": 4.646296875379887, "b3621": 15.078747526329156, "b0766": 10.725231016445855, "b0767": 7.643301154518241, "b3449": 12.187190757918138, "b2919": 14.858664702172575, "b2917": 7.032651910343583, "b2914": 19.588906577151086, "b2661": 11.04965721829485, "b2912": 3.4526369210657326, "b2663": 2.5670537155367046, "b2662": 5.557313619898552, "b2261": 13.844957532993272, "b2260": 0.6783027616178372, "b2263": 3.146819780187242, "b2262": 13.235752197504775, "b2265": 4.407652986391099, "b2264": 18.326917898091878, "b3846": 3.031888804869949, "b3844": 14.84779684024251, "b3845": 2.3263433224472507, "b3843": 18.361013960314317, "b3428": 19.656011322314797, "b2867": 10.410307810227087, "b2866": 2.125117625643891, "b3429": 13.703708955092885, "b3831": 0.2070881838567984, "b3994": 9.79996609264248, "b3996": 3.621205881277172, "b3997": 16.836079985869578, "b3990": 17.28132956419069, "b3991": 1.1228152289944648, "b3992": 17.00005842387079, "b3993": 12.40511187995423, "b2467": 16.018462596774455, "b2465": 12.013946574690541, "b2464": 6.955781312072524, "b2463": 12.554644105177468, "b2715": 4.522511612400999, "b2711": 17.452820281822305, "b2710": 0.47270109771519575, "b2719": 7.603785918050345, "b2523": 1.186191037795643, "b2485": 14.941409799286046, "b2484": 15.321063833246544, "b2487": 9.675034891233945, "b2486": 5.723986910264001, "b2481": 9.825544415055425, "b2480": 19.82085780409322, "b2483": 19.17978508031461, "b2482": 12.252000853523274, "b2489": 6.945133658104092, "b2488": 15.493174976369824, "b1015": 17.026498074324422, "b1014": 14.371490953565054, "b1012": 0.017191398455564944, "b1011": 16.196979699920906, "b1010": 16.296072553365065, "b4227": 6.87667444751253, "b4226": 12.919893929240839, "b0764": 3.7184441863513285, "b0765": 8.256205373793719, "b0763": 16.60660941910149, "b1640": 17.259287599133998, "b1901": 9.623029690325719, "b1900": 1.3997022433114026, "b1907": 7.165846870516541, "b0508": 12.982269242678466, "b0509": 0.4549877396619362, "b1589": 10.787056723488568, "b1588": 16.146454428393056, "b1584": 5.497276009159949, "b1587": 13.592422791255638, "b4087": 0.10694780053737807, "b4086": 11.322811881616504, "b4085": 9.675716101192949, "b0505": 14.159376292915226, "b0698": 4.3736183457486755, "b1740": 5.630051106503153, "b1747": 9.426605256114126, "b1746": 18.796177453356155, "b1745": 0.30537140783947203, "b1744": 9.106015073850092, "b0692": 10.492999653048013, "b0693": 8.340221502890024, "b1748": 9.544705787290127, "b0696": 0.7707335602030452, "b0697": 0.006381607611438689, "b0980": 6.224625014745529, "b0160": 16.169344782626887, "b0166": 8.534773911268944, "b0340": 8.145717445095805, "b0341": 19.864959767957235, "b0343": 8.210792874731982, "b0344": 6.734724189862371, "b0433": 9.755980113868134, "b0430": 12.152953783932157, "b0347": 7.367335050867472, "b0348": 1.1952179230927285, "b0349": 11.377544894649148, "b4407": 17.56101130805365, "b4154": 7.967817340551786, "b4088": 6.501093050008711, "b4151": 10.341528891121424, "b0180": 10.280423614987688, "b4152": 4.5921358434493005, "b4129": 19.658645472913697, "b0507": 8.676162981950988, "b0238": 12.882475141661619, "b4084": 10.099805517229697, "b3619": 15.750442100533013, "b3612": 12.964472115226, "b3610": 1.6117236164539683, "b3617": 1.870844341541651, "b3616": 0.5188460817748619, "b0721": 10.869200475275402, "b3290": 19.04321356569891, "b3059": 3.154961218686134, "b3058": 9.182559378533973, "b3057": 7.671606532231556, "b3503": 9.567010192094877, "b3502": 11.121615618928217, "b3500": 17.986724752701797, "b2678": 17.44895092175043, "b2679": 9.816951996212996, "b2676": 1.5554366200460823, "b2677": 7.138916693905286, "b2675": 7.215542761767113, "b2904": 16.678331440266664, "b2905": 12.417675020274995, "b2907": 14.01887492201688, "b2276": 3.8768024934382272, "b2277": 17.49135780438651, "b2278": 11.88887927752511, "b2279": 6.083878797823865, "b2874": 13.805285352460434, "b2019": 11.306054390636945, "b2871": 7.346463805964536, "b2010": 19.656046531461843, "b3870": 8.732152197065359, "b3875": 5.78113118969247, "b3477": 16.12133253101704, "b3476": 19.66020821533815, "b3475": 8.227077208189677, "b2470": 15.089499614615248, "b2472": 16.47938618979404, "b2476": 12.567345222615625, "b3478": 14.39846338969495, "b2704": 7.129283119535097, "b2705": 3.2240494447365675, "b2702": 3.3233457353960727, "b2703": 11.067423356668835, "b2701": 4.267021461160107, "b2708": 1.7958042394910345, "b2497": 7.731574760907057, "b2492": 12.157493028169856, "b2490": 17.224321146469176, "b0432": 15.132323092627937, "b2498": 5.483516695727301, "b2499": 9.802959118911476, "b0431": 17.874438720428266, "b1008": 8.952527173093024, "b1009": 17.098453688787902, "b1002": 16.38116497550765, "b1006": 18.778935444450727, "b1007": 5.6564632852939685, "b4238": 3.8797789119713166, "b4239": 12.133312559247223, "b0759": 14.024010916126997, "b0758": 0.08287611925116511, "b4230": 17.227393635022256, "b0752": 11.148463932009689, "b4232": 7.57464708013636, "b4233": 3.1902564439770797, "b0757": 6.19890125538978, "b0756": 14.414848355917291, "b0755": 0.79551557837096, "b0754": 17.29871545310952, "b0186": 4.052761331858646, "b2683": 12.768778583959321, "b1919": 7.00977831619507, "b1912": 15.437153326390721, "b0182": 4.6134726381172015, "b4153": 1.8891875066548303, "b1599": 10.120100844052226, "b0181": 17.994211620944064, "b1592": 14.997269148821559, "b1590": 8.851306991453853, "b2893": 8.955081828877915, "b1759": 15.085775467440666, "b2131": 11.10949355735526, "b4013": 18.737056203247054, "b0403": 0.581209312103268, "b0401": 16.70619884953408, "b0404": 0.9436816562112149, "b4094": 0.9271301504759633, "b4090": 13.709266887960663, "b0241": 10.140815723485959, "b0243": 13.652117117639612, "b0242": 10.224031783050137, "b3256": 5.775423582751397, "b0789": 7.03314762484788, "b3447": 14.310639165061328, "b3288": 10.265556728873118, "b3281": 13.776553250178434, "b3519": 4.6602792063434295, "b3040": 17.036845994156074, "b3041": 14.05797453829556, "b3266": 7.574821123333488, "b3265": 5.974197572617266, "b2393": 18.34006357037923, "b2392": 8.167763635631227, "b2243": 4.017807909688216, "b2242": 10.114910257504086, "b2241": 2.963758295870289, "b2240": 17.117959912477836, "b3605": 11.13332415051745, "b3607": 1.8800593100985452, "b3600": 11.51178328802192, "b3603": 16.76862483936646, "b3608": 4.142272027203042, "b2801": 14.131770215053184, "b1710": 13.76306682238715, "b2803": 14.751691960468047, "b2802": 11.551302535524764, "b1711": 5.588110968910502, "b1245": 3.984912685053048, "b3867": 19.755863970152824, "b3860": 14.482977137569922, "b0237": 2.4842747608155213, "b3460": 11.576341596292316, "b1493": 16.841059980200612, "b0662": 2.5817076193155097, "b3469": 12.18723107819497, "b2738": 15.613940702660576, "b2027": 2.771398581125344, "b2026": 11.214303002565519, "b2025": 9.698175032238506, "b2024": 8.784653599053524, "b2023": 19.404134476448384, "b2022": 18.4811550851853, "b2021": 11.909240542990885, "b2020": 15.68808330762476, "b2029": 1.066676172296186, "b2028": 7.119238361291402, "b1611": 9.083392138195823, "b3952": 13.444445860464842, "b1613": 18.20120594416982, "b1612": 5.911962484752924, "b4367": 18.689801005769613, "b1291": 3.48675482770614, "b1297": 15.240857832610024, "b1296": 11.15786454598965, "b1298": 9.875148330439053, "b1101": 6.69007740044078, "b2423": 9.310891508482468, "b1102": 6.84051803739594, "b1107": 6.869789918632907, "b2422": 7.000348273235748, "b1109": 10.850887686868768, "b2421": 14.007001477881593, "b4395": 8.973262471149754, "b4394": 11.506153883509949, "b4392": 7.5208831320084695, "b4390": 7.224163278408899, "b1723": 2.7278092655371267, "b2424": 18.73356285202982, "b0418": 8.28030606677954, "b0414": 19.740556620023987, "b0415": 3.6556621347075424, "b0417": 16.26332303120724, "b0411": 5.0523401255673654, "b4177": 16.824897514850857, "b0521": 2.0382247033390444, "b0522": 9.876760427812936, "b0523": 11.01140878588324, "b0524": 14.076015592220157, "b0526": 8.99465935827087, "b0529": 7.951532946298004, "b2223": 1.36764731540586, "b3073": 2.739074882940593, "b2388": 0.17550658860956414, "b3709": 0.27866256927029154, "b3708": 16.602699497214083, "b3255": 8.065515982569586, "b3258": 13.854290064809495, "b2258": 5.01953413181182, "b3380": 1.9738868606317794, "b3385": 6.844109972878316, "b3384": 12.715125387571026, "b3386": 14.919874852251002, "b3389": 15.19118614722861, "b2251": 10.352085903040468, "b2253": 9.718331822046524, "b2254": 15.630761741347962, "b2255": 4.322920981287521, "b2256": 10.137547252277312, "b2257": 18.367951013499823, "b3671": 14.898830150382018, "b3670": 19.8452068368288, "b3679": 10.234297241719068, "b2813": 16.427313734078407, "b2810": 19.117361139020066, "b2817": 8.032326423758045, "b2818": 12.771573028565026, "b3816": 16.493974507509453, "b3496": 1.9466145132578516, "b3493": 9.424850120541873, "b2724": 19.252161503810143, "b2720": 12.248823731983322, "b2721": 18.660250643281458, "b2722": 4.442687249190353, "b2723": 16.789775975662753, "b3925": 5.522872319459053, "b3924": 0.9584276015355009, "b3927": 12.510926594041745, "b3926": 6.818556131960351, "b2032": 13.307882936569195, "b2033": 10.831182436272616, "b2034": 6.682821626719551, "b2035": 14.722187987699852, "b2036": 3.482903623320668, "b2037": 0.9402415740400483, "b2038": 13.24187382957419, "b2039": 19.02052120621694, "b1606": 17.79025341865669, "b1605": 14.351928464631246, "b1602": 6.235201639667702, "b1603": 9.808209786685804, "b1600": 10.140609490678035, "b1281": 19.404788470371926, "b1288": 10.454688978047404, "b2835": 11.892886655156232, "b1119": 12.432695964566546, "b4544": 13.51339909524504, "b0642": 5.343975243354533, "b4381": 3.634698760193331, "b4382": 7.43692774564606, "b4383": 16.50444586735121, "b4384": 10.545905234112587, "b4386": 10.419974571313196, "b1732": 15.012912030198883, "b1734": 15.252656552981762, "b0887": 10.166823598039823, "b0886": 3.003182444254866, "b0733": 19.466505396009673, "b0732": 13.800137560523773, "b0734": 12.401929069888741, "b0736": 5.612857836001124, "b0888": 6.432203352345331, "b0469": 3.1724467337228845, "b0463": 5.912793046414285, "b0462": 6.32651607235305, "b0394": 9.331940300512603, "b4169": 3.3010969056554607, "b4160": 10.776887970829774, "b4161": 19.90744974203784, "b4035": 0.12994759219768115, "b0088": 12.042512706727313, "b0087": 8.351489477857786, "b0086": 15.044385809401428, "b0085": 12.565861112459144, "b0084": 14.655558185617657, "b0261": 2.635389039897227, "b0260": 2.088142228493368, "b0067": 1.9729864335308767, "b0066": 6.581299800566538, "b0061": 10.121825244483613, "b0063": 14.535462096774264, "b0062": 14.782960168442944, "b0068": 17.640213557494405, "b3052": 6.188331142782204, "b3425": 12.668186791443404, "b3061": 15.830510023244829, "b3062": 0.9827445423649905, "b3063": 1.132838994772254, "b2901": 8.444262347271579, "b2903": 19.69606693164152, "b3714": 0.7578829708775991, "b3390": 4.9301426897665745, "b3396": 11.016156969252256, "b3397": 5.800895233148193, "b3666": 14.251837206151702, "b3665": 8.097646420925763, "b2283": 3.900484577110326, "b2282": 19.234588046015997, "b2281": 5.554313566663032, "b2280": 1.583690712145831, "b2287": 8.489936002335046, "b2286": 17.142237025727496, "b2285": 0.5143906777391871, "b2284": 16.066795303511718, "b2827": 13.191175671064011, "b2288": 0.072536178249889, "b2530": 4.209462686289518, "b2533": 1.5510222836455, "b3809": 17.585265975195117, "b3803": 13.134958620885428, "b3806": 16.753570058960378, "b3807": 19.777148227772237, "b3804": 5.547174490365403, "b3805": 16.165249010962423, "b3480": 3.575862472935203, "b2751": 2.7128593895112085, "b2750": 14.656756839614694, "b2752": 10.223656766331006, "b3930": 6.315903504075592, "b3939": 14.457865451507917, "b1638": 12.524023710771946, "b1637": 7.279327349891902, "b1636": 4.049831869770504, "b1634": 8.171823320517234, "b3200": 10.310014596249328, "b2379": 7.137322861534578, "b3751": 6.408631961138893, "b1126": 13.796894337947272, "b1125": 7.764920049147623, "b1124": 2.337444897527705, "b1123": 8.946715337916814, "b1704": 12.475645621679908, "b1250": 6.417790739082692, "b1701": 19.41709352737183, "b1252": 9.903740321586165, "b0657": 10.72063299045029, "b0654": 11.260152826890206, "b0655": 3.382404578013054, "b0652": 8.922857024137326, "b0653": 8.24373397880935, "b0650": 4.744542527234323, "b0651": 10.010168325604653, "b4374": 17.77256503131426, "b0722": 13.73682282746101, "b0723": 3.6658512997381343, "b1389": 12.27647651222325, "b0893": 10.76042442531799, "b0726": 7.680425902477799, "b0895": 0.2822381330888013, "b0724": 18.995387754398156, "b0728": 0.4672593960637239, "b0729": 17.64510596111752, "b1387": 10.52956304775986, "b1386": 5.389765161092576, "b1385": 1.0898326982509166, "b0477": 16.229106321722266, "b0474": 14.5748756554778, "b0475": 19.074474629959838, "b4119": 14.708014169718167, "b4388": 4.703832975184552, "b2150": 5.762576219584505, "b1415": 3.537998360530268, "b4111": 8.15320507804792, "b4115": 6.659639167582991, "b4117": 19.631785901420987, "b4289": 13.208163034096188, "b4288": 13.440558146989032, "b4287": 0.8718418260383953, "b0099": 9.590864731793108, "b0090": 14.50150333497551, "b0091": 14.720367254271999, "b0092": 2.1099140193253096, "b3430": 6.218344428945118, "b0096": 0.5344413796862524, "b0273": 13.844355094162706, "b0026": 19.1016852214399, "b4025": 3.9313322195459266, "b0077": 16.214927963080704, "b0074": 19.036368990085734, "b0072": 17.813556976283316, "b0073": 2.7952995681640957, "b0070": 18.448119282521468, "b0071": 8.10341552418889, "b0078": 9.78611660477979, "b0386": 12.555593157783303, "b0381": 4.729515794829595, "b0383": 0.9814005151490979, "b0388": 9.482272988198222, "b3972": 1.127551657802559, "b0731": 13.447180063047814, "b0639": 10.421810614998401, "b3012": 11.231797916225991, "b3018": 3.033134550810217, "b3729": 2.2734754494115905, "b3728": 1.428223609287198, "b3722": 0.7291221260192438, "b3727": 10.503977527181164, "b3726": 11.405473756622968, "b3725": 15.175037997757395, "b3236": 16.34407045662828, "b2478": 1.6819901883242827, "b3092": 16.862014759637553, "b3128": 8.38767806052436, "b3125": 7.825024827007372, "b3124": 12.536096872430369, "b3127": 4.238941629928217, "b3654": 8.952625450141607, "b3653": 3.8814417089485342, "b3650": 4.1724819045033, "b2838": 15.055669016361716, "b3835": 6.493924570682024, "b3833": 18.349122994602062, "b2528": 12.47338866444017, "b2529": 13.70161547305651, "b2296": 15.984844511619619, "b2297": 3.1837810952221024, "b2290": 18.724618379558063, "b2291": 15.681659051049843, "b2836": 6.943235203359088, "b2521": 9.92429474768128, "b3479": 15.99378427567762, "b2746": 12.634898865988475, "b2747": 6.203613856844794, "b2744": 0.22955953595021894, "b3903": 0.5516320595514412, "b3902": 18.404154216531683, "b3907": 18.4905715758574, "b3904": 13.92857705888675, "b3909": 4.177620727353208, "b3908": 10.320150406939156, "b1982": 15.305554213875137, "b1131": 9.591010508564374, "b1134": 7.977863876834014, "b1136": 9.6271498994366, "b1246": 11.096956946998882, "b1247": 8.351990215571096, "b1244": 19.363654979036422, "b1713": 0.6286504316221264, "b1714": 12.14244978631164, "b1243": 3.6227507215262467, "b1241": 1.7326626333950879, "b1719": 2.8847993608725186, "b1249": 11.53897335517184, "b3639": 4.642052444181055, "b1394": 5.990120811228423, "b1395": 17.242120266792224, "b1397": 6.373139720431316, "b1390": 6.922140167123205, "b1391": 14.061863764676119, "b1392": 17.38063036521641, "b1393": 12.195998675986797, "b1398": 18.6691496169956, "b1621": 5.224748016536718, "b1622": 6.607273945530839, "b1623": 19.83088194316759, "b0864": 19.29460106929232, "b0861": 4.883857952009254, "b0860": 0.6967986037177165, "b0863": 8.083118756715868, "b0862": 18.43300590965336, "b4290": 6.284956819193108, "b4291": 1.6741372900226592, "b4036": 7.749563988145631, "b4034": 13.968129453918026, "b0040": 18.010622749965638, "b0047": 14.763060317430849, "b4033": 0.8416949965639242, "b4031": 14.705731872732608, "b0049": 13.043174182629997, "b0048": 0.3999120900503539, "b4039": 4.180330613784625, "b0915": 9.718660731537836, "b0914": 7.581870616089715, "b0444": 19.750634391403803, "b0910": 8.858162313474063, "b0918": 18.33211514964502, "b4485": 13.164881288802132, "b3001": 7.776997999701649, "b3006": 0.8895945957080764, "b3005": 4.118899428867966, "b3008": 5.971221224676868, "b4231": 1.7076071464863074, "b0751": 4.073527048432903, "b0750": 4.562830593106442, "b3222": 18.5173917696309, "b3223": 13.956046123894732, "b3224": 19.54729144870031, "b3225": 17.68163743691708, "b4237": 11.767688964757026, "b3126": 2.273272620227973, "b3648": 15.643526265666727, "b3640": 16.12625907917674, "b3137": 18.34154083082539, "b3642": 15.171254670070217, "b3132": 14.586931569782852}
