# Supplementary material for: Escher: A Web Application for Building, Sharing, and Embedding Data-Rich Visualizations of Biological Pathways
Source: PLoS Comput Biol. 2015 Aug 27;11(8):e1004321. doi: 10.1371/journal.pcbi.1004321 (PMC4552468; doi:10.1371/journal.pcbi.1004321)
Supplement: S1 File — This source code is for Escher version 1.1.2. The latest Escher source code can be cloned or downloaded from https://github.com/zakandrewking/escher. (ZIP) [file pcbi.1004321.s001.zip › escher-1.1.2/escher/example_data/iJO1366.json]

{"reactions": [{"subsystem": "", "name": "Sink needed to allow p-Cresol to leave system", "upper_bound": 1000.0, "lower_bound": 0.0, "notes": {}, "metabolites": {"4crsol_c": -1.0}, "objective_coefficient": 0.0, "variable_kind": "continuous", "id": "DM_4CRSOL", "gene_reaction_rule": ""}, {"subsystem": "", "name": "Sink needed to allow 5'-deoxyribose to leave system", "upper_bound": 1000.0, "lower_bound": 0.0, "notes": {}, "metabolites": {"5drib_c": -1.0}, "objective_coefficient": 0.0, "variable_kind": "continuous", "id": "DM_5DRIB", "gene_reaction_rule": ""}, {"subsystem": "", "name": "Sink needed to allow aminoacetaldehyde to leave system", "upper_bound": 1000.0, "lower_bound": 0.0, "notes": {}, "metabolites": {"aacald_c": -1.0}, "objective_coefficient": 0.0, "variable_kind": "continuous", "id": "DM_AACALD", "gene_reaction_rule": ""}, {"subsystem": "", "name": "Sink needed to allow S-Adenosyl-4-methylthio-2-oxobutanoate to leave system", "upper_bound": 1000.0, "lower_bound": 0.0, "notes": {}, "metabolites": {"amob_c": -1.0}, "objective_coefficient": 0.0, "variable_kind": "continuous", "id": "DM_AMOB", "gene_reaction_rule": ""}, {"subsystem": "", "name": "Sink needed to allow (2R,4S)-2-methyl-2,3,3,4-tetrahydroxytetrahydrofuran to leave system", "upper_bound": 1000.0, "lower_bound": 0.0, "notes": {}, "metabolites": {"mththf_c": -1.0}, "objective_coefficient": 0.0, "variable_kind": "continuous", "id": "DM_MTHTHF", "gene_reaction_rule": ""}, {"subsystem": "", "name": "Sink needed to allow oxamate to leave system", "upper_bound": 1000.0, "lower_bound": 0.0, "notes": {}, "metabolites": {"oxam_c": -1.0}, "objective_coefficient": 0.0, "variable_kind": "continuous", "id": "DM_OXAM", "gene_reaction_rule": ""}, {"subsystem": "", "name": "E. coli biomass objective function (iJO1366) - WT - with 53.95 GAM estimate", "upper_bound": 1000.0, "lower_bound": 0.0, "notes": {}, "metabolites": {"pydx5p_c": -0.000223, "cobalt2_c": -2.4e-05, "fe3_c": -0.007428, "mococdp_c": -7e-06, "hemeO_c": -0.000223, "ribflv_c": -0.000223, "spmd_c": -0.006744, "datp_c": -0.024805, "ser__L_c": -0.209684, "thr__L_c": -0.246506, "murein3px4p_p": -0.000605, "enter_c": -0.000223, "ala__L_c": -0.499149, "2dmmql8_c": -0.000223, "met__L_c": -0.149336, "cl_c": -0.004952, "gln__L_c": -0.255712, "cu2_c": -0.000674, "nadp_c": -0.000112, "his__L_c": -0.092056, "ppi_c": 0.749831, "murein4px4px4p_p": -0.000673, "pi_c": 53.945874, "fad_c": -0.000223, "pg161_p": -0.003805, "pe161_p": -0.024732, "ile__L_c": -0.282306, "ni2_c": -0.000307, "pg161_c": -0.004439, "pe161_c": -0.009618, "ctp_c": -0.129799, "gthrd_c": -0.000223, "mg2_c": -0.008253, "mql8_c": -0.000223, "val__L_c": -0.411184, "atp_c": -54.119975, "mn2_c": -0.000658, "2fe2s_c": -2.5e-05, "so4_c": -0.004126, "coa_c": -0.000168, "thf_c": -0.000223, "accoa_c": -0.000279, "nadh_c": -4.5e-05, "murein4px4p_p": -0.005448, "5mthf_c": -0.000223, "amet_c": -0.000223, "nh4_c": -0.012379, "lipopb_c": -3e-06, "btn_c": -2e-06, "mlthf_c": -0.000223, "q8h2_c": -0.000223, "gtp_c": -0.209121, "colipa_e": -0.008151, "ptrc_c": -0.03327, "clpn181_p": -0.00118, "cys__L_c": -0.088988, "utp_c": -0.140101, "mobd_c": -7e-06, "pg160_p": -0.004892, "glu__L_c": -0.255712, "pe160_p": -0.031798, "4fe4s_c": -0.000248, "pg160_c": -0.005707, "pe160_c": -0.012366, "dttp_c": -0.024805, "pro__L_c": -0.214798, "clpn161_p": -0.00229, "nad_c": -0.001787, "gly_c": -0.595297, "ca2_c": -0.004952, "mocogdp_c": -7e-06, "phe__L_c": -0.180021, "tyr__L_c": -0.133993, "murein4p4p_p": -0.005381, "murein3p3p_p": -0.001345, "nadph_c": -0.000335, "asn__L_c": -0.234232, "k_c": -0.18569, "h2o_c": -48.752916, "fe2_c": -0.006388, "pe181_p": -0.012747, "udcpdp_c": -5.5e-05, "thmpp_c": -0.000223, "chor_c": -0.000223, "arg__L_c": -0.28742, "h_c": 53.95, "pe181_c": -0.004957, "dctp_c": -0.025612, "trp__L_c": -0.055234, "malcoa_c": -3.1e-05, "clpn160_p": -0.002944, "dgtp_c": -0.025612, "adp_c": 53.95, "bmocogdp_c": -0.000116, "leu__L_c": -0.437778, "lys__L_c": -0.333448, "adocbl_c": -0.000223, "pg181_p": -0.001961, "glycogen_c": -0.154187, "pg181_c": -0.002288, "asp__L_c": -0.234232, "succoa_c": -9.8e-05, "pheme_c": -0.000223, "10fthf_c": -0.000223, "sheme_c": -0.000223, "zn2_c": -0.000324}, "objective_coefficient": 0.0, "variable_kind": "continuous", "id": "Ec_biomass_iJO1366_WT_53p95M", "gene_reaction_rule": ""}, {"subsystem": "", "name": "E. coli biomass objective function (iJO1366) - core - with 53.95 GAM estimate", "upper_bound": 1000.0, "lower_bound": 0.0, "notes": {}, "metabolites": {"mg2_c": -0.008675, "cys__L_c": -0.09158, "h2o_c": -48.601527, "pydx5p_c": -0.000223, "mobd_c": -7e-06, "pe161_p": -0.02106, "fe2_c": -0.006715, "glu__L_c": -0.26316, "tyr__L_c": -0.137896, "ni2_c": -0.000323, "utp_c": -0.144104, "pe160_p": -0.045946, "udcpdp_c": -5.5e-05, "thmpp_c": -0.000223, "pe161_c": -0.054154, "4fe4s_c": -0.00026, "ctp_c": -0.133508, "dctp_c": -0.027017, "pe160_c": -0.017868, "trp__L_c": -0.056843, "val__L_c": -0.423162, "cobalt2_c": -2.5e-05, "atp_c": -54.124831, "sheme_c": -0.000223, "datp_c": -0.026166, "mn2_c": -0.000691, "pro__L_c": -0.221055, "2fe2s_c": -2.6e-05, "murein5px4p_p": -0.013894, "asn__L_c": -0.241055, "so4_c": -0.004338, "ser__L_c": -0.215792, "dgtp_c": -0.027017, "coa_c": -0.000576, "thf_c": -0.000223, "adp_c": 53.95, "thr__L_c": -0.253687, "ribflv_c": -0.000223, "gly_c": -0.612638, "bmocogdp_c": -0.000122, "leu__L_c": -0.450531, "lys__L_c": -0.343161, "ca2_c": -0.005205, "phe__L_c": -0.185265, "ala__L_c": -0.513689, "ile__L_c": -0.290529, "nad_c": -0.001831, "nadp_c": -0.000447, "met__L_c": -0.153686, "cl_c": -0.005205, "amet_c": -0.000223, "dttp_c": -0.026166, "nh4_c": -0.013013, "gln__L_c": -0.26316, "cu2_c": -0.000709, "btn_c": -2e-06, "mlthf_c": -0.000223, "2ohph_c": -0.000223, "fe3_c": -0.007808, "asp__L_c": -0.241055, "ppi_c": 0.773903, "pheme_c": -0.000223, "10fthf_c": -0.000223, "his__L_c": -0.094738, "gtp_c": -0.215096, "kdo2lipid4_e": -0.019456, "arg__L_c": -0.295792, "k_c": -0.195193, "pi_c": 53.945662, "zn2_c": -0.000341, "fad_c": -0.000223, "h_c": 53.95}, "objective_coefficient": 1.0, "variable_kind": "continuous", "id": "Ec_biomass_iJO1366_core_53p95M", "gene_reaction_rule": ""}, {"subsystem": "", "name": "(R)-Propane-1,2-diol exchange", "upper_bound": 1000.0, "lower_bound": 0, "notes": {}, "metabolites": {"12ppd__R_e": -1.0}, "objective_coefficient": 0.0, "variable_kind": "continuous", "id": "EX_12ppd__R_e", "gene_reaction_rule": ""}, {"subsystem": "", "name": "(S)-Propane-1,2-diol exchange", "upper_bound": 1000.0, "lower_bound": 0, "notes": {}, "metabolites": {"12ppd__S_e": -1.0}, "objective_coefficient": 0.0, "variable_kind": "continuous", "id": "EX_12ppd__S_e", "gene_reaction_rule": ""}, {"subsystem": "", "name": "1,4-alpha-D-glucan exchange", "upper_bound": 1000.0, "lower_bound": 0, "notes": {}, "metabolites": {"14glucan_e": -1.0}, "objective_coefficient": 0.0, "variable_kind": "continuous", "id": "EX_14glucan_e", "gene_reaction_rule": ""}, {"subsystem": "", "name": "1,5-Diaminopentane exchange", "upper_bound": 1000.0, "lower_bound": 0, "notes": {}, "metabolites": {"15dap_e": -1.0}, "objective_coefficient": 0.0, "variable_kind": "continuous", "id": "EX_15dap_e", "gene_reaction_rule": ""}, {"subsystem": "", "name": "2',3'-Cyclic AMP exchange", "upper_bound": 1000.0, "lower_bound": 0, "notes": {}, "metabolites": {"23camp_e": -1.0}, "objective_coefficient": 0.0, "variable_kind": "continuous", "id": "EX_23camp_e", "gene_reaction_rule": ""}, {"subsystem": "", "name": "2',3'-Cyclic CMP exchange", "upper_bound": 1000.0, "lower_bound": 0, "notes": {}, "metabolites": {"23ccmp_e": -1.0}, "objective_coefficient": 0.0, "variable_kind": "continuous", "id": "EX_23ccmp_e", "gene_reaction_rule": ""}, {"subsystem": "", "name": "2',3'-Cyclic GMP exchange", "upper_bound": 1000.0, "lower_bound": 0, "notes": {}, "metabolites": {"23cgmp_e": -1.0}, "objective_coefficient": 0.0, "variable_kind": "continuous", "id": "EX_23cgmp_e", "gene_reaction_rule": ""}, {"subsystem": "", "name": "2',3'-Cyclic UMP exchange", "upper_bound": 1000.0, "lower_bound": 0, "notes": {}, "metabolites": {"23cump_e": -1.0}, "objective_coefficient": 0.0, "variable_kind": "continuous", "id": "EX_23cump_e", "gene_reaction_rule": ""}, {"subsystem": "", "name": "2,3-diaminopropionate exchange", "upper_bound": 1000.0, "lower_bound": 0, "notes": {}, "metabolites": {"23dappa_e": -1.0}, "objective_coefficient": 0.0, "variable_kind": "continuous", "id": "EX_23dappa_e", "gene_reaction_rule": ""}, {"subsystem": "", "name": "meso-2,6-Diaminoheptanedioate exchange", "upper_bound": 1000.0, "lower_bound": 0, "notes": {}, "metabolites": {"26dap__M_e": -1.0}, "objective_coefficient": 0.0, "variable_kind": "continuous", "id": "EX_26dap__M_e", "gene_reaction_rule": ""}, {"subsystem": "", "name": "2-Dehydro-3-deoxy-D-gluconate exchange", "upper_bound": 1000.0, "lower_bound": 0, "notes": {}, "metabolites": {"2ddglcn_e": -1.0}, "objective_coefficient": 0.0, "variable_kind": "continuous", "id": "EX_2ddglcn_e", "gene_reaction_rule": ""}, {"subsystem": "", "name": "3,4-Dihydroxyphenylacetaldehyde exchange", "upper_bound": 1000.0, "lower_bound": 0, "notes": {}, "metabolites": {"34dhpac_e": -1.0}, "objective_coefficient": 0.0, "variable_kind": "continuous", "id": "EX_34dhpac_e", "gene_reaction_rule": ""}, {"subsystem": "", "name": "3'-AMP exchange", "upper_bound": 1000.0, "lower_bound": 0, "notes": {}, "metabolites": {"3amp_e": -1.0}, "objective_coefficient": 0.0, "variable_kind": "continuous", "id": "EX_3amp_e", "gene_reaction_rule": ""}, {"subsystem": "", "name": "3'-cmp exchange", "upper_bound": 1000.0, "lower_bound": 0, "notes": {}, "metabolites": {"3cmp_e": -1.0}, "objective_coefficient": 0.0, "variable_kind": "continuous", "id": "EX_3cmp_e", "gene_reaction_rule": ""}, {"subsystem": "", "name": "3'-GMP exchange", "upper_bound": 1000.0, "lower_bound": 0, "notes": {}, "metabolites": {"3gmp_e": -1.0}, "objective_coefficient": 0.0, "variable_kind": "continuous", "id": "EX_3gmp_e", "gene_reaction_rule": ""}, {"subsystem": "", "name": "3-hydroxycinnamic acid exchange", "upper_bound": 1000.0, "lower_bound": 0, "notes": {}, "metabolites": {"3hcinnm_e": -1.0}, "objective_coefficient": 0.0, "variable_kind": "continuous", "id": "EX_3hcinnm_e", "gene_reaction_rule": ""}, {"subsystem": "", "name": "3-Hydroxypropanoate exchange", "upper_bound": 1000.0, "lower_bound": 0, "notes": {}, "metabolites": {"3hpp_e": -1.0}, "objective_coefficient": 0.0, "variable_kind": "continuous", "id": "EX_3hpp_e", "gene_reaction_rule": ""}, {"subsystem": "", "name": "3-(3-hydroxy-phenyl)propionate exchange", "upper_bound": 1000.0, "lower_bound": 0, "notes": {}, "metabolites": {"3hpppn_e": -1.0}, "objective_coefficient": 0.0, "variable_kind": "continuous", "id": "EX_3hpppn_e", "gene_reaction_rule": ""}, {"subsystem": "", "name": "3'-UMP exchange", "upper_bound": 1000.0, "lower_bound": 0, "notes": {}, "metabolites": {"3ump_e": -1.0}, "objective_coefficient": 0.0, "variable_kind": "continuous", "id": "EX_3ump_e", "gene_reaction_rule": ""}, {"subsystem": "", "name": "4-Aminobutanoate exchange", "upper_bound": 1000.0, "lower_bound": 0, "notes": {}, "metabolites": {"4abut_e": -1.0}, "objective_coefficient": 0.0, "variable_kind": "continuous", "id": "EX_4abut_e", "gene_reaction_rule": ""}, {"subsystem": "", "name": "4-Hydroxyphenylacetaldehyde exchange", "upper_bound": 1000.0, "lower_bound": 0, "notes": {}, "metabolites": {"4hoxpacd_e": -1.0}, "objective_coefficient": 0.0, "variable_kind": "continuous", "id": "EX_4hoxpacd_e", "gene_reaction_rule": ""}, {"subsystem": "", "name": "5-Dehydro-D-gluconate exchange", "upper_bound": 1000.0, "lower_bound": 0, "notes": {}, "metabolites": {"5dglcn_e": -1.0}, "objective_coefficient": 0.0, "variable_kind": "continuous", "id": "EX_5dglcn_e", "gene_reaction_rule": ""}, {"subsystem": "", "name": "5-Methylthio-D-ribose exchange", "upper_bound": 1000.0, "lower_bound": 0, "notes": {}, "metabolites": {"5mtr_e": -1.0}, "objective_coefficient": 0.0, "variable_kind": "continuous", "id": "EX_5mtr_e", "gene_reaction_rule": ""}, {"subsystem": "", "name": "L-alanine-D-glutamate exchange", "upper_bound": 1000.0, "lower_bound": 0, "notes": {}, "metabolites": {"LalaDglu_e": -1.0}, "objective_coefficient": 0.0, "variable_kind": "continuous", "id": "EX_LalaDglu_e", "gene_reaction_rule": ""}, {"subsystem": "", "name": "L-alanine-D-glutamate-meso-2,6-diaminoheptanedioate exchange", "upper_bound": 1000.0, "lower_bound": 0, "notes": {}, "metabolites": {"LalaDgluMdap_e": -1.0}, "objective_coefficient": 0.0, "variable_kind": "continuous", "id": "EX_LalaDgluMdap_e", "gene_reaction_rule": ""}, {"subsystem": "", "name": "L-alanine-D-glutamate-meso-2,6-diaminoheptanedioate-D-alanine exchange", "upper_bound": 1000.0, "lower_bound": 0, "notes": {}, "metabolites": {"LalaDgluMdapDala_e": -1.0}, "objective_coefficient": 0.0, "variable_kind": "continuous", "id": "EX_LalaDgluMdapDala_e", "gene_reaction_rule": ""}, {"subsystem": "", "name": "L-alanine-L-glutamate exchange", "upper_bound": 1000.0, "lower_bound": 0, "notes": {}, "metabolites": {"LalaLglu_e": -1.0}, "objective_coefficient": 0.0, "variable_kind": "continuous", "id": "EX_LalaLglu_e", "gene_reaction_rule": ""}, {"subsystem": "", "name": "Acetate exchange", "upper_bound": 1000.0, "lower_bound": 0, "notes": {}, "metabolites": {"ac_e": -1.0}, "objective_coefficient": 0.0, "variable_kind": "continuous", "id": "EX_ac_e", "gene_reaction_rule": ""}, {"subsystem": "", "name": "Acetoacetate exchange", "upper_bound": 1000.0, "lower_bound": 0, "notes": {}, "metabolites": {"acac_e": -1.0}, "objective_coefficient": 0.0, "variable_kind": "continuous", "id": "EX_acac_e", "gene_reaction_rule": ""}, {"subsystem": "", "name": "Acetaldehyde exchange", "upper_bound": 1000.0, "lower_bound": 0, "notes": {}, "metabolites": {"acald_e": -1.0}, "objective_coefficient": 0.0, "variable_kind": "continuous", "id": "EX_acald_e", "gene_reaction_rule": ""}, {"subsystem": "", "name": "N-Acetyl-D-galactosamine exchange", "upper_bound": 1000.0, "lower_bound": 0, "notes": {}, "metabolites": {"acgal_e": -1.0}, "objective_coefficient": 0.0, "variable_kind": "continuous", "id": "EX_acgal_e", "gene_reaction_rule": ""}, {"subsystem": "", "name": "N-Acetyl-D-galactosamine 1-phosphate exchange", "upper_bound": 1000.0, "lower_bound": 0, "notes": {}, "metabolites": {"acgal1p_e": -1.0}, "objective_coefficient": 0.0, "variable_kind": "continuous", "id": "EX_acgal1p_e", "gene_reaction_rule": ""}, {"subsystem": "", "name": "N-Acetyl-D-glucosamine exchange", "upper_bound": 1000.0, "lower_bound": 0, "notes": {}, "metabolites": {"acgam_e": -1.0}, "objective_coefficient": 0.0, "variable_kind": "continuous", "id": "EX_acgam_e", "gene_reaction_rule": ""}, {"subsystem": "", "name": "N-Acetyl-D-glucosamine 1-phosphate exchange", "upper_bound": 1000.0, "lower_bound": 0, "notes": {}, "metabolites": {"acgam1p_e": -1.0}, "objective_coefficient": 0.0, "variable_kind": "continuous", "id": "EX_acgam1p_e", "gene_reaction_rule": ""}, {"subsystem": "", "name": "N-Acetyl-D-mannosamine exchange", "upper_bound": 1000.0, "lower_bound": 0, "notes": {}, "metabolites": {"acmana_e": -1.0}, "objective_coefficient": 0.0, "variable_kind": "continuous", "id": "EX_acmana_e", "gene_reaction_rule": ""}, {"subsystem": "", "name": "N-Acetylmuramate exchange", "upper_bound": 1000.0, "lower_bound": 0, "notes": {}, "metabolites": {"acmum_e": -1.0}, "objective_coefficient": 0.0, "variable_kind": "continuous", "id": "EX_acmum_e", "gene_reaction_rule": ""}, {"subsystem": "", "name": "N-Acetylneuraminate exchange", "upper_bound": 1000.0, "lower_bound": 0, "notes": {}, "metabolites": {"acnam_e": -1.0}, "objective_coefficient": 0.0, "variable_kind": "continuous", "id": "EX_acnam_e", "gene_reaction_rule": ""}, {"subsystem": "", "name": "4-Amino-4-deoxy-L-arabinose modified core oligosaccharide lipid A exchange", "upper_bound": 1000.0, "lower_bound": 0, "notes": {}, "metabolites": {"acolipa_e": -1.0}, "objective_coefficient": 0.0, "variable_kind": "continuous", "id": "EX_acolipa_e", "gene_reaction_rule": ""}, {"subsystem": "", "name": "O-Acetyl-L-serine exchange", "upper_bound": 1000.0, "lower_bound": 0, "notes": {}, "metabolites": {"acser_e": -1.0}, "objective_coefficient": 0.0, "variable_kind": "continuous", "id": "EX_acser_e", "gene_reaction_rule": ""}, {"subsystem": "", "name": "Adenine exchange", "upper_bound": 1000.0, "lower_bound": 0, "notes": {}, "metabolites": {"ade_e": -1.0}, "objective_coefficient": 0.0, "variable_kind": "continuous", "id": "EX_ade_e", "gene_reaction_rule": ""}, {"subsystem": "", "name": "Adenosine exchange", "upper_bound": 1000.0, "lower_bound": 0, "notes": {}, "metabolites": {"adn_e": -1.0}, "objective_coefficient": 0.0, "variable_kind": "continuous", "id": "EX_adn_e", "gene_reaction_rule": ""}, {"subsystem": "", "name": "Adenosylcobalamin exchange", "upper_bound": 1000.0, "lower_bound": 0, "notes": {}, "metabolites": {"adocbl_e": -1.0}, "objective_coefficient": 0.0, "variable_kind": "continuous", "id": "EX_adocbl_e", "gene_reaction_rule": ""}, {"subsystem": "", "name": "silver exchange", "upper_bound": 1000.0, "lower_bound": 0.0, "notes": {}, "metabolites": {"ag_e": -1.0}, "objective_coefficient": 0.0, "variable_kind": "continuous", "id": "EX_ag_e", "gene_reaction_rule": ""}, {"subsystem": "", "name": "Agmatine exchange", "upper_bound": 1000.0, "lower_bound": 0, "notes": {}, "metabolites": {"agm_e": -1.0}, "objective_coefficient": 0.0, "variable_kind": "continuous", "id": "EX_agm_e", "gene_reaction_rule": ""}, {"subsystem": "", "name": "2-Oxoglutarate exchange", "upper_bound": 1000.0, "lower_bound": 0, "notes": {}, "metabolites": {"akg_e": -1.0}, "objective_coefficient": 0.0, "variable_kind": "continuous", "id": "EX_akg_e", "gene_reaction_rule": ""}, {"subsystem": "", "name": "beta-Alanine exchange", "upper_bound": 1000.0, "lower_bound": 0, "notes": {}, "metabolites": {"ala__B_e": -1.0}, "objective_coefficient": 0.0, "variable_kind": "continuous", "id": "EX_ala__B_e", "gene_reaction_rule": ""}, {"subsystem": "", "name": "D-Alanine exchange", "upper_bound": 1000.0, "lower_bound": 0, "notes": {}, "metabolites": {"ala__D_e": -1.0}, "objective_coefficient": 0.0, "variable_kind": "continuous", "id": "EX_ala__D_e", "gene_reaction_rule": ""}, {"subsystem": "", "name": "L-Alanine exchange", "upper_bound": 1000.0, "lower_bound": 0, "notes": {}, "metabolites": {"ala__L_e": -1.0}, "objective_coefficient": 0.0, "variable_kind": "continuous", "id": "EX_ala__L_e", "gene_reaction_rule": ""}, {"subsystem": "", "name": "D-Alanyl-D-alanine exchange", "upper_bound": 1000.0, "lower_bound": 0, "notes": {}, "metabolites": {"alaala_e": -1.0}, "objective_coefficient": 0.0, "variable_kind": "continuous", "id": "EX_alaala_e", "gene_reaction_rule": ""}, {"subsystem": "", "name": "D-Allose exchange", "upper_bound": 1000.0, "lower_bound": 0, "notes": {}, "metabolites": {"all__D_e": -1.0}, "objective_coefficient": 0.0, "variable_kind": "continuous", "id": "EX_all__D_e", "gene_reaction_rule": ""}, {"subsystem": "", "name": "Allantoin exchange", "upper_bound": 1000.0, "lower_bound": 0, "notes": {}, "metabolites": {"alltn_e": -1.0}, "objective_coefficient": 0.0, "variable_kind": "continuous", "id": "EX_alltn_e", "gene_reaction_rule": ""}, {"subsystem": "", "name": "AMP exchange", "upper_bound": 1000.0, "lower_bound": 0, "notes": {}, "metabolites": {"amp_e": -1.0}, "objective_coefficient": 0.0, "variable_kind": "continuous", "id": "EX_amp_e", "gene_reaction_rule": ""}, {"subsystem": "", "name": "N-Acetyl-D-glucosamine(anhydrous)N-Acetylmuramic acid exchange", "upper_bound": 1000.0, "lower_bound": 0, "notes": {}, "metabolites": {"anhgm_e": -1.0}, "objective_coefficient": 0.0, "variable_kind": "continuous", "id": "EX_anhgm_e", "gene_reaction_rule": ""}, {"subsystem": "", "name": "L-Arabinose exchange", "upper_bound": 1000.0, "lower_bound": 0, "notes": {}, "metabolites": {"arab__L_e": -1.0}, "objective_coefficient": 0.0, "variable_kind": "continuous", "id": "EX_arab__L_e", "gene_reaction_rule": ""}, {"subsystem": "", "name": "Arbutin exchange", "upper_bound": 1000.0, "lower_bound": 0, "notes": {}, "metabolites": {"arbt_e": -1.0}, "objective_coefficient": 0.0, "variable_kind": "continuous", "id": "EX_arbt_e", "gene_reaction_rule": ""}, {"subsystem": "", "name": "aerobactin minus Fe3 exchange", "upper_bound": 1000.0, "lower_bound": 0, "notes": {}, "metabolites": {"arbtn_e": -1.0}, "objective_coefficient": 0.0, "variable_kind": "continuous", "id": "EX_arbtn_e", "gene_reaction_rule": ""}, {"subsystem": "", "name": "Aerobactin exchange", "upper_bound": 1000.0, "lower_bound": 0, "notes": {}, "metabolites": {"arbtn__fe3_e": -1.0}, "objective_coefficient": 0.0, "variable_kind": "continuous", "id": "EX_arbtn__fe3_e", "gene_reaction_rule": ""}, {"subsystem": "", "name": "L-Arginine exchange", "upper_bound": 1000.0, "lower_bound": 0, "notes": {}, "metabolites": {"arg__L_e": -1.0}, "objective_coefficient": 0.0, "variable_kind": "continuous", "id": "EX_arg__L_e", "gene_reaction_rule": ""}, {"subsystem": "", "name": "L-Ascorbate exchange", "upper_bound": 1000.0, "lower_bound": 0, "notes": {}, "metabolites": {"ascb__L_e": -1.0}, "objective_coefficient": 0.0, "variable_kind": "continuous", "id": "EX_ascb__L_e", "gene_reaction_rule": ""}, {"subsystem": "", "name": "L-Asparagine exchange", "upper_bound": 1000.0, "lower_bound": 0, "notes": {}, "metabolites": {"asn__L_e": -1.0}, "objective_coefficient": 0.0, "variable_kind": "continuous", "id": "EX_asn__L_e", "gene_reaction_rule": ""}, {"subsystem": "", "name": "arsenite exchange", "upper_bound": 1000.0, "lower_bound": 0.0, "notes": {}, "metabolites": {"aso3_e": -1.0}, "objective_coefficient": 0.0, "variable_kind": "continuous", "id": "EX_aso3_e", "gene_reaction_rule": ""}, {"subsystem": "", "name": "L-Aspartate exchange", "upper_bound": 1000.0, "lower_bound": 0, "notes": {}, "metabolites": {"asp__L_e": -1.0}, "objective_coefficient": 0.0, "variable_kind": "continuous", "id": "EX_asp__L_e", "gene_reaction_rule": ""}, {"subsystem": "", "name": "Biotin exchange", "upper_bound": 1000.0, "lower_bound": 0, "notes": {}, "metabolites": {"btn_e": -1.0}, "objective_coefficient": 0.0, "variable_kind": "continuous", "id": "EX_btn_e", "gene_reaction_rule": ""}, {"subsystem": "", "name": "Butyrate (n-C4:0) exchange", "upper_bound": 1000.0, "lower_bound": 0, "notes": {}, "metabolites": {"but_e": -1.0}, "objective_coefficient": 0.0, "variable_kind": "continuous", "id": "EX_but_e", "gene_reaction_rule": ""}, {"subsystem": "", "name": "butanesulfonate exchange", "upper_bound": 1000.0, "lower_bound": 0, "notes": {}, "metabolites": {"butso3_e": -1.0}, "objective_coefficient": 0.0, "variable_kind": "continuous", "id": "EX_butso3_e", "gene_reaction_rule": ""}, {"subsystem": "", "name": "Calcium exchange", "upper_bound": 1000.0, "lower_bound": -1000.0, "notes": {}, "metabolites": {"ca2_e": -1.0}, "objective_coefficient": 0.0, "variable_kind": "continuous", "id": "EX_ca2_e", "gene_reaction_rule": ""}, {"subsystem": "", "name": "Cobinamide exchange", "upper_bound": 1000.0, "lower_bound": 0, "notes": {}, "metabolites": {"cbi_e": -1.0}, "objective_coefficient": 0.0, "variable_kind": "continuous", "id": "EX_cbi_e", "gene_reaction_rule": ""}, {"subsystem": "", "name": "Cob(I)alamin exchange", "upper_bound": 1000.0, "lower_bound": 0, "notes": {}, "metabolites": {"cbl1_e": -1.0}, "objective_coefficient": 0.0, "variable_kind": "continuous", "id": "EX_cbl1_e", "gene_reaction_rule": ""}, {"subsystem": "", "name": "Cadmium exchange", "upper_bound": 1000.0, "lower_bound": 0.0, "notes": {}, "metabolites": {"cd2_e": -1.0}, "objective_coefficient": 0.0, "variable_kind": "continuous", "id": "EX_cd2_e", "gene_reaction_rule": ""}, {"subsystem": "", "name": "Cys-Gly exchange", "upper_bound": 1000.0, "lower_bound": 0, "notes": {}, "metabolites": {"cgly_e": -1.0}, "objective_coefficient": 0.0, "variable_kind": "continuous", "id": "EX_cgly_e", "gene_reaction_rule": ""}, {"subsystem": "", "name": "Choline exchange", "upper_bound": 1000.0, "lower_bound": 0, "notes": {}, "metabolites": {"chol_e": -1.0}, "objective_coefficient": 0.0, "variable_kind": "continuous", "id": "EX_chol_e", "gene_reaction_rule": ""}, {"subsystem": "", "name": "chitobiose exchange", "upper_bound": 1000.0, "lower_bound": 0, "notes": {}, "metabolites": {"chtbs_e": -1.0}, "objective_coefficient": 0.0, "variable_kind": "continuous", "id": "EX_chtbs_e", "gene_reaction_rule": ""}, {"subsystem": "", "name": "Citrate exchange", "upper_bound": 1000.0, "lower_bound": 0, "notes": {}, "metabolites": {"cit_e": -1.0}, "objective_coefficient": 0.0, "variable_kind": "continuous", "id": "EX_cit_e", "gene_reaction_rule": ""}, {"subsystem": "", "name": "Chloride exchange", "upper_bound": 1000.0, "lower_bound": -1000.0, "notes": {}, "metabolites": {"cl_e": -1.0}, "objective_coefficient": 0.0, "variable_kind": "continuous", "id": "EX_cl_e", "gene_reaction_rule": ""}, {"subsystem": "", "name": "Chloramphenicol exchange", "upper_bound": 1000.0, "lower_bound": 0, "notes": {}, "metabolites": {"cm_e": -1.0}, "objective_coefficient": 0.0, "variable_kind": "continuous", "id": "EX_cm_e", "gene_reaction_rule": ""}, {"subsystem": "", "name": "CMP exchange", "upper_bound": 1000.0, "lower_bound": 0, "notes": {}, "metabolites": {"cmp_e": -1.0}, "objective_coefficient": 0.0, "variable_kind": "continuous", "id": "EX_cmp_e", "gene_reaction_rule": ""}, {"subsystem": "", "name": "CO2 exchange", "upper_bound": 1000.0, "lower_bound": 0, "notes": {}, "metabolites": {"co2_e": -1.0}, "objective_coefficient": 0.0, "variable_kind": "continuous", "id": "EX_co2_e", "gene_reaction_rule": ""}, {"subsystem": "", "name": "Co2+ exchange", "upper_bound": 1000.0, "lower_bound": -1000.0, "notes": {}, "metabolites": {"cobalt2_e": -1.0}, "objective_coefficient": 0.0, "variable_kind": "continuous", "id": "EX_cobalt2_e", "gene_reaction_rule": ""}, {"subsystem": "", "name": "core oligosaccharide lipid A exchange", "upper_bound": 1000.0, "lower_bound": 0, "notes": {}, "metabolites": {"colipa_e": -1.0}, "objective_coefficient": 0.0, "variable_kind": "continuous", "id": "EX_colipa_e", "gene_reaction_rule": ""}, {"subsystem": "", "name": "core oligosaccharide lipid A diphosphate exchange", "upper_bound": 1000.0, "lower_bound": 0, "notes": {}, "metabolites": {"colipap_e": -1.0}, "objective_coefficient": 0.0, "variable_kind": "continuous", "id": "EX_colipap_e", "gene_reaction_rule": ""}, {"subsystem": "", "name": "coprogen exchange", "upper_bound": 1000.0, "lower_bound": 0, "notes": {}, "metabolites": {"cpgn_e": -1.0}, "objective_coefficient": 0.0, "variable_kind": "continuous", "id": "EX_cpgn_e", "gene_reaction_rule": ""}, {"subsystem": "", "name": "coprogen unloaded (no Fe(III)) exchange", "upper_bound": 1000.0, "lower_bound": 0, "notes": {}, "metabolites": {"cpgn__un_e": -1.0}, "objective_coefficient": 0.0, "variable_kind": "continuous", "id": "EX_cpgn__un_e", "gene_reaction_rule": ""}, {"subsystem": "", "name": "L-Carnitine exchange", "upper_bound": 1000.0, "lower_bound": 0, "notes": {}, "metabolites": {"crn_e": -1.0}, "objective_coefficient": 0.0, "variable_kind": "continuous", "id": "EX_crn_e", "gene_reaction_rule": ""}, {"subsystem": "", "name": "D-carnitine exchange", "upper_bound": 1000.0, "lower_bound": 0, "notes": {}, "metabolites": {"crn__D_e": -1.0}, "objective_coefficient": 0.0, "variable_kind": "continuous", "id": "EX_crn__D_e", "gene_reaction_rule": ""}, {"subsystem": "", "name": "Cytosine exchange", "upper_bound": 1000.0, "lower_bound": 0, "notes": {}, "metabolites": {"csn_e": -1.0}, "objective_coefficient": 0.0, "variable_kind": "continuous", "id": "EX_csn_e", "gene_reaction_rule": ""}, {"subsystem": "", "name": "Cu+ exchange", "upper_bound": 1000.0, "lower_bound": 0.0, "notes": {}, "metabolites": {"cu_e": -1.0}, "objective_coefficient": 0.0, "variable_kind": "continuous", "id": "EX_cu_e", "gene_reaction_rule": ""}, {"subsystem": "", "name": "Cu2+ exchange", "upper_bound": 1000.0, "lower_bound": -1000.0, "notes": {}, "metabolites": {"cu2_e": -1.0}, "objective_coefficient": 0.0, "variable_kind": "continuous", "id": "EX_cu2_e", "gene_reaction_rule": ""}, {"subsystem": "", "name": "Hydrogen cyanide exchange", "upper_bound": 1000.0, "lower_bound": 0, "notes": {}, "metabolites": {"cyan_e": -1.0}, "objective_coefficient": 0.0, "variable_kind": "continuous", "id": "EX_cyan_e", "gene_reaction_rule": ""}, {"subsystem": "", "name": "Cyanate exchange", "upper_bound": 1000.0, "lower_bound": 0, "notes": {}, "metabolites": {"cynt_e": -1.0}, "objective_coefficient": 0.0, "variable_kind": "continuous", "id": "EX_cynt_e", "gene_reaction_rule": ""}, {"subsystem": "", "name": "D-Cysteine exchange", "upper_bound": 1000.0, "lower_bound": 0, "notes": {}, "metabolites": {"cys__D_e": -1.0}, "objective_coefficient": 0.0, "variable_kind": "continuous", "id": "EX_cys__D_e", "gene_reaction_rule": ""}, {"subsystem": "", "name": "L-Cysteine exchange", "upper_bound": 1000.0, "lower_bound": 0, "notes": {}, "metabolites": {"cys__L_e": -1.0}, "objective_coefficient": 0.0, "variable_kind": "continuous", "id": "EX_cys__L_e", "gene_reaction_rule": ""}, {"subsystem": "", "name": "Cytidine exchange", "upper_bound": 1000.0, "lower_bound": 0, "notes": {}, "metabolites": {"cytd_e": -1.0}, "objective_coefficient": 0.0, "variable_kind": "continuous", "id": "EX_cytd_e", "gene_reaction_rule": ""}, {"subsystem": "", "name": "Deoxyadenosine exchange", "upper_bound": 1000.0, "lower_bound": 0, "notes": {}, "metabolites": {"dad__2_e": -1.0}, "objective_coefficient": 0.0, "variable_kind": "continuous", "id": "EX_dad__2_e", "gene_reaction_rule": ""}, {"subsystem": "", "name": "dAMP exchange", "upper_bound": 1000.0, "lower_bound": 0, "notes": {}, "metabolites": {"damp_e": -1.0}, "objective_coefficient": 0.0, "variable_kind": "continuous", "id": "EX_damp_e", "gene_reaction_rule": ""}, {"subsystem": "", "name": "Decanoate (n-C10:0) exchange", "upper_bound": 1000.0, "lower_bound": 0, "notes": {}, "metabolites": {"dca_e": -1.0}, "objective_coefficient": 0.0, "variable_kind": "continuous", "id": "EX_dca_e", "gene_reaction_rule": ""}, {"subsystem": "", "name": "dCMP exchange", "upper_bound": 1000.0, "lower_bound": 0, "notes": {}, "metabolites": {"dcmp_e": -1.0}, "objective_coefficient": 0.0, "variable_kind": "continuous", "id": "EX_dcmp_e", "gene_reaction_rule": ""}, {"subsystem": "", "name": "Deoxycytidine exchange", "upper_bound": 1000.0, "lower_bound": 0, "notes": {}, "metabolites": {"dcyt_e": -1.0}, "objective_coefficient": 0.0, "variable_kind": "continuous", "id": "EX_dcyt_e", "gene_reaction_rule": ""}, {"subsystem": "", "name": "Dodecanoate (n-C12:0) exchange", "upper_bound": 1000.0, "lower_bound": 0, "notes": {}, "metabolites": {"ddca_e": -1.0}, "objective_coefficient": 0.0, "variable_kind": "continuous", "id": "EX_ddca_e", "gene_reaction_rule": ""}, {"subsystem": "", "name": "dGMP exchange", "upper_bound": 1000.0, "lower_bound": 0, "notes": {}, "metabolites": {"dgmp_e": -1.0}, "objective_coefficient": 0.0, "variable_kind": "continuous", "id": "EX_dgmp_e", "gene_reaction_rule": ""}, {"subsystem": "", "name": "Deoxyguanosine exchange", "upper_bound": 1000.0, "lower_bound": 0, "notes": {}, "metabolites": {"dgsn_e": -1.0}, "objective_coefficient": 0.0, "variable_kind": "continuous", "id": "EX_dgsn_e", "gene_reaction_rule": ""}, {"subsystem": "", "name": "Dihydroxyacetone exchange", "upper_bound": 1000.0, "lower_bound": 0, "notes": {}, "metabolites": {"dha_e": -1.0}, "objective_coefficient": 0.0, "variable_kind": "continuous", "id": "EX_dha_e", "gene_reaction_rule": ""}, {"subsystem": "", "name": "dIMP exchange", "upper_bound": 1000.0, "lower_bound": 0, "notes": {}, "metabolites": {"dimp_e": -1.0}, "objective_coefficient": 0.0, "variable_kind": "continuous", "id": "EX_dimp_e", "gene_reaction_rule": ""}, {"subsystem": "", "name": "Deoxyinosine exchange", "upper_bound": 1000.0, "lower_bound": 0, "notes": {}, "metabolites": {"din_e": -1.0}, "objective_coefficient": 0.0, "variable_kind": "continuous", "id": "EX_din_e", "gene_reaction_rule": ""}, {"subsystem": "", "name": "Dimethyl sulfide exchange", "upper_bound": 1000.0, "lower_bound": 0, "notes": {}, "metabolites": {"dms_e": -1.0}, "objective_coefficient": 0.0, "variable_kind": "continuous", "id": "EX_dms_e", "gene_reaction_rule": ""}, {"subsystem": "", "name": "Dimethyl sulfoxide exchange", "upper_bound": 1000.0, "lower_bound": 0, "notes": {}, "metabolites": {"dmso_e": -1.0}, "objective_coefficient": 0.0, "variable_kind": "continuous", "id": "EX_dmso_e", "gene_reaction_rule": ""}, {"subsystem": "", "name": "Dopamine exchange", "upper_bound": 1000.0, "lower_bound": 0, "notes": {}, "metabolites": {"dopa_e": -1.0}, "objective_coefficient": 0.0, "variable_kind": "continuous", "id": "EX_dopa_e", "gene_reaction_rule": ""}, {"subsystem": "", "name": "doxorubicin exchange", "upper_bound": 1000.0, "lower_bound": 0, "notes": {}, "metabolites": {"doxrbcn_e": -1.0}, "objective_coefficient": 0.0, "variable_kind": "continuous", "id": "EX_doxrbcn_e", "gene_reaction_rule": ""}, {"subsystem": "", "name": "dTMP exchange", "upper_bound": 1000.0, "lower_bound": 0, "notes": {}, "metabolites": {"dtmp_e": -1.0}, "objective_coefficient": 0.0, "variable_kind": "continuous", "id": "EX_dtmp_e", "gene_reaction_rule": ""}, {"subsystem": "", "name": "dUMP exchange", "upper_bound": 1000.0, "lower_bound": 0, "notes": {}, "metabolites": {"dump_e": -1.0}, "objective_coefficient": 0.0, "variable_kind": "continuous", "id": "EX_dump_e", "gene_reaction_rule": ""}, {"subsystem": "", "name": "Deoxyuridine exchange", "upper_bound": 1000.0, "lower_bound": 0, "notes": {}, "metabolites": {"duri_e": -1.0}, "objective_coefficient": 0.0, "variable_kind": "continuous", "id": "EX_duri_e", "gene_reaction_rule": ""}, {"subsystem": "", "name": "(enterobacterial common antigen)x4 core oligosaccharide lipid A exchange", "upper_bound": 1000.0, "lower_bound": 0, "notes": {}, "metabolites": {"eca4colipa_e": -1.0}, "objective_coefficient": 0.0, "variable_kind": "continuous", "id": "EX_eca4colipa_e", "gene_reaction_rule": ""}, {"subsystem": "", "name": "phosphoethanolamine KDO(2)-lipid (A) exchange", "upper_bound": 1000.0, "lower_bound": 0, "notes": {}, "metabolites": {"enlipa_e": -1.0}, "objective_coefficient": 0.0, "variable_kind": "continuous", "id": "EX_enlipa_e", "gene_reaction_rule": ""}, {"subsystem": "", "name": "Enterochelin exchange", "upper_bound": 1000.0, "lower_bound": 0, "notes": {}, "metabolites": {"enter_e": -1.0}, "objective_coefficient": 0.0, "variable_kind": "continuous", "id": "EX_enter_e", "gene_reaction_rule": ""}, {"subsystem": "", "name": "Ethanolamine exchange", "upper_bound": 1000.0, "lower_bound": 0, "notes": {}, "metabolites": {"etha_e": -1.0}, "objective_coefficient": 0.0, "variable_kind": "continuous", "id": "EX_etha_e", "gene_reaction_rule": ""}, {"subsystem": "", "name": "ethanesulfonate exchange", "upper_bound": 1000.0, "lower_bound": 0, "notes": {}, "metabolites": {"ethso3_e": -1.0}, "objective_coefficient": 0.0, "variable_kind": "continuous", "id": "EX_ethso3_e", "gene_reaction_rule": ""}, {"subsystem": "", "name": "Ethanol exchange", "upper_bound": 1000.0, "lower_bound": 0, "notes": {}, "metabolites": {"etoh_e": -1.0}, "objective_coefficient": 0.0, "variable_kind": "continuous", "id": "EX_etoh_e", "gene_reaction_rule": ""}, {"subsystem": "", "name": "D-fructose 6-phosphate exchange", "upper_bound": 1000.0, "lower_bound": 0, "notes": {}, "metabolites": {"f6p_e": -1.0}, "objective_coefficient": 0.0, "variable_kind": "continuous", "id": "EX_f6p_e", "gene_reaction_rule": ""}, {"subsystem": "", "name": "Formaldehyde exchange", "upper_bound": 1000.0, "lower_bound": 0, "notes": {}, "metabolites": {"fald_e": -1.0}, "objective_coefficient": 0.0, "variable_kind": "continuous", "id": "EX_fald_e", "gene_reaction_rule": ""}, {"subsystem": "", "name": "Fe2+ exchange", "upper_bound": 1000.0, "lower_bound": -1000.0, "notes": {}, "metabolites": {"fe2_e": -1.0}, "objective_coefficient": 0.0, "variable_kind": "continuous", "id": "EX_fe2_e", "gene_reaction_rule": ""}, {"subsystem": "", "name": "Fe3+ exchange", "upper_bound": 1000.0, "lower_bound": -1000.0, "notes": {}, "metabolites": {"fe3_e": -1.0}, "objective_coefficient": 0.0, "variable_kind": "continuous", "id": "EX_fe3_e", "gene_reaction_rule": ""}, {"subsystem": "", "name": "Fe(III)dicitrate exchange", "upper_bound": 1000.0, "lower_bound": 0, "notes": {}, "metabolites": {"fe3dcit_e": -1.0}, "objective_coefficient": 0.0, "variable_kind": "continuous", "id": "EX_fe3dcit_e", "gene_reaction_rule": ""}, {"subsystem": "", "name": "ferric 2,3-dihydroxybenzoylserine exchange", "upper_bound": 1000.0, "lower_bound": 0, "notes": {}, "metabolites": {"fe3dhbzs_e": -1.0}, "objective_coefficient": 0.0, "variable_kind": "continuous", "id": "EX_fe3dhbzs_e", "gene_reaction_rule": ""}, {"subsystem": "", "name": "Fe(III)hydroxamate exchange", "upper_bound": 1000.0, "lower_bound": 0, "notes": {}, "metabolites": {"fe3hox_e": -1.0}, "objective_coefficient": 0.0, "variable_kind": "continuous", "id": "EX_fe3hox_e", "gene_reaction_rule": ""}, {"subsystem": "", "name": "Fe(III)hydoxamate, unloaded exchange", "upper_bound": 1000.0, "lower_bound": 0, "notes": {}, "metabolites": {"fe3hox__un_e": -1.0}, "objective_coefficient": 0.0, "variable_kind": "continuous", "id": "EX_fe3hox__un_e", "gene_reaction_rule": ""}, {"subsystem": "", "name": "Ferrichrome exchange", "upper_bound": 1000.0, "lower_bound": 0, "notes": {}, "metabolites": {"fecrm_e": -1.0}, "objective_coefficient": 0.0, "variable_kind": "continuous", "id": "EX_fecrm_e", "gene_reaction_rule": ""}, {"subsystem": "", "name": "Ferrichrome minus Fe(III) exchange", "upper_bound": 1000.0, "lower_bound": 0, "notes": {}, "metabolites": {"fecrm__un_e": -1.0}, "objective_coefficient": 0.0, "variable_kind": "continuous", "id": "EX_fecrm__un_e", "gene_reaction_rule": ""}, {"subsystem": "", "name": "Fe-enterobactin exchange", "upper_bound": 1000.0, "lower_bound": 0, "notes": {}, "metabolites": {"feenter_e": -1.0}, "objective_coefficient": 0.0, "variable_kind": "continuous", "id": "EX_feenter_e", "gene_reaction_rule": ""}, {"subsystem": "", "name": "ferroxamine exchange", "upper_bound": 1000.0, "lower_bound": 0, "notes": {}, "metabolites": {"feoxam_e": -1.0}, "objective_coefficient": 0.0, "variable_kind": "continuous", "id": "EX_feoxam_e", "gene_reaction_rule": ""}, {"subsystem": "", "name": "ferroxamine minus Fe(3) exchange", "upper_bound": 1000.0, "lower_bound": 0, "notes": {}, "metabolites": {"feoxam__un_e": -1.0}, "objective_coefficient": 0.0, "variable_kind": "continuous", "id": "EX_feoxam__un_e", "gene_reaction_rule": ""}, {"subsystem": "", "name": "Formate exchange", "upper_bound": 1000.0, "lower_bound": 0, "notes": {}, "metabolites": {"for_e": -1.0}, "objective_coefficient": 0.0, "variable_kind": "continuous", "id": "EX_for_e", "gene_reaction_rule": ""}, {"subsystem": "", "name": "D-Fructose exchange", "upper_bound": 1000.0, "lower_bound": 0, "notes": {}, "metabolites": {"fru_e": -1.0}, "objective_coefficient": 0.0, "variable_kind": "continuous", "id": "EX_fru_e", "gene_reaction_rule": ""}, {"subsystem": "", "name": "fructoselysine exchange", "upper_bound": 1000.0, "lower_bound": 0, "notes": {}, "metabolites": {"frulys_e": -1.0}, "objective_coefficient": 0.0, "variable_kind": "continuous", "id": "EX_frulys_e", "gene_reaction_rule": ""}, {"subsystem": "", "name": "D-Fructuronate exchange", "upper_bound": 1000.0, "lower_bound": 0, "notes": {}, "metabolites": {"fruur_e": -1.0}, "objective_coefficient": 0.0, "variable_kind": "continuous", "id": "EX_fruur_e", "gene_reaction_rule": ""}, {"subsystem": "", "name": "L-Fucose exchange", "upper_bound": 1000.0, "lower_bound": 0, "notes": {}, "metabolites": {"fuc__L_e": -1.0}, "objective_coefficient": 0.0, "variable_kind": "continuous", "id": "EX_fuc__L_e", "gene_reaction_rule": ""}, {"subsystem": "", "name": "Fumarate exchange", "upper_bound": 1000.0, "lower_bound": 0, "notes": {}, "metabolites": {"fum_e": -1.0}, "objective_coefficient": 0.0, "variable_kind": "continuous", "id": "EX_fum_e", "gene_reaction_rule": ""}, {"subsystem": "", "name": "fusidic acid exchange", "upper_bound": 1000.0, "lower_bound": 0, "notes": {}, "metabolites": {"fusa_e": -1.0}, "objective_coefficient": 0.0, "variable_kind": "continuous", "id": "EX_fusa_e", "gene_reaction_rule": ""}, {"subsystem": "", "name": "D-Glucose 1-phosphate exchange", "upper_bound": 1000.0, "lower_bound": 0, "notes": {}, "metabolites": {"g1p_e": -1.0}, "objective_coefficient": 0.0, "variable_kind": "continuous", "id": "EX_g1p_e", "gene_reaction_rule": ""}, {"subsystem": "", "name": "sn-Glycero-3-phosphocholine exchange", "upper_bound": 1000.0, "lower_bound": 0, "notes": {}, "metabolites": {"g3pc_e": -1.0}, "objective_coefficient": 0.0, "variable_kind": "continuous", "id": "EX_g3pc_e", "gene_reaction_rule": ""}, {"subsystem": "", "name": "sn-Glycero-3-phosphoethanolamine exchange", "upper_bound": 1000.0, "lower_bound": 0, "notes": {}, "metabolites": {"g3pe_e": -1.0}, "objective_coefficient": 0.0, "variable_kind": "continuous", "id": "EX_g3pe_e", "gene_reaction_rule": ""}, {"subsystem": "", "name": "Glycerophosphoglycerol exchange", "upper_bound": 1000.0, "lower_bound": 0, "notes": {}, "metabolites": {"g3pg_e": -1.0}, "objective_coefficient": 0.0, "variable_kind": "continuous", "id": "EX_g3pg_e", "gene_reaction_rule": ""}, {"subsystem": "", "name": "sn-Glycero-3-phospho-1-inositol exchange", "upper_bound": 1000.0, "lower_bound": 0, "notes": {}, "metabolites": {"g3pi_e": -1.0}, "objective_coefficient": 0.0, "variable_kind": "continuous", "id": "EX_g3pi_e", "gene_reaction_rule": ""}, {"subsystem": "", "name": "Glycerophosphoserine exchange", "upper_bound": 1000.0, "lower_bound": 0, "notes": {}, "metabolites": {"g3ps_e": -1.0}, "objective_coefficient": 0.0, "variable_kind": "continuous", "id": "EX_g3ps_e", "gene_reaction_rule": ""}, {"subsystem": "", "name": "D-Glucose 6-phosphate exchange", "upper_bound": 1000.0, "lower_bound": 0, "notes": {}, "metabolites": {"g6p_e": -1.0}, "objective_coefficient": 0.0, "variable_kind": "continuous", "id": "EX_g6p_e", "gene_reaction_rule": ""}, {"subsystem": "", "name": "D-Galactose exchange", "upper_bound": 1000.0, "lower_bound": 0, "notes": {}, "metabolites": {"gal_e": -1.0}, "objective_coefficient": 0.0, "variable_kind": "continuous", "id": "EX_gal_e", "gene_reaction_rule": ""}, {"subsystem": "", "name": "beta D-Galactose exchange", "upper_bound": 1000.0, "lower_bound": 0, "notes": {}, "metabolites": {"gal__bD_e": -1.0}, "objective_coefficient": 0.0, "variable_kind": "continuous", "id": "EX_gal__bD_e", "gene_reaction_rule": ""}, {"subsystem": "", "name": "alpha-D-Galactose 1-phosphate exchange", "upper_bound": 1000.0, "lower_bound": 0, "notes": {}, "metabolites": {"gal1p_e": -1.0}, "objective_coefficient": 0.0, "variable_kind": "continuous", "id": "EX_gal1p_e", "gene_reaction_rule": ""}, {"subsystem": "", "name": "D-Galactarate exchange", "upper_bound": 1000.0, "lower_bound": 0, "notes": {}, "metabolites": {"galct__D_e": -1.0}, "objective_coefficient": 0.0, "variable_kind": "continuous", "id": "EX_galct__D_e", "gene_reaction_rule": ""}, {"subsystem": "", "name": "D-Galactonate exchange", "upper_bound": 1000.0, "lower_bound": 0, "notes": {}, "metabolites": {"galctn__D_e": -1.0}, "objective_coefficient": 0.0, "variable_kind": "continuous", "id": "EX_galctn__D_e", "gene_reaction_rule": ""}, {"subsystem": "", "name": "L-Galactonate exchange", "upper_bound": 1000.0, "lower_bound": 0, "notes": {}, "metabolites": {"galctn__L_e": -1.0}, "objective_coefficient": 0.0, "variable_kind": "continuous", "id": "EX_galctn__L_e", "gene_reaction_rule": ""}, {"subsystem": "", "name": "Galactitol exchange", "upper_bound": 1000.0, "lower_bound": 0, "notes": {}, "metabolites": {"galt_e": -1.0}, "objective_coefficient": 0.0, "variable_kind": "continuous", "id": "EX_galt_e", "gene_reaction_rule": ""}, {"subsystem": "", "name": "D-Galacturonate exchange", "upper_bound": 1000.0, "lower_bound": 0, "notes": {}, "metabolites": {"galur_e": -1.0}, "objective_coefficient": 0.0, "variable_kind": "continuous", "id": "EX_galur_e", "gene_reaction_rule": ""}, {"subsystem": "", "name": "D-Glucosamine exchange", "upper_bound": 1000.0, "lower_bound": 0, "notes": {}, "metabolites": {"gam_e": -1.0}, "objective_coefficient": 0.0, "variable_kind": "continuous", "id": "EX_gam_e", "gene_reaction_rule": ""}, {"subsystem": "", "name": "D-Glucosamine 6-phosphate exchange", "upper_bound": 1000.0, "lower_bound": 0, "notes": {}, "metabolites": {"gam6p_e": -1.0}, "objective_coefficient": 0.0, "variable_kind": "continuous", "id": "EX_gam6p_e", "gene_reaction_rule": ""}, {"subsystem": "", "name": "gamma-butyrobetaine exchange", "upper_bound": 1000.0, "lower_bound": 0, "notes": {}, "metabolites": {"gbbtn_e": -1.0}, "objective_coefficient": 0.0, "variable_kind": "continuous", "id": "EX_gbbtn_e", "gene_reaction_rule": ""}, {"subsystem": "", "name": "GDP exchange", "upper_bound": 1000.0, "lower_bound": 0, "notes": {}, "metabolites": {"gdp_e": -1.0}, "objective_coefficient": 0.0, "variable_kind": "continuous", "id": "EX_gdp_e", "gene_reaction_rule": ""}, {"subsystem": "", "name": "D-Glucose exchange", "upper_bound": 1000.0, "lower_bound": 0, "notes": {}, "metabolites": {"glc__D_e": -1.0}, "objective_coefficient": 0.0, "variable_kind": "continuous", "id": "EX_glc_e", "gene_reaction_rule": ""}, {"subsystem": "", "name": "D-Gluconate exchange", "upper_bound": 1000.0, "lower_bound": 0, "notes": {}, "metabolites": {"glcn_e": -1.0}, "objective_coefficient": 0.0, "variable_kind": "continuous", "id": "EX_glcn_e", "gene_reaction_rule": ""}, {"subsystem": "", "name": "D-Glucarate exchange", "upper_bound": 1000.0, "lower_bound": 0, "notes": {}, "metabolites": {"glcr_e": -1.0}, "objective_coefficient": 0.0, "variable_kind": "continuous", "id": "EX_glcr_e", "gene_reaction_rule": ""}, {"subsystem": "", "name": "D-Glucuronate exchange", "upper_bound": 1000.0, "lower_bound": 0, "notes": {}, "metabolites": {"glcur_e": -1.0}, "objective_coefficient": 0.0, "variable_kind": "continuous", "id": "EX_glcur_e", "gene_reaction_rule": ""}, {"subsystem": "", "name": "D-Glucuronate 1-phosphate exchange", "upper_bound": 1000.0, "lower_bound": 0, "notes": {}, "metabolites": {"glcur1p_e": -1.0}, "objective_coefficient": 0.0, "variable_kind": "continuous", "id": "EX_glcur1p_e", "gene_reaction_rule": ""}, {"subsystem": "", "name": "L-Glutamine exchange", "upper_bound": 1000.0, "lower_bound": 0, "notes": {}, "metabolites": {"gln__L_e": -1.0}, "objective_coefficient": 0.0, "variable_kind": "continuous", "id": "EX_gln__L_e", "gene_reaction_rule": ""}, {"subsystem": "", "name": "L-Glutamate exchange", "upper_bound": 1000.0, "lower_bound": 0, "notes": {}, "metabolites": {"glu__L_e": -1.0}, "objective_coefficient": 0.0, "variable_kind": "continuous", "id": "EX_glu__L_e", "gene_reaction_rule": ""}, {"subsystem": "", "name": "Glycine exchange", "upper_bound": 1000.0, "lower_bound": 0, "notes": {}, "metabolites": {"gly_e": -1.0}, "objective_coefficient": 0.0, "variable_kind": "continuous", "id": "EX_gly_e", "gene_reaction_rule": ""}, {"subsystem": "", "name": "D-Glyceraldehyde exchange", "upper_bound": 1000.0, "lower_bound": 0, "notes": {}, "metabolites": {"glyald_e": -1.0}, "objective_coefficient": 0.0, "variable_kind": "continuous", "id": "EX_glyald_e", "gene_reaction_rule": ""}, {"subsystem": "", "name": "Glycine betaine exchange", "upper_bound": 1000.0, "lower_bound": 0, "notes": {}, "metabolites": {"glyb_e": -1.0}, "objective_coefficient": 0.0, "variable_kind": "continuous", "id": "EX_glyb_e", "gene_reaction_rule": ""}, {"subsystem": "", "name": "Glycerol exchange", "upper_bound": 1000.0, "lower_bound": 0, "notes": {}, "metabolites": {"glyc_e": -1.0}, "objective_coefficient": 0.0, "variable_kind": "continuous", "id": "EX_glyc_e", "gene_reaction_rule": ""}, {"subsystem": "", "name": "(R)-Glycerate exchange", "upper_bound": 1000.0, "lower_bound": 0, "notes": {}, "metabolites": {"glyc__R_e": -1.0}, "objective_coefficient": 0.0, "variable_kind": "continuous", "id": "EX_glyc__R_e", "gene_reaction_rule": ""}, {"subsystem": "", "name": "Glycerol 2-phosphate exchange", "upper_bound": 1000.0, "lower_bound": 0, "notes": {}, "metabolites": {"glyc2p_e": -1.0}, "objective_coefficient": 0.0, "variable_kind": "continuous", "id": "EX_glyc2p_e", "gene_reaction_rule": ""}, {"subsystem": "", "name": "Glycerol 3-phosphate exchange", "upper_bound": 1000.0, "lower_bound": 0, "notes": {}, "metabolites": {"glyc3p_e": -1.0}, "objective_coefficient": 0.0, "variable_kind": "continuous", "id": "EX_glyc3p_e", "gene_reaction_rule": ""}, {"subsystem": "", "name": "Glycolate exchange", "upper_bound": 1000.0, "lower_bound": 0, "notes": {}, "metabolites": {"glyclt_e": -1.0}, "objective_coefficient": 0.0, "variable_kind": "continuous", "id": "EX_glyclt_e", "gene_reaction_rule": ""}, {"subsystem": "", "name": "GMP exchange", "upper_bound": 1000.0, "lower_bound": 0, "notes": {}, "metabolites": {"gmp_e": -1.0}, "objective_coefficient": 0.0, "variable_kind": "continuous", "id": "EX_gmp_e", "gene_reaction_rule": ""}, {"subsystem": "", "name": "Guanosine exchange", "upper_bound": 1000.0, "lower_bound": 0, "notes": {}, "metabolites": {"gsn_e": -1.0}, "objective_coefficient": 0.0, "variable_kind": "continuous", "id": "EX_gsn_e", "gene_reaction_rule": ""}, {"subsystem": "", "name": "Oxidized glutathione exchange", "upper_bound": 1000.0, "lower_bound": 0, "notes": {}, "metabolites": {"gthox_e": -1.0}, "objective_coefficient": 0.0, "variable_kind": "continuous", "id": "EX_gthox_e", "gene_reaction_rule": ""}, {"subsystem": "", "name": "Reduced glutathione exchange", "upper_bound": 1000.0, "lower_bound": 0, "notes": {}, "metabolites": {"gthrd_e": -1.0}, "objective_coefficient": 0.0, "variable_kind": "continuous", "id": "EX_gthrd_e", "gene_reaction_rule": ""}, {"subsystem": "", "name": "GTP exchange", "upper_bound": 1000.0, "lower_bound": 0, "notes": {}, "metabolites": {"gtp_e": -1.0}, "objective_coefficient": 0.0, "variable_kind": "continuous", "id": "EX_gtp_e", "gene_reaction_rule": ""}, {"subsystem": "", "name": "Guanine exchange", "upper_bound": 1000.0, "lower_bound": 0, "notes": {}, "metabolites": {"gua_e": -1.0}, "objective_coefficient": 0.0, "variable_kind": "continuous", "id": "EX_gua_e", "gene_reaction_rule": ""}, {"subsystem": "", "name": "H+ exchange", "upper_bound": 1000.0, "lower_bound": -1000.0, "notes": {}, "metabolites": {"h_e": -1.0}, "objective_coefficient": 0.0, "variable_kind": "continuous", "id": "EX_h_e", "gene_reaction_rule": ""}, {"subsystem": "", "name": "H2 exchange", "upper_bound": 1000.0, "lower_bound": 0.0, "notes": {}, "metabolites": {"h2_e": -1.0}, "objective_coefficient": 0.0, "variable_kind": "continuous", "id": "EX_h2_e", "gene_reaction_rule": ""}, {"subsystem": "", "name": "H2O exchange", "upper_bound": 1000.0, "lower_bound": -1000.0, "notes": {}, "metabolites": {"h2o_e": -1.0}, "objective_coefficient": 0.0, "variable_kind": "continuous", "id": "EX_h2o_e", "gene_reaction_rule": ""}, {"subsystem": "", "name": "Hydrogen peroxide exchange", "upper_bound": 1000.0, "lower_bound": 0.0, "notes": {}, "metabolites": {"h2o2_e": -1.0}, "objective_coefficient": 0.0, "variable_kind": "continuous", "id": "EX_h2o2_e", "gene_reaction_rule": ""}, {"subsystem": "", "name": "Hydrogen sulfide exchange", "upper_bound": 1000.0, "lower_bound": 0.0, "notes": {}, "metabolites": {"h2s_e": -1.0}, "objective_coefficient": 0.0, "variable_kind": "continuous", "id": "EX_h2s_e", "gene_reaction_rule": ""}, {"subsystem": "", "name": "hepta-acylated core oligosaccharide lipid A (E. coli) exchange", "upper_bound": 1000.0, "lower_bound": 0, "notes": {}, "metabolites": {"hacolipa_e": -1.0}, "objective_coefficient": 0.0, "variable_kind": "continuous", "id": "EX_hacolipa_e", "gene_reaction_rule": ""}, {"subsystem": "", "name": "hepta-acylated KDO(2)-lipid (A) exchange", "upper_bound": 1000.0, "lower_bound": 0, "notes": {}, "metabolites": {"halipa_e": -1.0}, "objective_coefficient": 0.0, "variable_kind": "continuous", "id": "EX_halipa_e", "gene_reaction_rule": ""}, {"subsystem": "", "name": "Hexadecanoate (n-C16:0) exchange", "upper_bound": 1000.0, "lower_bound": 0, "notes": {}, "metabolites": {"hdca_e": -1.0}, "objective_coefficient": 0.0, "variable_kind": "continuous", "id": "EX_hdca_e", "gene_reaction_rule": ""}, {"subsystem": "", "name": "hexadecenoate (n-C16:1) exchange", "upper_bound": 1000.0, "lower_bound": 0, "notes": {}, "metabolites": {"hdcea_e": -1.0}, "objective_coefficient": 0.0, "variable_kind": "continuous", "id": "EX_hdcea_e", "gene_reaction_rule": ""}, {"subsystem": "", "name": "Hg2+ exchange", "upper_bound": 1000.0, "lower_bound": 0.0, "notes": {}, "metabolites": {"hg2_e": -1.0}, "objective_coefficient": 0.0, "variable_kind": "continuous", "id": "EX_hg2_e", "gene_reaction_rule": ""}, {"subsystem": "", "name": "L-Histidine exchange", "upper_bound": 1000.0, "lower_bound": 0, "notes": {}, "metabolites": {"his__L_e": -1.0}, "objective_coefficient": 0.0, "variable_kind": "continuous", "id": "EX_his__L_e", "gene_reaction_rule": ""}, {"subsystem": "", "name": "L-Homoserine exchange", "upper_bound": 1000.0, "lower_bound": 0, "notes": {}, "metabolites": {"hom__L_e": -1.0}, "objective_coefficient": 0.0, "variable_kind": "continuous", "id": "EX_hom__L_e", "gene_reaction_rule": ""}, {"subsystem": "", "name": "Hexanoate (n-C6:0) exchange", "upper_bound": 1000.0, "lower_bound": 0, "notes": {}, "metabolites": {"hxa_e": -1.0}, "objective_coefficient": 0.0, "variable_kind": "continuous", "id": "EX_hxa_e", "gene_reaction_rule": ""}, {"subsystem": "", "name": "Hypoxanthine exchange", "upper_bound": 1000.0, "lower_bound": 0, "notes": {}, "metabolites": {"hxan_e": -1.0}, "objective_coefficient": 0.0, "variable_kind": "continuous", "id": "EX_hxan_e", "gene_reaction_rule": ""}, {"subsystem": "", "name": "L-Idonate exchange", "upper_bound": 1000.0, "lower_bound": 0, "notes": {}, "metabolites": {"idon__L_e": -1.0}, "objective_coefficient": 0.0, "variable_kind": "continuous", "id": "EX_idon__L_e", "gene_reaction_rule": ""}, {"subsystem": "", "name": "L-Isoleucine exchange", "upper_bound": 1000.0, "lower_bound": 0, "notes": {}, "metabolites": {"ile__L_e": -1.0}, "objective_coefficient": 0.0, "variable_kind": "continuous", "id": "EX_ile__L_e", "gene_reaction_rule": ""}, {"subsystem": "", "name": "IMP exchange", "upper_bound": 1000.0, "lower_bound": 0, "notes": {}, "metabolites": {"imp_e": -1.0}, "objective_coefficient": 0.0, "variable_kind": "continuous", "id": "EX_imp_e", "gene_reaction_rule": ""}, {"subsystem": "", "name": "Indole exchange", "upper_bound": 1000.0, "lower_bound": 0, "notes": {}, "metabolites": {"indole_e": -1.0}, "objective_coefficient": 0.0, "variable_kind": "continuous", "id": "EX_indole_e", "gene_reaction_rule": ""}, {"subsystem": "", "name": "myo-Inositol exchange", "upper_bound": 1000.0, "lower_bound": 0, "notes": {}, "metabolites": {"inost_e": -1.0}, "objective_coefficient": 0.0, "variable_kind": "continuous", "id": "EX_inost_e", "gene_reaction_rule": ""}, {"subsystem": "", "name": "Inosine exchange", "upper_bound": 1000.0, "lower_bound": 0, "notes": {}, "metabolites": {"ins_e": -1.0}, "objective_coefficient": 0.0, "variable_kind": "continuous", "id": "EX_ins_e", "gene_reaction_rule": ""}, {"subsystem": "", "name": "Isethionic acid exchange", "upper_bound": 1000.0, "lower_bound": 0, "notes": {}, "metabolites": {"isetac_e": -1.0}, "objective_coefficient": 0.0, "variable_kind": "continuous", "id": "EX_isetac_e", "gene_reaction_rule": ""}, {"subsystem": "", "name": "K+ exchange", "upper_bound": 1000.0, "lower_bound": -1000.0, "notes": {}, "metabolites": {"k_e": -1.0}, "objective_coefficient": 0.0, "variable_kind": "continuous", "id": "EX_k_e", "gene_reaction_rule": ""}, {"subsystem": "", "name": "KDO(2)-lipid IV(A) exchange", "upper_bound": 1000.0, "lower_bound": 0, "notes": {}, "metabolites": {"kdo2lipid4_e": -1.0}, "objective_coefficient": 0.0, "variable_kind": "continuous", "id": "EX_kdo2lipid4_e", "gene_reaction_rule": ""}, {"subsystem": "", "name": "D-lactate exchange", "upper_bound": 1000.0, "lower_bound": 0, "notes": {}, "metabolites": {"lac__D_e": -1.0}, "objective_coefficient": 0.0, "variable_kind": "continuous", "id": "EX_lac__D_e", "gene_reaction_rule": ""}, {"subsystem": "", "name": "L-Lactate exchange", "upper_bound": 1000.0, "lower_bound": 0, "notes": {}, "metabolites": {"lac__L_e": -1.0}, "objective_coefficient": 0.0, "variable_kind": "continuous", "id": "EX_lac__L_e", "gene_reaction_rule": ""}, {"subsystem": "", "name": "Lactose exchange", "upper_bound": 1000.0, "lower_bound": 0, "notes": {}, "metabolites": {"lcts_e": -1.0}, "objective_coefficient": 0.0, "variable_kind": "continuous", "id": "EX_lcts_e", "gene_reaction_rule": ""}, {"subsystem": "", "name": "L-Leucine exchange", "upper_bound": 1000.0, "lower_bound": 0, "notes": {}, "metabolites": {"leu__L_e": -1.0}, "objective_coefficient": 0.0, "variable_kind": "continuous", "id": "EX_leu__L_e", "gene_reaction_rule": ""}, {"subsystem": "", "name": "KDO(2)-lipid (A) exchange", "upper_bound": 1000.0, "lower_bound": 0, "notes": {}, "metabolites": {"lipa_e": -1.0}, "objective_coefficient": 0.0, "variable_kind": "continuous", "id": "EX_lipa_e", "gene_reaction_rule": ""}, {"subsystem": "", "name": "cold adapted KDO(2)-lipid (A) exchange", "upper_bound": 1000.0, "lower_bound": 0, "notes": {}, "metabolites": {"lipa_cold_e": -1.0}, "objective_coefficient": 0.0, "variable_kind": "continuous", "id": "EX_lipa_cold_e", "gene_reaction_rule": ""}, {"subsystem": "", "name": "Lipoate exchange", "upper_bound": 1000.0, "lower_bound": 0, "notes": {}, "metabolites": {"lipoate_e": -1.0}, "objective_coefficient": 0.0, "variable_kind": "continuous", "id": "EX_lipoate_e", "gene_reaction_rule": ""}, {"subsystem": "", "name": "L-Lysine exchange", "upper_bound": 1000.0, "lower_bound": 0, "notes": {}, "metabolites": {"lys__L_e": -1.0}, "objective_coefficient": 0.0, "variable_kind": "continuous", "id": "EX_lys__L_e", "gene_reaction_rule": ""}, {"subsystem": "", "name": "L-Lyxose exchange", "upper_bound": 1000.0, "lower_bound": 0, "notes": {}, "metabolites": {"lyx__L_e": -1.0}, "objective_coefficient": 0.0, "variable_kind": "continuous", "id": "EX_lyx__L_e", "gene_reaction_rule": ""}, {"subsystem": "", "name": "D-Malate exchange", "upper_bound": 1000.0, "lower_bound": 0, "notes": {}, "metabolites": {"mal__D_e": -1.0}, "objective_coefficient": 0.0, "variable_kind": "continuous", "id": "EX_mal__D_e", "gene_reaction_rule": ""}, {"subsystem": "", "name": "L-Malate exchange", "upper_bound": 1000.0, "lower_bound": 0, "notes": {}, "metabolites": {"mal__L_e": -1.0}, "objective_coefficient": 0.0, "variable_kind": "continuous", "id": "EX_mal__L_e", "gene_reaction_rule": ""}, {"subsystem": "", "name": "Maltose exchange", "upper_bound": 1000.0, "lower_bound": 0, "notes": {}, "metabolites": {"malt_e": -1.0}, "objective_coefficient": 0.0, "variable_kind": "continuous", "id": "EX_malt_e", "gene_reaction_rule": ""}, {"subsystem": "", "name": "Maltohexaose exchange", "upper_bound": 1000.0, "lower_bound": 0, "notes": {}, "metabolites": {"malthx_e": -1.0}, "objective_coefficient": 0.0, "variable_kind": "continuous", "id": "EX_malthx_e", "gene_reaction_rule": ""}, {"subsystem": "", "name": "Maltopentaose exchange", "upper_bound": 1000.0, "lower_bound": 0, "notes": {}, "metabolites": {"maltpt_e": -1.0}, "objective_coefficient": 0.0, "variable_kind": "continuous", "id": "EX_maltpt_e", "gene_reaction_rule": ""}, {"subsystem": "", "name": "Maltotriose exchange", "upper_bound": 1000.0, "lower_bound": 0, "notes": {}, "metabolites": {"malttr_e": -1.0}, "objective_coefficient": 0.0, "variable_kind": "continuous", "id": "EX_malttr_e", "gene_reaction_rule": ""}, {"subsystem": "", "name": "Maltotetraose exchange", "upper_bound": 1000.0, "lower_bound": 0, "notes": {}, "metabolites": {"maltttr_e": -1.0}, "objective_coefficient": 0.0, "variable_kind": "continuous", "id": "EX_maltttr_e", "gene_reaction_rule": ""}, {"subsystem": "", "name": "D-Mannose exchange", "upper_bound": 1000.0, "lower_bound": 0, "notes": {}, "metabolites": {"man_e": -1.0}, "objective_coefficient": 0.0, "variable_kind": "continuous", "id": "EX_man_e", "gene_reaction_rule": ""}, {"subsystem": "", "name": "D-Mannose 6-phosphate exchange", "upper_bound": 1000.0, "lower_bound": 0, "notes": {}, "metabolites": {"man6p_e": -1.0}, "objective_coefficient": 0.0, "variable_kind": "continuous", "id": "EX_man6p_e", "gene_reaction_rule": ""}, {"subsystem": "", "name": "2(alpha-D-Mannosyl)-D-glycerate exchange", "upper_bound": 1000.0, "lower_bound": 0, "notes": {}, "metabolites": {"manglyc_e": -1.0}, "objective_coefficient": 0.0, "variable_kind": "continuous", "id": "EX_manglyc_e", "gene_reaction_rule": ""}, {"subsystem": "", "name": "Melibiose exchange", "upper_bound": 1000.0, "lower_bound": 0, "notes": {}, "metabolites": {"melib_e": -1.0}, "objective_coefficient": 0.0, "variable_kind": "continuous", "id": "EX_melib_e", "gene_reaction_rule": ""}, {"subsystem": "", "name": "methanol exchange", "upper_bound": 1000.0, "lower_bound": 0, "notes": {}, "metabolites": {"meoh_e": -1.0}, "objective_coefficient": 0.0, "variable_kind": "continuous", "id": "EX_meoh_e", "gene_reaction_rule": ""}, {"subsystem": "", "name": "D-Methionine exchange", "upper_bound": 1000.0, "lower_bound": 0, "notes": {}, "metabolites": {"met__D_e": -1.0}, "objective_coefficient": 0.0, "variable_kind": "continuous", "id": "EX_met__D_e", "gene_reaction_rule": ""}, {"subsystem": "", "name": "L-Methionine exchange", "upper_bound": 1000.0, "lower_bound": 0, "notes": {}, "metabolites": {"met__L_e": -1.0}, "objective_coefficient": 0.0, "variable_kind": "continuous", "id": "EX_met__L_e", "gene_reaction_rule": ""}, {"subsystem": "", "name": "L-methionine-R-sulfoxide exchange", "upper_bound": 1000.0, "lower_bound": 0, "notes": {}, "metabolites": {"metsox__R__L_e": -1.0}, "objective_coefficient": 0.0, "variable_kind": "continuous", "id": "EX_metsox__R__L_e", "gene_reaction_rule": ""}, {"subsystem": "", "name": "L-Methionine S-oxide exchange", "upper_bound": 1000.0, "lower_bound": 0, "notes": {}, "metabolites": {"metsox__S__L_e": -1.0}, "objective_coefficient": 0.0, "variable_kind": "continuous", "id": "EX_metsox__S__L_e", "gene_reaction_rule": ""}, {"subsystem": "", "name": "Mg exchange", "upper_bound": 1000.0, "lower_bound": -1000.0, "notes": {}, "metabolites": {"mg2_e": -1.0}, "objective_coefficient": 0.0, "variable_kind": "continuous", "id": "EX_mg2_e", "gene_reaction_rule": ""}, {"subsystem": "", "name": "minocycline exchange", "upper_bound": 1000.0, "lower_bound": 0, "notes": {}, "metabolites": {"mincyc_e": -1.0}, "objective_coefficient": 0.0, "variable_kind": "continuous", "id": "EX_mincyc_e", "gene_reaction_rule": ""}, {"subsystem": "", "name": "myo-Inositol hexakisphosphate exchange", "upper_bound": 1000.0, "lower_bound": 0, "notes": {}, "metabolites": {"minohp_e": -1.0}, "objective_coefficient": 0.0, "variable_kind": "continuous", "id": "EX_minohp_e", "gene_reaction_rule": ""}, {"subsystem": "", "name": "S-Methyl-L-methionine exchange", "upper_bound": 1000.0, "lower_bound": 0, "notes": {}, "metabolites": {"mmet_e": -1.0}, "objective_coefficient": 0.0, "variable_kind": "continuous", "id": "EX_mmet_e", "gene_reaction_rule": ""}, {"subsystem": "", "name": "Mn2+ exchange", "upper_bound": 1000.0, "lower_bound": -1000.0, "notes": {}, "metabolites": {"mn2_e": -1.0}, "objective_coefficient": 0.0, "variable_kind": "continuous", "id": "EX_mn2_e", "gene_reaction_rule": ""}, {"subsystem": "", "name": "D-Mannitol exchange", "upper_bound": 1000.0, "lower_bound": 0, "notes": {}, "metabolites": {"mnl_e": -1.0}, "objective_coefficient": 0.0, "variable_kind": "continuous", "id": "EX_mnl_e", "gene_reaction_rule": ""}, {"subsystem": "", "name": "Molybdate exchange", "upper_bound": 1000.0, "lower_bound": -1000.0, "notes": {}, "metabolites": {"mobd_e": -1.0}, "objective_coefficient": 0.0, "variable_kind": "continuous", "id": "EX_mobd_e", "gene_reaction_rule": ""}, {"subsystem": "", "name": "methanesulfonate exchange", "upper_bound": 1000.0, "lower_bound": 0, "notes": {}, "metabolites": {"mso3_e": -1.0}, "objective_coefficient": 0.0, "variable_kind": "continuous", "id": "EX_mso3_e", "gene_reaction_rule": ""}, {"subsystem": "", "name": "Nitrous oxide exchange", "upper_bound": 1000.0, "lower_bound": 0.0, "notes": {}, "metabolites": {"n2o_e": -1.0}, "objective_coefficient": 0.0, "variable_kind": "continuous", "id": "EX_n2o_e", "gene_reaction_rule": ""}, {"subsystem": "", "name": "Sodium exchange", "upper_bound": 1000.0, "lower_bound": -1000.0, "notes": {}, "metabolites": {"na1_e": -1.0}, "objective_coefficient": 0.0, "variable_kind": "continuous", "id": "EX_na1_e", "gene_reaction_rule": ""}, {"subsystem": "", "name": "Nicotinate exchange", "upper_bound": 1000.0, "lower_bound": 0, "notes": {}, "metabolites": {"nac_e": -1.0}, "objective_coefficient": 0.0, "variable_kind": "continuous", "id": "EX_nac_e", "gene_reaction_rule": ""}, {"subsystem": "", "name": "Ammonia exchange", "upper_bound": 1000.0, "lower_bound": -1000.0, "notes": {}, "metabolites": {"nh4_e": -1.0}, "objective_coefficient": 0.0, "variable_kind": "continuous", "id": "EX_nh4_e", "gene_reaction_rule": ""}, {"subsystem": "", "name": "Ni2+ exchange", "upper_bound": 1000.0, "lower_bound": -1000.0, "notes": {}, "metabolites": {"ni2_e": -1.0}, "objective_coefficient": 0.0, "variable_kind": "continuous", "id": "EX_ni2_e", "gene_reaction_rule": ""}, {"subsystem": "", "name": "NMN exchange", "upper_bound": 1000.0, "lower_bound": 0, "notes": {}, "metabolites": {"nmn_e": -1.0}, "objective_coefficient": 0.0, "variable_kind": "continuous", "id": "EX_nmn_e", "gene_reaction_rule": ""}, {"subsystem": "", "name": "Nitric oxide exchange", "upper_bound": 1000.0, "lower_bound": 0.0, "notes": {}, "metabolites": {"no_e": -1.0}, "objective_coefficient": 0.0, "variable_kind": "continuous", "id": "EX_no_e", "gene_reaction_rule": ""}, {"subsystem": "", "name": "Nitrite exchange", "upper_bound": 1000.0, "lower_bound": 0.0, "notes": {}, "metabolites": {"no2_e": -1.0}, "objective_coefficient": 0.0, "variable_kind": "continuous", "id": "EX_no2_e", "gene_reaction_rule": ""}, {"subsystem": "", "name": "Nitrate exchange", "upper_bound": 1000.0, "lower_bound": 0.0, "notes": {}, "metabolites": {"no3_e": -1.0}, "objective_coefficient": 0.0, "variable_kind": "continuous", "id": "EX_no3_e", "gene_reaction_rule": ""}, {"subsystem": "", "name": "novobiocin exchange", "upper_bound": 1000.0, "lower_bound": 0, "notes": {}, "metabolites": {"novbcn_e": -1.0}, "objective_coefficient": 0.0, "variable_kind": "continuous", "id": "EX_novbcn_e", "gene_reaction_rule": ""}, {"subsystem": "", "name": "(O16 antigen)x4 core oligosaccharide lipid A exchange", "upper_bound": 1000.0, "lower_bound": 0, "notes": {}, "metabolites": {"o16a4colipa_e": -1.0}, "objective_coefficient": 0.0, "variable_kind": "continuous", "id": "EX_o16a4colipa_e", "gene_reaction_rule": ""}, {"subsystem": "", "name": "O2 exchange", "upper_bound": 1000.0, "lower_bound": -1000.0, "notes": {}, "metabolites": {"o2_e": -1.0}, "objective_coefficient": 0.0, "variable_kind": "continuous", "id": "EX_o2_e", "gene_reaction_rule": ""}, {"subsystem": "", "name": "Superoxide anion exchange", "upper_bound": 1000.0, "lower_bound": 0.0, "notes": {}, "metabolites": {"o2s_e": -1.0}, "objective_coefficient": 0.0, "variable_kind": "continuous", "id": "EX_o2s_e", "gene_reaction_rule": ""}, {"subsystem": "", "name": "octadecanoate (n-C18:0) exchange", "upper_bound": 1000.0, "lower_bound": 0, "notes": {}, "metabolites": {"ocdca_e": -1.0}, "objective_coefficient": 0.0, "variable_kind": "continuous", "id": "EX_ocdca_e", "gene_reaction_rule": ""}, {"subsystem": "", "name": "octadecenoate (n-C18:1) exchange", "upper_bound": 1000.0, "lower_bound": 0, "notes": {}, "metabolites": {"ocdcea_e": -1.0}, "objective_coefficient": 0.0, "variable_kind": "continuous", "id": "EX_ocdcea_e", "gene_reaction_rule": ""}, {"subsystem": "", "name": "octanoate (n-C8:0) exchange", "upper_bound": 1000.0, "lower_bound": 0, "notes": {}, "metabolites": {"octa_e": -1.0}, "objective_coefficient": 0.0, "variable_kind": "continuous", "id": "EX_octa_e", "gene_reaction_rule": ""}, {"subsystem": "", "name": "Ornithine exchange", "upper_bound": 1000.0, "lower_bound": 0, "notes": {}, "metabolites": {"orn_e": -1.0}, "objective_coefficient": 0.0, "variable_kind": "continuous", "id": "EX_orn_e", "gene_reaction_rule": ""}, {"subsystem": "", "name": "Orotate exchange", "upper_bound": 1000.0, "lower_bound": 0, "notes": {}, "metabolites": {"orot_e": -1.0}, "objective_coefficient": 0.0, "variable_kind": "continuous", "id": "EX_orot_e", "gene_reaction_rule": ""}, {"subsystem": "", "name": "Phenylacetaldehyde exchange", "upper_bound": 1000.0, "lower_bound": 0, "notes": {}, "metabolites": {"pacald_e": -1.0}, "objective_coefficient": 0.0, "variable_kind": "continuous", "id": "EX_pacald_e", "gene_reaction_rule": ""}, {"subsystem": "", "name": "Phenethylamine exchange", "upper_bound": 1000.0, "lower_bound": 0, "notes": {}, "metabolites": {"peamn_e": -1.0}, "objective_coefficient": 0.0, "variable_kind": "continuous", "id": "EX_peamn_e", "gene_reaction_rule": ""}, {"subsystem": "", "name": "L-Phenylalanine exchange", "upper_bound": 1000.0, "lower_bound": 0, "notes": {}, "metabolites": {"phe__L_e": -1.0}, "objective_coefficient": 0.0, "variable_kind": "continuous", "id": "EX_phe__L_e", "gene_reaction_rule": ""}, {"subsystem": "", "name": "Protoheme exchange", "upper_bound": 1000.0, "lower_bound": 0, "notes": {}, "metabolites": {"pheme_e": -1.0}, "objective_coefficient": 0.0, "variable_kind": "continuous", "id": "EX_pheme_e", "gene_reaction_rule": ""}, {"subsystem": "", "name": "Phosphate exchange", "upper_bound": 1000.0, "lower_bound": -1000.0, "notes": {}, "metabolites": {"pi_e": -1.0}, "objective_coefficient": 0.0, "variable_kind": "continuous", "id": "EX_pi_e", "gene_reaction_rule": ""}, {"subsystem": "", "name": "(R)-Pantothenate exchange", "upper_bound": 1000.0, "lower_bound": 0, "notes": {}, "metabolites": {"pnto__R_e": -1.0}, "objective_coefficient": 0.0, "variable_kind": "continuous", "id": "EX_pnto__R_e", "gene_reaction_rule": ""}, {"subsystem": "", "name": "Propionate exchange", "upper_bound": 1000.0, "lower_bound": 0, "notes": {}, "metabolites": {"ppa_e": -1.0}, "objective_coefficient": 0.0, "variable_kind": "continuous", "id": "EX_ppa_e", "gene_reaction_rule": ""}, {"subsystem": "", "name": "Propanal exchange", "upper_bound": 1000.0, "lower_bound": 0, "notes": {}, "metabolites": {"ppal_e": -1.0}, "objective_coefficient": 0.0, "variable_kind": "continuous", "id": "EX_ppal_e", "gene_reaction_rule": ""}, {"subsystem": "", "name": "Phenylpropanoate exchange", "upper_bound": 1000.0, "lower_bound": 0, "notes": {}, "metabolites": {"pppn_e": -1.0}, "objective_coefficient": 0.0, "variable_kind": "continuous", "id": "EX_pppn_e", "gene_reaction_rule": ""}, {"subsystem": "", "name": "Phosphonate exchange", "upper_bound": 1000.0, "lower_bound": 0.0, "notes": {}, "metabolites": {"ppt_e": -1.0}, "objective_coefficient": 0.0, "variable_kind": "continuous", "id": "EX_ppt_e", "gene_reaction_rule": ""}, {"subsystem": "", "name": "L-Proline exchange", "upper_bound": 1000.0, "lower_bound": 0, "notes": {}, "metabolites": {"pro__L_e": -1.0}, "objective_coefficient": 0.0, "variable_kind": "continuous", "id": "EX_pro__L_e", "gene_reaction_rule": ""}, {"subsystem": "", "name": "L-Prolinylglycine exchange", "upper_bound": 1000.0, "lower_bound": 0, "notes": {}, "metabolites": {"progly_e": -1.0}, "objective_coefficient": 0.0, "variable_kind": "continuous", "id": "EX_progly_e", "gene_reaction_rule": ""}, {"subsystem": "", "name": "psicoselysine exchange", "upper_bound": 1000.0, "lower_bound": 0, "notes": {}, "metabolites": {"psclys_e": -1.0}, "objective_coefficient": 0.0, "variable_kind": "continuous", "id": "EX_psclys_e", "gene_reaction_rule": ""}, {"subsystem": "", "name": "O-Phospho-L-serine exchange", "upper_bound": 1000.0, "lower_bound": 0, "notes": {}, "metabolites": {"pser__L_e": -1.0}, "objective_coefficient": 0.0, "variable_kind": "continuous", "id": "EX_pser__L_e", "gene_reaction_rule": ""}, {"subsystem": "", "name": "Putrescine exchange", "upper_bound": 1000.0, "lower_bound": 0, "notes": {}, "metabolites": {"ptrc_e": -1.0}, "objective_coefficient": 0.0, "variable_kind": "continuous", "id": "EX_ptrc_e", "gene_reaction_rule": ""}, {"subsystem": "", "name": "Pyridoxamine exchange", "upper_bound": 1000.0, "lower_bound": 0, "notes": {}, "metabolites": {"pydam_e": -1.0}, "objective_coefficient": 0.0, "variable_kind": "continuous", "id": "EX_pydam_e", "gene_reaction_rule": ""}, {"subsystem": "", "name": "Pyridoxal exchange", "upper_bound": 1000.0, "lower_bound": 0, "notes": {}, "metabolites": {"pydx_e": -1.0}, "objective_coefficient": 0.0, "variable_kind": "continuous", "id": "EX_pydx_e", "gene_reaction_rule": ""}, {"subsystem": "", "name": "Pyridoxine exchange", "upper_bound": 1000.0, "lower_bound": 0, "notes": {}, "metabolites": {"pydxn_e": -1.0}, "objective_coefficient": 0.0, "variable_kind": "continuous", "id": "EX_pydxn_e", "gene_reaction_rule": ""}, {"subsystem": "", "name": "Pyruvate exchange", "upper_bound": 1000.0, "lower_bound": 0, "notes": {}, "metabolites": {"pyr_e": -1.0}, "objective_coefficient": 0.0, "variable_kind": "continuous", "id": "EX_pyr_e", "gene_reaction_rule": ""}, {"subsystem": "", "name": "Quinate exchange", "upper_bound": 1000.0, "lower_bound": 0, "notes": {}, "metabolites": {"quin_e": -1.0}, "objective_coefficient": 0.0, "variable_kind": "continuous", "id": "EX_quin_e", "gene_reaction_rule": ""}, {"subsystem": "", "name": "alpha-D-Ribose 5-phosphate exchange", "upper_bound": 1000.0, "lower_bound": 0, "notes": {}, "metabolites": {"r5p_e": -1.0}, "objective_coefficient": 0.0, "variable_kind": "continuous", "id": "EX_r5p_e", "gene_reaction_rule": ""}, {"subsystem": "", "name": "rifampin exchange", "upper_bound": 1000.0, "lower_bound": 0, "notes": {}, "metabolites": {"rfamp_e": -1.0}, "objective_coefficient": 0.0, "variable_kind": "continuous", "id": "EX_rfamp_e", "gene_reaction_rule": ""}, {"subsystem": "", "name": "D-Ribose exchange", "upper_bound": 1000.0, "lower_bound": 0, "notes": {}, "metabolites": {"rib__D_e": -1.0}, "objective_coefficient": 0.0, "variable_kind": "continuous", "id": "EX_rib__D_e", "gene_reaction_rule": ""}, {"subsystem": "", "name": "L-Rhamnose exchange", "upper_bound": 1000.0, "lower_bound": 0, "notes": {}, "metabolites": {"rmn_e": -1.0}, "objective_coefficient": 0.0, "variable_kind": "continuous", "id": "EX_rmn_e", "gene_reaction_rule": ""}, {"subsystem": "", "name": "D-Sorbitol exchange", "upper_bound": 1000.0, "lower_bound": 0, "notes": {}, "metabolites": {"sbt__D_e": -1.0}, "objective_coefficient": 0.0, "variable_kind": "continuous", "id": "EX_sbt__D_e", "gene_reaction_rule": ""}, {"subsystem": "", "name": "Selenate exchange", "upper_bound": 1000.0, "lower_bound": -1000.0, "notes": {}, "metabolites": {"sel_e": -1.0}, "objective_coefficient": 0.0, "variable_kind": "continuous", "id": "EX_sel_e", "gene_reaction_rule": ""}, {"subsystem": "", "name": "D-Serine exchange", "upper_bound": 1000.0, "lower_bound": 0, "notes": {}, "metabolites": {"ser__D_e": -1.0}, "objective_coefficient": 0.0, "variable_kind": "continuous", "id": "EX_ser__D_e", "gene_reaction_rule": ""}, {"subsystem": "", "name": "L-Serine exchange", "upper_bound": 1000.0, "lower_bound": 0, "notes": {}, "metabolites": {"ser__L_e": -1.0}, "objective_coefficient": 0.0, "variable_kind": "continuous", "id": "EX_ser__L_e", "gene_reaction_rule": ""}, {"subsystem": "", "name": "Shikimate exchange", "upper_bound": 1000.0, "lower_bound": 0, "notes": {}, "metabolites": {"skm_e": -1.0}, "objective_coefficient": 0.0, "variable_kind": "continuous", "id": "EX_skm_e", "gene_reaction_rule": ""}, {"subsystem": "", "name": "selenite exchange", "upper_bound": 1000.0, "lower_bound": -1000.0, "notes": {}, "metabolites": {"slnt_e": -1.0}, "objective_coefficient": 0.0, "variable_kind": "continuous", "id": "EX_slnt_e", "gene_reaction_rule": ""}, {"subsystem": "", "name": "sulfur dioxide exchange", "upper_bound": 1000.0, "lower_bound": 0.0, "notes": {}, "metabolites": {"so2_e": -1.0}, "objective_coefficient": 0.0, "variable_kind": "continuous", "id": "EX_so2_e", "gene_reaction_rule": ""}, {"subsystem": "", "name": "Sulfite exchange", "upper_bound": 1000.0, "lower_bound": 0.0, "notes": {}, "metabolites": {"so3_e": -1.0}, "objective_coefficient": 0.0, "variable_kind": "continuous", "id": "EX_so3_e", "gene_reaction_rule": ""}, {"subsystem": "", "name": "Sulfate exchange", "upper_bound": 1000.0, "lower_bound": -1000.0, "notes": {}, "metabolites": {"so4_e": -1.0}, "objective_coefficient": 0.0, "variable_kind": "continuous", "id": "EX_so4_e", "gene_reaction_rule": ""}, {"subsystem": "", "name": "Spermidine exchange", "upper_bound": 1000.0, "lower_bound": 0, "notes": {}, "metabolites": {"spmd_e": -1.0}, "objective_coefficient": 0.0, "variable_kind": "continuous", "id": "EX_spmd_e", "gene_reaction_rule": ""}, {"subsystem": "", "name": "Succinate exchange", "upper_bound": 1000.0, "lower_bound": 0, "notes": {}, "metabolites": {"succ_e": -1.0}, "objective_coefficient": 0.0, "variable_kind": "continuous", "id": "EX_succ_e", "gene_reaction_rule": ""}, {"subsystem": "", "name": "Sucrose exchange", "upper_bound": 1000.0, "lower_bound": 0, "notes": {}, "metabolites": {"sucr_e": -1.0}, "objective_coefficient": 0.0, "variable_kind": "continuous", "id": "EX_sucr_e", "gene_reaction_rule": ""}, {"subsystem": "", "name": "sulfoacetate exchange", "upper_bound": 1000.0, "lower_bound": 0, "notes": {}, "metabolites": {"sulfac_e": -1.0}, "objective_coefficient": 0.0, "variable_kind": "continuous", "id": "EX_sulfac_e", "gene_reaction_rule": ""}, {"subsystem": "", "name": "D-tartrate exchange", "upper_bound": 1000.0, "lower_bound": 0, "notes": {}, "metabolites": {"tartr__D_e": -1.0}, "objective_coefficient": 0.0, "variable_kind": "continuous", "id": "EX_tartr__D_e", "gene_reaction_rule": ""}, {"subsystem": "", "name": "L-tartrate exchange", "upper_bound": 1000.0, "lower_bound": 0, "notes": {}, "metabolites": {"tartr__L_e": -1.0}, "objective_coefficient": 0.0, "variable_kind": "continuous", "id": "EX_tartr__L_e", "gene_reaction_rule": ""}, {"subsystem": "", "name": "Taurine exchange", "upper_bound": 1000.0, "lower_bound": 0, "notes": {}, "metabolites": {"taur_e": -1.0}, "objective_coefficient": 0.0, "variable_kind": "continuous", "id": "EX_taur_e", "gene_reaction_rule": ""}, {"subsystem": "", "name": "Thiocyanate exchange", "upper_bound": 1000.0, "lower_bound": 0, "notes": {}, "metabolites": {"tcynt_e": -1.0}, "objective_coefficient": 0.0, "variable_kind": "continuous", "id": "EX_tcynt_e", "gene_reaction_rule": ""}, {"subsystem": "", "name": "Thiamin exchange", "upper_bound": 1000.0, "lower_bound": 0, "notes": {}, "metabolites": {"thm_e": -1.0}, "objective_coefficient": 0.0, "variable_kind": "continuous", "id": "EX_thm_e", "gene_reaction_rule": ""}, {"subsystem": "", "name": "L-Threonine exchange", "upper_bound": 1000.0, "lower_bound": 0, "notes": {}, "metabolites": {"thr__L_e": -1.0}, "objective_coefficient": 0.0, "variable_kind": "continuous", "id": "EX_thr__L_e", "gene_reaction_rule": ""}, {"subsystem": "", "name": "L-Threonine O-3-phosphate exchange", "upper_bound": 1000.0, "lower_bound": 0, "notes": {}, "metabolites": {"thrp_e": -1.0}, "objective_coefficient": 0.0, "variable_kind": "continuous", "id": "EX_thrp_e", "gene_reaction_rule": ""}, {"subsystem": "", "name": "Thymine exchange", "upper_bound": 1000.0, "lower_bound": 0, "notes": {}, "metabolites": {"thym_e": -1.0}, "objective_coefficient": 0.0, "variable_kind": "continuous", "id": "EX_thym_e", "gene_reaction_rule": ""}, {"subsystem": "", "name": "Thymidine exchange", "upper_bound": 1000.0, "lower_bound": 0, "notes": {}, "metabolites": {"thymd_e": -1.0}, "objective_coefficient": 0.0, "variable_kind": "continuous", "id": "EX_thymd_e", "gene_reaction_rule": ""}, {"subsystem": "", "name": "Trimethylamine exchange", "upper_bound": 1000.0, "lower_bound": 0, "notes": {}, "metabolites": {"tma_e": -1.0}, "objective_coefficient": 0.0, "variable_kind": "continuous", "id": "EX_tma_e", "gene_reaction_rule": ""}, {"subsystem": "", "name": "Trimethylamine N-oxide exchange", "upper_bound": 1000.0, "lower_bound": 0, "notes": {}, "metabolites": {"tmao_e": -1.0}, "objective_coefficient": 0.0, "variable_kind": "continuous", "id": "EX_tmao_e", "gene_reaction_rule": ""}, {"subsystem": "", "name": "Trehalose exchange", "upper_bound": 1000.0, "lower_bound": 0, "notes": {}, "metabolites": {"tre_e": -1.0}, "objective_coefficient": 0.0, "variable_kind": "continuous", "id": "EX_tre_e", "gene_reaction_rule": ""}, {"subsystem": "", "name": "L-Tryptophan exchange", "upper_bound": 1000.0, "lower_bound": 0, "notes": {}, "metabolites": {"trp__L_e": -1.0}, "objective_coefficient": 0.0, "variable_kind": "continuous", "id": "EX_trp__L_e", "gene_reaction_rule": ""}, {"subsystem": "", "name": "Thiosulfate exchange", "upper_bound": 1000.0, "lower_bound": 0.0, "notes": {}, "metabolites": {"tsul_e": -1.0}, "objective_coefficient": 0.0, "variable_kind": "continuous", "id": "EX_tsul_e", "gene_reaction_rule": ""}, {"subsystem": "", "name": "tetradecanoate (n-C14:0) exchange", "upper_bound": 1000.0, "lower_bound": 0, "notes": {}, "metabolites": {"ttdca_e": -1.0}, "objective_coefficient": 0.0, "variable_kind": "continuous", "id": "EX_ttdca_e", "gene_reaction_rule": ""}, {"subsystem": "", "name": "tetradecenoate (n-C14:1) exchange", "upper_bound": 1000.0, "lower_bound": 0, "notes": {}, "metabolites": {"ttdcea_e": -1.0}, "objective_coefficient": 0.0, "variable_kind": "continuous", "id": "EX_ttdcea_e", "gene_reaction_rule": ""}, {"subsystem": "", "name": "tetracycline exchange", "upper_bound": 1000.0, "lower_bound": 0, "notes": {}, "metabolites": {"ttrcyc_e": -1.0}, "objective_coefficient": 0.0, "variable_kind": "continuous", "id": "EX_ttrcyc_e", "gene_reaction_rule": ""}, {"subsystem": "", "name": "tungstate exchange", "upper_bound": 1000.0, "lower_bound": -1000.0, "notes": {}, "metabolites": {"tungs_e": -1.0}, "objective_coefficient": 0.0, "variable_kind": "continuous", "id": "EX_tungs_e", "gene_reaction_rule": ""}, {"subsystem": "", "name": "Tyramine exchange", "upper_bound": 1000.0, "lower_bound": 0, "notes": {}, "metabolites": {"tym_e": -1.0}, "objective_coefficient": 0.0, "variable_kind": "continuous", "id": "EX_tym_e", "gene_reaction_rule": ""}, {"subsystem": "", "name": "L-Tyrosine exchange", "upper_bound": 1000.0, "lower_bound": 0, "notes": {}, "metabolites": {"tyr__L_e": -1.0}, "objective_coefficient": 0.0, "variable_kind": "continuous", "id": "EX_tyr__L_e", "gene_reaction_rule": ""}, {"subsystem": "", "name": "Phosphotyrosine exchange", "upper_bound": 1000.0, "lower_bound": 0, "notes": {}, "metabolites": {"tyrp_e": -1.0}, "objective_coefficient": 0.0, "variable_kind": "continuous", "id": "EX_tyrp_e", "gene_reaction_rule": ""}, {"subsystem": "", "name": "UDP-N-acetyl-D-glucosamine exchange", "upper_bound": 1000.0, "lower_bound": 0, "notes": {}, "metabolites": {"uacgam_e": -1.0}, "objective_coefficient": 0.0, "variable_kind": "continuous", "id": "EX_uacgam_e", "gene_reaction_rule": ""}, {"subsystem": "", "name": "UDP-N-acetyl-D-galactosamine exchange", "upper_bound": 1000.0, "lower_bound": 0, "notes": {}, "metabolites": {"udpacgal_e": -1.0}, "objective_coefficient": 0.0, "variable_kind": "continuous", "id": "EX_udpacgal_e", "gene_reaction_rule": ""}, {"subsystem": "", "name": "UDPglucose exchange", "upper_bound": 1000.0, "lower_bound": 0, "notes": {}, "metabolites": {"udpg_e": -1.0}, "objective_coefficient": 0.0, "variable_kind": "continuous", "id": "EX_udpg_e", "gene_reaction_rule": ""}, {"subsystem": "", "name": "UDPgalactose exchange", "upper_bound": 1000.0, "lower_bound": 0, "notes": {}, "metabolites": {"udpgal_e": -1.0}, "objective_coefficient": 0.0, "variable_kind": "continuous", "id": "EX_udpgal_e", "gene_reaction_rule": ""}, {"subsystem": "", "name": "UDP-D-glucuronate exchange", "upper_bound": 1000.0, "lower_bound": 0, "notes": {}, "metabolites": {"udpglcur_e": -1.0}, "objective_coefficient": 0.0, "variable_kind": "continuous", "id": "EX_udpglcur_e", "gene_reaction_rule": ""}, {"subsystem": "", "name": "UMP exchange", "upper_bound": 1000.0, "lower_bound": 0, "notes": {}, "metabolites": {"ump_e": -1.0}, "objective_coefficient": 0.0, "variable_kind": "continuous", "id": "EX_ump_e", "gene_reaction_rule": ""}, {"subsystem": "", "name": "Uracil exchange", "upper_bound": 1000.0, "lower_bound": 0, "notes": {}, "metabolites": {"ura_e": -1.0}, "objective_coefficient": 0.0, "variable_kind": "continuous", "id": "EX_ura_e", "gene_reaction_rule": ""}, {"subsystem": "", "name": "Urea exchange", "upper_bound": 1000.0, "lower_bound": 0, "notes": {}, "metabolites": {"urea_e": -1.0}, "objective_coefficient": 0.0, "variable_kind": "continuous", "id": "EX_urea_e", "gene_reaction_rule": ""}, {"subsystem": "", "name": "Uridine exchange", "upper_bound": 1000.0, "lower_bound": 0, "notes": {}, "metabolites": {"uri_e": -1.0}, "objective_coefficient": 0.0, "variable_kind": "continuous", "id": "EX_uri_e", "gene_reaction_rule": ""}, {"subsystem": "", "name": "L-Valine exchange", "upper_bound": 1000.0, "lower_bound": 0, "notes": {}, "metabolites": {"val__L_e": -1.0}, "objective_coefficient": 0.0, "variable_kind": "continuous", "id": "EX_val__L_e", "gene_reaction_rule": ""}, {"subsystem": "", "name": "Xanthine exchange", "upper_bound": 1000.0, "lower_bound": 0, "notes": {}, "metabolites": {"xan_e": -1.0}, "objective_coefficient": 0.0, "variable_kind": "continuous", "id": "EX_xan_e", "gene_reaction_rule": ""}, {"subsystem": "", "name": "Xanthosine 5'-phosphate exchange", "upper_bound": 1000.0, "lower_bound": 0, "notes": {}, "metabolites": {"xmp_e": -1.0}, "objective_coefficient": 0.0, "variable_kind": "continuous", "id": "EX_xmp_e", "gene_reaction_rule": ""}, {"subsystem": "", "name": "Xanthosine exchange", "upper_bound": 1000.0, "lower_bound": 0, "notes": {}, "metabolites": {"xtsn_e": -1.0}, "objective_coefficient": 0.0, "variable_kind": "continuous", "id": "EX_xtsn_e", "gene_reaction_rule": ""}, {"subsystem": "", "name": "D-Xylose exchange", "upper_bound": 1000.0, "lower_bound": 0, "notes": {}, "metabolites": {"xyl__D_e": -1.0}, "objective_coefficient": 0.0, "variable_kind": "continuous", "id": "EX_xyl__D_e", "gene_reaction_rule": ""}, {"subsystem": "", "name": "L-Xylulose exchange", "upper_bound": 1000.0, "lower_bound": 0, "notes": {}, "metabolites": {"xylu__L_e": -1.0}, "objective_coefficient": 0.0, "variable_kind": "continuous", "id": "EX_xylu__L_e", "gene_reaction_rule": ""}, {"subsystem": "", "name": "Zinc exchange", "upper_bound": 1000.0, "lower_bound": -1000.0, "notes": {}, "metabolites": {"zn2_e": -1.0}, "objective_coefficient": 0.0, "variable_kind": "continuous", "id": "EX_zn2_e", "gene_reaction_rule": ""}, {"subsystem": "Transport, Inner Membrane", "name": "1,2 diacylglycerol transport via flipping (periplasm to cytoplasm, n-C12:0)", "upper_bound": 1000.0, "lower_bound": 0.0, "notes": {}, "metabolites": {"12dgr120_p": -1.0, "12dgr120_c": 1.0}, "objective_coefficient": 0.0, "variable_kind": "continuous", "id": "12DGR120tipp", "gene_reaction_rule": ""}, {"subsystem": "Transport, Inner Membrane", "name": "1,2 diacylglycerol transport via flipping (periplasm to cytoplasm, n-C14:0)", "upper_bound": 1000.0, "lower_bound": 0.0, "notes": {}, "metabolites": {"12dgr140_c": 1.0, "12dgr140_p": -1.0}, "objective_coefficient": 0.0, "variable_kind": "continuous", "id": "12DGR140tipp", "gene_reaction_rule": ""}, {"subsystem": "Transport, Inner Membrane", "name": "1,2 diacylglycerol transport via flipping (periplasm to cytoplasm, n-C14:1)", "upper_bound": 1000.0, "lower_bound": 0.0, "notes": {}, "metabolites": {"12dgr141_c": 1.0, "12dgr141_p": -1.0}, "objective_coefficient": 0.0, "variable_kind": "continuous", "id": "12DGR141tipp", "gene_reaction_rule": ""}, {"subsystem": "Transport, Inner Membrane", "name": "1,2 diacylglycerol transport via flipping (periplasm to cytoplasm, n-C16:0)", "upper_bound": 1000.0, "lower_bound": 0.0, "notes": {}, "metabolites": {"12dgr160_p": -1.0, "12dgr160_c": 1.0}, "objective_coefficient": 0.0, "variable_kind": "continuous", "id": "12DGR160tipp", "gene_reaction_rule": ""}, {"subsystem": "Transport, Inner Membrane", "name": "1,2 diacylglycerol transport via flipping (periplasm to cytoplasm, n-C16:1)", "upper_bound": 1000.0, "lower_bound": 0.0, "notes": {}, "metabolites": {"12dgr161_p": -1.0, "12dgr161_c": 1.0}, "objective_coefficient": 0.0, "variable_kind": "continuous", "id": "12DGR161tipp", "gene_reaction_rule": ""}, {"subsystem": "Transport, Inner Membrane", "name": "1,2 diacylglycerol transport via flipping (periplasm to cytoplasm, n-C18:0)", "upper_bound": 1000.0, "lower_bound": 0.0, "notes": {}, "metabolites": {"12dgr180_c": 1.0, "12dgr180_p": -1.0}, "objective_coefficient": 0.0, "variable_kind": "continuous", "id": "12DGR180tipp", "gene_reaction_rule": ""}, {"subsystem": "Transport, Inner Membrane", "name": "1,2 diacylglycerol transport via flipping (periplasm to cytoplasm, n-C18:1)", "upper_bound": 1000.0, "lower_bound": 0.0, "notes": {}, "metabolites": {"12dgr181_c": 1.0, "12dgr181_p": -1.0}, "objective_coefficient": 0.0, "variable_kind": "continuous", "id": "12DGR181tipp", "gene_reaction_rule": ""}, {"subsystem": "Transport, Outer Membrane Porin", "name": "(R)-Propane-1,2-diol transport via diffusion (extracellular to periplasm)", "upper_bound": 1000.0, "lower_bound": -1000.0, "notes": {}, "metabolites": {"12ppd__R_e": -1.0, "12ppd__R_p": 1.0}, "objective_coefficient": 0.0, "variable_kind": "continuous", "id": "12PPDRtex", "gene_reaction_rule": "(b0241 or b0929 or b1377 or b2215)"}, {"subsystem": "Transport, Inner Membrane", "name": "(R)-Propane-1,2-diol facilitated transport (periplasm)", "upper_bound": 1000.0, "lower_bound": -1000.0, "notes": {}, "metabolites": {"12ppd__R_c": 1.0, "12ppd__R_p": -1.0}, "objective_coefficient": 0.0, "variable_kind": "continuous", "id": "12PPDRtpp", "gene_reaction_rule": ""}, {"subsystem": "Transport, Outer Membrane Porin", "name": "(S)-Propane-1,2-diol transport via diffusion (extracellular to periplasm)", "upper_bound": 1000.0, "lower_bound": -1000.0, "notes": {}, "metabolites": {"12ppd__S_e": -1.0, "12ppd__S_p": 1.0}, "objective_coefficient": 0.0, "variable_kind": "continuous", "id": "12PPDStex", "gene_reaction_rule": "(b0241 or b0929 or b1377 or b2215)"}, {"subsystem": "Transport, Inner Membrane", "name": "(S)-Propane-1,2-diol facilitated transport (periplasm)", "upper_bound": 1000.0, "lower_bound": -1000.0, "notes": {}, "metabolites": {"12ppd__S_c": 1.0, "12ppd__S_p": -1.0}, "objective_coefficient": 0.0, "variable_kind": "continuous", "id": "12PPDStpp", "gene_reaction_rule": ""}, {"subsystem": "Transport, Inner Membrane", "name": "1,4-alpha-D-glucan transport via ABC system (periplasm)", "upper_bound": 1000.0, "lower_bound": 0.0, "notes": {}, "metabolites": {"14glucan_p": -1.0, "h2o_c": -1.0, "atp_c": -1.0, "14glucan_c": 1.0, "h_c": 1.0, "adp_c": 1.0, "pi_c": 1.0}, "objective_coefficient": 0.0, "variable_kind": "continuous", "id": "14GLUCANabcpp", "gene_reaction_rule": "(b4034 and b4033 and b4032 and b4035)"}, {"subsystem": "Transport, Outer Membrane", "name": "1,4-alpha-D-glucan transport via diffusion (extracellular to periplasm) irreversible", "upper_bound": 1000.0, "lower_bound": 0.0, "notes": {}, "metabolites": {"14glucan_p": 1.0, "14glucan_e": -1.0}, "objective_coefficient": 0.0, "variable_kind": "continuous", "id": "14GLUCANtexi", "gene_reaction_rule": "b4036"}, {"subsystem": "Transport, Outer Membrane Porin", "name": "23cAMP transport via diffusion (extracellular to periplasm)", "upper_bound": 1000.0, "lower_bound": -1000.0, "notes": {}, "metabolites": {"23camp_e": -1.0, "23camp_p": 1.0}, "objective_coefficient": 0.0, "variable_kind": "continuous", "id": "23CAMPtex", "gene_reaction_rule": "(b0241 or b0929 or b1377 or b2215)"}, {"subsystem": "Transport, Outer Membrane Porin", "name": "23cCMP transport via diffusion (extracellular to periplasm)", "upper_bound": 1000.0, "lower_bound": -1000.0, "notes": {}, "metabolites": {"23ccmp_e": -1.0, "23ccmp_p": 1.0}, "objective_coefficient": 0.0, "variable_kind": "continuous", "id": "23CCMPtex", "gene_reaction_rule": "(b0241 or b0929 or b1377 or b2215)"}, {"subsystem": "Transport, Outer Membrane Porin", "name": "23cGMP transport via diffusion (extracellular to periplasm)", "upper_bound": 1000.0, "lower_bound": -1000.0, "notes": {}, "metabolites": {"23cgmp_p": 1.0, "23cgmp_e": -1.0}, "objective_coefficient": 0.0, "variable_kind": "continuous", "id": "23CGMPtex", "gene_reaction_rule": "(b0241 or b0929 or b1377 or b2215)"}, {"subsystem": "Transport, Outer Membrane Porin", "name": "23cUMP transport via diffusion (extracellular to periplasm)", "upper_bound": 1000.0, "lower_bound": -1000.0, "notes": {}, "metabolites": {"23cump_p": 1.0, "23cump_e": -1.0}, "objective_coefficient": 0.0, "variable_kind": "continuous", "id": "23CUMPtex", "gene_reaction_rule": "(b0241 or b0929 or b1377 or b2215)"}, {"subsystem": "Transport, Inner Membrane", "name": "2,3-diaminopropionate transport in via proton symport", "upper_bound": 1000.0, "lower_bound": 0.0, "notes": {}, "metabolites": {"h_c": 1.0, "23dappa_c": 1.0, "h_p": -1.0, "23dappa_p": -1.0}, "objective_coefficient": 0.0, "variable_kind": "continuous", "id": "23DAPPAt2pp", "gene_reaction_rule": ""}, {"subsystem": "Transport, Outer Membrane Porin", "name": "2,3-diaminopropionate transport via diffusion", "upper_bound": 1000.0, "lower_bound": -1000.0, "notes": {}, "metabolites": {"23dappa_e": -1.0, "23dappa_p": 1.0}, "objective_coefficient": 0.0, "variable_kind": "continuous", "id": "23DAPPAtex", "gene_reaction_rule": "(b0241 or b0929 or b1377 or b2215)"}, {"subsystem": "Nucleotide Salvage Pathway", "name": "2',3'-cyclic-nucleotide phosphodiesterase (UMP) (periplasm)", "upper_bound": 1000.0, "lower_bound": 0.0, "notes": {}, "metabolites": {"h2o_p": -1.0, "23cump_p": -1.0, "3ump_p": 1.0, "h_p": 1.0}, "objective_coefficient": 0.0, "variable_kind": "continuous", "id": "23PDE2pp", "gene_reaction_rule": "b4213"}, {"subsystem": "Nucleotide Salvage Pathway", "name": "2',3'-cyclic-nucleotide phosphodiesterase (CMP) (periplasm)", "upper_bound": 1000.0, "lower_bound": 0.0, "notes": {}, "metabolites": {"h2o_p": -1.0, "3cmp_p": 1.0, "23ccmp_p": -1.0, "h_p": 1.0}, "objective_coefficient": 0.0, "variable_kind": "continuous", "id": "23PDE4pp", "gene_reaction_rule": "b4213"}, {"subsystem": "Nucleotide Salvage Pathway", "name": "2',3'-cyclic-nucleotide phosphodiesterase (AMP) (periplasm)", "upper_bound": 1000.0, "lower_bound": 0.0, "notes": {}, "metabolites": {"3amp_p": 1.0, "h2o_p": -1.0, "h_p": 1.0, "23camp_p": -1.0}, "objective_coefficient": 0.0, "variable_kind": "continuous", "id": "23PDE7pp", "gene_reaction_rule": "b4213"}, {"subsystem": "Nucleotide Salvage Pathway", "name": "2',3'-cyclic-nucleotide phosphodiesterase (GMP) (periplasm)", "upper_bound": 1000.0, "lower_bound": 0.0, "notes": {}, "metabolites": {"h2o_p": -1.0, "h_p": 1.0, "3gmp_p": 1.0, "23cgmp_p": -1.0}, "objective_coefficient": 0.0, "variable_kind": "continuous", "id": "23PDE9pp", "gene_reaction_rule": "b4213"}, {"subsystem": "Transport, Outer Membrane Porin", "name": "meso-2,6-Diaminoheptanedioate transport via diffusion (extracellular to periplasm)", "upper_bound": 1000.0, "lower_bound": -1000.0, "notes": {}, "metabolites": {"26dap__M_e": -1.0, "26dap__M_p": 1.0}, "objective_coefficient": 0.0, "variable_kind": "continuous", "id": "26DAHtex", "gene_reaction_rule": "(b0241 or b0929 or b1377 or b2215)"}, {"subsystem": "Transport, Inner Membrane", "name": "2-Acyl-sn-glycero-3-phosphatidate (n-C12:0) transporter via facilitated diffusion (periplasm)", "upper_bound": 1000.0, "lower_bound": 0.0, "notes": {}, "metabolites": {"2ddecg3p_c": 1.0, "2ddecg3p_p": -1.0}, "objective_coefficient": 0.0, "variable_kind": "continuous", "id": "2AGPA120tipp", "gene_reaction_rule": "b2835"}, {"subsystem": "Transport, Inner Membrane", "name": "2-Acyl-sn-glycero-3-phosphatidate (n-C14:0) transporter via facilitated diffusion (periplasm)", "upper_bound": 1000.0, "lower_bound": 0.0, "notes": {}, "metabolites": {"2tdecg3p_c": 1.0, "2tdecg3p_p": -1.0}, "objective_coefficient": 0.0, "variable_kind": "continuous", "id": "2AGPA140tipp", "gene_reaction_rule": "b2835"}, {"subsystem": "Transport, Inner Membrane", "name": "2-Acyl-sn-glycero-3-phosphatidate (n-C14:1) transporter via facilitated diffusion (periplasm)", "upper_bound": 1000.0, "lower_bound": 0.0, "notes": {}, "metabolites": {"2tdec7eg3p_p": -1.0, "2tdec7eg3p_c": 1.0}, "objective_coefficient": 0.0, "variable_kind": "continuous", "id": "2AGPA141tipp", "gene_reaction_rule": "b2835"}, {"subsystem": "Transport, Inner Membrane", "name": "2-Acyl-sn-glycero-3-phosphatidate (n-C16:0) transporter via facilitated diffusion (periplasm)", "upper_bound": 1000.0, "lower_bound": 0.0, "notes": {}, "metabolites": {"2hdecg3p_c": 1.0, "2hdecg3p_p": -1.0}, "objective_coefficient": 0.0, "variable_kind": "continuous", "id": "2AGPA160tipp", "gene_reaction_rule": "b2835"}, {"subsystem": "Transport, Inner Membrane", "name": "2-Acyl-sn-glycero-3-phosphatidate (n-C16:1) transporter via facilitated diffusion (periplasm)", "upper_bound": 1000.0, "lower_bound": 0.0, "notes": {}, "metabolites": {"2hdec9eg3p_c": 1.0, "2hdec9eg3p_p": -1.0}, "objective_coefficient": 0.0, "variable_kind": "continuous", "id": "2AGPA161tipp", "gene_reaction_rule": "b2835"}, {"subsystem": "Transport, Inner Membrane", "name": "2-Acyl-sn-glycero-3-phosphatidate (n-C18:0) transporter via facilitated diffusion (periplasm)", "upper_bound": 1000.0, "lower_bound": 0.0, "notes": {}, "metabolites": {"2odecg3p_p": -1.0, "2odecg3p_c": 1.0}, "objective_coefficient": 0.0, "variable_kind": "continuous", "id": "2AGPA180tipp", "gene_reaction_rule": "b2835"}, {"subsystem": "Transport, Inner Membrane", "name": "2-Acyl-sn-glycero-3-phosphatidate (n-C18:1) transporter via facilitated diffusion (periplasm)", "upper_bound": 1000.0, "lower_bound": 0.0, "notes": {}, "metabolites": {"2odec11eg3p_p": -1.0, "2odec11eg3p_c": 1.0}, "objective_coefficient": 0.0, "variable_kind": "continuous", "id": "2AGPA181tipp", "gene_reaction_rule": "b2835"}, {"subsystem": "Transport, Inner Membrane", "name": "2-Acyl-sn-glycero-3-phosphoethanolamine (n-C12:0) transporter via facilitated diffusion (periplasm)", "upper_bound": 1000.0, "lower_bound": 0.0, "notes": {}, "metabolites": {"2agpe120_p": -1.0, "2agpe120_c": 1.0}, "objective_coefficient": 0.0, "variable_kind": "continuous", "id": "2AGPE120tipp", "gene_reaction_rule": "b2835"}, {"subsystem": "Transport, Inner Membrane", "name": "2-Acyl-sn-glycero-3-phosphoethanolamine (n-C14:0) transporter via facilitated diffusion (periplasm)", "upper_bound": 1000.0, "lower_bound": 0.0, "notes": {}, "metabolites": {"2agpe140_c": 1.0, "2agpe140_p": -1.0}, "objective_coefficient": 0.0, "variable_kind": "continuous", "id": "2AGPE140tipp", "gene_reaction_rule": "b2835"}, {"subsystem": "Transport, Inner Membrane", "name": "2-Acyl-sn-glycero-3-phosphoethanolamine (n-C14:1) transporter via facilitated diffusion (periplasm)", "upper_bound": 1000.0, "lower_bound": 0.0, "notes": {}, "metabolites": {"2agpe141_c": 1.0, "2agpe141_p": -1.0}, "objective_coefficient": 0.0, "variable_kind": "continuous", "id": "2AGPE141tipp", "gene_reaction_rule": "b2835"}, {"subsystem": "Transport, Inner Membrane", "name": "2-Acyl-sn-glycero-3-phosphoethanolamine (n-C16:0) transporter via facilitated diffusion (periplasm)", "upper_bound": 1000.0, "lower_bound": 0.0, "notes": {}, "metabolites": {"2agpe160_p": -1.0, "2agpe160_c": 1.0}, "objective_coefficient": 0.0, "variable_kind": "continuous", "id": "2AGPE160tipp", "gene_reaction_rule": "b2835"}, {"subsystem": "Transport, Inner Membrane", "name": "2-Acyl-sn-glycero-3-phosphoethanolamine (n-C16:1) transporter via facilitated diffusion (periplasm)", "upper_bound": 1000.0, "lower_bound": 0.0, "notes": {}, "metabolites": {"2agpe161_p": -1.0, "2agpe161_c": 1.0}, "objective_coefficient": 0.0, "variable_kind": "continuous", "id": "2AGPE161tipp", "gene_reaction_rule": "b2835"}, {"subsystem": "Transport, Inner Membrane", "name": "2-Acyl-sn-glycero-3-phosphoethanolamine (n-C18:0) transporter via facilitated diffusion (periplasm)", "upper_bound": 1000.0, "lower_bound": 0.0, "notes": {}, "metabolites": {"2agpe180_c": 1.0, "2agpe180_p": -1.0}, "objective_coefficient": 0.0, "variable_kind": "continuous", "id": "2AGPE180tipp", "gene_reaction_rule": "b2835"}, {"subsystem": "Transport, Inner Membrane", "name": "2-Acyl-sn-glycero-3-phosphoethanolamine (n-C18:1) transporter via facilitated diffusion (periplasm)", "upper_bound": 1000.0, "lower_bound": 0.0, "notes": {}, "metabolites": {"2agpe181_c": 1.0, "2agpe181_p": -1.0}, "objective_coefficient": 0.0, "variable_kind": "continuous", "id": "2AGPE181tipp", "gene_reaction_rule": "b2835"}, {"subsystem": "Glycerophospholipid Metabolism", "name": "2-acyl-glycerophospho-ethanolamine acyltransferase (n-C12:0)", "upper_bound": 1000.0, "lower_bound": 0.0, "notes": {}, "metabolites": {"pe120_c": 1.0, "atp_c": -1.0, "ddca_c": -1.0, "2agpe120_c": -1.0, "amp_c": 1.0, "ppi_c": 1.0}, "objective_coefficient": 0.0, "variable_kind": "continuous", "id": "2AGPEAT120", "gene_reaction_rule": "b2836"}, {"subsystem": "Glycerophospholipid Metabolism", "name": "2-acyl-glycerophospho-ethanolamine acyltransferase (n-C14:0)", "upper_bound": 1000.0, "lower_bound": 0.0, "notes": {}, "metabolites": {"atp_c": -1.0, "pe140_c": 1.0, "ppi_c": 1.0, "2agpe140_c": -1.0, "amp_c": 1.0, "ttdca_c": -1.0}, "objective_coefficient": 0.0, "variable_kind": "continuous", "id": "2AGPEAT140", "gene_reaction_rule": "b2836"}, {"subsystem": "Glycerophospholipid Metabolism", "name": "2-acyl-glycerophospho-ethanolamine acyltransferase (n-C14:1)", "upper_bound": 1000.0, "lower_bound": 0.0, "notes": {}, "metabolites": {"atp_c": -1.0, "ppi_c": 1.0, "2agpe141_c": -1.0, "amp_c": 1.0, "pe141_c": 1.0, "ttdcea_c": -1.0}, "objective_coefficient": 0.0, "variable_kind": "continuous", "id": "2AGPEAT141", "gene_reaction_rule": "b2836"}, {"subsystem": "Glycerophospholipid Metabolism", "name": "2-acyl-glycerophospho-ethanolamine acyltransferase (n-C16:0)", "upper_bound": 1000.0, "lower_bound": 0.0, "notes": {}, "metabolites": {"atp_c": -1.0, "2agpe160_c": -1.0, "ppi_c": 1.0, "amp_c": 1.0, "hdca_c": -1.0, "pe160_c": 1.0}, "objective_coefficient": 0.0, "variable_kind": "continuous", "id": "2AGPEAT160", "gene_reaction_rule": "b2836"}, {"subsystem": "Glycerophospholipid Metabolism", "name": "2-acyl-glycerophospho-ethanolamine acyltransferase (n-C16:1)", "upper_bound": 1000.0, "lower_bound": 0.0, "notes": {}, "metabolites": {"atp_c": -1.0, "ppi_c": 1.0, "2agpe161_c": -1.0, "hdcea_c": -1.0, "pe161_c": 1.0, "amp_c": 1.0}, "objective_coefficient": 0.0, "variable_kind": "continuous", "id": "2AGPEAT161", "gene_reaction_rule": "b2836"}, {"subsystem": "Glycerophospholipid Metabolism", "name": "2-acyl-glycerophospho-ethanolamine acyltransferase (n-C18:0)", "upper_bound": 1000.0, "lower_bound": 0.0, "notes": {}, "metabolites": {"pe180_c": 1.0, "atp_c": -1.0, "ppi_c": 1.0, "amp_c": 1.0, "ocdca_c": -1.0, "2agpe180_c": -1.0}, "objective_coefficient": 0.0, "variable_kind": "continuous", "id": "2AGPEAT180", "gene_reaction_rule": "b2836"}, {"subsystem": "Glycerophospholipid Metabolism", "name": "2-acyl-glycerophospho-ethanolamine acyltransferase (n-C18:1)", "upper_bound": 1000.0, "lower_bound": 0.0, "notes": {}, "metabolites": {"2agpe181_c": -1.0, "atp_c": -1.0, "ocdcea_c": -1.0, "ppi_c": 1.0, "amp_c": 1.0, "pe181_c": 1.0}, "objective_coefficient": 0.0, "variable_kind": "continuous", "id": "2AGPEAT181", "gene_reaction_rule": "b2836"}, {"subsystem": "Transport, Inner Membrane", "name": "2-Acyl-sn-glycero-3-phosphoglycerol (n-C12:0) transporter via facilitated diffusion (periplasm)", "upper_bound": 1000.0, "lower_bound": 0.0, "notes": {}, "metabolites": {"2agpg120_c": 1.0, "2agpg120_p": -1.0}, "objective_coefficient": 0.0, "variable_kind": "continuous", "id": "2AGPG120tipp", "gene_reaction_rule": "b2835"}, {"subsystem": "Transport, Inner Membrane", "name": "2-Acyl-sn-glycero-3-phosphoglycerol (n-C14:0) transporter via facilitated diffusion (periplasm)", "upper_bound": 1000.0, "lower_bound": 0.0, "notes": {}, "metabolites": {"2agpg140_p": -1.0, "2agpg140_c": 1.0}, "objective_coefficient": 0.0, "variable_kind": "continuous", "id": "2AGPG140tipp", "gene_reaction_rule": "b2835"}, {"subsystem": "Transport, Inner Membrane", "name": "2-Acyl-sn-glycero-3-phosphoglycerol (n-C14:1) transporter via facilitated diffusion (periplasm)", "upper_bound": 1000.0, "lower_bound": 0.0, "notes": {}, "metabolites": {"2agpg141_p": -1.0, "2agpg141_c": 1.0}, "objective_coefficient": 0.0, "variable_kind": "continuous", "id": "2AGPG141tipp", "gene_reaction_rule": "b2835"}, {"subsystem": "Transport, Inner Membrane", "name": "2-Acyl-sn-glycero-3-phosphoglycerol (n-C16:0) transporter via facilitated diffusion (periplasm)", "upper_bound": 1000.0, "lower_bound": 0.0, "notes": {}, "metabolites": {"2agpg160_c": 1.0, "2agpg160_p": -1.0}, "objective_coefficient": 0.0, "variable_kind": "continuous", "id": "2AGPG160tipp", "gene_reaction_rule": "b2835"}, {"subsystem": "Transport, Inner Membrane", "name": "2-Acyl-sn-glycero-3-phosphoglycerol (n-C16:1) transporter via facilitated diffusion (periplasm)", "upper_bound": 1000.0, "lower_bound": 0.0, "notes": {}, "metabolites": {"2agpg161_c": 1.0, "2agpg161_p": -1.0}, "objective_coefficient": 0.0, "variable_kind": "continuous", "id": "2AGPG161tipp", "gene_reaction_rule": "b2835"}, {"subsystem": "Transport, Inner Membrane", "name": "2-Acyl-sn-glycero-3-phosphoglycerol (n-C18:0) transporter via facilitated diffusion (periplasm)", "upper_bound": 1000.0, "lower_bound": 0.0, "notes": {}, "metabolites": {"2agpg180_p": -1.0, "2agpg180_c": 1.0}, "objective_coefficient": 0.0, "variable_kind": "continuous", "id": "2AGPG180tipp", "gene_reaction_rule": "b2835"}, {"subsystem": "Transport, Inner Membrane", "name": "2-Acyl-sn-glycero-3-phosphoglycerol (n-C18:1) transporter via facilitated diffusion (periplasm)", "upper_bound": 1000.0, "lower_bound": 0.0, "notes": {}, "metabolites": {"2agpg181_p": -1.0, "2agpg181_c": 1.0}, "objective_coefficient": 0.0, "variable_kind": "continuous", "id": "2AGPG181tipp", "gene_reaction_rule": "b2835"}, {"subsystem": "Glycerophospholipid Metabolism", "name": "2-acyl-glycerophospho-glycerol acyltransferase (n-C12:0)", "upper_bound": 1000.0, "lower_bound": 0.0, "notes": {}, "metabolites": {"atp_c": -1.0, "ddca_c": -1.0, "ppi_c": 1.0, "amp_c": 1.0, "pg120_c": 1.0, "2agpg120_c": -1.0}, "objective_coefficient": 0.0, "variable_kind": "continuous", "id": "2AGPGAT120", "gene_reaction_rule": "b2836"}, {"subsystem": "Glycerophospholipid Metabolism", "name": "2-acyl-glycerophospho-glycerol acyltransferase (n-C14:0)", "upper_bound": 1000.0, "lower_bound": 0.0, "notes": {}, "metabolites": {"atp_c": -1.0, "ppi_c": 1.0, "pg140_c": 1.0, "amp_c": 1.0, "2agpg140_c": -1.0, "ttdca_c": -1.0}, "objective_coefficient": 0.0, "variable_kind": "continuous", "id": "2AGPGAT140", "gene_reaction_rule": "b2836"}, {"subsystem": "Glycerophospholipid Metabolism", "name": "2-acyl-glycerophospho-glycerol acyltransferase (n-C14:1)", "upper_bound": 1000.0, "lower_bound": 0.0, "notes": {}, "metabolites": {"2agpg141_c": -1.0, "atp_c": -1.0, "pg141_c": 1.0, "ppi_c": 1.0, "amp_c": 1.0, "ttdcea_c": -1.0}, "objective_coefficient": 0.0, "variable_kind": "continuous", "id": "2AGPGAT141", "gene_reaction_rule": "b2836"}, {"subsystem": "Glycerophospholipid Metabolism", "name": "2-acyl-glycerophospho-glycerol acyltransferase (n-C16:0)", "upper_bound": 1000.0, "lower_bound": 0.0, "notes": {}, "metabolites": {"2agpg160_c": -1.0, "atp_c": -1.0, "ppi_c": 1.0, "amp_c": 1.0, "pg160_c": 1.0, "hdca_c": -1.0}, "objective_coefficient": 0.0, "variable_kind": "continuous", "id": "2AGPGAT160", "gene_reaction_rule": "b2836"}, {"subsystem": "Glycerophospholipid Metabolism", "name": "2-acyl-glycerophospho-glycerol acyltransferase (n-C16:1)", "upper_bound": 1000.0, "lower_bound": 0.0, "notes": {}, "metabolites": {"atp_c": -1.0, "2agpg161_c": -1.0, "ppi_c": 1.0, "hdcea_c": -1.0, "pg161_c": 1.0, "amp_c": 1.0}, "objective_coefficient": 0.0, "variable_kind": "continuous", "id": "2AGPGAT161", "gene_reaction_rule": "b2836"}, {"subsystem": "Glycerophospholipid Metabolism", "name": "2-acyl-glycerophospho-glycerol acyltransferase (n-C18:0)", "upper_bound": 1000.0, "lower_bound": 0.0, "notes": {}, "metabolites": {"pg180_c": 1.0, "atp_c": -1.0, "ppi_c": 1.0, "amp_c": 1.0, "ocdca_c": -1.0, "2agpg180_c": -1.0}, "objective_coefficient": 0.0, "variable_kind": "continuous", "id": "2AGPGAT180", "gene_reaction_rule": "b2836"}, {"subsystem": "Glycerophospholipid Metabolism", "name": "2-acyl-glycerophospho-glycerol acyltransferase (n-C18:1)", "upper_bound": 1000.0, "lower_bound": 0.0, "notes": {}, "metabolites": {"ocdcea_c": -1.0, "atp_c": -1.0, "2agpg181_c": -1.0, "ppi_c": 1.0, "amp_c": 1.0, "pg181_c": 1.0}, "objective_coefficient": 0.0, "variable_kind": "continuous", "id": "2AGPGAT181", "gene_reaction_rule": "b2836"}, {"subsystem": "Alternate Carbon Metabolism", "name": "2-Dehydro-L-gulonate reductase to gluconate (NADH)", "upper_bound": 1000.0, "lower_bound": 0.0, "notes": {}, "metabolites": {"glcn_c": 1.0, "nadh_c": -1.0, "h_c": -1.0, "nad_c": 1.0, "2dhguln_c": -1.0}, "objective_coefficient": 0.0, "variable_kind": "continuous", "id": "2DGULRGx", "gene_reaction_rule": "b3553"}, {"subsystem": "Alternate Carbon Metabolism", "name": "2-Dehydro-L-gulonate reductase to gluconate (NADPH)", "upper_bound": 1000.0, "lower_bound": 0.0, "notes": {}, "metabolites": {"glcn_c": 1.0, "nadp_c": 1.0, "nadph_c": -1.0, "h_c": -1.0, "2dhguln_c": -1.0}, "objective_coefficient": 0.0, "variable_kind": "continuous", "id": "2DGULRGy", "gene_reaction_rule": "b3553"}, {"subsystem": "Alternate Carbon Metabolism", "name": "2-dehydro-L-gulonate reductase (NADH)", "upper_bound": 1000.0, "lower_bound": 0.0, "notes": {}, "metabolites": {"idon__L_c": 1.0, "nadh_c": -1.0, "h_c": -1.0, "nad_c": 1.0, "2dhguln_c": -1.0}, "objective_coefficient": 0.0, "variable_kind": "continuous", "id": "2DGULRx", "gene_reaction_rule": "b3553"}, {"subsystem": "Alternate Carbon Metabolism", "name": "2-dehydro-L-gulonate reductase (NADPH)", "upper_bound": 1000.0, "lower_bound": 0.0, "notes": {}, "metabolites": {"idon__L_c": 1.0, "nadp_c": 1.0, "nadph_c": -1.0, "h_c": -1.0, "2dhguln_c": -1.0}, "objective_coefficient": 0.0, "variable_kind": "continuous", "id": "2DGULRy", "gene_reaction_rule": "b3553"}, {"subsystem": "Cofactor and Prosthetic Group Biosynthesis", "name": "2-Methyl-4-amino-5-hydroxymethylpyrimidine diphosphatase", "upper_bound": 1000.0, "lower_bound": 0.0, "notes": {}, "metabolites": {"4ampm_c": 1.0, "h2o_c": -1.0, "pi_c": 1.0, "2mahmp_c": -1.0, "h_c": 1.0}, "objective_coefficient": 0.0, "variable_kind": "continuous", "id": "2MAHMP", "gene_reaction_rule": "(b0446 or b1134)"}, {"subsystem": "Transport, Outer Membrane Porin", "name": "dihydroxyphenylacetaldehyde transport via diffusion (extracellular to periplasm)", "upper_bound": 1000.0, "lower_bound": -1000.0, "notes": {}, "metabolites": {"34dhpac_p": 1.0, "34dhpac_e": -1.0}, "objective_coefficient": 0.0, "variable_kind": "continuous", "id": "34dhpactex", "gene_reaction_rule": "(b0241 or b0929 or b1377 or b2215)"}, {"subsystem": "Nucleotide Salvage Pathway", "name": "3-aminoacrylate hydrolase", "upper_bound": 1000.0, "lower_bound": 0.0, "notes": {}, "metabolites": {"3amac_c": -1.0, "h2o_c": -1.0, "h_c": -1.0, "msa_c": 1.0, "nh4_c": 1.0}, "objective_coefficient": 0.0, "variable_kind": "continuous", "id": "3AMACHYD", "gene_reaction_rule": "b1009"}, {"subsystem": "Transport, Outer Membrane Porin", "name": "3AMP transport via diffusion (extracellular to periplasm)", "upper_bound": 1000.0, "lower_bound": -1000.0, "notes": {}, "metabolites": {"3amp_p": 1.0, "3amp_e": -1.0}, "objective_coefficient": 0.0, "variable_kind": "continuous", "id": "3AMPtex", "gene_reaction_rule": "(b0241 or b0929 or b1377 or b2215)"}, {"subsystem": "Transport, Outer Membrane Porin", "name": "3CMP transport via diffusion (extracellular to periplasm)", "upper_bound": 1000.0, "lower_bound": -1000.0, "notes": {}, "metabolites": {"3cmp_p": 1.0, "3cmp_e": -1.0}, "objective_coefficient": 0.0, "variable_kind": "continuous", "id": "3CMPtex", "gene_reaction_rule": "(b0241 or b0929 or b1377 or b2215)"}, {"subsystem": "Transport, Outer Membrane Porin", "name": "3GMP transport via diffusion (extracellular to periplasm)", "upper_bound": 1000.0, "lower_bound": -1000.0, "notes": {}, "metabolites": {"3gmp_e": -1.0, "3gmp_p": 1.0}, "objective_coefficient": 0.0, "variable_kind": "continuous", "id": "3GMPtex", "gene_reaction_rule": "(b0929 or b1377 or b2215 or b0241)"}, {"subsystem": "Cell Envelope Biosynthesis", "name": "3-hydroxyacyl-[acyl-carrier-protein] dehydratase (n-C10:0)", "upper_bound": 1000.0, "lower_bound": 0.0, "notes": {}, "metabolites": {"tdec2eACP_c": 1.0, "h2o_c": 1.0, "3hdecACP_c": -1.0}, "objective_coefficient": 0.0, "variable_kind": "continuous", "id": "3HAD100", "gene_reaction_rule": "(b0954 or b0180)"}, {"subsystem": "Cell Envelope Biosynthesis", "name": "3-hydroxyacyl-[acyl-carrier-protein] dehydratase (n-C12:0)", "upper_bound": 1000.0, "lower_bound": 0.0, "notes": {}, "metabolites": {"h2o_c": 1.0, "tddec2eACP_c": 1.0, "3hddecACP_c": -1.0}, "objective_coefficient": 0.0, "variable_kind": "continuous", "id": "3HAD120", "gene_reaction_rule": "(b0180 or b0954)"}, {"subsystem": "Cell Envelope Biosynthesis", "name": "3-hydroxyacyl-[acyl-carrier-protein] dehydratase (n-C12:1)", "upper_bound": 1000.0, "lower_bound": 0.0, "notes": {}, "metabolites": {"3hcddec5eACP_c": -1.0, "t3c5ddeceACP_c": 1.0, "h2o_c": 1.0}, "objective_coefficient": 0.0, "variable_kind": "continuous", "id": "3HAD121", "gene_reaction_rule": "(b0180 or b0954)"}, {"subsystem": "Cell Envelope Biosynthesis", "name": "3-hydroxyacyl-[acyl-carrier-protein] dehydratase (n-C14:0)", "upper_bound": 1000.0, "lower_bound": 0.0, "notes": {}, "metabolites": {"h2o_c": 1.0, "tmrs2eACP_c": 1.0, "3hmrsACP_c": -1.0}, "objective_coefficient": 0.0, "variable_kind": "continuous", "id": "3HAD140", "gene_reaction_rule": "(b0954 or b0180)"}, {"subsystem": "Cell Envelope Biosynthesis", "name": "3-hydroxyacyl-[acyl-carrier-protein] dehydratase (n-C14:1)", "upper_bound": 1000.0, "lower_bound": 0.0, "notes": {}, "metabolites": {"h2o_c": 1.0, "t3c7mrseACP_c": 1.0, "3hcmrs7eACP_c": -1.0}, "objective_coefficient": 0.0, "variable_kind": "continuous", "id": "3HAD141", "gene_reaction_rule": "(b0954 or b0180)"}, {"subsystem": "Cell Envelope Biosynthesis", "name": "3-hydroxyacyl-[acyl-carrier-protein] dehydratase (n-C16:0)", "upper_bound": 1000.0, "lower_bound": 0.0, "notes": {}, "metabolites": {"h2o_c": 1.0, "3hpalmACP_c": -1.0, "tpalm2eACP_c": 1.0}, "objective_coefficient": 0.0, "variable_kind": "continuous", "id": "3HAD160", "gene_reaction_rule": "(b0954 or b0180)"}, {"subsystem": "Cell Envelope Biosynthesis", "name": "3-hydroxyacyl-[acyl-carrier-protein] dehydratase (n-C16:1)", "upper_bound": 1000.0, "lower_bound": 0.0, "notes": {}, "metabolites": {"3hcpalm9eACP_c": -1.0, "t3c9palmeACP_c": 1.0, "h2o_c": 1.0}, "objective_coefficient": 0.0, "variable_kind": "continuous", "id": "3HAD161", "gene_reaction_rule": "(b0180 or b0954)"}, {"subsystem": "Cell Envelope Biosynthesis", "name": "3-hydroxyacyl-[acyl-carrier-protein] dehydratase (n-C18:0)", "upper_bound": 1000.0, "lower_bound": 0.0, "notes": {}, "metabolites": {"toctd2eACP_c": 1.0, "h2o_c": 1.0, "3hoctaACP_c": -1.0}, "objective_coefficient": 0.0, "variable_kind": "continuous", "id": "3HAD180", "gene_reaction_rule": "(b0954 or b0180)"}, {"subsystem": "Cell Envelope Biosynthesis", "name": "3-hydroxyacyl-[acyl-carrier-protein] dehydratase (n-C18:1)", "upper_bound": 1000.0, "lower_bound": 0.0, "notes": {}, "metabolites": {"t3c11vaceACP_c": 1.0, "h2o_c": 1.0, "3hcvac11eACP_c": -1.0}, "objective_coefficient": 0.0, "variable_kind": "continuous", "id": "3HAD181", "gene_reaction_rule": "(b0954 or b0180)"}, {"subsystem": "Cell Envelope Biosynthesis", "name": "3-hydroxyacyl-[acyl-carrier-protein] dehydratase (n-C4:0)", "upper_bound": 1000.0, "lower_bound": 0.0, "notes": {}, "metabolites": {"3haACP_c": -1.0, "but2eACP_c": 1.0, "h2o_c": 1.0}, "objective_coefficient": 0.0, "variable_kind": "continuous", "id": "3HAD40", "gene_reaction_rule": "(b0954 or b0180)"}, {"subsystem": "Cell Envelope Biosynthesis", "name": "3-hydroxyacyl-[acyl-carrier-protein] dehydratase (n-C6:0)", "upper_bound": 1000.0, "lower_bound": 0.0, "notes": {}, "metabolites": {"3hhexACP_c": -1.0, "thex2eACP_c": 1.0, "h2o_c": 1.0}, "objective_coefficient": 0.0, "variable_kind": "continuous", "id": "3HAD60", "gene_reaction_rule": "(b0954 or b0180)"}, {"subsystem": "Cell Envelope Biosynthesis", "name": "3-hydroxyacyl-[acyl-carrier-protein] dehydratase (n-C8:0)", "upper_bound": 1000.0, "lower_bound": 0.0, "notes": {}, "metabolites": {"h2o_c": 1.0, "toct2eACP_c": 1.0, "3hoctACP_c": -1.0}, "objective_coefficient": 0.0, "variable_kind": "continuous", "id": "3HAD80", "gene_reaction_rule": "(b0954 or b0180)"}, {"subsystem": "Alternate Carbon Metabolism", "name": "3-hydroxycinnamate hydroxylase", "upper_bound": 1000.0, "lower_bound": 0.0, "notes": {}, "metabolites": {"o2_c": -1.0, "h2o_c": 1.0, "dhcinnm_c": 1.0, "h_c": -1.0, "nad_c": 1.0, "nadh_c": -1.0, "3hcinnm_c": -1.0}, "objective_coefficient": 0.0, "variable_kind": "continuous", "id": "3HCINNMH", "gene_reaction_rule": "b0347"}, {"subsystem": "Alternate Carbon Metabolism", "name": "3-(3-hydroxy-phenyl)propionate hydroxylase", "upper_bound": 1000.0, "lower_bound": 0.0, "notes": {}, "metabolites": {"o2_c": -1.0, "h2o_c": 1.0, "3hpppn_c": -1.0, "h_c": -1.0, "nad_c": 1.0, "dhpppn_c": 1.0, "nadh_c": -1.0}, "objective_coefficient": 0.0, "variable_kind": "continuous", "id": "3HPPPNH", "gene_reaction_rule": "b0347"}, {"subsystem": "Transport, Outer Membrane Porin", "name": "3-hydroxypropionate transport via diffusion (extracellular to periplasm)", "upper_bound": 1000.0, "lower_bound": -1000.0, "notes": {}, "metabolites": {"3hpp_p": 1.0, "3hpp_e": -1.0}, "objective_coefficient": 0.0, "variable_kind": "continuous", "id": "3HPPtex", "gene_reaction_rule": "(b1377 or b0929 or b2215 or b0241)"}, {"subsystem": "Transport, Inner Membrane", "name": "3-hydroxypropionate transport via proton symport (periplasm)", "upper_bound": 1000.0, "lower_bound": 0.0, "notes": {}, "metabolites": {"3hpp_c": -1.0, "3hpp_p": 1.0, "h_c": -1.0, "h_p": 1.0}, "objective_coefficient": 0.0, "variable_kind": "continuous", "id": "3HPPtpp", "gene_reaction_rule": ""}, {"subsystem": "Alternate Carbon Metabolism", "name": "3-keto-L-gulonate kinase", "upper_bound": 1000.0, "lower_bound": 0.0, "notes": {}, "metabolites": {"3dhgulnp_c": 1.0, "3dhguln_c": -1.0, "adp_c": 1.0, "atp_c": -1.0, "h_c": 1.0}, "objective_coefficient": 0.0, "variable_kind": "continuous", "id": "3KGK", "gene_reaction_rule": "b3580"}, {"subsystem": "Nucleotide Salvage Pathway", "name": "3'-nucleotidase (UMP) (periplasm)", "upper_bound": 1000.0, "lower_bound": 0.0, "notes": {}, "metabolites": {"pi_p": 1.0, "h2o_p": -1.0, "uri_p": 1.0, "3ump_p": -1.0}, "objective_coefficient": 0.0, "variable_kind": "continuous", "id": "3NTD2pp", "gene_reaction_rule": "b4213"}, {"subsystem": "Nucleotide Salvage Pathway", "name": "3'-nucleotidase (CMP) (periplasm)", "upper_bound": 1000.0, "lower_bound": 0.0, "notes": {}, "metabolites": {"pi_p": 1.0, "h2o_p": -1.0, "3cmp_p": -1.0, "cytd_p": 1.0}, "objective_coefficient": 0.0, "variable_kind": "continuous", "id": "3NTD4pp", "gene_reaction_rule": "b4213"}, {"subsystem": "Nucleotide Salvage Pathway", "name": "3'-nucleotidase (AMP) (periplasm)", "upper_bound": 1000.0, "lower_bound": 0.0, "notes": {}, "metabolites": {"3amp_p": -1.0, "pi_p": 1.0, "adn_p": 1.0, "h2o_p": -1.0}, "objective_coefficient": 0.0, "variable_kind": "continuous", "id": "3NTD7pp", "gene_reaction_rule": "b4213"}, {"subsystem": "Nucleotide Salvage Pathway", "name": "3'-nucleotidase (GMP) (periplasm)", "upper_bound": 1000.0, "lower_bound": 0.0, "notes": {}, "metabolites": {"pi_p": 1.0, "h2o_p": -1.0, "gsn_p": 1.0, "3gmp_p": -1.0}, "objective_coefficient": 0.0, "variable_kind": "continuous", "id": "3NTD9pp", "gene_reaction_rule": "b4213"}, {"subsystem": "Cell Envelope Biosynthesis", "name": "3-oxoacyl-[acyl-carrier-protein] reductase (n-C10:0)", "upper_bound": 1000.0, "lower_bound": -1000.0, "notes": {}, "metabolites": {"nadp_c": 1.0, "nadph_c": -1.0, "3hdecACP_c": 1.0, "3odecACP_c": -1.0, "h_c": -1.0}, "objective_coefficient": 0.0, "variable_kind": "continuous", "id": "3OAR100", "gene_reaction_rule": "b1093"}, {"subsystem": "Cell Envelope Biosynthesis", "name": "3-oxoacyl-[acyl-carrier-protein] reductase (n-C12:0)", "upper_bound": 1000.0, "lower_bound": -1000.0, "notes": {}, "metabolites": {"nadp_c": 1.0, "nadph_c": -1.0, "h_c": -1.0, "3hddecACP_c": 1.0, "3oddecACP_c": -1.0}, "objective_coefficient": 0.0, "variable_kind": "continuous", "id": "3OAR120", "gene_reaction_rule": "b1093"}, {"subsystem": "Cell Envelope Biosynthesis", "name": "3-oxoacyl-[acyl-carrier-protein] reductase (n-C12:1)", "upper_bound": 1000.0, "lower_bound": 0.0, "notes": {}, "metabolites": {"3hcddec5eACP_c": 1.0, "nadp_c": 1.0, "nadph_c": -1.0, "3ocddec5eACP_c": -1.0, "h_c": -1.0}, "objective_coefficient": 0.0, "variable_kind": "continuous", "id": "3OAR121", "gene_reaction_rule": "b1093"}, {"subsystem": "Cell Envelope Biosynthesis", "name": "3-oxoacyl-[acyl-carrier-protein] reductase (n-C14:0)", "upper_bound": 1000.0, "lower_bound": -1000.0, "notes": {}, "metabolites": {"nadp_c": 1.0, "nadph_c": -1.0, "h_c": -1.0, "3omrsACP_c": -1.0, "3hmrsACP_c": 1.0}, "objective_coefficient": 0.0, "variable_kind": "continuous", "id": "3OAR140", "gene_reaction_rule": "b1093"}, {"subsystem": "Cell Envelope Biosynthesis", "name": "3-oxoacyl-[acyl-carrier-protein] reductase (n-C14:1)", "upper_bound": 1000.0, "lower_bound": 0.0, "notes": {}, "metabolites": {"nadp_c": 1.0, "nadph_c": -1.0, "h_c": -1.0, "3ocmrs7eACP_c": -1.0, "3hcmrs7eACP_c": 1.0}, "objective_coefficient": 0.0, "variable_kind": "continuous", "id": "3OAR141", "gene_reaction_rule": "b1093"}, {"subsystem": "Cell Envelope Biosynthesis", "name": "3-oxoacyl-[acyl-carrier-protein] reductase (n-C16:0)", "upper_bound": 1000.0, "lower_bound": -1000.0, "notes": {}, "metabolites": {"nadp_c": 1.0, "nadph_c": -1.0, "h_c": -1.0, "3hpalmACP_c": 1.0, "3opalmACP_c": -1.0}, "objective_coefficient": 0.0, "variable_kind": "continuous", "id": "3OAR160", "gene_reaction_rule": "b1093"}, {"subsystem": "Cell Envelope Biosynthesis", "name": "3-oxoacyl-[acyl-carrier-protein] reductase (n-C16:1)", "upper_bound": 1000.0, "lower_bound": 0.0, "notes": {}, "metabolites": {"3ocpalm9eACP_c": -1.0, "3hcpalm9eACP_c": 1.0, "nadp_c": 1.0, "nadph_c": -1.0, "h_c": -1.0}, "objective_coefficient": 0.0, "variable_kind": "continuous", "id": "3OAR161", "gene_reaction_rule": "b1093"}, {"subsystem": "Cell Envelope Biosynthesis", "name": "3-oxoacyl-[acyl-carrier-protein] reductase (n-C18:0)", "upper_bound": 1000.0, "lower_bound": -1000.0, "notes": {}, "metabolites": {"3ooctdACP_c": -1.0, "3hoctaACP_c": 1.0, "nadph_c": -1.0, "h_c": -1.0, "nadp_c": 1.0}, "objective_coefficient": 0.0, "variable_kind": "continuous", "id": "3OAR180", "gene_reaction_rule": "b1093"}, {"subsystem": "Cell Envelope Biosynthesis", "name": "3-oxoacyl-[acyl-carrier-protein] reductase (n-C18:1)", "upper_bound": 1000.0, "lower_bound": 0.0, "notes": {}, "metabolites": {"3ocvac11eACP_c": -1.0, "nadp_c": 1.0, "nadph_c": -1.0, "h_c": -1.0, "3hcvac11eACP_c": 1.0}, "objective_coefficient": 0.0, "variable_kind": "continuous", "id": "3OAR181", "gene_reaction_rule": "b1093"}, {"subsystem": "Cell Envelope Biosynthesis", "name": "3-oxoacyl-[acyl-carrier-protein] reductase (n-C4:0)", "upper_bound": 1000.0, "lower_bound": -1000.0, "notes": {}, "metabolites": {"3haACP_c": 1.0, "actACP_c": -1.0, "nadp_c": 1.0, "nadph_c": -1.0, "h_c": -1.0}, "objective_coefficient": 0.0, "variable_kind": "continuous", "id": "3OAR40", "gene_reaction_rule": "b1093"}, {"subsystem": "Cell Envelope Biosynthesis", "name": "3-oxoacyl-[acyl-carrier-protein] reductase (n-C6:0)", "upper_bound": 1000.0, "lower_bound": -1000.0, "notes": {}, "metabolites": {"3hhexACP_c": 1.0, "nadp_c": 1.0, "nadph_c": -1.0, "h_c": -1.0, "3ohexACP_c": -1.0}, "objective_coefficient": 0.0, "variable_kind": "continuous", "id": "3OAR60", "gene_reaction_rule": "b1093"}, {"subsystem": "Cell Envelope Biosynthesis", "name": "3-oxoacyl-[acyl-carrier-protein] reductase (n-C8:0)", "upper_bound": 1000.0, "lower_bound": -1000.0, "notes": {}, "metabolites": {"nadph_c": -1.0, "nadp_c": 1.0, "3ooctACP_c": -1.0, "h_c": -1.0, "3hoctACP_c": 1.0}, "objective_coefficient": 0.0, "variable_kind": "continuous", "id": "3OAR80", "gene_reaction_rule": "b1093"}, {"subsystem": "Cell Envelope Biosynthesis", "name": "3-oxoacyl-[acyl-carrier-protein] synthase (n-C10:0)", "upper_bound": 1000.0, "lower_bound": 0.0, "notes": {}, "metabolites": {"3odecACP_c": 1.0, "ACP_c": 1.0, "malACP_c": -1.0, "ocACP_c": -1.0, "h_c": -1.0, "co2_c": 1.0}, "objective_coefficient": 0.0, "variable_kind": "continuous", "id": "3OAS100", "gene_reaction_rule": "(b2323 or b1095)"}, {"subsystem": "Cell Envelope Biosynthesis", "name": "3-oxoacyl-[acyl-carrier-protein] synthase (n-C12:0)", "upper_bound": 1000.0, "lower_bound": 0.0, "notes": {}, "metabolites": {"dcaACP_c": -1.0, "ACP_c": 1.0, "malACP_c": -1.0, "h_c": -1.0, "3oddecACP_c": 1.0, "co2_c": 1.0}, "objective_coefficient": 0.0, "variable_kind": "continuous", "id": "3OAS120", "gene_reaction_rule": "(b1095 or b2323)"}, {"subsystem": "Cell Envelope Biosynthesis", "name": "3-oxoacyl-[acyl-carrier-protein] synthase (n-C12:1)", "upper_bound": 1000.0, "lower_bound": 0.0, "notes": {}, "metabolites": {"3ocddec5eACP_c": 1.0, "ACP_c": 1.0, "malACP_c": -1.0, "h_c": -1.0, "co2_c": 1.0, "cdec3eACP_c": -1.0}, "objective_coefficient": 0.0, "variable_kind": "continuous", "id": "3OAS121", "gene_reaction_rule": "b2323"}, {"subsystem": "Cell Envelope Biosynthesis", "name": "3-oxoacyl-[acyl-carrier-protein] synthase (n-C14:0)", "upper_bound": 1000.0, "lower_bound": 0.0, "notes": {}, "metabolites": {"ACP_c": 1.0, "malACP_c": -1.0, "h_c": -1.0, "ddcaACP_c": -1.0, "co2_c": 1.0, "3omrsACP_c": 1.0}, "objective_coefficient": 0.0, "variable_kind": "continuous", "id": "3OAS140", "gene_reaction_rule": "(b2323 or b1095)"}, {"subsystem": "Cell Envelope Biosynthesis", "name": "3-oxoacyl-[acyl-carrier-protein] synthase (n-C14:1)", "upper_bound": 1000.0, "lower_bound": 0.0, "notes": {}, "metabolites": {"ACP_c": 1.0, "malACP_c": -1.0, "cddec5eACP_c": -1.0, "3ocmrs7eACP_c": 1.0, "co2_c": 1.0, "h_c": -1.0}, "objective_coefficient": 0.0, "variable_kind": "continuous", "id": "3OAS141", "gene_reaction_rule": "b2323"}, {"subsystem": "Cell Envelope Biosynthesis", "name": "3-oxoacyl-[acyl-carrier-protein] synthase (n-C16:0)", "upper_bound": 1000.0, "lower_bound": 0.0, "notes": {}, "metabolites": {"ACP_c": 1.0, "malACP_c": -1.0, "h_c": -1.0, "myrsACP_c": -1.0, "3opalmACP_c": 1.0, "co2_c": 1.0}, "objective_coefficient": 0.0, "variable_kind": "continuous", "id": "3OAS160", "gene_reaction_rule": "(b2323 or b1095)"}, {"subsystem": "Cell Envelope Biosynthesis", "name": "3-oxoacyl-[acyl-carrier-protein] synthase (n-C16:1)", "upper_bound": 1000.0, "lower_bound": 0.0, "notes": {}, "metabolites": {"tdeACP_c": -1.0, "ACP_c": 1.0, "malACP_c": -1.0, "3ocpalm9eACP_c": 1.0, "h_c": -1.0, "co2_c": 1.0}, "objective_coefficient": 0.0, "variable_kind": "continuous", "id": "3OAS161", "gene_reaction_rule": "b2323"}, {"subsystem": "Cell Envelope Biosynthesis", "name": "3-oxoacyl-[acyl-carrier-protein] synthase (n-C18:0)", "upper_bound": 1000.0, "lower_bound": 0.0, "notes": {}, "metabolites": {"3ooctdACP_c": 1.0, "ACP_c": 1.0, "malACP_c": -1.0, "h_c": -1.0, "palmACP_c": -1.0, "co2_c": 1.0}, "objective_coefficient": 0.0, "variable_kind": "continuous", "id": "3OAS180", "gene_reaction_rule": "(b1095 or b2323)"}, {"subsystem": "Cell Envelope Biosynthesis", "name": "3-oxoacyl-[acyl-carrier-protein] synthase (n-C18:1)", "upper_bound": 1000.0, "lower_bound": 0.0, "notes": {}, "metabolites": {"3ocvac11eACP_c": 1.0, "ACP_c": 1.0, "malACP_c": -1.0, "h_c": -1.0, "co2_c": 1.0, "hdeACP_c": -1.0}, "objective_coefficient": 0.0, "variable_kind": "continuous", "id": "3OAS181", "gene_reaction_rule": "b1095"}, {"subsystem": "Cell Envelope Biosynthesis", "name": "3-oxoacyl-[acyl-carrier-protein] synthase (n-C6:0)", "upper_bound": 1000.0, "lower_bound": 0.0, "notes": {}, "metabolites": {"3ohexACP_c": 1.0, "butACP_c": -1.0, "ACP_c": 1.0, "malACP_c": -1.0, "h_c": -1.0, "co2_c": 1.0}, "objective_coefficient": 0.0, "variable_kind": "continuous", "id": "3OAS60", "gene_reaction_rule": "(b1095 or b2323)"}, {"subsystem": "Cell Envelope Biosynthesis", "name": "3-oxoacyl-[acyl-carrier-protein] synthase (n-C8:0)", "upper_bound": 1000.0, "lower_bound": 0.0, "notes": {}, "metabolites": {"co2_c": 1.0, "3ooctACP_c": 1.0, "ACP_c": 1.0, "malACP_c": -1.0, "h_c": -1.0, "hexACP_c": -1.0}, "objective_coefficient": 0.0, "variable_kind": "continuous", "id": "3OAS80", "gene_reaction_rule": "(b2323 or b1095)"}, {"subsystem": "Alternate Carbon Metabolism", "name": "3-oxoadipyl-CoA thiolase", "upper_bound": 1000.0, "lower_bound": 0.0, "notes": {}, "metabolites": {"succoa_c": 1.0, "coa_c": -1.0, "oxadpcoa_c": -1.0, "accoa_c": 1.0}, "objective_coefficient": 0.0, "variable_kind": "continuous", "id": "3OXCOAT", "gene_reaction_rule": "b1397"}, {"subsystem": "Murein Recycling", "name": "tripeptide (LalaDgluMdap) transport via ABC system (periplasm)", "upper_bound": 1000.0, "lower_bound": 0.0, "notes": {}, "metabolites": {"h2o_c": -1.0, "LalaDgluMdap_p": -1.0, "atp_c": -1.0, "h_c": 1.0, "adp_c": 1.0, "LalaDgluMdap_c": 1.0, "pi_c": 1.0}, "objective_coefficient": 0.0, "variable_kind": "continuous", "id": "3PEPTabcpp", "gene_reaction_rule": "(b1329 and b1244 and b1245 and b1246 and b1247)"}, {"subsystem": "Transport, Outer Membrane Porin", "name": "LalaDgluMdap (tripeptide) transport via diffusion (extracellular to periplasm)", "upper_bound": 1000.0, "lower_bound": -1000.0, "notes": {}, "metabolites": {"LalaDgluMdap_e": -1.0, "LalaDgluMdap_p": 1.0}, "objective_coefficient": 0.0, "variable_kind": "continuous", "id": "3PEPTtex", "gene_reaction_rule": "(b0241 or b0929 or b1377 or b2215)"}, {"subsystem": "Transport, Outer Membrane Porin", "name": "3UMP transport via diffusion (extracellular to periplasm)", "upper_bound": 1000.0, "lower_bound": -1000.0, "notes": {}, "metabolites": {"3ump_e": -1.0, "3ump_p": 1.0}, "objective_coefficient": 0.0, "variable_kind": "continuous", "id": "3UMPtex", "gene_reaction_rule": "(b0241 or b0929 or b1377 or b2215)"}, {"subsystem": "Nitrogen Metabolism", "name": "4-(2-Aminoethyl)-1,2-benzenediol:oxygen oxidoreductase(deaminating)(flavin-containing)", "upper_bound": 1000.0, "lower_bound": 0.0, "notes": {}, "metabolites": {"h2o2_p": 1.0, "34dhpac_p": 1.0, "nh4_p": 1.0, "h2o_p": -1.0, "o2_p": -1.0, "dopa_p": -1.0}, "objective_coefficient": 0.0, "variable_kind": "continuous", "id": "42A12BOOXpp", "gene_reaction_rule": "b1386"}, {"subsystem": "Transport, Outer Membrane Porin", "name": "4-hydroxyphenylacetaldehyde transport via diffusion (extracellular to periplasm)", "upper_bound": 1000.0, "lower_bound": -1000.0, "notes": {}, "metabolites": {"4hoxpacd_p": 1.0, "4hoxpacd_e": -1.0}, "objective_coefficient": 0.0, "variable_kind": "continuous", "id": "4HOXPACDtex", "gene_reaction_rule": "(b0241 or b0929 or b1377 or b2215)"}, {"subsystem": "Cofactor and Prosthetic Group Biosynthesis", "name": "4-Hydroxy-L-threonine synthase", "upper_bound": 1000.0, "lower_bound": 0.0, "notes": {}, "metabolites": {"h2o_c": -1.0, "phthr_c": -1.0, "pi_c": 1.0, "4hthr_c": 1.0}, "objective_coefficient": 0.0, "variable_kind": "continuous", "id": "4HTHRS", "gene_reaction_rule": "b0004"}, {"subsystem": "Murein Recycling", "name": "tetrapeptide L,D-carboxypeptidase", "upper_bound": 1000.0, "lower_bound": 0.0, "notes": {}, "metabolites": {"LalaDgluMdapDala_c": -1.0, "ala__D_c": 1.0, "h2o_c": -1.0, "LalaDgluMdap_c": 1.0}, "objective_coefficient": 0.0, "variable_kind": "continuous", "id": "4PCP", "gene_reaction_rule": "b1192"}, {"subsystem": "Murein Recycling", "name": "tetrapeptide L,D-carboxypeptidase (periplasm)", "upper_bound": 1000.0, "lower_bound": 0.0, "notes": {}, "metabolites": {"h2o_p": -1.0, "LalaDgluMdapDala_p": -1.0, "LalaDgluMdap_p": 1.0, "ala__D_p": 1.0}, "objective_coefficient": 0.0, "variable_kind": "continuous", "id": "4PCPpp", "gene_reaction_rule": ""}, {"subsystem": "Murein Recycling", "name": "tetrapeptide (LalaDgluMdapDala) transport via ABC system (periplasm)", "upper_bound": 1000.0, "lower_bound": 0.0, "notes": {}, "metabolites": {"LalaDgluMdapDala_c": 1.0, "atp_c": -1.0, "h2o_c": -1.0, "LalaDgluMdapDala_p": -1.0, "h_c": 1.0, "adp_c": 1.0, "pi_c": 1.0}, "objective_coefficient": 0.0, "variable_kind": "continuous", "id": "4PEPTabcpp", "gene_reaction_rule": "(b1243 and b1244 and b1245 and b1246 and b1247)"}, {"subsystem": "Transport, Outer Membrane Porin", "name": "LalaDgluMdapDala (pentapeptide) transport via diffusion (extracellular to periplasm)", "upper_bound": 1000.0, "lower_bound": -1000.0, "notes": {}, "metabolites": {"LalaDgluMdapDala_p": 1.0, "LalaDgluMdapDala_e": -1.0}, "objective_coefficient": 0.0, "variable_kind": "continuous", "id": "4PEPTtex", "gene_reaction_rule": "(b0241 or b0929 or b1377 or b2215)"}, {"subsystem": "Alternate Carbon Metabolism", "name": "5-dehydro-D-gluconate reductase", "upper_bound": 1000.0, "lower_bound": -1000.0, "notes": {}, "metabolites": {"nadph_c": -1.0, "glcn_c": 1.0, "5dglcn_c": -1.0, "nadp_c": 1.0, "h_c": -1.0}, "objective_coefficient": 0.0, "variable_kind": "continuous", "id": "5DGLCNR", "gene_reaction_rule": "b4266"}, {"subsystem": "Transport, Inner Membrane", "name": "5-Dehydro-D-gluconate transport via proton symport, reversible (periplasm)", "upper_bound": 1000.0, "lower_bound": -1000.0, "notes": {}, "metabolites": {"5dglcn_p": -1.0, "5dglcn_c": 1.0, "h_c": 1.0, "h_p": -1.0}, "objective_coefficient": 0.0, "variable_kind": "continuous", "id": "5DGLCNt2rpp", "gene_reaction_rule": "b4265"}, {"subsystem": "Transport, Outer Membrane Porin", "name": "5-Dehydro-D-gluconate transport via diffusion (extracellular to periplasm)", "upper_bound": 1000.0, "lower_bound": -1000.0, "notes": {}, "metabolites": {"5dglcn_p": 1.0, "5dglcn_e": -1.0}, "objective_coefficient": 0.0, "variable_kind": "continuous", "id": "5DGLCNtex", "gene_reaction_rule": "(b0241 or b0929 or b2215 or b1377)"}, {"subsystem": "Cofactor and Prosthetic Group Biosynthesis", "name": "5'-deoxyadenosine nuclosidase", "upper_bound": 1000.0, "lower_bound": 0.0, "notes": {}, "metabolites": {"dad__5_c": -1.0, "h2o_c": -1.0, "ade_c": 1.0, "5drib_c": 1.0}, "objective_coefficient": 0.0, "variable_kind": "continuous", "id": "5DOAN", "gene_reaction_rule": "b0159"}, {"subsystem": "Transport, Outer Membrane Porin", "name": "5-Methylthio-D-ribose transport via proton diffusion (extracellular to periplasm)", "upper_bound": 1000.0, "lower_bound": -1000.0, "notes": {}, "metabolites": {"5mtr_e": -1.0, "5mtr_p": 1.0}, "objective_coefficient": 0.0, "variable_kind": "continuous", "id": "5MTRtex", "gene_reaction_rule": "(b1377 or b0929 or b2215 or b0241)"}, {"subsystem": "Transport, Inner Membrane", "name": "5-Methylthio-D-ribose transport via proton symport (periplasm)", "upper_bound": 1000.0, "lower_bound": 0.0, "notes": {}, "metabolites": {"5mtr_c": -1.0, "h_c": -1.0, "h_p": 1.0, "5mtr_p": 1.0}, "objective_coefficient": 0.0, "variable_kind": "continuous", "id": "5MTRtpp", "gene_reaction_rule": ""}, {"subsystem": "Alternate Carbon Metabolism", "name": "arabinose-5-phosphate isomerase", "upper_bound": 1000.0, "lower_bound": -1000.0, "notes": {}, "metabolites": {"ara5p_c": 1.0, "ru5p__D_c": -1.0}, "objective_coefficient": 0.0, "variable_kind": "continuous", "id": "A5PISO", "gene_reaction_rule": "(b3197 or b2708)"}, {"subsystem": "Cell Envelope Biosynthesis", "name": "acyl-[acyl-carrier-protein] synthetase (n-C14:0)", "upper_bound": 1000.0, "lower_bound": 0.0, "notes": {}, "metabolites": {"atp_c": -1.0, "ppi_c": 1.0, "ACP_c": -1.0, "amp_c": 1.0, "myrsACP_c": 1.0, "ttdca_c": -1.0}, "objective_coefficient": 0.0, "variable_kind": "continuous", "id": "AACPS1", "gene_reaction_rule": "(b2836 and b1094)"}, {"subsystem": "Cell Envelope Biosynthesis", "name": "acyl-[acyl-carrier-protein] synthetase  (n-C14:1)", "upper_bound": 1000.0, "lower_bound": 0.0, "notes": {}, "metabolites": {"atp_c": -1.0, "tdeACP_c": 1.0, "ppi_c": 1.0, "ACP_c": -1.0, "amp_c": 1.0, "ttdcea_c": -1.0}, "objective_coefficient": 0.0, "variable_kind": "continuous", "id": "AACPS2", "gene_reaction_rule": "(b2836 and b1094)"}, {"subsystem": "Cell Envelope Biosynthesis", "name": "acyl-[acyl-carrier-protein] synthetase  (n-C16:0)", "upper_bound": 1000.0, "lower_bound": 0.0, "notes": {}, "metabolites": {"atp_c": -1.0, "ppi_c": 1.0, "ACP_c": -1.0, "amp_c": 1.0, "palmACP_c": 1.0, "hdca_c": -1.0}, "objective_coefficient": 0.0, "variable_kind": "continuous", "id": "AACPS3", "gene_reaction_rule": "(b2836 and b1094)"}, {"subsystem": "Cell Envelope Biosynthesis", "name": "acyl-[acyl-carrier-protein] synthetase  (n-C16:1)", "upper_bound": 1000.0, "lower_bound": 0.0, "notes": {}, "metabolites": {"atp_c": -1.0, "ppi_c": 1.0, "ACP_c": -1.0, "hdcea_c": -1.0, "amp_c": 1.0, "hdeACP_c": 1.0}, "objective_coefficient": 0.0, "variable_kind": "continuous", "id": "AACPS4", "gene_reaction_rule": "(b2836 and b1094)"}, {"subsystem": "Cell Envelope Biosynthesis", "name": "acyl-[acyl-carrier-protein] synthetase  (n-C18:1)", "upper_bound": 1000.0, "lower_bound": 0.0, "notes": {}, "metabolites": {"ocdcea_c": -1.0, "atp_c": -1.0, "ppi_c": 1.0, "ACP_c": -1.0, "amp_c": 1.0, "octeACP_c": 1.0}, "objective_coefficient": 0.0, "variable_kind": "continuous", "id": "AACPS5", "gene_reaction_rule": "(b2836 and b1094)"}, {"subsystem": "Cell Envelope Biosynthesis", "name": "acyl-[acyl-carrier-protein] synthetase  (n-C18:0)", "upper_bound": 1000.0, "lower_bound": 0.0, "notes": {}, "metabolites": {"atp_c": -1.0, "ppi_c": 1.0, "ACP_c": -1.0, "amp_c": 1.0, "ocdca_c": -1.0, "ocdcaACP_c": 1.0}, "objective_coefficient": 0.0, "variable_kind": "continuous", "id": "AACPS6", "gene_reaction_rule": "(b2836 and b1094)"}, {"subsystem": "Cell Envelope Biosynthesis", "name": "acyl-[acyl-carrier-protein] synthetase  (n-C12:0)", "upper_bound": 1000.0, "lower_bound": 0.0, "notes": {}, "metabolites": {"atp_c": -1.0, "ddca_c": -1.0, "ppi_c": 1.0, "ACP_c": -1.0, "amp_c": 1.0, "ddcaACP_c": 1.0}, "objective_coefficient": 0.0, "variable_kind": "continuous", "id": "AACPS7", "gene_reaction_rule": "(b2836 and b1094)"}, {"subsystem": "Cell Envelope Biosynthesis", "name": "acyl-[acyl-carrier-protein] synthetase  (n-C10:0)", "upper_bound": 1000.0, "lower_bound": 0.0, "notes": {}, "metabolites": {"dcaACP_c": 1.0, "atp_c": -1.0, "ppi_c": 1.0, "ACP_c": -1.0, "amp_c": 1.0, "dca_c": -1.0}, "objective_coefficient": 0.0, "variable_kind": "continuous", "id": "AACPS8", "gene_reaction_rule": "(b2836 and b1094)"}, {"subsystem": "Cell Envelope Biosynthesis", "name": "acyl-[acyl-carrier-protein] synthetase  (n-C8:0)", "upper_bound": 1000.0, "lower_bound": 0.0, "notes": {}, "metabolites": {"atp_c": -1.0, "ppi_c": 1.0, "ACP_c": -1.0, "octa_c": -1.0, "ocACP_c": 1.0, "amp_c": 1.0}, "objective_coefficient": 0.0, "variable_kind": "continuous", "id": "AACPS9", "gene_reaction_rule": "(b2836 and b1094)"}, {"subsystem": "Methylglyoxal Metabolism", "name": "Aminoacetone:oxygen oxidoreductase(deaminating)(flavin-containing)", "upper_bound": 1000.0, "lower_bound": 0.0, "notes": {}, "metabolites": {"o2_c": -1.0, "h2o_c": -1.0, "aact_c": -1.0, "h2o2_c": 1.0, "mthgxl_c": 1.0, "nh4_c": 1.0}, "objective_coefficient": 0.0, "variable_kind": "continuous", "id": "AACTOOR", "gene_reaction_rule": ""}, {"subsystem": "Cell Envelope Biosynthesis", "name": "dTDP-N-4-acetamido-4,6-dideoxy-D-galactose transferase", "upper_bound": 1000.0, "lower_bound": 0.0, "notes": {}, "metabolites": {"dtdp_c": 1.0, "unagamuf_c": 1.0, "dtdp4aaddg_c": -1.0, "unagamu_c": -1.0, "h_c": 1.0}, "objective_coefficient": 0.0, "variable_kind": "continuous", "id": "AADDGT", "gene_reaction_rule": "b4481"}, {"subsystem": "Alternate Carbon Metabolism", "name": "alpha-amylase", "upper_bound": 1000.0, "lower_bound": 0.0, "notes": {}, "metabolites": {"14glucan_c": -1.0, "malthx_c": 1.0}, "objective_coefficient": 0.0, "variable_kind": "continuous", "id": "AAMYL", "gene_reaction_rule": "b1927"}, {"subsystem": "Alternate Carbon Metabolism", "name": "alpha-amylase (periplasm)", "upper_bound": 1000.0, "lower_bound": 0.0, "notes": {}, "metabolites": {"14glucan_p": -1.0, "malthx_p": 1.0}, "objective_coefficient": 0.0, "variable_kind": "continuous", "id": "AAMYLpp", "gene_reaction_rule": "b3571"}, {"subsystem": "Alternate Carbon Metabolism", "name": "Arbutin 6-phosphate glucohydrolase", "upper_bound": 1000.0, "lower_bound": 0.0, "notes": {}, "metabolites": {"h2o_c": -1.0, "g6p_c": 1.0, "hqn_c": 1.0, "arbt6p_c": -1.0}, "objective_coefficient": 0.0, "variable_kind": "continuous", "id": "AB6PGH", "gene_reaction_rule": "b2901"}, {"subsystem": "Arginine and Proline Metabolism", "name": "4-aminobutyrate transaminase", "upper_bound": 1000.0, "lower_bound": 0.0, "notes": {}, "metabolites": {"akg_c": -1.0, "glu__L_c": 1.0, "sucsal_c": 1.0, "4abut_c": -1.0}, "objective_coefficient": 0.0, "variable_kind": "continuous", "id": "ABTA", "gene_reaction_rule": "(b2662 or b1302)"}, {"subsystem": "Arginine and Proline Metabolism", "name": "Aminobutyraldehyde dehydrogenase", "upper_bound": 1000.0, "lower_bound": 0.0, "notes": {}, "metabolites": {"h2o_c": -1.0, "4abutn_c": -1.0, "4abut_c": 1.0, "h_c": 2.0, "nad_c": -1.0, "nadh_c": 1.0}, "objective_coefficient": 0.0, "variable_kind": "continuous", "id": "ABUTD", "gene_reaction_rule": "b1444"}, {"subsystem": "Transport, Inner Membrane", "name": "4-aminobutyrate transport in via proton symport (periplasm)", "upper_bound": 1000.0, "lower_bound": 0.0, "notes": {}, "metabolites": {"4abut_p": -1.0, "h_c": 1.0, "h_p": -1.0, "4abut_c": 1.0}, "objective_coefficient": 0.0, "variable_kind": "continuous", "id": "ABUTt2pp", "gene_reaction_rule": "b2663"}, {"subsystem": "Transport, Outer Membrane Porin", "name": "4-aminobutyrate transport via diffusion (extracellular to periplasm)", "upper_bound": 1000.0, "lower_bound": -1000.0, "notes": {}, "metabolites": {"4abut_e": -1.0, "4abut_p": 1.0}, "objective_coefficient": 0.0, "variable_kind": "continuous", "id": "ABUTtex", "gene_reaction_rule": "(b0241 or b0929 or b1377 or b2215)"}, {"subsystem": "Alternate Carbon Metabolism", "name": "acetyl-CoA:acetoacetyl-CoA transferase", "upper_bound": 1000.0, "lower_bound": 0.0, "notes": {}, "metabolites": {"aacoa_c": 1.0, "acac_c": -1.0, "ac_c": 1.0, "accoa_c": -1.0}, "objective_coefficient": 0.0, "variable_kind": "continuous", "id": "ACACCT", "gene_reaction_rule": "(b2221 and b2222)"}, {"subsystem": "Membrane Lipid Metabolism", "name": "acetyl-CoA C-acetyltransferase", "upper_bound": 1000.0, "lower_bound": -1000.0, "notes": {}, "metabolites": {"aacoa_c": 1.0, "coa_c": 1.0, "accoa_c": -2.0}, "objective_coefficient": 0.0, "variable_kind": "continuous", "id": "ACACT1r", "gene_reaction_rule": "(b2224 or b2342 or b3845)"}, {"subsystem": "Membrane Lipid Metabolism", "name": "acetyl-CoA C-acyltransferase (butanoyl-CoA) (r)", "upper_bound": 1000.0, "lower_bound": -1000.0, "notes": {}, "metabolites": {"btcoa_c": -1.0, "coa_c": 1.0, "accoa_c": -1.0, "3ohcoa_c": 1.0}, "objective_coefficient": 0.0, "variable_kind": "continuous", "id": "ACACT2r", "gene_reaction_rule": "(b2342 or b3845)"}, {"subsystem": "Membrane Lipid Metabolism", "name": "acetyl-CoA C-acyltransferase (hexanoyl-CoA) (r)", "upper_bound": 1000.0, "lower_bound": -1000.0, "notes": {}, "metabolites": {"coa_c": 1.0, "hxcoa_c": -1.0, "3oocoa_c": 1.0, "accoa_c": -1.0}, "objective_coefficient": 0.0, "variable_kind": "continuous", "id": "ACACT3r", "gene_reaction_rule": "(b2342 or b3845)"}, {"subsystem": "Membrane Lipid Metabolism", "name": "acetyl-CoA C-acyltransferase (octanoyl-CoA) (r)", "upper_bound": 1000.0, "lower_bound": -1000.0, "notes": {}, "metabolites": {"occoa_c": -1.0, "3odcoa_c": 1.0, "coa_c": 1.0, "accoa_c": -1.0}, "objective_coefficient": 0.0, "variable_kind": "continuous", "id": "ACACT4r", "gene_reaction_rule": "(b2342 or b3845)"}, {"subsystem": "Membrane Lipid Metabolism", "name": "acetyl-CoA C-acyltransferase (decanoyl-CoA) (r)", "upper_bound": 1000.0, "lower_bound": -1000.0, "notes": {}, "metabolites": {"3oddcoa_c": 1.0, "coa_c": 1.0, "dcacoa_c": -1.0, "accoa_c": -1.0}, "objective_coefficient": 0.0, "variable_kind": "continuous", "id": "ACACT5r", "gene_reaction_rule": "(b2342 or b3845)"}, {"subsystem": "Membrane Lipid Metabolism", "name": "acetyl-CoA C-acyltransferase (dodecanoyl-CoA) (r)", "upper_bound": 1000.0, "lower_bound": -1000.0, "notes": {}, "metabolites": {"ddcacoa_c": -1.0, "3otdcoa_c": 1.0, "coa_c": 1.0, "accoa_c": -1.0}, "objective_coefficient": 0.0, "variable_kind": "continuous", "id": "ACACT6r", "gene_reaction_rule": "(b2342 or b3845)"}, {"subsystem": "Membrane Lipid Metabolism", "name": "acetyl-CoA C-acyltransferase (tetradecanoyl-CoA) (r)", "upper_bound": 1000.0, "lower_bound": -1000.0, "notes": {}, "metabolites": {"coa_c": 1.0, "tdcoa_c": -1.0, "accoa_c": -1.0, "3ohdcoa_c": 1.0}, "objective_coefficient": 0.0, "variable_kind": "continuous", "id": "ACACT7r", "gene_reaction_rule": "(b2342 or b3845)"}, {"subsystem": "Membrane Lipid Metabolism", "name": "acetyl-CoA acyltransferase (hexadecanoyl-CoA), (r)", "upper_bound": 1000.0, "lower_bound": -1000.0, "notes": {}, "metabolites": {"pmtcoa_c": 1.0, "3oodcoa_c": -1.0, "coa_c": -1.0, "accoa_c": 1.0}, "objective_coefficient": 0.0, "variable_kind": "continuous", "id": "ACACT8r", "gene_reaction_rule": "(b2342 or b3845)"}, {"subsystem": "Transport, Inner Membrane", "name": "acetoacetate transport via proton symport  (periplasm)", "upper_bound": 1000.0, "lower_bound": -1000.0, "notes": {}, "metabolites": {"acac_c": 1.0, "acac_p": -1.0, "h_c": 1.0, "h_p": -1.0}, "objective_coefficient": 0.0, "variable_kind": "continuous", "id": "ACACt2pp", "gene_reaction_rule": "b2223"}, {"subsystem": "Transport, Outer Membrane Porin", "name": "acetoacetate transport via diffusion (extracellular to periplasm)", "upper_bound": 1000.0, "lower_bound": -1000.0, "notes": {}, "metabolites": {"acac_p": 1.0, "acac_e": -1.0}, "objective_coefficient": 0.0, "variable_kind": "continuous", "id": "ACACtex", "gene_reaction_rule": "(b0241 or b0929 or b1377 or b2215)"}, {"subsystem": "Pyruvate Metabolism", "name": "acetaldehyde dehydrogenase (acetylating)", "upper_bound": 1000.0, "lower_bound": -1000.0, "notes": {}, "metabolites": {"accoa_c": 1.0, "acald_c": -1.0, "coa_c": -1.0, "h_c": 1.0, "nad_c": -1.0, "nadh_c": 1.0}, "objective_coefficient": 0.0, "variable_kind": "continuous", "id": "ACALD", "gene_reaction_rule": "(b0351 or b1241)"}, {"subsystem": "Transport, Outer Membrane Porin", "name": "acetaldehyde transport via diffusion (extracellular to periplasm)", "upper_bound": 1000.0, "lower_bound": -1000.0, "notes": {}, "metabolites": {"acald_p": 1.0, "acald_e": -1.0}, "objective_coefficient": 0.0, "variable_kind": "continuous", "id": "ACALDtex", "gene_reaction_rule": "(b0241 or b0929 or b1377 or b2215)"}, {"subsystem": "Transport, Inner Membrane", "name": "acetaldehyde reversible transport (periplasm)", "upper_bound": 1000.0, "lower_bound": -1000.0, "notes": {}, "metabolites": {"acald_c": 1.0, "acald_p": -1.0}, "objective_coefficient": 0.0, "variable_kind": "continuous", "id": "ACALDtpp", "gene_reaction_rule": "s0001"}, {"subsystem": "Tyrosine, Tryptophan, and Phenylalanine Metabolism", "name": "acetyl-CoA:anthranilate acetyltransferase", "upper_bound": 1000.0, "lower_bound": 0.0, "notes": {}, "metabolites": {"anth_c": -1.0, "coa_c": 1.0, "accoa_c": -1.0, "acanth_c": 1.0}, "objective_coefficient": 0.0, "variable_kind": "continuous", "id": "ACANTHAT", "gene_reaction_rule": "b1463"}, {"subsystem": "Cofactor and Prosthetic Group Biosynthesis", "name": "Adenosyl cobinamide phosphate guanyltransferase", "upper_bound": 1000.0, "lower_bound": 0.0, "notes": {}, "metabolites": {"adocbip_c": -1.0, "ppi_c": 1.0, "gtp_c": -1.0, "h_c": -1.0, "agdpcbi_c": 1.0}, "objective_coefficient": 0.0, "variable_kind": "continuous", "id": "ACBIPGT", "gene_reaction_rule": "b1993"}, {"subsystem": "Membrane Lipid Metabolism", "name": "acetyl-CoA carboxylase", "upper_bound": 1000.0, "lower_bound": 0.0, "notes": {}, "metabolites": {"malcoa_c": 1.0, "adp_c": 1.0, "atp_c": -1.0, "hco3_c": -1.0, "h_c": 1.0, "accoa_c": -1.0, "pi_c": 1.0}, "objective_coefficient": 0.0, "variable_kind": "continuous", "id": "ACCOAC", "gene_reaction_rule": "(b0185 and b2316 and b3255 and b3256)"}, {"subsystem": "Alternate Carbon Metabolism", "name": "acetate-CoA ligase (ADP-forming)", "upper_bound": 1000.0, "lower_bound": 0.0, "notes": {}, "metabolites": {"adp_c": 1.0, "atp_c": -1.0, "ppa_c": -1.0, "coa_c": -1.0, "ppcoa_c": 1.0, "pi_c": 1.0}, "objective_coefficient": 0.0, "variable_kind": "continuous", "id": "ACCOAL", "gene_reaction_rule": "b4069"}, {"subsystem": "Alternate Carbon Metabolism", "name": "N-acetyl-D-galactosamine 1-phosphatase (periplasm)", "upper_bound": 1000.0, "lower_bound": 0.0, "notes": {}, "metabolites": {"pi_p": 1.0, "h2o_p": -1.0, "acgal_p": 1.0, "acgal1p_p": -1.0}, "objective_coefficient": 0.0, "variable_kind": "continuous", "id": "ACGAL1PPpp", "gene_reaction_rule": ""}, {"subsystem": "Transport, Outer Membrane Porin", "name": "N-acetyl-D-galactosamine 1-phosphate transport via diffusion (extracellular to periplasm)", "upper_bound": 1000.0, "lower_bound": -1000.0, "notes": {}, "metabolites": {"acgal1p_p": 1.0, "acgal1p_e": -1.0}, "objective_coefficient": 0.0, "variable_kind": "continuous", "id": "ACGAL1Ptex", "gene_reaction_rule": "(b0241 or b0929 or b1377 or b2215)"}, {"subsystem": "Transport, Outer Membrane Porin", "name": "N-acetyl-D-galactosamine transport via diffusion (extracellular to periplasm)", "upper_bound": 1000.0, "lower_bound": -1000.0, "notes": {}, "metabolites": {"acgal_p": 1.0, "acgal_e": -1.0}, "objective_coefficient": 0.0, "variable_kind": "continuous", "id": "ACGALtex", "gene_reaction_rule": "(b0241 or b0929 or b1377 or b2215)"}, {"subsystem": "Alternate Carbon Metabolism", "name": "N-acetyl-D-glucosamine 1-phosphatase (periplasm)", "upper_bound": 1000.0, "lower_bound": 0.0, "notes": {}, "metabolites": {"pi_p": 1.0, "h2o_p": -1.0, "acgam_p": 1.0, "acgam1p_p": -1.0}, "objective_coefficient": 0.0, "variable_kind": "continuous", "id": "ACGAM1PPpp", "gene_reaction_rule": ""}, {"subsystem": "Transport, Outer Membrane Porin", "name": "N-acetyl-D-glucosamine 1-phosphate transport via diffusion (extracellular to periplasm)", "upper_bound": 1000.0, "lower_bound": -1000.0, "notes": {}, "metabolites": {"acgam1p_e": -1.0, "acgam1p_p": 1.0}, "objective_coefficient": 0.0, "variable_kind": "continuous", "id": "ACGAM1Ptex", "gene_reaction_rule": "(b0241 or b0929 or b1377 or b2215)"}, {"subsystem": "Murein Recycling", "name": "N-acetylglucosamine kinase", "upper_bound": 1000.0, "lower_bound": 0.0, "notes": {}, "metabolites": {"acgam_c": -1.0, "acgam6p_c": 1.0, "h_c": 1.0, "adp_c": 1.0, "atp_c": -1.0}, "objective_coefficient": 0.0, "variable_kind": "continuous", "id": "ACGAMK", "gene_reaction_rule": "b1119"}, {"subsystem": "Cell Envelope Biosynthesis", "name": "UDP-N-acetylglucosamine:undecaprenylphosphate N-acetylglucosamine -1-phosphate transferase", "upper_bound": 1000.0, "lower_bound": 0.0, "notes": {}, "metabolites": {"uacgam_c": -1.0, "ump_c": 1.0, "udcpp_c": -1.0, "unaga_c": 1.0}, "objective_coefficient": 0.0, "variable_kind": "continuous", "id": "ACGAMT", "gene_reaction_rule": "b3784"}, {"subsystem": "Transport, Inner Membrane", "name": "N-Acetyl-D-glucosamine transport via PEP:Pyr PTS  (periplasm)", "upper_bound": 1000.0, "lower_bound": 0.0, "notes": {}, "metabolites": {"pep_c": -1.0, "pyr_c": 1.0, "acgam_p": -1.0, "acgam6p_c": 1.0}, "objective_coefficient": 0.0, "variable_kind": "continuous", "id": "ACGAptspp", "gene_reaction_rule": "((b2417 and b1101 and b2415 and b2416) or (b0679 and b2415 and b2416))"}, {"subsystem": "Transport, Outer Membrane Porin", "name": "N-Acetyl-D-glucosamine transport via diffusion (extracellular to periplasm)", "upper_bound": 1000.0, "lower_bound": -1000.0, "notes": {}, "metabolites": {"acgam_p": 1.0, "acgam_e": -1.0}, "objective_coefficient": 0.0, "variable_kind": "continuous", "id": "ACGAtex", "gene_reaction_rule": "(b0241 or b0929 or b1377 or b2215)"}, {"subsystem": "Arginine and Proline Metabolism", "name": "acetylglutamate kinase", "upper_bound": 1000.0, "lower_bound": 0.0, "notes": {}, "metabolites": {"acg5p_c": 1.0, "acglu_c": -1.0, "adp_c": 1.0, "atp_c": -1.0}, "objective_coefficient": 0.0, "variable_kind": "continuous", "id": "ACGK", "gene_reaction_rule": "b3959"}, {"subsystem": "Arginine and Proline Metabolism", "name": "N-acetylglutamate synthase", "upper_bound": 1000.0, "lower_bound": 0.0, "notes": {}, "metabolites": {"glu__L_c": -1.0, "acglu_c": 1.0, "coa_c": 1.0, "h_c": 1.0, "accoa_c": -1.0}, "objective_coefficient": 0.0, "variable_kind": "continuous", "id": "ACGS", "gene_reaction_rule": "b2818"}, {"subsystem": "Valine, Leucine, and Isoleucine Metabolism", "name": "2-aceto-2-hydroxybutanoate synthase", "upper_bound": 1000.0, "lower_bound": 0.0, "notes": {}, "metabolites": {"2ahbut_c": 1.0, "pyr_c": -1.0, "2obut_c": -1.0, "co2_c": 1.0, "h_c": -1.0}, "objective_coefficient": 0.0, "variable_kind": "continuous", "id": "ACHBS", "gene_reaction_rule": "((b3670 and b3671) or (b0077 and b0078))"}, {"subsystem": "Pyruvate Metabolism", "name": "acetate kinase", "upper_bound": 1000.0, "lower_bound": -1000.0, "notes": {}, "metabolites": {"ac_c": -1.0, "actp_c": 1.0, "adp_c": 1.0, "atp_c": -1.0}, "objective_coefficient": 0.0, "variable_kind": "continuous", "id": "ACKr", "gene_reaction_rule": "(b3115 or b2296 or b1849)"}, {"subsystem": "Valine, Leucine, and Isoleucine Metabolism", "name": "acetolactate synthase", "upper_bound": 1000.0, "lower_bound": 0.0, "notes": {}, "metabolites": {"pyr_c": -2.0, "co2_c": 1.0, "h_c": -1.0, "alac__S_c": 1.0}, "objective_coefficient": 0.0, "variable_kind": "continuous", "id": "ACLS", "gene_reaction_rule": "((b3670 and b3671) or (b0077 and b0078))"}, {"subsystem": "Alternate Carbon Metabolism", "name": "N-acetylmuramate 6-phosphate hydrolase", "upper_bound": 1000.0, "lower_bound": 0.0, "notes": {}, "metabolites": {"lac__D_c": 1.0, "h2o_c": -1.0, "acgam6p_c": 1.0, "acmum6p_c": -1.0}, "objective_coefficient": 0.0, "variable_kind": "continuous", "id": "ACM6PH", "gene_reaction_rule": "b2428"}, {"subsystem": "Cell Envelope Biosynthesis", "name": "UDP-N-acetyl-D-mannosaminuronic acid transferase", "upper_bound": 1000.0, "lower_bound": 0.0, "notes": {}, "metabolites": {"udp_c": 1.0, "unagamu_c": 1.0, "h_c": 1.0, "uacmamu_c": -1.0, "unaga_c": -1.0}, "objective_coefficient": 0.0, "variable_kind": "continuous", "id": "ACMAMUT", "gene_reaction_rule": "b3794"}, {"subsystem": "Transport, Inner Membrane", "name": "N-acetyl-D-mannosamine transport via PTS  (periplasm)", "upper_bound": 1000.0, "lower_bound": 0.0, "notes": {}, "metabolites": {"pep_c": -1.0, "acmana_p": -1.0, "pyr_c": 1.0, "acmanap_c": 1.0}, "objective_coefficient": 0.0, "variable_kind": "continuous", "id": "ACMANAptspp", "gene_reaction_rule": "(b1817 and b1818 and b1819 and b2415 and b2416)"}, {"subsystem": "Transport, Outer Membrane Porin", "name": "N-acetyl-D-mannosamine transport via diffusion (extracellular to periplasm)", "upper_bound": 1000.0, "lower_bound": -1000.0, "notes": {}, "metabolites": {"acmana_p": 1.0, "acmana_e": -1.0}, "objective_coefficient": 0.0, "variable_kind": "continuous", "id": "ACMANAtex", "gene_reaction_rule": "(b0241 or b0929 or b1377 or b2215)"}, {"subsystem": "Transport, Inner Membrane", "name": "N-acetylmuramate transport via PEP:Pyr PTS (periplasm)", "upper_bound": 1000.0, "lower_bound": 0.0, "notes": {}, "metabolites": {"pep_c": -1.0, "pyr_c": 1.0, "acmum6p_c": 1.0, "acmum_p": -1.0}, "objective_coefficient": 0.0, "variable_kind": "continuous", "id": "ACMUMptspp", "gene_reaction_rule": "(b2417 and b2429 and b2415 and b2416)"}, {"subsystem": "Transport, Outer Membrane Porin", "name": "N-acetylmuramate transport via diffusion (extracellular to periplasm)", "upper_bound": 1000.0, "lower_bound": 0.0, "notes": {}, "metabolites": {"acmum_e": -1.0, "acmum_p": 1.0}, "objective_coefficient": 0.0, "variable_kind": "continuous", "id": "ACMUMtex", "gene_reaction_rule": "(b0241 or b0929 or b1377 or b2215)"}, {"subsystem": "Transport, Inner Membrane", "name": "N-acetylneuraminate proton symport (periplasm)", "upper_bound": 1000.0, "lower_bound": 0.0, "notes": {}, "metabolites": {"acnam_p": -1.0, "h_c": 1.0, "h_p": -1.0, "acnam_c": 1.0}, "objective_coefficient": 0.0, "variable_kind": "continuous", "id": "ACNAMt2pp", "gene_reaction_rule": "b3224"}, {"subsystem": "Transport, Outer Membrane", "name": "N-acetylneuraminate transport via diffusion (extracellular to periplasm)", "upper_bound": 1000.0, "lower_bound": -1000.0, "notes": {}, "metabolites": {"acnam_e": -1.0, "acnam_p": 1.0}, "objective_coefficient": 0.0, "variable_kind": "continuous", "id": "ACNAMtex", "gene_reaction_rule": "(b4311 or b0929 or b2215)"}, {"subsystem": "Alternate Carbon Metabolism", "name": "N-Acetylneuraminate lyase", "upper_bound": 1000.0, "lower_bound": 0.0, "notes": {}, "metabolites": {"pyr_c": 1.0, "acmana_c": 1.0, "acnam_c": -1.0}, "objective_coefficient": 0.0, "variable_kind": "continuous", "id": "ACNML", "gene_reaction_rule": "b3225"}, {"subsystem": "Membrane Lipid Metabolism", "name": "acyl-CoA dehydrogenase (butanoyl-CoA)", "upper_bound": 1000.0, "lower_bound": -1000.0, "notes": {}, "metabolites": {"btcoa_c": -1.0, "fadh2_c": 1.0, "b2coa_c": 1.0, "fad_c": -1.0}, "objective_coefficient": 0.0, "variable_kind": "continuous", "id": "ACOAD1f", "gene_reaction_rule": "b0221"}, {"subsystem": "Membrane Lipid Metabolism", "name": "acyl-CoA dehydrogenase (hexanoyl-CoA)", "upper_bound": 1000.0, "lower_bound": -1000.0, "notes": {}, "metabolites": {"fadh2_c": 1.0, "hxcoa_c": -1.0, "fad_c": -1.0, "hx2coa_c": 1.0}, "objective_coefficient": 0.0, "variable_kind": "continuous", "id": "ACOAD2f", "gene_reaction_rule": "b0221"}, {"subsystem": "Membrane Lipid Metabolism", "name": "acyl-CoA dehydrogenase (octanoyl-CoA)", "upper_bound": 1000.0, "lower_bound": -1000.0, "notes": {}, "metabolites": {"oc2coa_c": 1.0, "fadh2_c": 1.0, "occoa_c": -1.0, "fad_c": -1.0}, "objective_coefficient": 0.0, "variable_kind": "continuous", "id": "ACOAD3f", "gene_reaction_rule": "b0221"}, {"subsystem": "Membrane Lipid Metabolism", "name": "acyl-CoA dehydrogenase (decanoyl-CoA)", "upper_bound": 1000.0, "lower_bound": -1000.0, "notes": {}, "metabolites": {"fadh2_c": 1.0, "dc2coa_c": 1.0, "dcacoa_c": -1.0, "fad_c": -1.0}, "objective_coefficient": 0.0, "variable_kind": "continuous", "id": "ACOAD4f", "gene_reaction_rule": "b0221"}, {"subsystem": "Membrane Lipid Metabolism", "name": "acyl-CoA dehydrogenase (dodecanoyl-CoA)", "upper_bound": 1000.0, "lower_bound": -1000.0, "notes": {}, "metabolites": {"ddcacoa_c": -1.0, "fadh2_c": 1.0, "fad_c": -1.0, "dd2coa_c": 1.0}, "objective_coefficient": 0.0, "variable_kind": "continuous", "id": "ACOAD5f", "gene_reaction_rule": "b0221"}, {"subsystem": "Membrane Lipid Metabolism", "name": "acyl-CoA dehydrogenase (tetradecanoyl-CoA)", "upper_bound": 1000.0, "lower_bound": -1000.0, "notes": {}, "metabolites": {"fadh2_c": 1.0, "fad_c": -1.0, "tdcoa_c": -1.0, "td2coa_c": 1.0}, "objective_coefficient": 0.0, "variable_kind": "continuous", "id": "ACOAD6f", "gene_reaction_rule": "b0221"}, {"subsystem": "Membrane Lipid Metabolism", "name": "acyl-CoA dehydrogenase (hexadecanoyl-CoA)", "upper_bound": 1000.0, "lower_bound": -1000.0, "notes": {}, "metabolites": {"pmtcoa_c": -1.0, "fadh2_c": 1.0, "fad_c": -1.0, "hdd2coa_c": 1.0}, "objective_coefficient": 0.0, "variable_kind": "continuous", "id": "ACOAD7f", "gene_reaction_rule": "b0221"}, {"subsystem": "Membrane Lipid Metabolism", "name": "acyl-CoA dehydrogenase (octadecanoyl-CoA)", "upper_bound": 1000.0, "lower_bound": -1000.0, "notes": {}, "metabolites": {"stcoa_c": -1.0, "od2coa_c": 1.0, "fadh2_c": 1.0, "fad_c": -1.0}, "objective_coefficient": 0.0, "variable_kind": "continuous", "id": "ACOAD8f", "gene_reaction_rule": "b0221"}, {"subsystem": "Membrane Lipid Metabolism", "name": "Acetyl-CoA ACP transacylase", "upper_bound": 1000.0, "lower_bound": -1000.0, "notes": {}, "metabolites": {"acACP_c": 1.0, "ACP_c": -1.0, "coa_c": 1.0, "accoa_c": -1.0}, "objective_coefficient": 0.0, "variable_kind": "continuous", "id": "ACOATA", "gene_reaction_rule": "(b1094 and b1091)"}, {"subsystem": "Arginine and Proline Metabolism", "name": "acetylornithine deacetylase", "upper_bound": 1000.0, "lower_bound": 0.0, "notes": {}, "metabolites": {"h2o_c": -1.0, "orn_c": 1.0, "ac_c": 1.0, "acorn_c": -1.0}, "objective_coefficient": 0.0, "variable_kind": "continuous", "id": "ACODA", "gene_reaction_rule": "b3957"}, {"subsystem": "Lipopolysaccharide Biosynthesis / Recycling", "name": "arabinose modified core oligosaccharide lipid A transport via ABC system (periplasm to extracellular)", "upper_bound": 1000.0, "lower_bound": 0.0, "notes": {}, "metabolites": {"h2o_c": -1.0, "acolipa_p": -1.0, "adp_c": 1.0, "atp_c": -1.0, "h_c": 1.0, "acolipa_e": 1.0, "pi_c": 1.0}, "objective_coefficient": 0.0, "variable_kind": "continuous", "id": "ACOLIPAabctex", "gene_reaction_rule": "(b3200 and b3201 and b3199 and b4261 and b4262)"}, {"subsystem": "Unassigned", "name": "aconitate isomerase (spontaneous)", "upper_bound": 1000.0, "lower_bound": -1000.0, "notes": {}, "metabolites": {"acon__T_c": -1.0, "acon__C_c": 1.0}, "objective_coefficient": 0.0, "variable_kind": "continuous", "id": "ACONIs", "gene_reaction_rule": "s0001"}, {"subsystem": "Unassigned", "name": "Trans-aconitate methyltransferase", "upper_bound": 1000.0, "lower_bound": 0.0, "notes": {}, "metabolites": {"acon__T_c": -1.0, "amet_c": -1.0, "ahcys_c": 1.0, "aconm_c": 1.0}, "objective_coefficient": 0.0, "variable_kind": "continuous", "id": "ACONMT", "gene_reaction_rule": "b1519"}, {"subsystem": "Citric Acid Cycle", "name": "aconitase (half-reaction A, Citrate hydro-lyase)", "upper_bound": 1000.0, "lower_bound": -1000.0, "notes": {}, "metabolites": {"h2o_c": 1.0, "acon__C_c": 1.0, "cit_c": -1.0}, "objective_coefficient": 0.0, "variable_kind": "continuous", "id": "ACONTa", "gene_reaction_rule": "(b0118 or b1276)"}, {"subsystem": "Citric Acid Cycle", "name": "aconitase (half-reaction B, Isocitrate hydro-lyase)", "upper_bound": 1000.0, "lower_bound": -1000.0, "notes": {}, "metabolites": {"icit_c": 1.0, "h2o_c": -1.0, "acon__C_c": -1.0}, "objective_coefficient": 0.0, "variable_kind": "continuous", "id": "ACONTb", "gene_reaction_rule": "(b0118 or b1276)"}, {"subsystem": "Arginine and Proline Metabolism", "name": "acetylornithine transaminase", "upper_bound": 1000.0, "lower_bound": -1000.0, "notes": {}, "metabolites": {"akg_c": -1.0, "glu__L_c": 1.0, "acg5sa_c": 1.0, "acorn_c": -1.0}, "objective_coefficient": 0.0, "variable_kind": "continuous", "id": "ACOTA", "gene_reaction_rule": "(b1748 or b3359)"}, {"subsystem": "Glycerophospholipid Metabolism", "name": "acyl-(acyl carrier protein):phosphate acyltransferase (C12:0)", "upper_bound": 1000.0, "lower_bound": 0.0, "notes": {}, "metabolites": {"ddcap_c": 1.0, "pi_c": -1.0, "ddcaACP_c": -1.0, "ACP_c": 1.0, "h_c": -1.0}, "objective_coefficient": 0.0, "variable_kind": "continuous", "id": "ACPPAT120", "gene_reaction_rule": "(b1094 and b1090)"}, {"subsystem": "Glycerophospholipid Metabolism", "name": "acyl-(acyl carrier protein):phosphate acyltransferase (C14:0)", "upper_bound": 1000.0, "lower_bound": 0.0, "notes": {}, "metabolites": {"ttdcap_c": 1.0, "ACP_c": 1.0, "h_c": -1.0, "myrsACP_c": -1.0, "pi_c": -1.0}, "objective_coefficient": 0.0, "variable_kind": "continuous", "id": "ACPPAT140", "gene_reaction_rule": "(b1094 and b1090)"}, {"subsystem": "Glycerophospholipid Metabolism", "name": "acyl-(acyl carrier protein):phosphate acyltransferase (C14:1)", "upper_bound": 1000.0, "lower_bound": 0.0, "notes": {}, "metabolites": {"ttdceap_c": 1.0, "tdeACP_c": -1.0, "ACP_c": 1.0, "h_c": -1.0, "pi_c": -1.0}, "objective_coefficient": 0.0, "variable_kind": "continuous", "id": "ACPPAT141", "gene_reaction_rule": "(b1094 and b1090)"}, {"subsystem": "Glycerophospholipid Metabolism", "name": "acyl-(acyl carrier protein):phosphate acyltransferase (C16:0)", "upper_bound": 1000.0, "lower_bound": 0.0, "notes": {}, "metabolites": {"ACP_c": 1.0, "pi_c": -1.0, "h_c": -1.0, "hdcap_c": 1.0, "palmACP_c": -1.0}, "objective_coefficient": 0.0, "variable_kind": "continuous", "id": "ACPPAT160", "gene_reaction_rule": "(b1094 and b1090)"}, {"subsystem": "Glycerophospholipid Metabolism", "name": "acyl-(acyl carrier protein):phosphate acyltransferase (C16:1)", "upper_bound": 1000.0, "lower_bound": 0.0, "notes": {}, "metabolites": {"hdceap_c": 1.0, "ACP_c": 1.0, "h_c": -1.0, "hdeACP_c": -1.0, "pi_c": -1.0}, "objective_coefficient": 0.0, "variable_kind": "continuous", "id": "ACPPAT161", "gene_reaction_rule": "(b1094 and b1090)"}, {"subsystem": "Glycerophospholipid Metabolism", "name": "acyl-(acyl carrier protein):phosphate acyltransferase (C18:0)", "upper_bound": 1000.0, "lower_bound": 0.0, "notes": {}, "metabolites": {"ocdcaACP_c": -1.0, "pi_c": -1.0, "ocdcap_c": 1.0, "h_c": -1.0, "ACP_c": 1.0}, "objective_coefficient": 0.0, "variable_kind": "continuous", "id": "ACPPAT180", "gene_reaction_rule": "(b1094 and b1090)"}, {"subsystem": "Glycerophospholipid Metabolism", "name": "acyl-(acyl carrier protein):phosphate acyltransferase (C18:1)", "upper_bound": 1000.0, "lower_bound": 0.0, "notes": {}, "metabolites": {"octeACP_c": -1.0, "pi_c": -1.0, "h_c": -1.0, "ocdceap_c": 1.0, "ACP_c": 1.0}, "objective_coefficient": 0.0, "variable_kind": "continuous", "id": "ACPPAT181", "gene_reaction_rule": "(b1094 and b1090)"}, {"subsystem": "Cofactor and Prosthetic Group Biosynthesis", "name": "acyl-carrier protein synthase", "upper_bound": 1000.0, "lower_bound": 0.0, "notes": {}, "metabolites": {"coa_c": -1.0, "ACP_c": 1.0, "pap_c": 1.0, "h_c": 1.0, "apoACP_c": -1.0}, "objective_coefficient": 0.0, "variable_kind": "continuous", "id": "ACPS1", "gene_reaction_rule": "(b3475 or b2563)"}, {"subsystem": "Pyruvate Metabolism", "name": "acetyl-CoA synthetase", "upper_bound": 1000.0, "lower_bound": 0.0, "notes": {}, "metabolites": {"atp_c": -1.0, "ppi_c": 1.0, "coa_c": -1.0, "amp_c": 1.0, "accoa_c": 1.0, "ac_c": -1.0}, "objective_coefficient": 0.0, "variable_kind": "continuous", "id": "ACS", "gene_reaction_rule": "b4069"}, {"subsystem": "Transport, Outer Membrane Porin", "name": "O-Acetyl-L-serine transport via diffusion (extracellular to periplasm)", "upper_bound": 1000.0, "lower_bound": -1000.0, "notes": {}, "metabolites": {"acser_p": 1.0, "acser_e": -1.0}, "objective_coefficient": 0.0, "variable_kind": "continuous", "id": "ACSERtex", "gene_reaction_rule": "(b1377 or b2215 or b0241 or b0929)"}, {"subsystem": "Transport, Inner Membrane", "name": "O-Acetyl-L-serine export via facilitated transport", "upper_bound": 1000.0, "lower_bound": 0.0, "notes": {}, "metabolites": {"acser_p": 1.0, "acser_c": -1.0}, "objective_coefficient": 0.0, "variable_kind": "continuous", "id": "ACSERtpp", "gene_reaction_rule": "(b2578 or b1533)"}, {"subsystem": "Transport, Inner Membrane", "name": "acetate reversible transport via proton symport (periplasm)", "upper_bound": 1000.0, "lower_bound": -1000.0, "notes": {}, "metabolites": {"ac_p": -1.0, "ac_c": 1.0, "h_c": 1.0, "h_p": -1.0}, "objective_coefficient": 0.0, "variable_kind": "continuous", "id": "ACt2rpp", "gene_reaction_rule": ""}, {"subsystem": "Transport, Inner Membrane", "name": "Na+/Acetate symport (periplasm)", "upper_bound": 1000.0, "lower_bound": 0.0, "notes": {}, "metabolites": {"na1_p": -1.0, "ac_p": -1.0, "ac_c": 1.0, "na1_c": 1.0}, "objective_coefficient": 0.0, "variable_kind": "continuous", "id": "ACt4pp", "gene_reaction_rule": "b4067"}, {"subsystem": "Transport, Outer Membrane Porin", "name": "Acetate transport via diffusion (extracellular to periplasm)", "upper_bound": 1000.0, "lower_bound": -1000.0, "notes": {}, "metabolites": {"ac_p": 1.0, "ac_e": -1.0}, "objective_coefficient": 0.0, "variable_kind": "continuous", "id": "ACtex", "gene_reaction_rule": "(b0241 or b0929 or b1377 or b2215)"}, {"subsystem": "Nucleotide Salvage Pathway", "name": "Adenosine deaminase", "upper_bound": 1000.0, "lower_bound": 0.0, "notes": {}, "metabolites": {"h2o_c": -1.0, "nh4_c": 1.0, "adn_c": -1.0, "h_c": -1.0, "ins_c": 1.0}, "objective_coefficient": 0.0, "variable_kind": "continuous", "id": "ADA", "gene_reaction_rule": "b1623"}, {"subsystem": "Cofactor and Prosthetic Group Biosynthesis", "name": "4-aminobenzoate synthase", "upper_bound": 1000.0, "lower_bound": 0.0, "notes": {}, "metabolites": {"pyr_c": 1.0, "4adcho_c": -1.0, "h_c": 1.0, "4abz_c": 1.0}, "objective_coefficient": 0.0, "variable_kind": "continuous", "id": "ADCL", "gene_reaction_rule": "b1096"}, {"subsystem": "Cofactor and Prosthetic Group Biosynthesis", "name": "4-amino-4-deoxychorismate synthase", "upper_bound": 1000.0, "lower_bound": 0.0, "notes": {}, "metabolites": {"chor_c": -1.0, "4adcho_c": 1.0, "glu__L_c": 1.0, "gln__L_c": -1.0}, "objective_coefficient": 0.0, "variable_kind": "continuous", "id": "ADCS", "gene_reaction_rule": "(b3360 and b1812)"}, {"subsystem": "Nucleotide Salvage Pathway", "name": "adenine deaminase", "upper_bound": 1000.0, "lower_bound": 0.0, "notes": {}, "metabolites": {"h2o_c": -1.0, "nh4_c": 1.0, "ade_c": -1.0, "hxan_c": 1.0, "h_c": -1.0}, "objective_coefficient": 0.0, "variable_kind": "continuous", "id": "ADD", "gene_reaction_rule": "b3665"}, {"subsystem": "Transport, Inner Membrane", "name": "adenine transport via proton symport (reversible) (periplasm)", "upper_bound": 1000.0, "lower_bound": -1000.0, "notes": {}, "metabolites": {"ade_p": -1.0, "ade_c": 1.0, "h_c": 1.0, "h_p": -1.0}, "objective_coefficient": 0.0, "variable_kind": "continuous", "id": "ADEt2rpp", "gene_reaction_rule": "(b3654 or b3714)"}, {"subsystem": "Transport, Outer Membrane Porin", "name": "adenine transport via diffusion (extracellular to periplasm)", "upper_bound": 1000.0, "lower_bound": -1000.0, "notes": {}, "metabolites": {"ade_p": 1.0, "ade_e": -1.0}, "objective_coefficient": 0.0, "variable_kind": "continuous", "id": "ADEtex", "gene_reaction_rule": "(b0241 or b0929 or b1377 or b2215)"}, {"subsystem": "Nucleotide Salvage Pathway", "name": "adenylate kinase", "upper_bound": 1000.0, "lower_bound": -1000.0, "notes": {}, "metabolites": {"adp_c": 2.0, "atp_c": -1.0, "amp_c": -1.0}, "objective_coefficient": 0.0, "variable_kind": "continuous", "id": "ADK1", "gene_reaction_rule": "b0474"}, {"subsystem": "Nucleotide Salvage Pathway", "name": "adentylate kinase (GTP)", "upper_bound": 1000.0, "lower_bound": -1000.0, "notes": {}, "metabolites": {"gdp_c": 1.0, "gtp_c": -1.0, "amp_c": -1.0, "adp_c": 1.0}, "objective_coefficient": 0.0, "variable_kind": "continuous", "id": "ADK3", "gene_reaction_rule": "b0474"}, {"subsystem": "Nucleotide Salvage Pathway", "name": "adentylate kinase (ITP)", "upper_bound": 1000.0, "lower_bound": -1000.0, "notes": {}, "metabolites": {"itp_c": -1.0, "adp_c": 1.0, "idp_c": 1.0, "amp_c": -1.0}, "objective_coefficient": 0.0, "variable_kind": "continuous", "id": "ADK4", "gene_reaction_rule": "b0474"}, {"subsystem": "Arginine and Proline Metabolism", "name": "adenosylmethionine decarboxylase", "upper_bound": 1000.0, "lower_bound": 0.0, "notes": {}, "metabolites": {"amet_c": -1.0, "co2_c": 1.0, "h_c": -1.0, "ametam_c": 1.0}, "objective_coefficient": 0.0, "variable_kind": "continuous", "id": "ADMDC", "gene_reaction_rule": "b0120"}, {"subsystem": "Nucleotide Salvage Pathway", "name": "adenylate cyclase", "upper_bound": 1000.0, "lower_bound": 0.0, "notes": {}, "metabolites": {"ppi_c": 1.0, "camp_c": 1.0, "atp_c": -1.0}, "objective_coefficient": 0.0, "variable_kind": "continuous", "id": "ADNCYC", "gene_reaction_rule": "b3806"}, {"subsystem": "Nucleotide Salvage Pathway", "name": "adenosine kinase", "upper_bound": 1000.0, "lower_bound": 0.0, "notes": {}, "metabolites": {"amp_c": 1.0, "adn_c": -1.0, "h_c": 1.0, "atp_c": -1.0, "adp_c": 1.0}, "objective_coefficient": 0.0, "variable_kind": "continuous", "id": "ADNK1", "gene_reaction_rule": "b0474"}, {"subsystem": "Alternate Carbon Metabolism", "name": "adenosine hydrolase", "upper_bound": 1000.0, "lower_bound": 0.0, "notes": {}, "metabolites": {"h2o_c": -1.0, "ade_c": 1.0, "adn_c": -1.0, "rib__D_c": 1.0}, "objective_coefficient": 0.0, "variable_kind": "continuous", "id": "ADNUC", "gene_reaction_rule": "b0030"}, {"subsystem": "Transport, Inner Membrane", "name": "adenosine transport in via proton symport (periplasm)", "upper_bound": 1000.0, "lower_bound": 0.0, "notes": {}, "metabolites": {"adn_c": 1.0, "h_c": 1.0, "h_p": -1.0, "adn_p": -1.0}, "objective_coefficient": 0.0, "variable_kind": "continuous", "id": "ADNt2pp", "gene_reaction_rule": "(b2964 or b2393)"}, {"subsystem": "Transport, Inner Membrane", "name": "adenosine transport in via proton symport, reversible (periplasm)", "upper_bound": 1000.0, "lower_bound": -1000.0, "notes": {}, "metabolites": {"adn_c": 1.0, "h_c": 1.0, "h_p": -1.0, "adn_p": -1.0}, "objective_coefficient": 0.0, "variable_kind": "continuous", "id": "ADNt2rpp", "gene_reaction_rule": "b2406"}, {"subsystem": "Transport, Outer Membrane", "name": "adenosine transport via diffusion (extracellular to periplasm)", "upper_bound": 1000.0, "lower_bound": -1000.0, "notes": {}, "metabolites": {"adn_e": -1.0, "adn_p": 1.0}, "objective_coefficient": 0.0, "variable_kind": "continuous", "id": "ADNtex", "gene_reaction_rule": "b0411"}, {"subsystem": "Cofactor and Prosthetic Group Biosynthesis", "name": "Adenosyl cobinamide kinase", "upper_bound": 1000.0, "lower_bound": 0.0, "notes": {}, "metabolites": {"adocbip_c": 1.0, "adocbi_c": -1.0, "h_c": 1.0, "atp_c": -1.0, "adp_c": 1.0}, "objective_coefficient": 0.0, "variable_kind": "continuous", "id": "ADOCBIK", "gene_reaction_rule": "b1993"}, {"subsystem": "Cofactor and Prosthetic Group Biosynthesis", "name": "Adenosylcobalamin 5'-phosphate synthase", "upper_bound": 1000.0, "lower_bound": 0.0, "notes": {}, "metabolites": {"adocbl_c": 1.0, "gmp_c": 1.0, "h_c": 1.0, "rdmbzi_c": -1.0, "agdpcbi_c": -1.0}, "objective_coefficient": 0.0, "variable_kind": "continuous", "id": "ADOCBLS", "gene_reaction_rule": "b1992"}, {"subsystem": "Transport, Inner Membrane", "name": "Adenosylcobalamin transport via ABC system (periplasm)", "upper_bound": 1000.0, "lower_bound": 0.0, "notes": {}, "metabolites": {"h2o_c": -1.0, "atp_c": -1.0, "adocbl_c": 1.0, "h_c": 1.0, "adp_c": 1.0, "adocbl_p": -1.0, "pi_c": 1.0}, "objective_coefficient": 0.0, "variable_kind": "continuous", "id": "ADOCBLabcpp", "gene_reaction_rule": "(b1711 and b1709 and b0158)"}, {"subsystem": "Transport, Outer Membrane", "name": "Adenosylcobalimin transport via ton system (extermal)", "upper_bound": 1000.0, "lower_bound": 0.0, "notes": {}, "metabolites": {"adocbl_p": 1.0, "h_c": 1.0, "h_p": -1.0, "adocbl_e": -1.0}, "objective_coefficient": 0.0, "variable_kind": "continuous", "id": "ADOCBLtonex", "gene_reaction_rule": "(b3966 and (b1252 and b3005 and b3006))"}, {"subsystem": "Nucleotide Salvage Pathway", "name": "ADPribose diphosphatase", "upper_bound": 1000.0, "lower_bound": 0.0, "notes": {}, "metabolites": {"h2o_c": -1.0, "r5p_c": 1.0, "h_c": 2.0, "adprib_c": -1.0, "amp_c": 1.0}, "objective_coefficient": 0.0, "variable_kind": "continuous", "id": "ADPRDP", "gene_reaction_rule": "(b3397 or b3034)"}, {"subsystem": "Nucleotide Salvage Pathway", "name": "adenine phosphoribosyltransferase", "upper_bound": 1000.0, "lower_bound": 0.0, "notes": {}, "metabolites": {"ppi_c": 1.0, "ade_c": -1.0, "amp_c": 1.0, "prpp_c": -1.0}, "objective_coefficient": 0.0, "variable_kind": "continuous", "id": "ADPT", "gene_reaction_rule": "b0469"}, {"subsystem": "Cysteine Metabolism", "name": "adenylyl-sulfate kinase", "upper_bound": 1000.0, "lower_bound": 0.0, "notes": {}, "metabolites": {"atp_c": -1.0, "paps_c": 1.0, "h_c": 1.0, "adp_c": 1.0, "aps_c": -1.0}, "objective_coefficient": 0.0, "variable_kind": "continuous", "id": "ADSK", "gene_reaction_rule": "b2750"}, {"subsystem": "Purine and Pyrimidine Biosynthesis", "name": "adenylsuccinate lyase", "upper_bound": 1000.0, "lower_bound": -1000.0, "notes": {}, "metabolites": {"fum_c": 1.0, "amp_c": 1.0, "dcamp_c": -1.0}, "objective_coefficient": 0.0, "variable_kind": "continuous", "id": "ADSL1r", "gene_reaction_rule": "b1131"}, {"subsystem": "Purine and Pyrimidine Biosynthesis", "name": "adenylosuccinate lyase", "upper_bound": 1000.0, "lower_bound": -1000.0, "notes": {}, "metabolites": {"25aics_c": -1.0, "fum_c": 1.0, "aicar_c": 1.0}, "objective_coefficient": 0.0, "variable_kind": "continuous", "id": "ADSL2r", "gene_reaction_rule": "b1131"}, {"subsystem": "Purine and Pyrimidine Biosynthesis", "name": "adenylosuccinate synthase", "upper_bound": 1000.0, "lower_bound": 0.0, "notes": {}, "metabolites": {"gdp_c": 1.0, "asp__L_c": -1.0, "gtp_c": -1.0, "h_c": 2.0, "pi_c": 1.0, "imp_c": -1.0, "dcamp_c": 1.0}, "objective_coefficient": 0.0, "variable_kind": "continuous", "id": "ADSS", "gene_reaction_rule": "b4177"}, {"subsystem": "Alternate Carbon Metabolism", "name": "N-acetylglucosamine-6-phosphate deacetylase", "upper_bound": 1000.0, "lower_bound": 0.0, "notes": {}, "metabolites": {"ac_c": 1.0, "acgam6p_c": -1.0, "gam6p_c": 1.0, "h2o_c": -1.0}, "objective_coefficient": 0.0, "variable_kind": "continuous", "id": "AGDC", "gene_reaction_rule": "b0677"}, {"subsystem": "Murein Recycling", "name": "N-Acetyl-D-glucosamine(anhydrous)N-Acetylmuramyl-tripeptide amidase", "upper_bound": 1000.0, "lower_bound": 0.0, "notes": {}, "metabolites": {"h2o_c": -1.0, "anhgm3p_c": -1.0, "LalaDgluMdap_c": 1.0, "anhgm_c": 1.0}, "objective_coefficient": 0.0, "variable_kind": "continuous", "id": "AGM3PA", "gene_reaction_rule": "b0110"}, {"subsystem": "Murein Recycling", "name": "N-Acetyl-D-glucosamine(anhydrous)N-Acetylmuramyl-tripeptide amidase (periplasm)", "upper_bound": 1000.0, "lower_bound": 0.0, "notes": {}, "metabolites": {"h2o_p": -1.0, "anhgm_p": 1.0, "anhgm3p_p": -1.0, "LalaDgluMdap_p": 1.0}, "objective_coefficient": 0.0, "variable_kind": "continuous", "id": "AGM3PApp", "gene_reaction_rule": "(b2435 or b2817 or b4169)"}, {"subsystem": "Murein Recycling", "name": "N-Acetyl-D-glucosamine(anhydrous)N-Acetylmuramyl-tripeptide beta -1,4-N-acetylglucosaminidase", "upper_bound": 1000.0, "lower_bound": 0.0, "notes": {}, "metabolites": {"acgam_c": 1.0, "h2o_c": -1.0, "anhgm3p_c": -1.0, "anhm3p_c": 1.0}, "objective_coefficient": 0.0, "variable_kind": "continuous", "id": "AGM3PH", "gene_reaction_rule": "b1107"}, {"subsystem": "Murein Recycling", "name": "GlcNAc-anhMurNAc tripeptide transport in via proton symport (periplasm)", "upper_bound": 1000.0, "lower_bound": 0.0, "notes": {}, "metabolites": {"anhgm3p_p": -1.0, "anhgm3p_c": 1.0, "h_p": -1.0, "h_c": 1.0}, "objective_coefficient": 0.0, "variable_kind": "continuous", "id": "AGM3Pt2pp", "gene_reaction_rule": "b0433"}, {"subsystem": "Murein Recycling", "name": "N-Acetyl-D-glucosamine(anhydrous)N-Acetylmuramyl-tetrapeptide amidase", "upper_bound": 1000.0, "lower_bound": 0.0, "notes": {}, "metabolites": {"h2o_c": -1.0, "anhgm4p_c": -1.0, "LalaDgluMdapDala_c": 1.0, "anhgm_c": 1.0}, "objective_coefficient": 0.0, "variable_kind": "continuous", "id": "AGM4PA", "gene_reaction_rule": "b0110"}, {"subsystem": "Murein Recycling", "name": "N-Acetyl-D-glucosamine(anhydrous)N-Acetylmuramyl-tetrapeptide amidase (periplasm)", "upper_bound": 1000.0, "lower_bound": 0.0, "notes": {}, "metabolites": {"LalaDgluMdapDala_p": 1.0, "anhgm4p_p": -1.0, "anhgm_p": 1.0, "h2o_p": -1.0}, "objective_coefficient": 0.0, "variable_kind": "continuous", "id": "AGM4PApp", "gene_reaction_rule": "(b2435 or b2817 or b4169)"}, {"subsystem": "Murein Recycling", "name": "N-Acetyl-D-glucosamine(anhydrous)N-Acetylmuramyl-tetrapeptide L,D-carboxypeptidase", "upper_bound": 1000.0, "lower_bound": 0.0, "notes": {}, "metabolites": {"ala__D_c": 1.0, "h2o_c": -1.0, "anhgm4p_c": -1.0, "anhgm3p_c": 1.0}, "objective_coefficient": 0.0, "variable_kind": "continuous", "id": "AGM4PCP", "gene_reaction_rule": "b1192"}, {"subsystem": "Murein Recycling", "name": "N-Acetyl-D-glucosamine(anhydrous)N-Acetylmuramyl-tetrapeptide L,D-carboxypeptidase (periplasmic)", "upper_bound": 1000.0, "lower_bound": 0.0, "notes": {}, "metabolites": {"h2o_p": -1.0, "ala__D_p": 1.0, "anhgm3p_p": 1.0, "anhgm4p_p": -1.0}, "objective_coefficient": 0.0, "variable_kind": "continuous", "id": "AGM4PCPpp", "gene_reaction_rule": ""}, {"subsystem": "Murein Recycling", "name": "N-Acetyl-D-glucosamine(anhydrous)N-Acetylmuramyl-tetrapeptide beta -1,4-N-acetylglucosaminidase", "upper_bound": 1000.0, "lower_bound": 0.0, "notes": {}, "metabolites": {"acgam_c": 1.0, "anhm4p_c": 1.0, "anhgm4p_c": -1.0, "h2o_c": -1.0}, "objective_coefficient": 0.0, "variable_kind": "continuous", "id": "AGM4PH", "gene_reaction_rule": "b1107"}, {"subsystem": "Murein Recycling", "name": "GlcNAc-anhMurNAc tetrapeptide transport in via proton symport (periplasm)", "upper_bound": 1000.0, "lower_bound": 0.0, "notes": {}, "metabolites": {"anhgm4p_c": 1.0, "h_c": 1.0, "h_p": -1.0, "anhgm4p_p": -1.0}, "objective_coefficient": 0.0, "variable_kind": "continuous", "id": "AGM4Pt2pp", "gene_reaction_rule": "b0433"}, {"subsystem": "Murein Recycling", "name": "N-Acetyl-D-glucosamine(anhydrous)N-Acetylmuramyl beta -1,4-N-acetylglucosaminidase", "upper_bound": 1000.0, "lower_bound": 0.0, "notes": {}, "metabolites": {"anhm_c": 1.0, "acgam_c": 1.0, "h2o_c": -1.0, "anhgm_c": -1.0}, "objective_coefficient": 0.0, "variable_kind": "continuous", "id": "AGMH", "gene_reaction_rule": "b1107"}, {"subsystem": "Lipopolysaccharide Biosynthesis / Recycling", "name": "ADP-D-glycero-D-manno-heptose epimerase", "upper_bound": 1000.0, "lower_bound": 0.0, "notes": {}, "metabolites": {"adphep__LD_c": 1.0, "adphep__DD_c": -1.0}, "objective_coefficient": 0.0, "variable_kind": "continuous", "id": "AGMHE", "gene_reaction_rule": "b3619"}, {"subsystem": "Arginine and Proline Metabolism", "name": "agmatinase", "upper_bound": 1000.0, "lower_bound": 0.0, "notes": {}, "metabolites": {"ptrc_c": 1.0, "h2o_c": -1.0, "urea_c": 1.0, "agm_c": -1.0}, "objective_coefficient": 0.0, "variable_kind": "continuous", "id": "AGMT", "gene_reaction_rule": "b2937"}, {"subsystem": "Murein Recycling", "name": "GlcNAc-anhMurNAc transport in via proton symport (periplasm)", "upper_bound": 1000.0, "lower_bound": 0.0, "notes": {}, "metabolites": {"h_p": -1.0, "h_c": 1.0, "anhgm_c": 1.0, "anhgm_p": -1.0}, "objective_coefficient": 0.0, "variable_kind": "continuous", "id": "AGMt2pp", "gene_reaction_rule": "b0433"}, {"subsystem": "Transport, Outer Membrane Porin", "name": "agmatine transport via diffusion (extracellular to periplasm)", "upper_bound": 1000.0, "lower_bound": -1000.0, "notes": {}, "metabolites": {"agm_p": 1.0, "agm_e": -1.0}, "objective_coefficient": 0.0, "variable_kind": "continuous", "id": "AGMtex", "gene_reaction_rule": "(b0241 or b0929 or b1377 or b2215)"}, {"subsystem": "Glycerophospholipid Metabolism", "name": "1-tetradecanoyl-sn-glycerol 3-phosphate O-acyltransferase (n-C12:0)", "upper_bound": 1000.0, "lower_bound": 0.0, "notes": {}, "metabolites": {"1ddecg3p_c": -1.0, "ACP_c": 1.0, "pa120_c": 1.0, "ddcaACP_c": -1.0}, "objective_coefficient": 0.0, "variable_kind": "continuous", "id": "AGPAT120", "gene_reaction_rule": "b3018"}, {"subsystem": "Glycerophospholipid Metabolism", "name": "1-tetradecanoyl-sn-glycerol 3-phosphate O-acyltransferase (n-C14:0)", "upper_bound": 1000.0, "lower_bound": 0.0, "notes": {}, "metabolites": {"1tdecg3p_c": -1.0, "pa140_c": 1.0, "ACP_c": 1.0, "myrsACP_c": -1.0}, "objective_coefficient": 0.0, "variable_kind": "continuous", "id": "AGPAT140", "gene_reaction_rule": "b3018"}, {"subsystem": "Glycerophospholipid Metabolism", "name": "1-tetradec-7-enoyl-sn-glycerol 3-phosphate O-acyltransferase (n-C14:1)", "upper_bound": 1000.0, "lower_bound": 0.0, "notes": {}, "metabolites": {"tdeACP_c": -1.0, "pa141_c": 1.0, "ACP_c": 1.0, "1tdec7eg3p_c": -1.0}, "objective_coefficient": 0.0, "variable_kind": "continuous", "id": "AGPAT141", "gene_reaction_rule": "b3018"}, {"subsystem": "Glycerophospholipid Metabolism", "name": "1-hexadecanoyl-sn-glycerol 3-phosphate O-acyltransferase (n-C16:0)", "upper_bound": 1000.0, "lower_bound": 0.0, "notes": {}, "metabolites": {"pa160_c": 1.0, "ACP_c": 1.0, "1hdecg3p_c": -1.0, "palmACP_c": -1.0}, "objective_coefficient": 0.0, "variable_kind": "continuous", "id": "AGPAT160", "gene_reaction_rule": "b3018"}, {"subsystem": "Glycerophospholipid Metabolism", "name": "1-hexadec-7-enoyl-sn-glycerol 3-phosphate O-acyltransferase (n-C16:1)", "upper_bound": 1000.0, "lower_bound": 0.0, "notes": {}, "metabolites": {"pa161_c": 1.0, "1hdec9eg3p_c": -1.0, "ACP_c": 1.0, "hdeACP_c": -1.0}, "objective_coefficient": 0.0, "variable_kind": "continuous", "id": "AGPAT161", "gene_reaction_rule": "b3018"}, {"subsystem": "Glycerophospholipid Metabolism", "name": "1-octadecanoyl-sn-glycerol 3-phosphate O-acyltransferase (n-C18:0)", "upper_bound": 1000.0, "lower_bound": 0.0, "notes": {}, "metabolites": {"ocdcaACP_c": -1.0, "ACP_c": 1.0, "1odecg3p_c": -1.0, "pa180_c": 1.0}, "objective_coefficient": 0.0, "variable_kind": "continuous", "id": "AGPAT180", "gene_reaction_rule": "b3018"}, {"subsystem": "Glycerophospholipid Metabolism", "name": "1-octadec-7-enoyl-sn-glycerol 3-phosphate O-acyltransferase (n-C18:1)", "upper_bound": 1000.0, "lower_bound": 0.0, "notes": {}, "metabolites": {"1odec11eg3p_c": -1.0, "octeACP_c": -1.0, "ACP_c": 1.0, "pa181_c": 1.0}, "objective_coefficient": 0.0, "variable_kind": "continuous", "id": "AGPAT181", "gene_reaction_rule": "b3018"}, {"subsystem": "Arginine and Proline Metabolism", "name": "N-acetyl-g-glutamyl-phosphate reductase", "upper_bound": 1000.0, "lower_bound": -1000.0, "notes": {}, "metabolites": {"nadp_c": -1.0, "nadph_c": 1.0, "acg5p_c": 1.0, "acg5sa_c": -1.0, "h_c": 1.0, "pi_c": -1.0}, "objective_coefficient": 0.0, "variable_kind": "continuous", "id": "AGPR", "gene_reaction_rule": "b3958"}, {"subsystem": "Inorganic Ion Transport and Metabolism", "name": "silver transport out via proton antiport", "upper_bound": 1000.0, "lower_bound": 0.0, "notes": {}, "metabolites": {"ag_e": 1.0, "h_e": -1.0, "h_c": 1.0, "ag_c": -1.0}, "objective_coefficient": 0.0, "variable_kind": "continuous", "id": "AGt3", "gene_reaction_rule": "(b0572 and b0573 and b0574 and b0575)"}, {"subsystem": "Methionine Metabolism", "name": "S-adenosylhomocysteine nucleosidase", "upper_bound": 1000.0, "lower_bound": 0.0, "notes": {}, "metabolites": {"ahcys_c": -1.0, "h2o_c": -1.0, "ade_c": 1.0, "rhcys_c": 1.0}, "objective_coefficient": 0.0, "variable_kind": "continuous", "id": "AHCYSNS", "gene_reaction_rule": "b0159"}, {"subsystem": "Purine and Pyrimidine Biosynthesis", "name": "phosphoribosylaminoimidazolecarboxamide formyltransferase", "upper_bound": 1000.0, "lower_bound": -1000.0, "notes": {}, "metabolites": {"aicar_c": -1.0, "fprica_c": 1.0, "thf_c": 1.0, "10fthf_c": -1.0}, "objective_coefficient": 0.0, "variable_kind": "continuous", "id": "AICART", "gene_reaction_rule": "b4006"}, {"subsystem": "Purine and Pyrimidine Biosynthesis", "name": "phosphoribosylaminoimidazole carboxylase", "upper_bound": 1000.0, "lower_bound": 0.0, "notes": {}, "metabolites": {"5caiz_c": 1.0, "atp_c": -1.0, "hco3_c": -1.0, "h_c": 1.0, "adp_c": 1.0, "air_c": -1.0, "pi_c": 1.0}, "objective_coefficient": 0.0, "variable_kind": "continuous", "id": "AIRC2", "gene_reaction_rule": "b0522"}, {"subsystem": "Purine and Pyrimidine Biosynthesis", "name": "phosphoribosylaminoimidazole carboxylase (mutase rxn)", "upper_bound": 1000.0, "lower_bound": -1000.0, "notes": {}, "metabolites": {"5caiz_c": 1.0, "5aizc_c": -1.0}, "objective_coefficient": 0.0, "variable_kind": "continuous", "id": "AIRC3", "gene_reaction_rule": "b0523"}, {"subsystem": "Citric Acid Cycle", "name": "2-Oxogluterate dehydrogenase", "upper_bound": 1000.0, "lower_bound": 0.0, "notes": {}, "metabolites": {"akg_c": -1.0, "nadh_c": 1.0, "succoa_c": 1.0, "coa_c": -1.0, "nad_c": -1.0, "co2_c": 1.0}, "objective_coefficient": 0.0, "variable_kind": "continuous", "id": "AKGDH", "gene_reaction_rule": "(b0116 and b0726 and b0727)"}, {"subsystem": "Transport, Inner Membrane", "name": "2-oxoglutarate reversible transport via symport (periplasm)", "upper_bound": 1000.0, "lower_bound": -1000.0, "notes": {}, "metabolites": {"akg_c": 1.0, "akg_p": -1.0, "h_c": 1.0, "h_p": -1.0}, "objective_coefficient": 0.0, "variable_kind": "continuous", "id": "AKGt2rpp", "gene_reaction_rule": "b2587"}, {"subsystem": "Transport, Outer Membrane Porin", "name": "alpha-ketoglutarate transport via diffusion (extracellular to periplasm)", "upper_bound": 1000.0, "lower_bound": -1000.0, "notes": {}, "metabolites": {"akg_p": 1.0, "akg_e": -1.0}, "objective_coefficient": 0.0, "variable_kind": "continuous", "id": "AKGtex", "gene_reaction_rule": "(b0241 or b0929 or b1377 or b2215)"}, {"subsystem": "Murein Recycling", "name": "D-alanine-D-alanine dipeptidase", "upper_bound": 1000.0, "lower_bound": 0.0, "notes": {}, "metabolites": {"h2o_c": -1.0, "ala__D_c": 2.0, "alaala_c": -1.0}, "objective_coefficient": 0.0, "variable_kind": "continuous", "id": "ALAALAD", "gene_reaction_rule": "b1488"}, {"subsystem": "Transport, Inner Membrane", "name": "D-alanyl-D-alanine (DalaDala) transport via ABC system (periplasm)", "upper_bound": 1000.0, "lower_bound": 0.0, "notes": {}, "metabolites": {"h2o_c": -1.0, "atp_c": -1.0, "alaala_p": -1.0, "h_c": 1.0, "adp_c": 1.0, "pi_c": 1.0, "alaala_c": 1.0}, "objective_coefficient": 0.0, "variable_kind": "continuous", "id": "ALAALAabcpp", "gene_reaction_rule": "((b1487 and b1486 and b1485 and b1484 and b1483) or (b3544 and b3543 and b3542 and b3541 and b3540))"}, {"subsystem": "Cell Envelope Biosynthesis", "name": "D-alanine-D-alanine ligase (reversible)", "upper_bound": 1000.0, "lower_bound": -1000.0, "notes": {}, "metabolites": {"atp_c": -1.0, "ala__D_c": -2.0, "h_c": 1.0, "adp_c": 1.0, "pi_c": 1.0, "alaala_c": 1.0}, "objective_coefficient": 0.0, "variable_kind": "continuous", "id": "ALAALAr", "gene_reaction_rule": "(b0381 or b0092)"}, {"subsystem": "Transport, Outer Membrane Porin", "name": "D-alanyl-D-alanine (DalaDala) transport via diffusion (extracellular to periplasm)", "upper_bound": 1000.0, "lower_bound": -1000.0, "notes": {}, "metabolites": {"alaala_e": -1.0, "alaala_p": 1.0}, "objective_coefficient": 0.0, "variable_kind": "continuous", "id": "ALAALAtex", "gene_reaction_rule": "(b0241 or b0929 or b1377 or b2215)"}, {"subsystem": "Murein Recycling", "name": "L-alanyl-gamma-glutamate epimerase", "upper_bound": 1000.0, "lower_bound": -1000.0, "notes": {}, "metabolites": {"LalaLglu_c": 1.0, "LalaDglu_c": -1.0}, "objective_coefficient": 0.0, "variable_kind": "continuous", "id": "ALAGLUE", "gene_reaction_rule": "b1325"}, {"subsystem": "Alanine and Aspartate Metabolism", "name": "alanine racemase", "upper_bound": 1000.0, "lower_bound": -1000.0, "notes": {}, "metabolites": {"ala__D_c": 1.0, "ala__L_c": -1.0}, "objective_coefficient": 0.0, "variable_kind": "continuous", "id": "ALAR", "gene_reaction_rule": "(b1190 or b4053)"}, {"subsystem": "Cofactor and Prosthetic Group Biosynthesis", "name": "D-alanine transaminase", "upper_bound": 1000.0, "lower_bound": 0.0, "notes": {}, "metabolites": {"pydx5p_c": -1.0, "pyam5p_c": 1.0, "ala__D_c": -1.0, "pyr_c": 1.0}, "objective_coefficient": 0.0, "variable_kind": "continuous", "id": "ALATA_D2", "gene_reaction_rule": "(b2551 or b0870)"}, {"subsystem": "Alanine and Aspartate Metabolism", "name": "L-alanine transaminase", "upper_bound": 1000.0, "lower_bound": -1000.0, "notes": {}, "metabolites": {"akg_c": -1.0, "pyr_c": 1.0, "ala__L_c": -1.0, "glu__L_c": 1.0}, "objective_coefficient": 0.0, "variable_kind": "continuous", "id": "ALATA_L", "gene_reaction_rule": "(b2290 or b2379)"}, {"subsystem": "Cofactor and Prosthetic Group Biosynthesis", "name": "alanine transaminase", "upper_bound": 1000.0, "lower_bound": 0.0, "notes": {}, "metabolites": {"pydx5p_c": -1.0, "pyam5p_c": 1.0, "ala__L_c": -1.0, "pyr_c": 1.0}, "objective_coefficient": 0.0, "variable_kind": "continuous", "id": "ALATA_L2", "gene_reaction_rule": "(b0870 or b2551)"}, {"subsystem": "tRNA Charging", "name": "Alanyl-tRNA synthetase", "upper_bound": 1000.0, "lower_bound": 0.0, "notes": {}, "metabolites": {"trnaala_c": -1.0, "atp_c": -1.0, "ppi_c": 1.0, "ala__L_c": -1.0, "amp_c": 1.0, "alatrna_c": 1.0}, "objective_coefficient": 0.0, "variable_kind": "continuous", "id": "ALATRS", "gene_reaction_rule": "b2697"}, {"subsystem": "Transport, Inner Membrane", "name": "L-alanine transport via ABC system (periplasm)", "upper_bound": 1000.0, "lower_bound": 0.0, "notes": {}, "metabolites": {"h2o_c": -1.0, "atp_c": -1.0, "ala__L_c": 1.0, "h_c": 1.0, "adp_c": 1.0, "pi_c": 1.0, "ala__L_p": -1.0}, "objective_coefficient": 0.0, "variable_kind": "continuous", "id": "ALAabcpp", "gene_reaction_rule": "(b3454 and b3455 and b3457 and b3460 and b3456)"}, {"subsystem": "Transport, Inner Membrane", "name": "L-alanine transport in via proton symport (periplasm)", "upper_bound": 1000.0, "lower_bound": 0.0, "notes": {}, "metabolites": {"ala__L_c": 1.0, "h_c": 1.0, "h_p": -1.0, "ala__L_p": -1.0}, "objective_coefficient": 0.0, "variable_kind": "continuous", "id": "ALAt2pp", "gene_reaction_rule": "b4208"}, {"subsystem": "Transport, Inner Membrane", "name": "L-alanine reversible transport via proton symport (periplasm)", "upper_bound": 1000.0, "lower_bound": -1000.0, "notes": {}, "metabolites": {"ala__L_c": 1.0, "h_c": 1.0, "h_p": -1.0, "ala__L_p": -1.0}, "objective_coefficient": 0.0, "variable_kind": "continuous", "id": "ALAt2rpp", "gene_reaction_rule": ""}, {"subsystem": "Transport, Inner Membrane", "name": "L-alanine transport in via sodium symport (periplasm)", "upper_bound": 1000.0, "lower_bound": 0.0, "notes": {}, "metabolites": {"na1_p": -1.0, "na1_c": 1.0, "ala__L_c": 1.0, "ala__L_p": -1.0}, "objective_coefficient": 0.0, "variable_kind": "continuous", "id": "ALAt4pp", "gene_reaction_rule": "b0007"}, {"subsystem": "Transport, Outer Membrane Porin", "name": "L-alanine transport via diffusion (extracellular to periplasm)", "upper_bound": 1000.0, "lower_bound": -1000.0, "notes": {}, "metabolites": {"ala__L_e": -1.0, "ala__L_p": 1.0}, "objective_coefficient": 0.0, "variable_kind": "continuous", "id": "ALAtex", "gene_reaction_rule": "(b0241 or b0929 or b1377 or b2215)"}, {"subsystem": "Alternate Carbon Metabolism", "name": "alcohol dehydrogenase (glycerol)", "upper_bound": 1000.0, "lower_bound": -1000.0, "notes": {}, "metabolites": {"nad_c": 1.0, "glyc_c": 1.0, "glyald_c": -1.0, "nadh_c": -1.0, "h_c": -1.0}, "objective_coefficient": 0.0, "variable_kind": "continuous", "id": "ALCD19", "gene_reaction_rule": "b0356"}, {"subsystem": "Pyruvate Metabolism", "name": "alcohol dehydrogenase (ethanol)", "upper_bound": 1000.0, "lower_bound": -1000.0, "notes": {}, "metabolites": {"acald_c": 1.0, "nad_c": -1.0, "nadh_c": 1.0, "h_c": 1.0, "etoh_c": -1.0}, "objective_coefficient": 0.0, "variable_kind": "continuous", "id": "ALCD2x", "gene_reaction_rule": "(b1478 or b1241 or b0356)"}, {"subsystem": "Alternate Carbon Metabolism", "name": "aldehyde dehydrogenase (phenylacetaldehyde, NAD)", "upper_bound": 1000.0, "lower_bound": -1000.0, "notes": {}, "metabolites": {"h2o_c": -1.0, "pac_c": 1.0, "h_c": 2.0, "nad_c": -1.0, "pacald_c": -1.0, "nadh_c": 1.0}, "objective_coefficient": 0.0, "variable_kind": "continuous", "id": "ALDD19xr", "gene_reaction_rule": "b1385"}, {"subsystem": "Alternate Carbon Metabolism", "name": "aldehyde dehydrogenase (acetaldehyde, NAD)", "upper_bound": 1000.0, "lower_bound": 0.0, "notes": {}, "metabolites": {"h2o_c": -1.0, "acald_c": -1.0, "h_c": 2.0, "nad_c": -1.0, "ac_c": 1.0, "nadh_c": 1.0}, "objective_coefficient": 0.0, "variable_kind": "continuous", "id": "ALDD2x", "gene_reaction_rule": "b1300"}, {"subsystem": "Alternate Carbon Metabolism", "name": "aldehyde dehydrogenase (acetaldehyde, NADP)", "upper_bound": 1000.0, "lower_bound": 0.0, "notes": {}, "metabolites": {"h2o_c": -1.0, "nadp_c": -1.0, "nadph_c": 1.0, "acald_c": -1.0, "h_c": 2.0, "ac_c": 1.0}, "objective_coefficient": 0.0, "variable_kind": "continuous", "id": "ALDD2y", "gene_reaction_rule": "b3588"}, {"subsystem": "Alternate Carbon Metabolism", "name": "aldehyde dehydrogenase (propanal, NADP)", "upper_bound": 1000.0, "lower_bound": 0.0, "notes": {}, "metabolites": {"h2o_c": -1.0, "nadp_c": -1.0, "nadph_c": 1.0, "ppa_c": 1.0, "ppal_c": -1.0, "h_c": 2.0}, "objective_coefficient": 0.0, "variable_kind": "continuous", "id": "ALDD3y", "gene_reaction_rule": "b3588"}, {"subsystem": "Alternate Carbon Metabolism", "name": "aldehyde dehydrogenase (butanal, NAD)", "upper_bound": 1000.0, "lower_bound": 0.0, "notes": {}, "metabolites": {"h2o_c": -1.0, "btal_c": -1.0, "but_c": 1.0, "h_c": 2.0, "nad_c": -1.0, "nadh_c": 1.0}, "objective_coefficient": 0.0, "variable_kind": "continuous", "id": "ALDD4", "gene_reaction_rule": ""}, {"subsystem": "Alternate Carbon Metabolism", "name": "Allose kinase", "upper_bound": 1000.0, "lower_bound": 0.0, "notes": {}, "metabolites": {"all6p_c": 1.0, "all__D_c": -1.0, "h_c": 1.0, "atp_c": -1.0, "adp_c": 1.0}, "objective_coefficient": 0.0, "variable_kind": "continuous", "id": "ALLK", "gene_reaction_rule": "b4084"}, {"subsystem": "Alternate Carbon Metabolism", "name": "Allose 6-phosphate isomerase", "upper_bound": 1000.0, "lower_bound": -1000.0, "notes": {}, "metabolites": {"all6p_c": -1.0, "allul6p_c": 1.0}, "objective_coefficient": 0.0, "variable_kind": "continuous", "id": "ALLPI", "gene_reaction_rule": "b4090"}, {"subsystem": "Alternate Carbon Metabolism", "name": "allantoate amidohydrolase", "upper_bound": 1000.0, "lower_bound": 0.0, "notes": {}, "metabolites": {"alltt_c": -1.0, "urdglyc_c": 1.0, "h2o_c": -2.0, "h_c": -2.0, "co2_c": 1.0, "nh4_c": 2.0}, "objective_coefficient": 0.0, "variable_kind": "continuous", "id": "ALLTAMH", "gene_reaction_rule": "b0516"}, {"subsystem": "Nitrogen Metabolism", "name": "allantoinase", "upper_bound": 1000.0, "lower_bound": 0.0, "notes": {}, "metabolites": {"alltt_c": 1.0, "h2o_c": -1.0, "h_c": 1.0, "alltn_c": -1.0}, "objective_coefficient": 0.0, "variable_kind": "continuous", "id": "ALLTN", "gene_reaction_rule": "b0512"}, {"subsystem": "Transport, Inner Membrane", "name": "allantoin transport in via proton symport (periplasm)", "upper_bound": 1000.0, "lower_bound": -1000.0, "notes": {}, "metabolites": {"h_p": -1.0, "alltn_p": -1.0, "alltn_c": 1.0, "h_c": 1.0}, "objective_coefficient": 0.0, "variable_kind": "continuous", "id": "ALLTNt2rpp", "gene_reaction_rule": "b0511"}, {"subsystem": "Transport, Outer Membrane Porin", "name": "allantoin transport via diffusion (extracellular to periplasm)", "upper_bound": 1000.0, "lower_bound": -1000.0, "notes": {}, "metabolites": {"alltn_e": -1.0, "alltn_p": 1.0}, "objective_coefficient": 0.0, "variable_kind": "continuous", "id": "ALLTNtex", "gene_reaction_rule": "(b0241 or b0929 or b1377 or b2215)"}, {"subsystem": "Alternate Carbon Metabolism", "name": "Allulose 6-phosphate epimerase", "upper_bound": 1000.0, "lower_bound": -1000.0, "notes": {}, "metabolites": {"allul6p_c": -1.0, "f6p_c": 1.0}, "objective_coefficient": 0.0, "variable_kind": "continuous", "id": "ALLULPE", "gene_reaction_rule": "b4085"}, {"subsystem": "Transport, Inner Membrane", "name": "D-allose transport via ABC system (periplasm)", "upper_bound": 1000.0, "lower_bound": 0.0, "notes": {}, "metabolites": {"h2o_c": -1.0, "all__D_c": 1.0, "atp_c": -1.0, "all__D_p": -1.0, "h_c": 1.0, "adp_c": 1.0, "pi_c": 1.0}, "objective_coefficient": 0.0, "variable_kind": "continuous", "id": "ALLabcpp", "gene_reaction_rule": "(b4087 and b4088 and b4086)"}, {"subsystem": "Transport, Outer Membrane Porin", "name": "Allose transport via diffusion (extracellular to periplasm)", "upper_bound": 1000.0, "lower_bound": -1000.0, "notes": {}, "metabolites": {"all__D_p": 1.0, "all__D_e": -1.0}, "objective_coefficient": 0.0, "variable_kind": "continuous", "id": "ALLtex", "gene_reaction_rule": "(b0241 or b0929 or b1377 or b2215)"}, {"subsystem": "Unassigned", "name": "apolipoprotein N-acyltransferase (phosphatidylethanolamine, periplasm)", "upper_bound": 1000.0, "lower_bound": 0.0, "notes": {}, "metabolites": {"alpp_p": -1.0, "lpp_p": 1.0, "2agpe160_p": 1.0, "pe160_p": -1.0}, "objective_coefficient": 0.0, "variable_kind": "continuous", "id": "ALPATE160pp", "gene_reaction_rule": "(b0657 and b1677)"}, {"subsystem": "Unassigned", "name": "apolipoprotein N-acyltransferase (phosphatidylglycerol, periplasm)", "upper_bound": 1000.0, "lower_bound": 0.0, "notes": {}, "metabolites": {"alpp_p": -1.0, "pg160_p": -1.0, "2agpg160_p": 1.0, "lpp_p": 1.0}, "objective_coefficient": 0.0, "variable_kind": "continuous", "id": "ALPATG160pp", "gene_reaction_rule": "(b0657 and b1677)"}, {"subsystem": "Methylglyoxal Metabolism", "name": "aldose reductase (methylglyoxal)", "upper_bound": 1000.0, "lower_bound": 0.0, "notes": {}, "metabolites": {"acetol_c": 1.0, "nadp_c": 1.0, "nadph_c": -1.0, "h_c": -1.0, "mthgxl_c": -1.0}, "objective_coefficient": 0.0, "variable_kind": "continuous", "id": "ALR2", "gene_reaction_rule": "(b3012 or b0207 or b1781 or b3001)"}, {"subsystem": "Glycerophospholipid Metabolism", "name": "aldose reductase (acetol)", "upper_bound": 1000.0, "lower_bound": 0.0, "notes": {}, "metabolites": {"nadh_c": -1.0, "acetol_c": -1.0, "12ppd__R_c": 1.0, "nad_c": 1.0, "h_c": -1.0}, "objective_coefficient": 0.0, "variable_kind": "continuous", "id": "ALR4x", "gene_reaction_rule": "b3945"}, {"subsystem": "Alternate Carbon Metabolism", "name": "altronate hydrolase", "upper_bound": 1000.0, "lower_bound": 0.0, "notes": {}, "metabolites": {"h2o_c": 1.0, "2ddglcn_c": 1.0, "altrn_c": -1.0}, "objective_coefficient": 0.0, "variable_kind": "continuous", "id": "ALTRH", "gene_reaction_rule": "b3091"}, {"subsystem": "Murein Recycling", "name": "anhydrous-N-Acetylmuramyl-tripeptide amidase", "upper_bound": 1000.0, "lower_bound": 0.0, "notes": {}, "metabolites": {"anhm_c": 1.0, "h2o_c": -1.0, "LalaDgluMdap_c": 1.0, "anhm3p_c": -1.0}, "objective_coefficient": 0.0, "variable_kind": "continuous", "id": "AM3PA", "gene_reaction_rule": "b0110"}, {"subsystem": "Murein Recycling", "name": "anhydrous-N-Acetylmuramyl-tetrapeptide amidase", "upper_bound": 1000.0, "lower_bound": 0.0, "notes": {}, "metabolites": {"anhm_c": 1.0, "anhm4p_c": -1.0, "LalaDgluMdapDala_c": 1.0, "h2o_c": -1.0}, "objective_coefficient": 0.0, "variable_kind": "continuous", "id": "AM4PA", "gene_reaction_rule": "b0110"}, {"subsystem": "Murein Recycling", "name": "anhydrous-N-Acetylmuramyl-tetrapeptide L,D-carboxypeptidase", "upper_bound": 1000.0, "lower_bound": 0.0, "notes": {}, "metabolites": {"h2o_c": -1.0, "ala__D_c": 1.0, "anhm4p_c": -1.0, "anhm3p_c": 1.0}, "objective_coefficient": 0.0, "variable_kind": "continuous", "id": "AM4PCP", "gene_reaction_rule": "b1192"}, {"subsystem": "Alternate Carbon Metabolism", "name": "Amylomaltase (maltotriose)", "upper_bound": 1000.0, "lower_bound": 0.0, "notes": {}, "metabolites": {"glc__D_c": 1.0, "malt_c": -1.0, "malttr_c": -1.0, "maltttr_c": 1.0}, "objective_coefficient": 0.0, "variable_kind": "continuous", "id": "AMALT1", "gene_reaction_rule": "b3416"}, {"subsystem": "Alternate Carbon Metabolism", "name": "Amylomaltase (maltotetraose)", "upper_bound": 1000.0, "lower_bound": 0.0, "notes": {}, "metabolites": {"maltpt_c": 1.0, "glc__D_c": 1.0, "malt_c": -1.0, "maltttr_c": -1.0}, "objective_coefficient": 0.0, "variable_kind": "continuous", "id": "AMALT2", "gene_reaction_rule": "b3416"}, {"subsystem": "Alternate Carbon Metabolism", "name": "Amylomaltase (maltopentaose)", "upper_bound": 1000.0, "lower_bound": 0.0, "notes": {}, "metabolites": {"glc__D_c": 1.0, "maltpt_c": -1.0, "malt_c": -1.0, "malthx_c": 1.0}, "objective_coefficient": 0.0, "variable_kind": "continuous", "id": "AMALT3", "gene_reaction_rule": "b3416"}, {"subsystem": "Alternate Carbon Metabolism", "name": "Amylomaltase (maltohexaose)", "upper_bound": 1000.0, "lower_bound": 0.0, "notes": {}, "metabolites": {"glc__D_c": 1.0, "malthx_c": -1.0, "malt_c": -1.0, "malthp_c": 1.0}, "objective_coefficient": 0.0, "variable_kind": "continuous", "id": "AMALT4", "gene_reaction_rule": "b3416"}, {"subsystem": "Alternate Carbon Metabolism", "name": "N-acetylmannosamine 6-phosphate epimerase", "upper_bound": 1000.0, "lower_bound": -1000.0, "notes": {}, "metabolites": {"acgam6p_c": 1.0, "acmanap_c": -1.0}, "objective_coefficient": 0.0, "variable_kind": "continuous", "id": "AMANAPEr", "gene_reaction_rule": "b3223"}, {"subsystem": "Alternate Carbon Metabolism", "name": "N-acetyl-D-mannosamine kinase", "upper_bound": 1000.0, "lower_bound": 0.0, "notes": {}, "metabolites": {"acmana_c": -1.0, "acmanap_c": 1.0, "h_c": 1.0, "atp_c": -1.0, "adp_c": 1.0}, "objective_coefficient": 0.0, "variable_kind": "continuous", "id": "AMANK", "gene_reaction_rule": "b3222"}, {"subsystem": "Cofactor and Prosthetic Group Biosynthesis", "name": "adenosylmethionine-8-amino-7-oxononanoate transaminase", "upper_bound": 1000.0, "lower_bound": -1000.0, "notes": {}, "metabolites": {"8aonn_c": -1.0, "amob_c": 1.0, "dann_c": 1.0, "amet_c": -1.0}, "objective_coefficient": 0.0, "variable_kind": "continuous", "id": "AMAOTr", "gene_reaction_rule": "b0774"}, {"subsystem": "Cofactor and Prosthetic Group Biosynthesis", "name": "S-adenosylmethione:2-demthylmenaquinole methyltransferase (menaquinone 8)", "upper_bound": 1000.0, "lower_bound": 0.0, "notes": {}, "metabolites": {"amet_c": -1.0, "mql8_c": 1.0, "ahcys_c": 1.0, "h_c": 1.0, "2dmmql8_c": -1.0}, "objective_coefficient": 0.0, "variable_kind": "continuous", "id": "AMMQLT8", "gene_reaction_rule": "b3833"}, {"subsystem": "Cofactor and Prosthetic Group Biosynthesis", "name": "4-amino-2-methyl-5-phosphomethylpyrimidine synthetase", "upper_bound": 1000.0, "lower_bound": 0.0, "notes": {}, "metabolites": {"h2o_c": -1.0, "for_c": 2.0, "4ampm_c": 1.0, "h_c": 3.0, "nad_c": -1.0, "air_c": -1.0, "nadh_c": 1.0}, "objective_coefficient": 0.0, "variable_kind": "continuous", "id": "AMPMS2", "gene_reaction_rule": "b3994"}, {"subsystem": "Nucleotide Salvage Pathway", "name": "AMP nucleosidase", "upper_bound": 1000.0, "lower_bound": 0.0, "notes": {}, "metabolites": {"h2o_c": -1.0, "ade_c": 1.0, "r5p_c": 1.0, "amp_c": -1.0}, "objective_coefficient": 0.0, "variable_kind": "continuous", "id": "AMPN", "gene_reaction_rule": "b1982"}, {"subsystem": "Cysteine Metabolism", "name": "alanyl aminopeptidase (cys-gly)", "upper_bound": 1000.0, "lower_bound": 0.0, "notes": {}, "metabolites": {"cys__L_c": 1.0, "h2o_c": -1.0, "gly_c": 1.0, "cgly_c": -1.0}, "objective_coefficient": 0.0, "variable_kind": "continuous", "id": "AMPTASECG", "gene_reaction_rule": "(b0237 or b0932 or b4260 or b2523)"}, {"subsystem": "Arginine and Proline Metabolism", "name": "aminopeptidase (pro-gly)", "upper_bound": 1000.0, "lower_bound": 0.0, "notes": {}, "metabolites": {"h2o_c": -1.0, "pro__L_c": 1.0, "gly_c": 1.0, "progly_c": -1.0}, "objective_coefficient": 0.0, "variable_kind": "continuous", "id": "AMPTASEPG", "gene_reaction_rule": "(b4260 or b0237 or b2523 or b0932)"}, {"subsystem": "Transport, Outer Membrane Porin", "name": "AMP transport via diffusion (extracellular to periplasm)", "upper_bound": 1000.0, "lower_bound": -1000.0, "notes": {}, "metabolites": {"amp_e": -1.0, "amp_p": 1.0}, "objective_coefficient": 0.0, "variable_kind": "continuous", "id": "AMPtex", "gene_reaction_rule": "(b2215 or b0929 or b1377 or b0241)"}, {"subsystem": "Transport, Outer Membrane Porin", "name": "GlcNAc-anhMurNAc transport via diffusion (extracellular to periplasm)", "upper_bound": 1000.0, "lower_bound": -1000.0, "notes": {}, "metabolites": {"anhgm_e": -1.0, "anhgm_p": 1.0}, "objective_coefficient": 0.0, "variable_kind": "continuous", "id": "ANHGMtex", "gene_reaction_rule": "(b0241 or b0929 or b1377 or b2215)"}, {"subsystem": "Murein Recycling", "name": "1,6-anhydrous-N-Acetylmuramate kinase", "upper_bound": 1000.0, "lower_bound": 0.0, "notes": {}, "metabolites": {"h2o_c": -1.0, "atp_c": -1.0, "h_c": 1.0, "adp_c": 1.0, "anhm_c": -1.0, "acmum6p_c": 1.0}, "objective_coefficient": 0.0, "variable_kind": "continuous", "id": "ANHMK", "gene_reaction_rule": "b1640"}, {"subsystem": "Tyrosine, Tryptophan, and Phenylalanine Metabolism", "name": "anthranilate phosphoribosyltransferase", "upper_bound": 1000.0, "lower_bound": 0.0, "notes": {}, "metabolites": {"anth_c": -1.0, "ppi_c": 1.0, "prpp_c": -1.0, "pran_c": 1.0}, "objective_coefficient": 0.0, "variable_kind": "continuous", "id": "ANPRT", "gene_reaction_rule": "b1263"}, {"subsystem": "Tyrosine, Tryptophan, and Phenylalanine Metabolism", "name": "anthranilate synthase", "upper_bound": 1000.0, "lower_bound": 0.0, "notes": {}, "metabolites": {"anth_c": 1.0, "pyr_c": 1.0, "chor_c": -1.0, "h_c": 1.0, "glu__L_c": 1.0, "gln__L_c": -1.0}, "objective_coefficient": 0.0, "variable_kind": "continuous", "id": "ANS", "gene_reaction_rule": "(b1263 and b1264)"}, {"subsystem": "Threonine and Lysine Metabolism", "name": "L-2-amino-3-oxobutanoate decarboxylation (spontaneous)", "upper_bound": 1000.0, "lower_bound": 0.0, "notes": {}, "metabolites": {"co2_c": 1.0, "2aobut_c": -1.0, "h_c": -1.0, "aact_c": 1.0}, "objective_coefficient": 0.0, "variable_kind": "continuous", "id": "AOBUTDs", "gene_reaction_rule": "s0001"}, {"subsystem": "Cofactor and Prosthetic Group Biosynthesis", "name": "8-amino-7-oxononanoate synthase", "upper_bound": 1000.0, "lower_bound": 0.0, "notes": {}, "metabolites": {"co2_c": 1.0, "8aonn_c": 1.0, "ACP_c": 1.0, "ala__L_c": -1.0, "pimACP_c": -1.0}, "objective_coefficient": 0.0, "variable_kind": "continuous", "id": "AOXSr2", "gene_reaction_rule": "b0776"}, {"subsystem": "Nucleotide Salvage Pathway", "name": "Ap4A hydrolase", "upper_bound": 1000.0, "lower_bound": 0.0, "notes": {}, "metabolites": {"h2o_c": -1.0, "ap4a_c": -1.0, "h_c": 2.0, "adp_c": 2.0}, "objective_coefficient": 0.0, "variable_kind": "continuous", "id": "AP4AH", "gene_reaction_rule": "b0049"}, {"subsystem": "Nucleotide Salvage Pathway", "name": "Ap4A synthetase", "upper_bound": 1000.0, "lower_bound": 0.0, "notes": {}, "metabolites": {"ap4a_c": 1.0, "ppi_c": 1.0, "atp_c": -2.0, "h_c": -1.0}, "objective_coefficient": 0.0, "variable_kind": "continuous", "id": "AP4AS", "gene_reaction_rule": "b4129"}, {"subsystem": "Nucleotide Salvage Pathway", "name": "Ap5A hydrolase", "upper_bound": 1000.0, "lower_bound": 0.0, "notes": {}, "metabolites": {"h2o_c": -1.0, "atp_c": 1.0, "ap5a_c": -1.0, "adp_c": 1.0, "h_c": 2.0}, "objective_coefficient": 0.0, "variable_kind": "continuous", "id": "AP5AH", "gene_reaction_rule": "b0049"}, {"subsystem": "Arginine and Proline Metabolism", "name": "aminopropylcadaverine synthase", "upper_bound": 1000.0, "lower_bound": 0.0, "notes": {}, "metabolites": {"15dap_c": -1.0, "ametam_c": -1.0, "5mta_c": 1.0, "h_c": 1.0, "na15dap_c": 1.0}, "objective_coefficient": 0.0, "variable_kind": "continuous", "id": "APCS", "gene_reaction_rule": "b0121"}, {"subsystem": "Glycerophospholipid Metabolism", "name": "acyl-phosphate:glycerol-3-phosphate acyltransferase (C12:0)", "upper_bound": 1000.0, "lower_bound": 0.0, "notes": {}, "metabolites": {"ddcap_c": -1.0, "glyc3p_c": -1.0, "pi_c": 1.0, "h_c": 1.0, "1ddecg3p_c": 1.0}, "objective_coefficient": 0.0, "variable_kind": "continuous", "id": "APG3PAT120", "gene_reaction_rule": "b3059"}, {"subsystem": "Glycerophospholipid Metabolism", "name": "acyl-phosphate:glycerol-3-phosphate acyltransferase (C14:0)", "upper_bound": 1000.0, "lower_bound": 0.0, "notes": {}, "metabolites": {"1tdecg3p_c": 1.0, "glyc3p_c": -1.0, "ttdcap_c": -1.0, "h_c": 1.0, "pi_c": 1.0}, "objective_coefficient": 0.0, "variable_kind": "continuous", "id": "APG3PAT140", "gene_reaction_rule": "b3059"}, {"subsystem": "Glycerophospholipid Metabolism", "name": "acyl-phosphate:glycerol-3-phosphate acyltransferase (C14:1)", "upper_bound": 1000.0, "lower_bound": 0.0, "notes": {}, "metabolites": {"ttdceap_c": -1.0, "glyc3p_c": -1.0, "pi_c": 1.0, "h_c": 1.0, "1tdec7eg3p_c": 1.0}, "objective_coefficient": 0.0, "variable_kind": "continuous", "id": "APG3PAT141", "gene_reaction_rule": "b3059"}, {"subsystem": "Glycerophospholipid Metabolism", "name": "acyl-phosphate:glycerol-3-phosphate acyltransferase (C16:0)", "upper_bound": 1000.0, "lower_bound": 0.0, "notes": {}, "metabolites": {"1hdecg3p_c": 1.0, "glyc3p_c": -1.0, "pi_c": 1.0, "hdcap_c": -1.0, "h_c": 1.0}, "objective_coefficient": 0.0, "variable_kind": "continuous", "id": "APG3PAT160", "gene_reaction_rule": "b3059"}, {"subsystem": "Glycerophospholipid Metabolism", "name": "acyl-phosphate:glycerol-3-phosphate acyltransferase (C16:1)", "upper_bound": 1000.0, "lower_bound": 0.0, "notes": {}, "metabolites": {"hdceap_c": -1.0, "glyc3p_c": -1.0, "pi_c": 1.0, "h_c": 1.0, "1hdec9eg3p_c": 1.0}, "objective_coefficient": 0.0, "variable_kind": "continuous", "id": "APG3PAT161", "gene_reaction_rule": "b3059"}, {"subsystem": "Glycerophospholipid Metabolism", "name": "acyl-phosphate:glycerol-3-phosphate acyltransferase (C18:0)", "upper_bound": 1000.0, "lower_bound": 0.0, "notes": {}, "metabolites": {"glyc3p_c": -1.0, "pi_c": 1.0, "ocdcap_c": -1.0, "h_c": 1.0, "1odecg3p_c": 1.0}, "objective_coefficient": 0.0, "variable_kind": "continuous", "id": "APG3PAT180", "gene_reaction_rule": "b3059"}, {"subsystem": "Glycerophospholipid Metabolism", "name": "acyl-phosphate:glycerol-3-phosphate acyltransferase (C18:1)", "upper_bound": 1000.0, "lower_bound": 0.0, "notes": {}, "metabolites": {"1odec11eg3p_c": 1.0, "glyc3p_c": -1.0, "pi_c": 1.0, "h_c": 1.0, "ocdceap_c": -1.0}, "objective_coefficient": 0.0, "variable_kind": "continuous", "id": "APG3PAT181", "gene_reaction_rule": "b3059"}, {"subsystem": "Glycerophospholipid Metabolism", "name": "acylphosphatase (C12:0)", "upper_bound": 1000.0, "lower_bound": 0.0, "notes": {}, "metabolites": {"ddca_c": 1.0, "ddcap_c": -1.0, "h2o_c": -1.0, "pi_c": 1.0, "h_c": 2.0}, "objective_coefficient": 0.0, "variable_kind": "continuous", "id": "APH120", "gene_reaction_rule": "b0968"}, {"subsystem": "Glycerophospholipid Metabolism", "name": "acylphosphatase (C14:0)", "upper_bound": 1000.0, "lower_bound": 0.0, "notes": {}, "metabolites": {"ttdcap_c": -1.0, "pi_c": 1.0, "ttdca_c": 1.0, "h2o_c": -1.0, "h_c": 2.0}, "objective_coefficient": 0.0, "variable_kind": "continuous", "id": "APH140", "gene_reaction_rule": "b0968"}, {"subsystem": "Glycerophospholipid Metabolism", "name": "acylphosphatase (C14:1)", "upper_bound": 1000.0, "lower_bound": 0.0, "notes": {}, "metabolites": {"ttdceap_c": -1.0, "h2o_c": -1.0, "pi_c": 1.0, "h_c": 2.0, "ttdcea_c": 1.0}, "objective_coefficient": 0.0, "variable_kind": "continuous", "id": "APH141", "gene_reaction_rule": "b0968"}, {"subsystem": "Glycerophospholipid Metabolism", "name": "acylphosphatase (C16:0)", "upper_bound": 1000.0, "lower_bound": 0.0, "notes": {}, "metabolites": {"h2o_c": -1.0, "pi_c": 1.0, "hdca_c": 1.0, "h_c": 2.0, "hdcap_c": -1.0}, "objective_coefficient": 0.0, "variable_kind": "continuous", "id": "APH160", "gene_reaction_rule": "b0968"}, {"subsystem": "Glycerophospholipid Metabolism", "name": "acylphosphatase (C16:1)", "upper_bound": 1000.0, "lower_bound": 0.0, "notes": {}, "metabolites": {"hdcea_c": 1.0, "hdceap_c": -1.0, "h2o_c": -1.0, "pi_c": 1.0, "h_c": 2.0}, "objective_coefficient": 0.0, "variable_kind": "continuous", "id": "APH161", "gene_reaction_rule": "b0968"}, {"subsystem": "Glycerophospholipid Metabolism", "name": "acylphosphatase (C18:0)", "upper_bound": 1000.0, "lower_bound": 0.0, "notes": {}, "metabolites": {"h2o_c": -1.0, "pi_c": 1.0, "ocdcap_c": -1.0, "h_c": 2.0, "ocdca_c": 1.0}, "objective_coefficient": 0.0, "variable_kind": "continuous", "id": "APH180", "gene_reaction_rule": "b0968"}, {"subsystem": "Glycerophospholipid Metabolism", "name": "acylphosphatase (C18:1)", "upper_bound": 1000.0, "lower_bound": 0.0, "notes": {}, "metabolites": {"ocdcea_c": 1.0, "h2o_c": -1.0, "pi_c": 1.0, "h_c": 2.0, "ocdceap_c": -1.0}, "objective_coefficient": 0.0, "variable_kind": "continuous", "id": "APH181", "gene_reaction_rule": "b0968"}, {"subsystem": "Threonine and Lysine Metabolism", "name": "aminopropanol dehydrogenase reversible", "upper_bound": 1000.0, "lower_bound": -1000.0, "notes": {}, "metabolites": {"appl_c": 1.0, "nadh_c": -1.0, "h_c": -1.0, "nad_c": 1.0, "aact_c": -1.0}, "objective_coefficient": 0.0, "variable_kind": "continuous", "id": "APPLDHr", "gene_reaction_rule": "b3945"}, {"subsystem": "Cofactor and Prosthetic Group Biosynthesis", "name": "5-amino-6-(5-phosphoribosylamino)uracil reductase", "upper_bound": 1000.0, "lower_bound": 0.0, "notes": {}, "metabolites": {"5apru_c": -1.0, "nadp_c": 1.0, "nadph_c": -1.0, "5aprbu_c": 1.0, "h_c": -1.0}, "objective_coefficient": 0.0, "variable_kind": "continuous", "id": "APRAUR", "gene_reaction_rule": "b0414"}, {"subsystem": "Alternate Carbon Metabolism", "name": "L-arabinose isomerase", "upper_bound": 1000.0, "lower_bound": -1000.0, "notes": {}, "metabolites": {"rbl__L_c": 1.0, "arab__L_c": -1.0}, "objective_coefficient": 0.0, "variable_kind": "continuous", "id": "ARAI", "gene_reaction_rule": "b0062"}, {"subsystem": "Inorganic Ion Transport and Metabolism", "name": "aerobactin reductase", "upper_bound": 1000.0, "lower_bound": 0.0, "notes": {}, "metabolites": {"fe2_c": 2.0, "arbtn_c": 2.0, "fadh2_c": -1.0, "arbtn__fe3_c": -2.0, "h_c": 2.0, "fad_c": 1.0}, "objective_coefficient": 0.0, "variable_kind": "continuous", "id": "ARBTNR1", "gene_reaction_rule": ""}, {"subsystem": "Inorganic Ion Transport and Metabolism", "name": "aerobactin reductase", "upper_bound": 1000.0, "lower_bound": 0.0, "notes": {}, "metabolites": {"fe2_c": 2.0, "arbtn_c": 2.0, "fmnh2_c": -1.0, "arbtn__fe3_c": -2.0, "fmn_c": 1.0, "h_c": 2.0}, "objective_coefficient": 0.0, "variable_kind": "continuous", "id": "ARBTNR2", "gene_reaction_rule": ""}, {"subsystem": "Inorganic Ion Transport and Metabolism", "name": "aerobactin reductase", "upper_bound": 1000.0, "lower_bound": 0.0, "notes": {}, "metabolites": {"rbflvrd_c": -1.0, "fe2_c": 2.0, "arbtn_c": 2.0, "arbtn__fe3_c": -2.0, "h_c": 2.0, "ribflv_c": 1.0}, "objective_coefficient": 0.0, "variable_kind": "continuous", "id": "ARBTNR3", "gene_reaction_rule": ""}, {"subsystem": "Transport, Inner Membrane", "name": "aerobactin transport via ABC system (periplasm)", "upper_bound": 1000.0, "lower_bound": 0.0, "notes": {}, "metabolites": {"arbtn__fe3_p": -1.0, "h2o_c": -1.0, "atp_c": -1.0, "arbtn__fe3_c": 1.0, "h_c": 1.0, "adp_c": 1.0, "pi_c": 1.0}, "objective_coefficient": 0.0, "variable_kind": "continuous", "id": "ARBTNabcpp", "gene_reaction_rule": "(b0153 and b0151 and b0152)"}, {"subsystem": "Inorganic Ion Transport and Metabolism", "name": "aerobactin Fe-loading reaction (spontaneous)", "upper_bound": 1000.0, "lower_bound": 0.0, "notes": {}, "metabolites": {"arbtn_e": -1.0, "arbtn__fe3_e": 1.0, "fe3_e": -1.0}, "objective_coefficient": 0.0, "variable_kind": "continuous", "id": "ARBTNexs", "gene_reaction_rule": "s0001"}, {"subsystem": "Transport, Outer Membrane", "name": "aerobactin secretion (to extracellular)", "upper_bound": 1000.0, "lower_bound": 0.0, "notes": {}, "metabolites": {"arbtn_e": 1.0, "arbtn_p": -1.0, "h_p": -1.0, "h_c": 1.0}, "objective_coefficient": 0.0, "variable_kind": "continuous", "id": "ARBTNtex", "gene_reaction_rule": ""}, {"subsystem": "Transport, Outer Membrane", "name": "aerobactin transport via ton system (extracellular)", "upper_bound": 1000.0, "lower_bound": 0.0, "notes": {}, "metabolites": {"arbtn__fe3_p": 1.0, "arbtn__fe3_e": -1.0, "h_p": -1.0, "h_c": 1.0}, "objective_coefficient": 0.0, "variable_kind": "continuous", "id": "ARBTNtonex", "gene_reaction_rule": ""}, {"subsystem": "Inorganic Ion Transport and Metabolism", "name": "aerobactin secretion (to periplasm)", "upper_bound": 1000.0, "lower_bound": 0.0, "notes": {}, "metabolites": {"arbtn_c": -1.0, "arbtn_p": 1.0, "h_p": -1.0, "h_c": 1.0}, "objective_coefficient": 0.0, "variable_kind": "continuous", "id": "ARBTNtpp", "gene_reaction_rule": ""}, {"subsystem": "Transport, Inner Membrane", "name": "arbutin transport via PEP:Pyr PTS (periplasm)", "upper_bound": 1000.0, "lower_bound": 0.0, "notes": {}, "metabolites": {"pep_c": -1.0, "arbt_p": -1.0, "pyr_c": 1.0, "arbt6p_c": 1.0}, "objective_coefficient": 0.0, "variable_kind": "continuous", "id": "ARBTptspp", "gene_reaction_rule": "((b3722 and b2415 and b2416) or (b2715 and b2415 and b2416))"}, {"subsystem": "Transport, Outer Membrane Porin", "name": "arbutin transport via diffusion (extracellular to periplasm)", "upper_bound": 1000.0, "lower_bound": 0.0, "notes": {}, "metabolites": {"arbt_p": 1.0, "arbt_e": -1.0}, "objective_coefficient": 0.0, "variable_kind": "continuous", "id": "ARBTtex", "gene_reaction_rule": "(b2215 or b1377 or b0241 or b0929)"}, {"subsystem": "Transport, Inner Membrane", "name": "L-arabinose transport via ABC system (periplasm)", "upper_bound": 1000.0, "lower_bound": 0.0, "notes": {}, "metabolites": {"h2o_c": -1.0, "arab__L_p": -1.0, "atp_c": -1.0, "h_c": 1.0, "adp_c": 1.0, "pi_c": 1.0, "arab__L_c": 1.0}, "objective_coefficient": 0.0, "variable_kind": "continuous", "id": "ARBabcpp", "gene_reaction_rule": "(b1901 and b1900 and b4460)"}, {"subsystem": "Transport, Inner Membrane", "name": "L-arabinose transport via proton symport (periplasm)", "upper_bound": 1000.0, "lower_bound": -1000.0, "notes": {}, "metabolites": {"h_p": -1.0, "h_c": 1.0, "arab__L_p": -1.0, "arab__L_c": 1.0}, "objective_coefficient": 0.0, "variable_kind": "continuous", "id": "ARBt2rpp", "gene_reaction_rule": "b2841"}, {"subsystem": "Transport, Inner Membrane", "name": "L-arabinose transport via proton antiport (periplasm)", "upper_bound": 1000.0, "lower_bound": 0.0, "notes": {}, "metabolites": {"h_c": 1.0, "arab__L_p": 1.0, "h_p": -1.0, "arab__L_c": -1.0}, "objective_coefficient": 0.0, "variable_kind": "continuous", "id": "ARBt3ipp", "gene_reaction_rule": "b1528"}, {"subsystem": "Transport, Outer Membrane Porin", "name": "L-arabinose transport via diffusion (extracellular to periplasm)", "upper_bound": 1000.0, "lower_bound": -1000.0, "notes": {}, "metabolites": {"arab__L_e": -1.0, "arab__L_p": 1.0}, "objective_coefficient": 0.0, "variable_kind": "continuous", "id": "ARBtex", "gene_reaction_rule": "(b0241 or b0929 or b1377 or b2215)"}, {"subsystem": "Transport, Inner Membrane", "name": "Arginine/agmatine antiport (periplasm)", "upper_bound": 1000.0, "lower_bound": -1000.0, "notes": {}, "metabolites": {"agm_p": 1.0, "agm_c": -1.0, "arg__L_c": 1.0, "arg__L_p": -1.0}, "objective_coefficient": 0.0, "variable_kind": "continuous", "id": "ARGAGMt7pp", "gene_reaction_rule": "b4115"}, {"subsystem": "Arginine and Proline Metabolism", "name": "arginine decarboxylase", "upper_bound": 1000.0, "lower_bound": 0.0, "notes": {}, "metabolites": {"agm_c": 1.0, "co2_c": 1.0, "arg__L_c": -1.0, "h_c": -1.0}, "objective_coefficient": 0.0, "variable_kind": "continuous", "id": "ARGDC", "gene_reaction_rule": "b4117"}, {"subsystem": "Arginine and Proline Metabolism", "name": "arginine decarboxylase", "upper_bound": 1000.0, "lower_bound": 0.0, "notes": {}, "metabolites": {"co2_p": 1.0, "agm_p": 1.0, "h_p": -1.0, "arg__L_p": -1.0}, "objective_coefficient": 0.0, "variable_kind": "continuous", "id": "ARGDCpp", "gene_reaction_rule": "b2938"}, {"subsystem": "Transport, Inner Membrane", "name": "arginine/ornithine antiporter (periplasm)", "upper_bound": 1000.0, "lower_bound": -1000.0, "notes": {}, "metabolites": {"orn_c": -1.0, "orn_p": 1.0, "arg__L_c": 1.0, "arg__L_p": -1.0}, "objective_coefficient": 0.0, "variable_kind": "continuous", "id": "ARGORNt7pp", "gene_reaction_rule": "b1605"}, {"subsystem": "Arginine and Proline Metabolism", "name": "argininosuccinate lyase", "upper_bound": 1000.0, "lower_bound": -1000.0, "notes": {}, "metabolites": {"argsuc_c": -1.0, "fum_c": 1.0, "arg__L_c": 1.0}, "objective_coefficient": 0.0, "variable_kind": "continuous", "id": "ARGSL", "gene_reaction_rule": "b3960"}, {"subsystem": "Arginine and Proline Metabolism", "name": "argininosuccinate synthase", "upper_bound": 1000.0, "lower_bound": 0.0, "notes": {}, "metabolites": {"atp_c": -1.0, "asp__L_c": -1.0, "ppi_c": 1.0, "argsuc_c": 1.0, "amp_c": 1.0, "citr__L_c": -1.0, "h_c": 1.0}, "objective_coefficient": 0.0, "variable_kind": "continuous", "id": "ARGSS", "gene_reaction_rule": "b3172"}, {"subsystem": "tRNA Charging", "name": "Arginyl-tRNA synthetase", "upper_bound": 1000.0, "lower_bound": 0.0, "notes": {}, "metabolites": {"atp_c": -1.0, "ppi_c": 1.0, "argtrna_c": 1.0, "arg__L_c": -1.0, "amp_c": 1.0, "trnaarg_c": -1.0}, "objective_coefficient": 0.0, "variable_kind": "continuous", "id": "ARGTRS", "gene_reaction_rule": "b1876"}, {"subsystem": "Transport, Inner Membrane", "name": "L-arginine transport via ABC system (periplasm)", "upper_bound": 1000.0, "lower_bound": 0.0, "notes": {}, "metabolites": {"h2o_c": -1.0, "atp_c": -1.0, "arg__L_p": -1.0, "arg__L_c": 1.0, "h_c": 1.0, "adp_c": 1.0, "pi_c": 1.0}, "objective_coefficient": 0.0, "variable_kind": "continuous", "id": "ARGabcpp", "gene_reaction_rule": "((b2310 and b2307 and b2306 and b2308) or (b0863 and b0860 and b0861 and b0864 and b0862))"}, {"subsystem": "Transport, Inner Membrane", "name": "L-arginine transport out via proton antiport (cytoplasm to periplasm)", "upper_bound": 1000.0, "lower_bound": 0.0, "notes": {}, "metabolites": {"arg__L_c": -1.0, "h_c": 1.0, "h_p": -1.0, "arg__L_p": 1.0}, "objective_coefficient": 0.0, "variable_kind": "continuous", "id": "ARGt3pp", "gene_reaction_rule": "b2923"}, {"subsystem": "Transport, Outer Membrane Porin", "name": "L-arginine transport via diffusion (extracellular to periplasm)", "upper_bound": 1000.0, "lower_bound": -1000.0, "notes": {}, "metabolites": {"arg__L_e": -1.0, "arg__L_p": 1.0}, "objective_coefficient": 0.0, "variable_kind": "continuous", "id": "ARGtex", "gene_reaction_rule": "(b0241 or b0929 or b1377 or b2215)"}, {"subsystem": "Threonine and Lysine Metabolism", "name": "aspartate-semialdehyde dehydrogenase", "upper_bound": 1000.0, "lower_bound": -1000.0, "notes": {}, "metabolites": {"aspsa_c": -1.0, "nadp_c": -1.0, "nadph_c": 1.0, "h_c": 1.0, "pi_c": -1.0, "4pasp_c": 1.0}, "objective_coefficient": 0.0, "variable_kind": "continuous", "id": "ASAD", "gene_reaction_rule": "b3433"}, {"subsystem": "Alternate Carbon Metabolism", "name": "L-ascorbate 6-phosphate lactonase", "upper_bound": 1000.0, "lower_bound": 0.0, "notes": {}, "metabolites": {"ascb6p_c": -1.0, "3dhgulnp_c": 1.0, "h_c": 1.0, "h2o_c": -1.0}, "objective_coefficient": 0.0, "variable_kind": "continuous", "id": "ASCBPL", "gene_reaction_rule": "b4192"}, {"subsystem": "Transport, Inner Membrane", "name": "L-ascorbate transport via PEP:Pyr PTS (periplasm)", "upper_bound": 1000.0, "lower_bound": 0.0, "notes": {}, "metabolites": {"pep_c": -1.0, "pyr_c": 1.0, "ascb6p_c": 1.0, "ascb__L_p": -1.0}, "objective_coefficient": 0.0, "variable_kind": "continuous", "id": "ASCBptspp", "gene_reaction_rule": "(b2415 and b2416 and b4195 and b4194 and b4193)"}, {"subsystem": "Transport, Outer Membrane Porin", "name": "L-ascorbate transport via diffusion (extracellular to periplasm)", "upper_bound": 1000.0, "lower_bound": -1000.0, "notes": {}, "metabolites": {"ascb__L_p": 1.0, "ascb__L_e": -1.0}, "objective_coefficient": 0.0, "variable_kind": "continuous", "id": "ASCBtex", "gene_reaction_rule": "(b0241 or b0929 or b1377 or b2215)"}, {"subsystem": "Alanine and Aspartate Metabolism", "name": "L-asparaginase", "upper_bound": 1000.0, "lower_bound": 0.0, "notes": {}, "metabolites": {"asp__L_c": 1.0, "h2o_c": -1.0, "asn__L_c": -1.0, "nh4_c": 1.0}, "objective_coefficient": 0.0, "variable_kind": "continuous", "id": "ASNN", "gene_reaction_rule": "(b1767 or b0828)"}, {"subsystem": "Alanine and Aspartate Metabolism", "name": "L-asparaginase", "upper_bound": 1000.0, "lower_bound": 0.0, "notes": {}, "metabolites": {"h2o_p": -1.0, "asp__L_p": 1.0, "nh4_p": 1.0, "asn__L_p": -1.0}, "objective_coefficient": 0.0, "variable_kind": "continuous", "id": "ASNNpp", "gene_reaction_rule": "b2957"}, {"subsystem": "Alanine and Aspartate Metabolism", "name": "asparagine synthase (glutamine-hydrolysing)", "upper_bound": 1000.0, "lower_bound": 0.0, "notes": {}, "metabolites": {"h2o_c": -1.0, "atp_c": -1.0, "h_c": 1.0, "asn__L_c": 1.0, "asp__L_c": -1.0, "ppi_c": 1.0, "gln__L_c": -1.0, "glu__L_c": 1.0, "amp_c": 1.0}, "objective_coefficient": 0.0, "variable_kind": "continuous", "id": "ASNS1", "gene_reaction_rule": "b0674"}, {"subsystem": "Alanine and Aspartate Metabolism", "name": "asparagine synthetase", "upper_bound": 1000.0, "lower_bound": 0.0, "notes": {}, "metabolites": {"asn__L_c": 1.0, "atp_c": -1.0, "asp__L_c": -1.0, "ppi_c": 1.0, "h_c": 1.0, "nh4_c": -1.0, "amp_c": 1.0}, "objective_coefficient": 0.0, "variable_kind": "continuous", "id": "ASNS2", "gene_reaction_rule": "b3744"}, {"subsystem": "tRNA Charging", "name": "Asparaginyl-tRNA synthetase", "upper_bound": 1000.0, "lower_bound": 0.0, "notes": {}, "metabolites": {"trnaasn_c": -1.0, "atp_c": -1.0, "ppi_c": 1.0, "amp_c": 1.0, "asntrna_c": 1.0, "asn__L_c": -1.0}, "objective_coefficient": 0.0, "variable_kind": "continuous", "id": "ASNTRS", "gene_reaction_rule": "b0930"}, {"subsystem": "Transport, Inner Membrane", "name": "L-asparagine transport via ABC system (periplasm)", "upper_bound": 1000.0, "lower_bound": 0.0, "notes": {}, "metabolites": {"h2o_c": -1.0, "atp_c": -1.0, "asn__L_c": 1.0, "h_c": 1.0, "adp_c": 1.0, "asn__L_p": -1.0, "pi_c": 1.0}, "objective_coefficient": 0.0, "variable_kind": "continuous", "id": "ASNabcpp", "gene_reaction_rule": ""}, {"subsystem": "Transport, Inner Membrane", "name": "L-asparagine reversible transport via proton symport (periplasm)", "upper_bound": 1000.0, "lower_bound": -1000.0, "notes": {}, "metabolites": {"asn__L_p": -1.0, "asn__L_c": 1.0, "h_c": 1.0, "h_p": -1.0}, "objective_coefficient": 0.0, "variable_kind": "continuous", "id": "ASNt2rpp", "gene_reaction_rule": "b1453"}, {"subsystem": "Transport, Outer Membrane Porin", "name": "L-asparagine transport via diffusion (extracellular to periplasm)", "upper_bound": 1000.0, "lower_bound": -1000.0, "notes": {}, "metabolites": {"asn__L_p": 1.0, "asn__L_e": -1.0}, "objective_coefficient": 0.0, "variable_kind": "continuous", "id": "ASNtex", "gene_reaction_rule": "(b0241 or b0929 or b1377 or b2215)"}, {"subsystem": "Transport, Inner Membrane", "name": "arsenite efflux via ATP hydrolysis (periplasm)", "upper_bound": 1000.0, "lower_bound": 0.0, "notes": {}, "metabolites": {"h2o_c": -1.0, "atp_c": -1.0, "aso3_p": 1.0, "h_c": 1.0, "adp_c": 1.0, "aso3_c": -1.0, "pi_c": 1.0}, "objective_coefficient": 0.0, "variable_kind": "continuous", "id": "ASO3t8pp", "gene_reaction_rule": "b3502"}, {"subsystem": "Transport, Outer Membrane Porin", "name": "arsenite transport via diffusion (extracellular to periplasm)", "upper_bound": 1000.0, "lower_bound": -1000.0, "notes": {}, "metabolites": {"aso3_p": 1.0, "aso3_e": -1.0}, "objective_coefficient": 0.0, "variable_kind": "continuous", "id": "ASO3tex", "gene_reaction_rule": "(b0241 or b0929 or b1377 or b2215)"}, {"subsystem": "Cofactor and Prosthetic Group Biosynthesis", "name": "aspartate 1-decarboxylase", "upper_bound": 1000.0, "lower_bound": 0.0, "notes": {}, "metabolites": {"asp__L_c": -1.0, "co2_c": 1.0, "h_c": -1.0, "ala__B_c": 1.0}, "objective_coefficient": 0.0, "variable_kind": "continuous", "id": "ASP1DC", "gene_reaction_rule": "b0131"}, {"subsystem": "Purine and Pyrimidine Biosynthesis", "name": "aspartate carbamoyltransferase", "upper_bound": 1000.0, "lower_bound": 0.0, "notes": {}, "metabolites": {"asp__L_c": -1.0, "cbasp_c": 1.0, "cbp_c": -1.0, "pi_c": 1.0, "h_c": 1.0}, "objective_coefficient": 0.0, "variable_kind": "continuous", "id": "ASPCT", "gene_reaction_rule": "((b4244 and b4245) or b4245)"}, {"subsystem": "Threonine and Lysine Metabolism", "name": "aspartate kinase", "upper_bound": 1000.0, "lower_bound": -1000.0, "notes": {}, "metabolites": {"asp__L_c": -1.0, "4pasp_c": 1.0, "adp_c": 1.0, "atp_c": -1.0}, "objective_coefficient": 0.0, "variable_kind": "continuous", "id": "ASPK", "gene_reaction_rule": "(b0002 or b3940 or b4024)"}, {"subsystem": "Cofactor and Prosthetic Group Biosynthesis", "name": "L-aspartate oxidase", "upper_bound": 1000.0, "lower_bound": 0.0, "notes": {}, "metabolites": {"asp__L_c": -1.0, "q8h2_c": 1.0, "iasp_c": 1.0, "h_c": 1.0, "q8_c": -1.0}, "objective_coefficient": 0.0, "variable_kind": "continuous", "id": "ASPO3", "gene_reaction_rule": "b2574"}, {"subsystem": "Cofactor and Prosthetic Group Biosynthesis", "name": "L-aspartate oxidase", "upper_bound": 1000.0, "lower_bound": 0.0, "notes": {}, "metabolites": {"asp__L_c": -1.0, "iasp_c": 1.0, "mqn8_c": -1.0, "h_c": 1.0, "mql8_c": 1.0}, "objective_coefficient": 0.0, "variable_kind": "continuous", "id": "ASPO4", "gene_reaction_rule": "b2574"}, {"subsystem": "Cofactor and Prosthetic Group Biosynthesis", "name": "L-aspartate oxidase", "upper_bound": 1000.0, "lower_bound": 0.0, "notes": {}, "metabolites": {"asp__L_c": -1.0, "succ_c": 1.0, "fum_c": -1.0, "h_c": 1.0, "iasp_c": 1.0}, "objective_coefficient": 0.0, "variable_kind": "continuous", "id": "ASPO5", "gene_reaction_rule": "b2574"}, {"subsystem": "Cofactor and Prosthetic Group Biosynthesis", "name": "L-aspartate oxidase", "upper_bound": 1000.0, "lower_bound": 0.0, "notes": {}, "metabolites": {"asp__L_c": -1.0, "h2o2_c": 1.0, "iasp_c": 1.0, "h_c": 1.0, "o2_c": -1.0}, "objective_coefficient": 0.0, "variable_kind": "continuous", "id": "ASPO6", "gene_reaction_rule": "b2574"}, {"subsystem": "Alanine and Aspartate Metabolism", "name": "L-aspartase", "upper_bound": 1000.0, "lower_bound": 0.0, "notes": {}, "metabolites": {"asp__L_c": -1.0, "fum_c": 1.0, "nh4_c": 1.0}, "objective_coefficient": 0.0, "variable_kind": "continuous", "id": "ASPT", "gene_reaction_rule": "b4139"}, {"subsystem": "Alanine and Aspartate Metabolism", "name": "aspartate transaminase", "upper_bound": 1000.0, "lower_bound": -1000.0, "notes": {}, "metabolites": {"asp__L_c": -1.0, "akg_c": -1.0, "glu__L_c": 1.0, "oaa_c": 1.0}, "objective_coefficient": 0.0, "variable_kind": "continuous", "id": "ASPTA", "gene_reaction_rule": "b0928"}, {"subsystem": "tRNA Charging", "name": "Aspartyl-tRNA synthetase", "upper_bound": 1000.0, "lower_bound": 0.0, "notes": {}, "metabolites": {"asptrna_c": 1.0, "atp_c": -1.0, "asp__L_c": -1.0, "ppi_c": 1.0, "amp_c": 1.0, "trnaasp_c": -1.0}, "objective_coefficient": 0.0, "variable_kind": "continuous", "id": "ASPTRS", "gene_reaction_rule": "b1866"}, {"subsystem": "Transport, Inner Membrane", "name": "L-aspartate transport via ABC system (periplasm)", "upper_bound": 1000.0, "lower_bound": 0.0, "notes": {}, "metabolites": {"h2o_c": -1.0, "pi_c": 1.0, "atp_c": -1.0, "asp__L_c": 1.0, "h_c": 1.0, "adp_c": 1.0, "asp__L_p": -1.0}, "objective_coefficient": 0.0, "variable_kind": "continuous", "id": "ASPabcpp", "gene_reaction_rule": "(b0655 and b0654 and b0653 and b0652)"}, {"subsystem": "Transport, Inner Membrane", "name": "Aspartate transport via proton symport (2 H) (periplasm)", "upper_bound": 1000.0, "lower_bound": 0.0, "notes": {}, "metabolites": {"asp__L_c": 1.0, "asp__L_p": -1.0, "h_c": 2.0, "h_p": -2.0}, "objective_coefficient": 0.0, "variable_kind": "continuous", "id": "ASPt2_2pp", "gene_reaction_rule": "b3528"}, {"subsystem": "Transport, Inner Membrane", "name": "L-asparate transport via proton symport (3 H) (periplasm)", "upper_bound": 1000.0, "lower_bound": 0.0, "notes": {}, "metabolites": {"asp__L_c": 1.0, "asp__L_p": -1.0, "h_c": 3.0, "h_p": -3.0}, "objective_coefficient": 0.0, "variable_kind": "continuous", "id": "ASPt2_3pp", "gene_reaction_rule": "(b4138 or b4123)"}, {"subsystem": "Transport, Inner Membrane", "name": "L-aspartate transport in via proton symport (periplasm)", "upper_bound": 1000.0, "lower_bound": 0.0, "notes": {}, "metabolites": {"asp__L_c": 1.0, "asp__L_p": -1.0, "h_c": 1.0, "h_p": -1.0}, "objective_coefficient": 0.0, "variable_kind": "continuous", "id": "ASPt2pp", "gene_reaction_rule": "b4077"}, {"subsystem": "Transport, Inner Membrane", "name": "L-aspartate transport in via proton symport (periplasm) reversible", "upper_bound": 1000.0, "lower_bound": -1000.0, "notes": {}, "metabolites": {"asp__L_c": 1.0, "asp__L_p": -1.0, "h_c": 1.0, "h_p": -1.0}, "objective_coefficient": 0.0, "variable_kind": "continuous", "id": "ASPt2rpp", "gene_reaction_rule": ""}, {"subsystem": "Transport, Outer Membrane Porin", "name": "L-aspartate transport via diffusion (extracellular to periplasm)", "upper_bound": 1000.0, "lower_bound": -1000.0, "notes": {}, "metabolites": {"asp__L_p": 1.0, "asp__L_e": -1.0}, "objective_coefficient": 0.0, "variable_kind": "continuous", "id": "ASPtex", "gene_reaction_rule": "(b0241 or b0929 or b1377 or b2215)"}, {"subsystem": "Inorganic Ion Transport and Metabolism", "name": "arsenate reductase", "upper_bound": 1000.0, "lower_bound": 0.0, "notes": {}, "metabolites": {"aso4_c": -1.0, "h2o_c": 1.0, "gthrd_c": -2.0, "aso3_c": 1.0, "gthox_c": 1.0}, "objective_coefficient": 0.0, "variable_kind": "continuous", "id": "ASR", "gene_reaction_rule": "(b3503 and b1064)"}, {"subsystem": "Arginine and Proline Metabolism", "name": "Arginine succinyltransferase", "upper_bound": 1000.0, "lower_bound": 0.0, "notes": {}, "metabolites": {"succoa_c": -1.0, "coa_c": 1.0, "arg__L_c": -1.0, "h_c": 1.0, "sucarg_c": 1.0}, "objective_coefficient": 0.0, "variable_kind": "continuous", "id": "AST", "gene_reaction_rule": "b1747"}, {"subsystem": "Threonine and Lysine Metabolism", "name": "L-allo-threonine dehydrogenase", "upper_bound": 1000.0, "lower_bound": -1000.0, "notes": {}, "metabolites": {"nadp_c": -1.0, "nadph_c": 1.0, "h_c": 1.0, "athr__L_c": -1.0, "2aobut_c": 1.0}, "objective_coefficient": 0.0, "variable_kind": "continuous", "id": "ATHRDHr", "gene_reaction_rule": "b1539"}, {"subsystem": "Nucleotide Salvage Pathway", "name": "ATP amine hydrolysis (spontaneous)", "upper_bound": 1000.0, "lower_bound": 0.0, "notes": {}, "metabolites": {"h2o_c": -1.0, "nh4_c": 1.0, "atp_c": -1.0, "itp_c": 1.0, "h_c": -1.0}, "objective_coefficient": 0.0, "variable_kind": "continuous", "id": "ATPHs", "gene_reaction_rule": "s0001"}, {"subsystem": "Unassigned", "name": "ATP maintenance requirement", "upper_bound": 1000.0, "lower_bound": 3.15, "notes": {}, "metabolites": {"h2o_c": -1.0, "pi_c": 1.0, "h_c": 1.0, "atp_c": -1.0, "adp_c": 1.0}, "objective_coefficient": 0.0, "variable_kind": "continuous", "id": "ATPM", "gene_reaction_rule": ""}, {"subsystem": "Histidine Metabolism", "name": "ATP phosphoribosyltransferase", "upper_bound": 1000.0, "lower_bound": 0.0, "notes": {}, "metabolites": {"ppi_c": 1.0, "prpp_c": -1.0, "atp_c": -1.0, "prbatp_c": 1.0}, "objective_coefficient": 0.0, "variable_kind": "continuous", "id": "ATPPRT", "gene_reaction_rule": "b2019"}, {"subsystem": "Oxidative Phosphorylation", "name": "ATP synthase (four protons for one ATP) (periplasm)", "upper_bound": 1000.0, "lower_bound": -1000.0, "notes": {}, "metabolites": {"h2o_c": 1.0, "h_p": -4.0, "atp_c": 1.0, "h_c": 3.0, "adp_c": -1.0, "pi_c": -1.0}, "objective_coefficient": 0.0, "variable_kind": "continuous", "id": "ATPS4rpp", "gene_reaction_rule": "(((b3736 and b3737 and b3738) and (b3731 and b3732 and b3733 and b3734 and b3735) and b3739) or ((b3736 and b3737 and b3738) and (b3731 and b3732 and b3733 and b3734 and b3735)))"}, {"subsystem": "Transport, Inner Membrane", "name": "beta-alanine transport in via proton symport (periplasm)", "upper_bound": 1000.0, "lower_bound": 0.0, "notes": {}, "metabolites": {"h_p": -1.0, "ala__B_p": -1.0, "ala__B_c": 1.0, "h_c": 1.0}, "objective_coefficient": 0.0, "variable_kind": "continuous", "id": "BALAt2pp", "gene_reaction_rule": "b4208"}, {"subsystem": "Transport, Outer Membrane Porin", "name": "beta-alanine transport via diffusion (extracellular to periplasm)", "upper_bound": 1000.0, "lower_bound": -1000.0, "notes": {}, "metabolites": {"ala__B_e": -1.0, "ala__B_p": 1.0}, "objective_coefficient": 0.0, "variable_kind": "continuous", "id": "BALAtex", "gene_reaction_rule": "(b0241 or b0929 or b1377 or b2215)"}, {"subsystem": "Unassigned", "name": "betaine-aldehyde dehydrogenase", "upper_bound": 1000.0, "lower_bound": 0.0, "notes": {}, "metabolites": {"h2o_c": -1.0, "glyb_c": 1.0, "betald_c": -1.0, "h_c": 2.0, "nad_c": -1.0, "nadh_c": 1.0}, "objective_coefficient": 0.0, "variable_kind": "continuous", "id": "BETALDHx", "gene_reaction_rule": "b0312"}, {"subsystem": "Unassigned", "name": "betaine-aldehyde dehydrogenase", "upper_bound": 1000.0, "lower_bound": 0.0, "notes": {}, "metabolites": {"h2o_c": -1.0, "nadp_c": -1.0, "nadph_c": 1.0, "glyb_c": 1.0, "betald_c": -1.0, "h_c": 2.0}, "objective_coefficient": 0.0, "variable_kind": "continuous", "id": "BETALDHy", "gene_reaction_rule": "b0312"}, {"subsystem": "Cofactor and Prosthetic Group Biosynthesis", "name": "bis-molybdenum cofactor synthase", "upper_bound": 1000.0, "lower_bound": 0.0, "notes": {}, "metabolites": {"cu2_c": 1.0, "moco_c": -1.0, "mptamp_c": -1.0, "amp_c": 1.0, "bmoco_c": 1.0}, "objective_coefficient": 0.0, "variable_kind": "continuous", "id": "BMOCOS", "gene_reaction_rule": "b0827"}, {"subsystem": "Cofactor and Prosthetic Group Biosynthesis", "name": "bis-molybdopterin guanine dinucleotide synthase (single GDP)", "upper_bound": 1000.0, "lower_bound": 0.0, "notes": {}, "metabolites": {"bmoco1gdp_c": 1.0, "ppi_c": 1.0, "gtp_c": -1.0, "bmoco_c": -1.0, "h_c": -1.0}, "objective_coefficient": 0.0, "variable_kind": "continuous", "id": "BMOGDS1", "gene_reaction_rule": "(b3857 or (b3857 and b3856))"}, {"subsystem": "Cofactor and Prosthetic Group Biosynthesis", "name": "bis-molybdopterin guanine dinucleotide synthase", "upper_bound": 1000.0, "lower_bound": 0.0, "notes": {}, "metabolites": {"bmoco1gdp_c": -1.0, "ppi_c": 1.0, "gtp_c": -1.0, "h_c": -1.0, "bmocogdp_c": 1.0}, "objective_coefficient": 0.0, "variable_kind": "continuous", "id": "BMOGDS2", "gene_reaction_rule": "(b3857 or (b3857 and b3856))"}, {"subsystem": "Cysteine Metabolism", "name": "3',5'-bisphosphate nucleotidase", "upper_bound": 1000.0, "lower_bound": 0.0, "notes": {}, "metabolites": {"h2o_c": -1.0, "pi_c": 1.0, "pap_c": -1.0, "amp_c": 1.0}, "objective_coefficient": 0.0, "variable_kind": "continuous", "id": "BPNT", "gene_reaction_rule": "b4214"}, {"subsystem": "Cofactor and Prosthetic Group Biosynthesis", "name": "Biotin sulfoxide reductase", "upper_bound": 1000.0, "lower_bound": 0.0, "notes": {}, "metabolites": {"h2o_c": 1.0, "btn_c": 1.0, "btnso_c": -1.0, "h_c": -1.0, "nad_c": 1.0, "nadh_c": -1.0}, "objective_coefficient": 0.0, "variable_kind": "continuous", "id": "BSORx", "gene_reaction_rule": "b3551"}, {"subsystem": "Cofactor and Prosthetic Group Biosynthesis", "name": "Biotin sulfoxide reductase", "upper_bound": 1000.0, "lower_bound": 0.0, "notes": {}, "metabolites": {"h2o_c": 1.0, "btn_c": 1.0, "nadph_c": -1.0, "btnso_c": -1.0, "nadp_c": 1.0, "h_c": -1.0}, "objective_coefficient": 0.0, "variable_kind": "continuous", "id": "BSORy", "gene_reaction_rule": "b3551"}, {"subsystem": "Transport, Inner Membrane", "name": "Biotin transport via proton symport (periplasm)", "upper_bound": 1000.0, "lower_bound": 0.0, "notes": {}, "metabolites": {"btn_p": -1.0, "btn_c": 1.0, "h_c": 1.0, "h_p": -1.0}, "objective_coefficient": 0.0, "variable_kind": "continuous", "id": "BTNt2ipp", "gene_reaction_rule": ""}, {"subsystem": "Transport, Outer Membrane Porin", "name": "Biotin transport via diffusion (extracellular to periplasm)", "upper_bound": 1000.0, "lower_bound": -1000.0, "notes": {}, "metabolites": {"btn_p": 1.0, "btn_e": -1.0}, "objective_coefficient": 0.0, "variable_kind": "continuous", "id": "BTNtex", "gene_reaction_rule": "(b2215 or b1377 or b0241 or b0929)"}, {"subsystem": "Cofactor and Prosthetic Group Biosynthesis", "name": "Biotin synthase", "upper_bound": 1000.0, "lower_bound": 0.0, "notes": {}, "metabolites": {"dad__5_c": 1.0, "btn_c": 1.0, "dtbt_c": -1.0, "2fe2s_c": -1.0, "h_c": 1.0, "met__L_c": 1.0, "2fe1s_c": 1.0, "amet_c": -1.0}, "objective_coefficient": 0.0, "variable_kind": "continuous", "id": "BTS5", "gene_reaction_rule": "b0775"}, {"subsystem": "Alternate Carbon Metabolism", "name": "Acetyl-CoA:butyrate-CoA transferase", "upper_bound": 1000.0, "lower_bound": 0.0, "notes": {}, "metabolites": {"btcoa_c": 1.0, "ac_c": 1.0, "but_c": -1.0, "accoa_c": -1.0}, "objective_coefficient": 0.0, "variable_kind": "continuous", "id": "BUTCT", "gene_reaction_rule": "(b2221 and b2222)"}, {"subsystem": "Transport, Inner Membrane", "name": "butanesulfonate transport via ABC system (periplasm)", "upper_bound": 1000.0, "lower_bound": 0.0, "notes": {}, "metabolites": {"h2o_c": -1.0, "pi_c": 1.0, "atp_c": -1.0, "butso3_c": 1.0, "h_c": 1.0, "adp_c": 1.0, "butso3_p": -1.0}, "objective_coefficient": 0.0, "variable_kind": "continuous", "id": "BUTSO3abcpp", "gene_reaction_rule": "((b0936 and b0933 and b0934) or (b0365 and b0366 and b0367))"}, {"subsystem": "Transport, Outer Membrane Porin", "name": "butanesulfonate transport via diffusion (extracellular to periplasm)", "upper_bound": 1000.0, "lower_bound": -1000.0, "notes": {}, "metabolites": {"butso3_p": 1.0, "butso3_e": -1.0}, "objective_coefficient": 0.0, "variable_kind": "continuous", "id": "BUTSO3tex", "gene_reaction_rule": "(b0241 or b0929 or b1377 or b2215)"}, {"subsystem": "Transport, Inner Membrane", "name": "Butyrate transport via proton symport, reversible (periplasm)", "upper_bound": 1000.0, "lower_bound": -1000.0, "notes": {}, "metabolites": {"but_c": 1.0, "h_c": 1.0, "h_p": -1.0, "but_p": -1.0}, "objective_coefficient": 0.0, "variable_kind": "continuous", "id": "BUTt2rpp", "gene_reaction_rule": "b2223"}, {"subsystem": "Transport, Outer Membrane Porin", "name": "Butyrate transport via diffusion (extracellular to periplasm)", "upper_bound": 1000.0, "lower_bound": -1000.0, "notes": {}, "metabolites": {"but_e": -1.0, "but_p": 1.0}, "objective_coefficient": 0.0, "variable_kind": "continuous", "id": "BUTtex", "gene_reaction_rule": "(b0241 or b0929 or b1377 or b2215)"}, {"subsystem": "Cofactor and Prosthetic Group Biosynthesis", "name": "tungsten bispterin guanine dinucleotide synthase (single GDP)", "upper_bound": 1000.0, "lower_bound": 0.0, "notes": {}, "metabolites": {"ppi_c": 1.0, "bwco_c": -1.0, "gtp_c": -1.0, "h_c": -1.0, "bwco1gdp_c": 1.0}, "objective_coefficient": 0.0, "variable_kind": "continuous", "id": "BWCOGDS1", "gene_reaction_rule": "(b3857 or (b3857 and b3856))"}, {"subsystem": "Cofactor and Prosthetic Group Biosynthesis", "name": "tungsten bispterin guanine dinucleotide synthase", "upper_bound": 1000.0, "lower_bound": 0.0, "notes": {}, "metabolites": {"h_c": -1.0, "ppi_c": 1.0, "gtp_c": -1.0, "bwcogdp_c": 1.0, "bwco1gdp_c": -1.0}, "objective_coefficient": 0.0, "variable_kind": "continuous", "id": "BWCOGDS2", "gene_reaction_rule": "(b3857 or (b3857 and b3856))"}, {"subsystem": "Cofactor and Prosthetic Group Biosynthesis", "name": "tungsten bispterin cofactor synthase", "upper_bound": 1000.0, "lower_bound": 0.0, "notes": {}, "metabolites": {"cu2_c": 1.0, "bwco_c": 1.0, "amp_c": 1.0, "wco_c": -1.0, "mptamp_c": -1.0}, "objective_coefficient": 0.0, "variable_kind": "continuous", "id": "BWCOS", "gene_reaction_rule": "b0827"}, {"subsystem": "Inorganic Ion Transport and Metabolism", "name": "calcium (Ca+2) transport out via proton antiport (periplasm)", "upper_bound": 1000.0, "lower_bound": 0.0, "notes": {}, "metabolites": {"h_p": -1.0, "ca2_c": -1.0, "ca2_p": 1.0, "h_c": 1.0}, "objective_coefficient": 0.0, "variable_kind": "continuous", "id": "CA2t3pp", "gene_reaction_rule": "b1216"}, {"subsystem": "Transport, Outer Membrane Porin", "name": "calcium (Ca+2) transport via diffusion (extracellular to periplasm)", "upper_bound": 1000.0, "lower_bound": -1000.0, "notes": {}, "metabolites": {"ca2_e": -1.0, "ca2_p": 1.0}, "objective_coefficient": 0.0, "variable_kind": "continuous", "id": "CA2tex", "gene_reaction_rule": "(b0241 or b0929 or b1377 or b2215)"}, {"subsystem": "Transport, Inner Membrane", "name": "Lysine/Cadaverine antiporter (periplasm)", "upper_bound": 1000.0, "lower_bound": 0.0, "notes": {}, "metabolites": {"lys__L_c": 1.0, "h_p": -1.0, "15dap_p": 1.0, "h_c": 1.0, "lys__L_p": -1.0, "15dap_c": -1.0}, "objective_coefficient": 0.0, "variable_kind": "continuous", "id": "CADVtpp", "gene_reaction_rule": "b4132"}, {"subsystem": "Unassigned", "name": "catalase", "upper_bound": 0.0, "lower_bound": 0.0, "notes": {}, "metabolites": {"o2_c": 1.0, "h2o_c": 2.0, "h2o2_c": -2.0}, "objective_coefficient": 0.0, "variable_kind": "continuous", "id": "CAT", "gene_reaction_rule": "(b1732 or b3942)"}, {"subsystem": "Inorganic Ion Transport and Metabolism", "name": "calcium / sodium antiporter (1:1)", "upper_bound": 1000.0, "lower_bound": -1000.0, "notes": {}, "metabolites": {"na1_p": -1.0, "na1_c": 1.0, "ca2_c": -1.0, "ca2_p": 1.0}, "objective_coefficient": 0.0, "variable_kind": "continuous", "id": "CAt6pp", "gene_reaction_rule": "b3196"}, {"subsystem": "Cofactor and Prosthetic Group Biosynthesis", "name": "Cobinamide adenyltransferase", "upper_bound": 1000.0, "lower_bound": -1000.0, "notes": {}, "metabolites": {"pppi_c": 1.0, "cbi_c": -1.0, "adocbi_c": 1.0, "h_c": -1.0, "atp_c": -1.0}, "objective_coefficient": 0.0, "variable_kind": "continuous", "id": "CBIAT", "gene_reaction_rule": "b1270"}, {"subsystem": "Transport, Outer Membrane", "name": "Cobinamide transport via ton system (extermal)", "upper_bound": 1000.0, "lower_bound": 0.0, "notes": {}, "metabolites": {"cbi_p": 1.0, "cbi_e": -1.0, "h_p": -1.0, "h_c": 1.0}, "objective_coefficient": 0.0, "variable_kind": "continuous", "id": "CBItonex", "gene_reaction_rule": "(b3966 and (b1252 and b3005 and b3006))"}, {"subsystem": "Transport, Inner Membrane", "name": "Cobinamide transport via ABC system (uptake, periplasm)", "upper_bound": 1000.0, "lower_bound": 0.0, "notes": {}, "metabolites": {"cbi_p": -1.0, "h2o_c": -1.0, "atp_c": -1.0, "cbi_c": 1.0, "h_c": 1.0, "adp_c": 1.0, "pi_c": 1.0}, "objective_coefficient": 0.0, "variable_kind": "continuous", "id": "CBIuabcpp", "gene_reaction_rule": "(b1711 and b1709 and b0158)"}, {"subsystem": "Transport, Inner Membrane", "name": "Cob(1)alamin transport via ABC system (periplasm)", "upper_bound": 1000.0, "lower_bound": 0.0, "notes": {}, "metabolites": {"cbl1_p": -1.0, "h2o_c": -1.0, "atp_c": -1.0, "cbl1_c": 1.0, "h_c": 1.0, "adp_c": 1.0, "pi_c": 1.0}, "objective_coefficient": 0.0, "variable_kind": "continuous", "id": "CBL1abcpp", "gene_reaction_rule": "(b1711 and b1709 and b0158)"}, {"subsystem": "Transport, Outer Membrane", "name": "Cob(1)alamin transport via ton system (extermal)", "upper_bound": 1000.0, "lower_bound": 0.0, "notes": {}, "metabolites": {"cbl1_p": 1.0, "cbl1_e": -1.0, "h_c": 1.0, "h_p": -1.0}, "objective_coefficient": 0.0, "variable_kind": "continuous", "id": "CBL1tonex", "gene_reaction_rule": "(b3966 and (b1252 and b3005 and b3006))"}, {"subsystem": "Cofactor and Prosthetic Group Biosynthesis", "name": "cob(I)alamin adenosyltransferase", "upper_bound": 1000.0, "lower_bound": -1000.0, "notes": {}, "metabolites": {"pppi_c": 1.0, "cbl1_c": -1.0, "h_c": -1.0, "atp_c": -1.0, "adocbl_c": 1.0}, "objective_coefficient": 0.0, "variable_kind": "continuous", "id": "CBLAT", "gene_reaction_rule": "b1270"}, {"subsystem": "Nucleotide Salvage Pathway", "name": "carbamate deaminase", "upper_bound": 1000.0, "lower_bound": 0.0, "notes": {}, "metabolites": {"co2_c": 1.0, "h_c": -2.0, "cbm_c": -1.0, "nh4_c": 1.0}, "objective_coefficient": 0.0, "variable_kind": "continuous", "id": "CBMD", "gene_reaction_rule": "s0001"}, {"subsystem": "Unassigned", "name": "Carbamate kinase", "upper_bound": 1000.0, "lower_bound": -1000.0, "notes": {}, "metabolites": {"cbp_c": 1.0, "atp_c": -1.0, "h_c": 2.0, "adp_c": 1.0, "co2_c": -1.0, "nh4_c": -1.0}, "objective_coefficient": 0.0, "variable_kind": "continuous", "id": "CBMKr", "gene_reaction_rule": "(b0521 or b0323 or b2874)"}, {"subsystem": "Arginine and Proline Metabolism", "name": "carbamoyl-phosphate synthase (glutamine-hydrolysing)", "upper_bound": 1000.0, "lower_bound": 0.0, "notes": {}, "metabolites": {"cbp_c": 1.0, "atp_c": -2.0, "hco3_c": -1.0, "glu__L_c": 1.0, "h2o_c": -1.0, "h_c": 2.0, "adp_c": 2.0, "pi_c": 1.0, "gln__L_c": -1.0}, "objective_coefficient": 0.0, "variable_kind": "continuous", "id": "CBPS", "gene_reaction_rule": "(b0032 and b0033)"}, {"subsystem": "Cofactor and Prosthetic Group Biosynthesis", "name": "7-cyano-7-carbaguanine synthase", "upper_bound": 1000.0, "lower_bound": 0.0, "notes": {}, "metabolites": {"preq0_c": 1.0, "h2o_c": 1.0, "cdg_c": -1.0, "atp_c": -1.0, "h_c": 1.0, "adp_c": 1.0, "pi_c": 1.0, "nh4_c": -1.0}, "objective_coefficient": 0.0, "variable_kind": "continuous", "id": "CCGS", "gene_reaction_rule": "b0444"}, {"subsystem": "Inorganic Ion Transport and Metabolism", "name": "Cadmium (Cd+2) ABC transporter (periplasm)", "upper_bound": 1000.0, "lower_bound": 0.0, "notes": {}, "metabolites": {"h2o_c": -1.0, "cd2_c": -1.0, "atp_c": -1.0, "h_c": 1.0, "adp_c": 1.0, "pi_c": 1.0, "cd2_p": 1.0}, "objective_coefficient": 0.0, "variable_kind": "continuous", "id": "CD2abcpp", "gene_reaction_rule": "b3469"}, {"subsystem": "Inorganic Ion Transport and Metabolism", "name": "cadmium (Cd+2) transport out via proton antiport (periplasm)", "upper_bound": 1000.0, "lower_bound": 0.0, "notes": {}, "metabolites": {"cd2_p": 1.0, "cd2_c": -1.0, "h_p": -1.0, "h_c": 1.0}, "objective_coefficient": 0.0, "variable_kind": "continuous", "id": "CD2t3pp", "gene_reaction_rule": "(b3915 or b0752)"}, {"subsystem": "Transport, Outer Membrane Porin", "name": "cadmium (Cd+2) transport via diffusion (extracellular to periplasm)", "upper_bound": 1000.0, "lower_bound": -1000.0, "notes": {}, "metabolites": {"cd2_e": -1.0, "cd2_p": 1.0}, "objective_coefficient": 0.0, "variable_kind": "continuous", "id": "CD2tex", "gene_reaction_rule": "(b0241 or b0929 or b1377 or b2215)"}, {"subsystem": "Inorganic Ion Transport and Metabolism", "name": "cadmium (+2) transport in via permease (no H+)", "upper_bound": 1000.0, "lower_bound": 0.0, "notes": {}, "metabolites": {"cd2_p": -1.0, "cd2_c": 1.0}, "objective_coefficient": 0.0, "variable_kind": "continuous", "id": "CD2tpp", "gene_reaction_rule": "b3040"}, {"subsystem": "Glycerophospholipid Metabolism", "name": "CDP-Diacylglycerol pyrophostatase (n-C12:0)", "upper_bound": 1000.0, "lower_bound": 0.0, "notes": {}, "metabolites": {"cdpdddecg_c": -1.0, "h2o_c": -1.0, "h_c": 2.0, "pa120_c": 1.0, "cmp_c": 1.0}, "objective_coefficient": 0.0, "variable_kind": "continuous", "id": "CDAPPA120", "gene_reaction_rule": "b3918"}, {"subsystem": "Glycerophospholipid Metabolism", "name": "CDP-Diacylglycerol pyrophostatase (n-C14:0)", "upper_bound": 1000.0, "lower_bound": 0.0, "notes": {}, "metabolites": {"cdpdtdecg_c": -1.0, "h2o_c": -1.0, "pa140_c": 1.0, "h_c": 2.0, "cmp_c": 1.0}, "objective_coefficient": 0.0, "variable_kind": "continuous", "id": "CDAPPA140", "gene_reaction_rule": "b3918"}, {"subsystem": "Glycerophospholipid Metabolism", "name": "CDP-Diacylglycerol pyrophostatase (n-C14:1)", "upper_bound": 1000.0, "lower_bound": 0.0, "notes": {}, "metabolites": {"pa141_c": 1.0, "h2o_c": -1.0, "cmp_c": 1.0, "h_c": 2.0, "cdpdtdec7eg_c": -1.0}, "objective_coefficient": 0.0, "variable_kind": "continuous", "id": "CDAPPA141", "gene_reaction_rule": "b3918"}, {"subsystem": "Glycerophospholipid Metabolism", "name": "CDP-Diacylglycerol pyrophostatase (n-C16:0)", "upper_bound": 1000.0, "lower_bound": 0.0, "notes": {}, "metabolites": {"pa160_c": 1.0, "h2o_c": -1.0, "cdpdhdecg_c": -1.0, "h_c": 2.0, "cmp_c": 1.0}, "objective_coefficient": 0.0, "variable_kind": "continuous", "id": "CDAPPA160", "gene_reaction_rule": "b3918"}, {"subsystem": "Glycerophospholipid Metabolism", "name": "CDP-Diacylglycerol pyrophostatase (n-C16:1)", "upper_bound": 1000.0, "lower_bound": 0.0, "notes": {}, "metabolites": {"pa161_c": 1.0, "h2o_c": -1.0, "cdpdhdec9eg_c": -1.0, "h_c": 2.0, "cmp_c": 1.0}, "objective_coefficient": 0.0, "variable_kind": "continuous", "id": "CDAPPA161", "gene_reaction_rule": "b3918"}, {"subsystem": "Glycerophospholipid Metabolism", "name": "CDP-Diacylglycerol pyrophostatase (n-C18:0)", "upper_bound": 1000.0, "lower_bound": 0.0, "notes": {}, "metabolites": {"h_c": 2.0, "h2o_c": -1.0, "cmp_c": 1.0, "cdpdodecg_c": -1.0, "pa180_c": 1.0}, "objective_coefficient": 0.0, "variable_kind": "continuous", "id": "CDAPPA180", "gene_reaction_rule": "b3918"}, {"subsystem": "Glycerophospholipid Metabolism", "name": "CDP-Diacylglycerol pyrophostatase (n-C18:1)", "upper_bound": 1000.0, "lower_bound": 0.0, "notes": {}, "metabolites": {"pa181_c": 1.0, "h2o_c": -1.0, "h_c": 2.0, "cdpdodec11eg_c": -1.0, "cmp_c": 1.0}, "objective_coefficient": 0.0, "variable_kind": "continuous", "id": "CDAPPA181", "gene_reaction_rule": "b3918"}, {"subsystem": "Cofactor and Prosthetic Group Biosynthesis", "name": "7-cyano-7-deazaguanine reductase", "upper_bound": 1000.0, "lower_bound": 0.0, "notes": {}, "metabolites": {"preq1_c": 1.0, "preq0_c": -1.0, "nadp_c": 2.0, "nadph_c": -2.0, "h_c": -3.0}, "objective_coefficient": 0.0, "variable_kind": "continuous", "id": "CDGR", "gene_reaction_rule": "b2794"}, {"subsystem": "Cofactor and Prosthetic Group Biosynthesis", "name": "7-deaza-7-carboxyguanine synthase", "upper_bound": 1000.0, "lower_bound": 0.0, "notes": {}, "metabolites": {"nh4_c": 1.0, "cdg_c": 1.0, "h_c": -1.0, "cph4_c": -1.0}, "objective_coefficient": 0.0, "variable_kind": "continuous", "id": "CDGS", "gene_reaction_rule": ""}, {"subsystem": "Cofactor and Prosthetic Group Biosynthesis", "name": "4-(cytidine 5'-diphospho)-2-C-methyl-D-erythritol kinase", "upper_bound": 1000.0, "lower_bound": 0.0, "notes": {}, "metabolites": {"4c2me_c": -1.0, "2p4c2me_c": 1.0, "h_c": 1.0, "adp_c": 1.0, "atp_c": -1.0}, "objective_coefficient": 0.0, "variable_kind": "continuous", "id": "CDPMEK", "gene_reaction_rule": "b1208"}, {"subsystem": "Glycerophospholipid Metabolism", "name": "cyclopropane fatty acid synthase (Phosphatidylethanolamine, n-C16:0)", "upper_bound": 1000.0, "lower_bound": 0.0, "notes": {}, "metabolites": {"amet_c": -2.0, "cpe160_c": 1.0, "pe161_c": -1.0, "h_c": 2.0, "ahcys_c": 2.0}, "objective_coefficient": 0.0, "variable_kind": "continuous", "id": "CFAS160E", "gene_reaction_rule": "b1661"}, {"subsystem": "Glycerophospholipid Metabolism", "name": "cyclopropane fatty acid synthase (Phosphatidylglycerol, n-C16:0)", "upper_bound": 1000.0, "lower_bound": 0.0, "notes": {}, "metabolites": {"amet_c": -2.0, "pg161_c": -1.0, "ahcys_c": 2.0, "h_c": 2.0, "cpg160_c": 1.0}, "objective_coefficient": 0.0, "variable_kind": "continuous", "id": "CFAS160G", "gene_reaction_rule": "b1661"}, {"subsystem": "Glycerophospholipid Metabolism", "name": "cyclopropane fatty acid synthase (Phosphatidylethanolamine, n-C18:0)", "upper_bound": 1000.0, "lower_bound": 0.0, "notes": {}, "metabolites": {"amet_c": -2.0, "pe181_c": -1.0, "ahcys_c": 2.0, "h_c": 2.0, "cpe180_c": 1.0}, "objective_coefficient": 0.0, "variable_kind": "continuous", "id": "CFAS180E", "gene_reaction_rule": "b1661"}, {"subsystem": "Glycerophospholipid Metabolism", "name": "cyclopropane fatty acid synthase (Phosphatidylglycerol, n-C18:0)", "upper_bound": 1000.0, "lower_bound": 0.0, "notes": {}, "metabolites": {"amet_c": -2.0, "cpg180_c": 1.0, "pg181_c": -1.0, "h_c": 2.0, "ahcys_c": 2.0}, "objective_coefficient": 0.0, "variable_kind": "continuous", "id": "CFAS180G", "gene_reaction_rule": "b1661"}, {"subsystem": "Transport, Inner Membrane", "name": "L-Cysteinylglycine (Cys-Gly) transport via ABC system (periplasm)", "upper_bound": 1000.0, "lower_bound": 0.0, "notes": {}, "metabolites": {"h2o_c": -1.0, "atp_c": -1.0, "cgly_p": -1.0, "h_c": 1.0, "adp_c": 1.0, "pi_c": 1.0, "cgly_c": 1.0}, "objective_coefficient": 0.0, "variable_kind": "continuous", "id": "CGLYabcpp", "gene_reaction_rule": "(b3544 and b3543 and b3542 and b3541 and b3540)"}, {"subsystem": "Transport, Outer Membrane Porin", "name": "L-Cysteinylglycine transport via diffusion (extracellular to periplasm)", "upper_bound": 1000.0, "lower_bound": -1000.0, "notes": {}, "metabolites": {"cgly_e": -1.0, "cgly_p": 1.0}, "objective_coefficient": 0.0, "variable_kind": "continuous", "id": "CGLYtex", "gene_reaction_rule": "(b0241 or b0929 or b1377 or b2215)"}, {"subsystem": "Transport, Inner Membrane", "name": "choline transport via ABC system (periplasm)", "upper_bound": 1000.0, "lower_bound": 0.0, "notes": {}, "metabolites": {"h2o_c": -1.0, "chol_p": -1.0, "atp_c": -1.0, "chol_c": 1.0, "h_c": 1.0, "adp_c": 1.0, "pi_c": 1.0}, "objective_coefficient": 0.0, "variable_kind": "continuous", "id": "CHLabcpp", "gene_reaction_rule": "(b2128 and b2129 and b2130 and b2131)"}, {"subsystem": "Transport, Inner Membrane", "name": "choline transport via proton symport (periplasm)", "upper_bound": 1000.0, "lower_bound": 0.0, "notes": {}, "metabolites": {"chol_c": 1.0, "chol_p": -1.0, "h_c": 1.0, "h_p": -1.0}, "objective_coefficient": 0.0, "variable_kind": "continuous", "id": "CHLt2pp", "gene_reaction_rule": "(b0314 or b1801)"}, {"subsystem": "Transport, Outer Membrane Porin", "name": "choline transport via diffusion (extracellular to periplasm)", "upper_bound": 1000.0, "lower_bound": -1000.0, "notes": {}, "metabolites": {"chol_p": 1.0, "chol_e": -1.0}, "objective_coefficient": 0.0, "variable_kind": "continuous", "id": "CHLtex", "gene_reaction_rule": "(b0241 or b0929 or b1377 or b2215)"}, {"subsystem": "Unassigned", "name": "choline dehydrogenase", "upper_bound": 1000.0, "lower_bound": 0.0, "notes": {}, "metabolites": {"chol_c": -1.0, "nadh_c": 1.0, "betald_c": 1.0, "h_c": 1.0, "nad_c": -1.0}, "objective_coefficient": 0.0, "variable_kind": "continuous", "id": "CHOLD", "gene_reaction_rule": "b0311"}, {"subsystem": "Tyrosine, Tryptophan, and Phenylalanine Metabolism", "name": "chorismate mutase", "upper_bound": 1000.0, "lower_bound": 0.0, "notes": {}, "metabolites": {"chor_c": -1.0, "pphn_c": 1.0}, "objective_coefficient": 0.0, "variable_kind": "continuous", "id": "CHORM", "gene_reaction_rule": "(b2599 or b2600)"}, {"subsystem": "Tyrosine, Tryptophan, and Phenylalanine Metabolism", "name": "chorismate synthase", "upper_bound": 1000.0, "lower_bound": 0.0, "notes": {}, "metabolites": {"chor_c": 1.0, "pi_c": 1.0, "3psme_c": -1.0}, "objective_coefficient": 0.0, "variable_kind": "continuous", "id": "CHORS", "gene_reaction_rule": "b2329"}, {"subsystem": "Cofactor and Prosthetic Group Biosynthesis", "name": "Chorismate pyruvate lyase", "upper_bound": 1000.0, "lower_bound": 0.0, "notes": {}, "metabolites": {"4hbz_c": 1.0, "pyr_c": 1.0, "chor_c": -1.0}, "objective_coefficient": 0.0, "variable_kind": "continuous", "id": "CHRPL", "gene_reaction_rule": "b4039"}, {"subsystem": "Transport, Inner Membrane", "name": "chitobiose transport via PEP:Pyr PTS (periplasm)", "upper_bound": 1000.0, "lower_bound": 0.0, "notes": {}, "metabolites": {"pep_c": -1.0, "chtbs_p": -1.0, "pyr_c": 1.0, "chtbs6p_c": 1.0}, "objective_coefficient": 0.0, "variable_kind": "continuous", "id": "CHTBSptspp", "gene_reaction_rule": "b2416"}, {"subsystem": "Transport, Outer Membrane Porin", "name": "chitobiose transport via diffusion (extracellular to periplasm)", "upper_bound": 1000.0, "lower_bound": -1000.0, "notes": {}, "metabolites": {"chtbs_p": 1.0, "chtbs_e": -1.0}, "objective_coefficient": 0.0, "variable_kind": "continuous", "id": "CHTBStex", "gene_reaction_rule": "(b2215 or b0929 or b1377 or b0241)"}, {"subsystem": "Alternate Carbon Metabolism", "name": "Cinnamate dioxygenase", "upper_bound": 1000.0, "lower_bound": 0.0, "notes": {}, "metabolites": {"o2_c": -1.0, "cenchddd_c": 1.0, "cinnm_c": -1.0, "h_c": -1.0, "nad_c": 1.0, "nadh_c": -1.0}, "objective_coefficient": 0.0, "variable_kind": "continuous", "id": "CINNDO", "gene_reaction_rule": "(b2538 and b2539 and b2540 and b2542)"}, {"subsystem": "Citric Acid Cycle", "name": "Citrate lyase", "upper_bound": 1000.0, "lower_bound": 0.0, "notes": {}, "metabolites": {"ac_c": 1.0, "oaa_c": 1.0, "cit_c": -1.0}, "objective_coefficient": 0.0, "variable_kind": "continuous", "id": "CITL", "gene_reaction_rule": "((b0615 and b0616 and b0617) and b0614)"}, {"subsystem": "Transport, Inner Membrane", "name": "citrate transport out via proton antiport (periplasm)", "upper_bound": 1000.0, "lower_bound": 0.0, "notes": {}, "metabolites": {"cit_p": 1.0, "h_c": 1.0, "h_p": -1.0, "cit_c": -1.0}, "objective_coefficient": 0.0, "variable_kind": "continuous", "id": "CITt3pp", "gene_reaction_rule": ""}, {"subsystem": "Transport, Inner Membrane", "name": "Citrate transport via succinate antiport (periplasm)", "upper_bound": 1000.0, "lower_bound": 0.0, "notes": {}, "metabolites": {"succ_p": 1.0, "succ_c": -1.0, "cit_p": -1.0, "cit_c": 1.0}, "objective_coefficient": 0.0, "variable_kind": "continuous", "id": "CITt7pp", "gene_reaction_rule": "b0612"}, {"subsystem": "Transport, Outer Membrane Porin", "name": "citrate transport via diffusion (extracellular to periplasm)", "upper_bound": 1000.0, "lower_bound": -1000.0, "notes": {}, "metabolites": {"cit_e": -1.0, "cit_p": 1.0}, "objective_coefficient": 0.0, "variable_kind": "continuous", "id": "CITtex", "gene_reaction_rule": "(b0241 or b0929 or b1377 or b2215)"}, {"subsystem": "Lipopolysaccharide Biosynthesis / Recycling", "name": "cold lipid A transport via ABC system (periplasm to extracellular)", "upper_bound": 1000.0, "lower_bound": 0.0, "notes": {}, "metabolites": {"lipa_cold_e": 1.0, "atp_c": -1.0, "h2o_c": -1.0, "h_c": 1.0, "adp_c": 1.0, "lipa_cold_p": -1.0, "pi_c": 1.0}, "objective_coefficient": 0.0, "variable_kind": "continuous", "id": "CLIPAabctex", "gene_reaction_rule": "(b3200 and b3201 and b3199 and b4261 and b4262)"}, {"subsystem": "Glycerophospholipid Metabolism", "name": "cardiolipin hydrolase (periplasm, n-C12:0)", "upper_bound": 1000.0, "lower_bound": 0.0, "notes": {}, "metabolites": {"clpn120_p": -1.0, "pg120_p": 1.0, "pa120_p": 1.0, "h_p": 1.0, "h2o_p": -1.0}, "objective_coefficient": 0.0, "variable_kind": "continuous", "id": "CLPNH120pp", "gene_reaction_rule": ""}, {"subsystem": "Glycerophospholipid Metabolism", "name": "cardiolipin hydrolase (periplasm, n-C14:0)", "upper_bound": 1000.0, "lower_bound": 0.0, "notes": {}, "metabolites": {"clpn140_p": -1.0, "h2o_p": -1.0, "pg140_p": 1.0, "h_p": 1.0, "pa140_p": 1.0}, "objective_coefficient": 0.0, "variable_kind": "continuous", "id": "CLPNH140pp", "gene_reaction_rule": ""}, {"subsystem": "Glycerophospholipid Metabolism", "name": "cardiolipin hydrolase (periplasm, n-C14:1)", "upper_bound": 1000.0, "lower_bound": 0.0, "notes": {}, "metabolites": {"h2o_p": -1.0, "pa141_p": 1.0, "pg141_p": 1.0, "h_p": 1.0, "clpn141_p": -1.0}, "objective_coefficient": 0.0, "variable_kind": "continuous", "id": "CLPNH141pp", "gene_reaction_rule": ""}, {"subsystem": "Glycerophospholipid Metabolism", "name": "cardiolipin hydrolase (periplasm, n-C16:0)", "upper_bound": 1000.0, "lower_bound": 0.0, "notes": {}, "metabolites": {"pg160_p": 1.0, "h2o_p": -1.0, "pa160_p": 1.0, "clpn160_p": -1.0, "h_p": 1.0}, "objective_coefficient": 0.0, "variable_kind": "continuous", "id": "CLPNH160pp", "gene_reaction_rule": ""}, {"subsystem": "Glycerophospholipid Metabolism", "name": "cardiolipin hydrolase (periplasm, n-C16:1)", "upper_bound": 1000.0, "lower_bound": 0.0, "notes": {}, "metabolites": {"h2o_p": -1.0, "pa161_p": 1.0, "clpn161_p": -1.0, "h_p": 1.0, "pg161_p": 1.0}, "objective_coefficient": 0.0, "variable_kind": "continuous", "id": "CLPNH161pp", "gene_reaction_rule": ""}, {"subsystem": "Glycerophospholipid Metabolism", "name": "cardiolipin hydrolase (periplasm, n-C18:0)", "upper_bound": 1000.0, "lower_bound": 0.0, "notes": {}, "metabolites": {"pa180_p": 1.0, "clpn180_p": -1.0, "pg180_p": 1.0, "h_p": 1.0, "h2o_p": -1.0}, "objective_coefficient": 0.0, "variable_kind": "continuous", "id": "CLPNH180pp", "gene_reaction_rule": ""}, {"subsystem": "Glycerophospholipid Metabolism", "name": "cardiolipin hydrolase (periplasm, n-C18:1)", "upper_bound": 1000.0, "lower_bound": 0.0, "notes": {}, "metabolites": {"h2o_p": -1.0, "clpn181_p": -1.0, "pa181_p": 1.0, "h_p": 1.0, "pg181_p": 1.0}, "objective_coefficient": 0.0, "variable_kind": "continuous", "id": "CLPNH181pp", "gene_reaction_rule": ""}, {"subsystem": "Glycerophospholipid Metabolism", "name": "cardiolipin synthase (periplasmic, n-C12:0)", "upper_bound": 1000.0, "lower_bound": -1000.0, "notes": {}, "metabolites": {"pg120_p": -2.0, "clpn120_p": 1.0, "glyc_p": 1.0}, "objective_coefficient": 0.0, "variable_kind": "continuous", "id": "CLPNS120pp", "gene_reaction_rule": "(b0789 or b1249)"}, {"subsystem": "Glycerophospholipid Metabolism", "name": "cardiolipin synthase (periplasmic, n-C14:0)", "upper_bound": 1000.0, "lower_bound": -1000.0, "notes": {}, "metabolites": {"clpn140_p": 1.0, "pg140_p": -2.0, "glyc_p": 1.0}, "objective_coefficient": 0.0, "variable_kind": "continuous", "id": "CLPNS140pp", "gene_reaction_rule": "(b1249 or b0789)"}, {"subsystem": "Glycerophospholipid Metabolism", "name": "cardiolipin synthase (periplasmic, n-C14:1)", "upper_bound": 1000.0, "lower_bound": -1000.0, "notes": {}, "metabolites": {"clpn141_p": 1.0, "pg141_p": -2.0, "glyc_p": 1.0}, "objective_coefficient": 0.0, "variable_kind": "continuous", "id": "CLPNS141pp", "gene_reaction_rule": "(b0789 or b1249)"}, {"subsystem": "Glycerophospholipid Metabolism", "name": "cardiolipin synthase (periplasmic, n-C16:0)", "upper_bound": 1000.0, "lower_bound": -1000.0, "notes": {}, "metabolites": {"pg160_p": -2.0, "clpn160_p": 1.0, "glyc_p": 1.0}, "objective_coefficient": 0.0, "variable_kind": "continuous", "id": "CLPNS160pp", "gene_reaction_rule": "(b0789 or b1249)"}, {"subsystem": "Glycerophospholipid Metabolism", "name": "cardiolipin synthase (periplasmic, n-C16:1)", "upper_bound": 1000.0, "lower_bound": -1000.0, "notes": {}, "metabolites": {"pg161_p": -2.0, "clpn161_p": 1.0, "glyc_p": 1.0}, "objective_coefficient": 0.0, "variable_kind": "continuous", "id": "CLPNS161pp", "gene_reaction_rule": "(b1249 or b0789)"}, {"subsystem": "Glycerophospholipid Metabolism", "name": "cardiolipin synthase (periplasmic, n-C18:0)", "upper_bound": 1000.0, "lower_bound": -1000.0, "notes": {}, "metabolites": {"clpn180_p": 1.0, "pg180_p": -2.0, "glyc_p": 1.0}, "objective_coefficient": 0.0, "variable_kind": "continuous", "id": "CLPNS180pp", "gene_reaction_rule": "(b0789 or b1249)"}, {"subsystem": "Glycerophospholipid Metabolism", "name": "cardiolipin synthase (periplasmic, n-C18:1)", "upper_bound": 1000.0, "lower_bound": -1000.0, "notes": {}, "metabolites": {"clpn181_p": 1.0, "glyc_p": 1.0, "pg181_p": -2.0}, "objective_coefficient": 0.0, "variable_kind": "continuous", "id": "CLPNS181pp", "gene_reaction_rule": "(b0789 or b1249)"}, {"subsystem": "Inorganic Ion Transport and Metabolism", "name": "chloride transport out via proton antiport (2:1) (periplasm)", "upper_bound": 1000.0, "lower_bound": 0.0, "notes": {}, "metabolites": {"cl_p": -2.0, "h_c": -1.0, "h_p": 1.0, "cl_c": 2.0}, "objective_coefficient": 0.0, "variable_kind": "continuous", "id": "CLt3_2pp", "gene_reaction_rule": "(b0155 or b1592)"}, {"subsystem": "Transport, Outer Membrane Porin", "name": "chloride (Cl-1) transport via diffusion (extracellular to periplasm)", "upper_bound": 1000.0, "lower_bound": -1000.0, "notes": {}, "metabolites": {"cl_e": -1.0, "cl_p": 1.0}, "objective_coefficient": 0.0, "variable_kind": "continuous", "id": "CLtex", "gene_reaction_rule": "(b0241 or b0929 or b1377 or b2215)"}, {"subsystem": "Nucleotide Salvage Pathway", "name": "CMP nucleosidase", "upper_bound": 1000.0, "lower_bound": 0.0, "notes": {}, "metabolites": {"h2o_c": -1.0, "csn_c": 1.0, "r5p_c": 1.0, "cmp_c": -1.0}, "objective_coefficient": 0.0, "variable_kind": "continuous", "id": "CMPN", "gene_reaction_rule": ""}, {"subsystem": "Transport, Outer Membrane Porin", "name": "CMP transport via diffusion (extracellular to periplasm)", "upper_bound": 1000.0, "lower_bound": -1000.0, "notes": {}, "metabolites": {"cmp_e": -1.0, "cmp_p": 1.0}, "objective_coefficient": 0.0, "variable_kind": "continuous", "id": "CMPtex", "gene_reaction_rule": "(b0241 or b0929 or b1377 or b2215)"}, {"subsystem": "Transport, Outer Membrane Porin", "name": "Chloramphenicol transport via diffusion (extracellular to periplasm)", "upper_bound": 1000.0, "lower_bound": -1000.0, "notes": {}, "metabolites": {"cm_e": -1.0, "cm_p": 1.0}, "objective_coefficient": 0.0, "variable_kind": "continuous", "id": "CMtex", "gene_reaction_rule": "(b1377 or b2215 or b0929 or b0241)"}, {"subsystem": "Transport, Outer Membrane", "name": "Chloramphenicol transport via TolC system", "upper_bound": 1000.0, "lower_bound": 0.0, "notes": {}, "metabolites": {"cm_e": 1.0, "cm_p": -1.0, "h_p": -1.0, "h_c": 1.0}, "objective_coefficient": 0.0, "variable_kind": "continuous", "id": "CMtpp", "gene_reaction_rule": "((b0463 and b0462 and b3035) or (b0463 and b2470 and b3035))"}, {"subsystem": "Transport, Outer Membrane Porin", "name": "CO2 transport via diffusion (extracellular to periplasm)", "upper_bound": 1000.0, "lower_bound": -1000.0, "notes": {}, "metabolites": {"co2_p": 1.0, "co2_e": -1.0}, "objective_coefficient": 0.0, "variable_kind": "continuous", "id": "CO2tex", "gene_reaction_rule": "(b0241 or b0929 or b1377 or b2215)"}, {"subsystem": "Transport, Inner Membrane", "name": "CO2 transporter via diffusion (periplasm)", "upper_bound": 1000.0, "lower_bound": -1000.0, "notes": {}, "metabolites": {"co2_p": -1.0, "co2_c": 1.0}, "objective_coefficient": 0.0, "variable_kind": "continuous", "id": "CO2tpp", "gene_reaction_rule": "s0001"}, {"subsystem": "Inorganic Ion Transport and Metabolism", "name": "Cobalt (Co+2) ABC transporter (periplasm)", "upper_bound": 1000.0, "lower_bound": 0.0, "notes": {}, "metabolites": {"h2o_c": -1.0, "atp_c": -1.0, "cobalt2_c": -1.0, "h_c": 1.0, "adp_c": 1.0, "pi_c": 1.0, "cobalt2_p": 1.0}, "objective_coefficient": 0.0, "variable_kind": "continuous", "id": "COBALT2abcpp", "gene_reaction_rule": "b3469"}, {"subsystem": "Inorganic Ion Transport and Metabolism", "name": "cobalt (Co+2) transport out via proton antiport (periplasm)", "upper_bound": 1000.0, "lower_bound": 0.0, "notes": {}, "metabolites": {"cobalt2_c": -1.0, "cobalt2_p": 1.0, "h_p": -1.0, "h_c": 1.0}, "objective_coefficient": 0.0, "variable_kind": "continuous", "id": "COBALT2t3pp", "gene_reaction_rule": "(b0752 or b3915)"}, {"subsystem": "Transport, Outer Membrane Porin", "name": "cobalt (Co+2) transport via diffusion (extracellular to periplasm)", "upper_bound": 1000.0, "lower_bound": -1000.0, "notes": {}, "metabolites": {"cobalt2_e": -1.0, "cobalt2_p": 1.0}, "objective_coefficient": 0.0, "variable_kind": "continuous", "id": "COBALT2tex", "gene_reaction_rule": "(b0241 or b0929 or b1377 or b2215)"}, {"subsystem": "Inorganic Ion Transport and Metabolism", "name": "cobalt transport in via permease (no H+)", "upper_bound": 1000.0, "lower_bound": 0.0, "notes": {}, "metabolites": {"cobalt2_p": -1.0, "cobalt2_c": 1.0}, "objective_coefficient": 0.0, "variable_kind": "continuous", "id": "COBALT2tpp", "gene_reaction_rule": "(b3040 or b3816)"}, {"subsystem": "Lipopolysaccharide Biosynthesis / Recycling", "name": "Lipid A core kinase (periplasm)", "upper_bound": 1000.0, "lower_bound": 0.0, "notes": {}, "metabolites": {"colipa_p": -1.0, "udcpdp_p": -1.0, "udcpp_p": 1.0, "colipap_p": 1.0}, "objective_coefficient": 0.0, "variable_kind": "continuous", "id": "COLIPAKpp", "gene_reaction_rule": "b2174"}, {"subsystem": "Lipopolysaccharide Biosynthesis / Recycling", "name": "core oligosaccharide lipid A diphosphate transport via ABC system (periplasm to extracellular)", "upper_bound": 1000.0, "lower_bound": 0.0, "notes": {}, "metabolites": {"h2o_c": -1.0, "colipap_e": 1.0, "adp_c": 1.0, "atp_c": -1.0, "h_c": 1.0, "colipap_p": -1.0, "pi_c": 1.0}, "objective_coefficient": 0.0, "variable_kind": "continuous", "id": "COLIPAPabctex", "gene_reaction_rule": "(b3200 and b3201 and b3199 and b4261 and b4262)"}, {"subsystem": "Lipopolysaccharide Biosynthesis / Recycling", "name": "core oligosaccharide lipid A transport via ABC system (periplasm)", "upper_bound": 1000.0, "lower_bound": 0.0, "notes": {}, "metabolites": {"h2o_c": -1.0, "atp_c": -1.0, "colipa_p": 1.0, "h_c": 1.0, "adp_c": 1.0, "colipa_c": -1.0, "pi_c": 1.0}, "objective_coefficient": 0.0, "variable_kind": "continuous", "id": "COLIPAabcpp", "gene_reaction_rule": "b0914"}, {"subsystem": "Lipopolysaccharide Biosynthesis / Recycling", "name": "core oligosaccharide lipid A transport via ABC system (periplasm to extracellular)", "upper_bound": 1000.0, "lower_bound": 0.0, "notes": {}, "metabolites": {"h2o_c": -1.0, "atp_c": -1.0, "colipa_p": -1.0, "h_c": 1.0, "adp_c": 1.0, "pi_c": 1.0, "colipa_e": 1.0}, "objective_coefficient": 0.0, "variable_kind": "continuous", "id": "COLIPAabctex", "gene_reaction_rule": "(b3200 and b3201 and b3199 and b4261 and b4262)"}, {"subsystem": "Inorganic Ion Transport and Metabolism", "name": "coprogen(Fe(III)) reductase", "upper_bound": 1000.0, "lower_bound": 0.0, "notes": {}, "metabolites": {"cpgn__un_c": 2.0, "cpgn_c": -2.0, "fe2_c": 2.0, "fadh2_c": -1.0, "h_c": 2.0, "fad_c": 1.0}, "objective_coefficient": 0.0, "variable_kind": "continuous", "id": "CPGNR1", "gene_reaction_rule": ""}, {"subsystem": "Inorganic Ion Transport and Metabolism", "name": "coprogen(Fe(III)) reductase", "upper_bound": 1000.0, "lower_bound": 0.0, "notes": {}, "metabolites": {"cpgn__un_c": 2.0, "cpgn_c": -2.0, "fe2_c": 2.0, "fmnh2_c": -1.0, "fmn_c": 1.0, "h_c": 2.0}, "objective_coefficient": 0.0, "variable_kind": "continuous", "id": "CPGNR2", "gene_reaction_rule": ""}, {"subsystem": "Inorganic Ion Transport and Metabolism", "name": "coprogen(Fe(III)) reductase", "upper_bound": 1000.0, "lower_bound": 0.0, "notes": {}, "metabolites": {"cpgn__un_c": 2.0, "cpgn_c": -2.0, "rbflvrd_c": -1.0, "fe2_c": 2.0, "h_c": 2.0, "ribflv_c": 1.0}, "objective_coefficient": 0.0, "variable_kind": "continuous", "id": "CPGNR3", "gene_reaction_rule": ""}, {"subsystem": "Inorganic Ion Transport and Metabolism", "name": "coprogen unloaded secretion (extracellular)", "upper_bound": 1000.0, "lower_bound": 0.0, "notes": {}, "metabolites": {"cpgn__un_p": -1.0, "h_c": 1.0, "h_p": -1.0, "cpgn__un_e": 1.0}, "objective_coefficient": 0.0, "variable_kind": "continuous", "id": "CPGNUtex", "gene_reaction_rule": ""}, {"subsystem": "Inorganic Ion Transport and Metabolism", "name": "coprogen unloaded secretion", "upper_bound": 1000.0, "lower_bound": 0.0, "notes": {}, "metabolites": {"cpgn__un_c": -1.0, "cpgn__un_p": 1.0, "h_c": 1.0, "h_p": -1.0}, "objective_coefficient": 0.0, "variable_kind": "continuous", "id": "CPGNUtpp", "gene_reaction_rule": ""}, {"subsystem": "Transport, Inner Membrane", "name": "coprogen transport via ABC system (periplasm)", "upper_bound": 1000.0, "lower_bound": 0.0, "notes": {}, "metabolites": {"h2o_c": -1.0, "atp_c": -1.0, "cpgn_c": 1.0, "h_c": 1.0, "adp_c": 1.0, "pi_c": 1.0, "cpgn_p": -1.0}, "objective_coefficient": 0.0, "variable_kind": "continuous", "id": "CPGNabcpp", "gene_reaction_rule": "(b0153 and b0151 and b0152)"}, {"subsystem": "Inorganic Ion Transport and Metabolism", "name": "coprogen Fe-loading reaction (spontaneaous)", "upper_bound": 1000.0, "lower_bound": 0.0, "notes": {}, "metabolites": {"cpgn_e": 1.0, "cpgn__un_e": -1.0, "fe3_e": -1.0}, "objective_coefficient": 0.0, "variable_kind": "continuous", "id": "CPGNexs", "gene_reaction_rule": "s0001"}, {"subsystem": "Transport, Outer Membrane", "name": "Coprogen transport via ton system (extracellular)", "upper_bound": 1000.0, "lower_bound": 0.0, "notes": {}, "metabolites": {"cpgn_e": -1.0, "cpgn_p": 1.0, "h_p": -1.0, "h_c": 1.0}, "objective_coefficient": 0.0, "variable_kind": "continuous", "id": "CPGNtonex", "gene_reaction_rule": "(b1102 and (b1252 and b3005 and b3006))"}, {"subsystem": "Cofactor and Prosthetic Group Biosynthesis", "name": "6-carboxy-5,6,7,8-tetrahydropterin synthase", "upper_bound": 1000.0, "lower_bound": 0.0, "notes": {}, "metabolites": {"h2o_c": -1.0, "acald_c": 1.0, "ahdt_c": -1.0, "h_c": 1.0, "pppi_c": 1.0, "cph4_c": 1.0}, "objective_coefficient": 0.0, "variable_kind": "continuous", "id": "CPH4S", "gene_reaction_rule": "b2765"}, {"subsystem": "Cofactor and Prosthetic Group Biosynthesis", "name": "cyclic pyranopterin monophosphate synthase", "upper_bound": 1000.0, "lower_bound": 0.0, "notes": {}, "metabolites": {"h2o_c": -1.0, "gtp_c": -1.0, "ppi_c": 1.0, "cpmp_c": 1.0}, "objective_coefficient": 0.0, "variable_kind": "continuous", "id": "CPMPS", "gene_reaction_rule": "(b0781 and b0783)"}, {"subsystem": "Cofactor and Prosthetic Group Biosynthesis", "name": "coproporphyrinogen oxidase (O2 required)", "upper_bound": 1000.0, "lower_bound": 0.0, "notes": {}, "metabolites": {"o2_c": -1.0, "h2o_c": 2.0, "pppg9_c": 1.0, "cpppg3_c": -1.0, "h_c": -2.0, "co2_c": 2.0}, "objective_coefficient": 0.0, "variable_kind": "continuous", "id": "CPPPGO", "gene_reaction_rule": "b2436"}, {"subsystem": "Cofactor and Prosthetic Group Biosynthesis", "name": "Oxygen Independent coproporphyrinogen-III oxidase", "upper_bound": 1000.0, "lower_bound": 0.0, "notes": {}, "metabolites": {"dad__5_c": 2.0, "pppg9_c": 1.0, "cpppg3_c": -1.0, "met__L_c": 2.0, "amet_c": -2.0, "co2_c": 2.0}, "objective_coefficient": 0.0, "variable_kind": "continuous", "id": "CPPPGO2", "gene_reaction_rule": "b3867"}, {"subsystem": "Oxidative Phosphorylation", "name": "gamma-butyrobetainyl-CoA: carnitine CoA transferase", "upper_bound": 1000.0, "lower_bound": -1000.0, "notes": {}, "metabolites": {"crn_c": -1.0, "bbtcoa_c": -1.0, "crncoa_c": 1.0, "gbbtn_c": 1.0}, "objective_coefficient": 0.0, "variable_kind": "continuous", "id": "CRNBTCT", "gene_reaction_rule": "b0038"}, {"subsystem": "Oxidative Phosphorylation", "name": "Carnitine-CoA Ligase", "upper_bound": 1000.0, "lower_bound": 0.0, "notes": {}, "metabolites": {"crn_c": -1.0, "crncoa_c": 1.0, "atp_c": -1.0, "coa_c": -1.0, "adp_c": 1.0, "pi_c": 1.0}, "objective_coefficient": 0.0, "variable_kind": "continuous", "id": "CRNCAL2", "gene_reaction_rule": "b0037"}, {"subsystem": "Oxidative Phosphorylation", "name": "carnitine-CoA racemase", "upper_bound": 1000.0, "lower_bound": -1000.0, "notes": {}, "metabolites": {"crnDcoa_c": 1.0, "crncoa_c": -1.0}, "objective_coefficient": 0.0, "variable_kind": "continuous", "id": "CRNCAR", "gene_reaction_rule": "b0036"}, {"subsystem": "Oxidative Phosphorylation", "name": "crotonobetainyl-CoA: carnitine CoA transferase", "upper_bound": 1000.0, "lower_bound": -1000.0, "notes": {}, "metabolites": {"crn_c": -1.0, "ctbtcoa_c": -1.0, "crncoa_c": 1.0, "ctbt_c": 1.0}, "objective_coefficient": 0.0, "variable_kind": "continuous", "id": "CRNCBCT", "gene_reaction_rule": "b0038"}, {"subsystem": "Oxidative Phosphorylation", "name": "Carnityl-CoA dehydratse", "upper_bound": 1000.0, "lower_bound": -1000.0, "notes": {}, "metabolites": {"ctbtcoa_c": 1.0, "h2o_c": 1.0, "crncoa_c": -1.0}, "objective_coefficient": 0.0, "variable_kind": "continuous", "id": "CRNCDH", "gene_reaction_rule": "b0036"}, {"subsystem": "Oxidative Phosphorylation", "name": "D-Carnitine-CoA Ligase", "upper_bound": 1000.0, "lower_bound": 0.0, "notes": {}, "metabolites": {"atp_c": -1.0, "crnDcoa_c": 1.0, "coa_c": -1.0, "adp_c": 1.0, "pi_c": 1.0, "crn__D_c": -1.0}, "objective_coefficient": 0.0, "variable_kind": "continuous", "id": "CRNDCAL2", "gene_reaction_rule": "b0037"}, {"subsystem": "Transport, Inner Membrane", "name": "D-carnitine transport via ABC system (periplasm)", "upper_bound": 1000.0, "lower_bound": 0.0, "notes": {}, "metabolites": {"h2o_c": -1.0, "atp_c": -1.0, "crn__D_p": -1.0, "h_c": 1.0, "adp_c": 1.0, "pi_c": 1.0, "crn__D_c": 1.0}, "objective_coefficient": 0.0, "variable_kind": "continuous", "id": "CRNDabcpp", "gene_reaction_rule": "(b2677 and b2678 and b2679)"}, {"subsystem": "Transport, Inner Membrane", "name": "D-carnitine outward transport (H+ antiport)", "upper_bound": 1000.0, "lower_bound": -1000.0, "notes": {}, "metabolites": {"h_p": -1.0, "crn__D_c": 1.0, "crn__D_p": -1.0, "h_c": 1.0}, "objective_coefficient": 0.0, "variable_kind": "continuous", "id": "CRNDt2rpp", "gene_reaction_rule": "b4111"}, {"subsystem": "Transport, Outer Membrane Porin", "name": "D-carnitine transport via diffusion (extracellular to periplasm)", "upper_bound": 1000.0, "lower_bound": -1000.0, "notes": {}, "metabolites": {"crn__D_e": -1.0, "crn__D_p": 1.0}, "objective_coefficient": 0.0, "variable_kind": "continuous", "id": "CRNDtex", "gene_reaction_rule": "(b1377 or b2215 or b0929 or b0241)"}, {"subsystem": "Transport, Inner Membrane", "name": "L-carnitine transport via ABC system (periplasm)", "upper_bound": 1000.0, "lower_bound": 0.0, "notes": {}, "metabolites": {"crn_c": 1.0, "h2o_c": -1.0, "atp_c": -1.0, "crn_p": -1.0, "h_c": 1.0, "adp_c": 1.0, "pi_c": 1.0}, "objective_coefficient": 0.0, "variable_kind": "continuous", "id": "CRNabcpp", "gene_reaction_rule": "(b2677 and b2678 and b2679)"}, {"subsystem": "Transport, Inner Membrane", "name": "L-carnitine outward transport (H+ antiport)", "upper_bound": 1000.0, "lower_bound": -1000.0, "notes": {}, "metabolites": {"crn_c": 1.0, "crn_p": -1.0, "h_c": 1.0, "h_p": -1.0}, "objective_coefficient": 0.0, "variable_kind": "continuous", "id": "CRNt2rpp", "gene_reaction_rule": "b4111"}, {"subsystem": "Transport, Inner Membrane", "name": "Carnitine/butyrobetaine antiporter (periplasm)", "upper_bound": 1000.0, "lower_bound": 0.0, "notes": {}, "metabolites": {"crn_c": 1.0, "crn_p": -1.0, "gbbtn_c": -1.0, "gbbtn_p": 1.0}, "objective_coefficient": 0.0, "variable_kind": "continuous", "id": "CRNt7pp", "gene_reaction_rule": "b0040"}, {"subsystem": "Transport, Inner Membrane", "name": "L-carnitine/D-carnitine antiporter (periplasm)", "upper_bound": 1000.0, "lower_bound": 0.0, "notes": {}, "metabolites": {"crn_c": 1.0, "crn_p": -1.0, "crn__D_c": -1.0, "crn__D_p": 1.0}, "objective_coefficient": 0.0, "variable_kind": "continuous", "id": "CRNt8pp", "gene_reaction_rule": "b0040"}, {"subsystem": "Transport, Outer Membrane Porin", "name": "L-carnitine transport via diffusion (extracellular to periplasm)", "upper_bound": 1000.0, "lower_bound": -1000.0, "notes": {}, "metabolites": {"crn_p": 1.0, "crn_e": -1.0}, "objective_coefficient": 0.0, "variable_kind": "continuous", "id": "CRNtex", "gene_reaction_rule": "(b0241 or b0929 or b1377 or b2215)"}, {"subsystem": "Citric Acid Cycle", "name": "citrate synthase", "upper_bound": 1000.0, "lower_bound": 0.0, "notes": {}, "metabolites": {"h2o_c": -1.0, "oaa_c": -1.0, "cit_c": 1.0, "coa_c": 1.0, "h_c": 1.0, "accoa_c": -1.0}, "objective_coefficient": 0.0, "variable_kind": "continuous", "id": "CS", "gene_reaction_rule": "b0720"}, {"subsystem": "Nucleotide Salvage Pathway", "name": "Cytosine deaminase", "upper_bound": 1000.0, "lower_bound": 0.0, "notes": {}, "metabolites": {"ura_c": 1.0, "h2o_c": -1.0, "csn_c": -1.0, "h_c": -1.0, "nh4_c": 1.0}, "objective_coefficient": 0.0, "variable_kind": "continuous", "id": "CSND", "gene_reaction_rule": "b0337"}, {"subsystem": "Transport, Inner Membrane", "name": "cytosine transport in via proton symport (periplasm)", "upper_bound": 1000.0, "lower_bound": 0.0, "notes": {}, "metabolites": {"csn_p": -1.0, "csn_c": 1.0, "h_c": 1.0, "h_p": -1.0}, "objective_coefficient": 0.0, "variable_kind": "continuous", "id": "CSNt2pp", "gene_reaction_rule": "b0336"}, {"subsystem": "Transport, Outer Membrane Porin", "name": "cytosine transport via diffusion (extracellular to periplasm)", "upper_bound": 1000.0, "lower_bound": -1000.0, "notes": {}, "metabolites": {"csn_p": 1.0, "csn_e": -1.0}, "objective_coefficient": 0.0, "variable_kind": "continuous", "id": "CSNtex", "gene_reaction_rule": "(b0241 or b0929 or b1377 or b2215)"}, {"subsystem": "Oxidative Phosphorylation", "name": "Crotonobetaine-CoA Ligase", "upper_bound": 1000.0, "lower_bound": 0.0, "notes": {}, "metabolites": {"atp_c": -1.0, "coa_c": -1.0, "adp_c": 1.0, "ctbtcoa_c": 1.0, "pi_c": 1.0, "ctbt_c": -1.0}, "objective_coefficient": 0.0, "variable_kind": "continuous", "id": "CTBTCAL2", "gene_reaction_rule": "b0037"}, {"subsystem": "Transport, Inner Membrane", "name": "crotonobetaine transport via ABC system (periplasm)", "upper_bound": 1000.0, "lower_bound": 0.0, "notes": {}, "metabolites": {"h2o_c": -1.0, "atp_c": -1.0, "ctbt_p": -1.0, "h_c": 1.0, "adp_c": 1.0, "pi_c": 1.0, "ctbt_c": 1.0}, "objective_coefficient": 0.0, "variable_kind": "continuous", "id": "CTBTabcpp", "gene_reaction_rule": "(b2677 and b2678 and b2679)"}, {"subsystem": "Transport, Inner Membrane", "name": "cronobetaine outward transport (H+ antiport)", "upper_bound": 1000.0, "lower_bound": -1000.0, "notes": {}, "metabolites": {"ctbt_p": -1.0, "h_c": 1.0, "h_p": -1.0, "ctbt_c": 1.0}, "objective_coefficient": 0.0, "variable_kind": "continuous", "id": "CTBTt2rpp", "gene_reaction_rule": "b4111"}, {"subsystem": "Membrane Lipid Metabolism", "name": "3-cis-2-trans-enoyl-CoA isomerase", "upper_bound": 1000.0, "lower_bound": -1000.0, "notes": {}, "metabolites": {"tdecoa_c": -1.0, "td2coa_c": 1.0}, "objective_coefficient": 0.0, "variable_kind": "continuous", "id": "CTECOAI6", "gene_reaction_rule": "b3846"}, {"subsystem": "Membrane Lipid Metabolism", "name": "3-cis-2-trans-enoyl-CoA isomerase", "upper_bound": 1000.0, "lower_bound": -1000.0, "notes": {}, "metabolites": {"hdcoa_c": -1.0, "hdd2coa_c": 1.0}, "objective_coefficient": 0.0, "variable_kind": "continuous", "id": "CTECOAI7", "gene_reaction_rule": "b3846"}, {"subsystem": "Membrane Lipid Metabolism", "name": "3-cis-2-trans-enoyl-CoA isomerase", "upper_bound": 1000.0, "lower_bound": -1000.0, "notes": {}, "metabolites": {"od2coa_c": 1.0, "odecoa_c": -1.0}, "objective_coefficient": 0.0, "variable_kind": "continuous", "id": "CTECOAI8", "gene_reaction_rule": "b3846"}, {"subsystem": "Purine and Pyrimidine Biosynthesis", "name": "CTP synthase (glutamine)", "upper_bound": 1000.0, "lower_bound": 0.0, "notes": {}, "metabolites": {"utp_c": -1.0, "atp_c": -1.0, "glu__L_c": 1.0, "h2o_c": -1.0, "h_c": 2.0, "adp_c": 1.0, "ctp_c": 1.0, "pi_c": 1.0, "gln__L_c": -1.0}, "objective_coefficient": 0.0, "variable_kind": "continuous", "id": "CTPS2", "gene_reaction_rule": "b2780"}, {"subsystem": "Inorganic Ion Transport and Metabolism", "name": "Cuprous Oxidase (Cu+1)", "upper_bound": 1000.0, "lower_bound": 0.0, "notes": {}, "metabolites": {"h2o_p": 2.0, "cu2_p": 4.0, "o2_p": -1.0, "h_p": -4.0, "cu_p": -4.0}, "objective_coefficient": 0.0, "variable_kind": "continuous", "id": "CU1Opp", "gene_reaction_rule": "b0123"}, {"subsystem": "Inorganic Ion Transport and Metabolism", "name": "Copper (Cu +1) ABC transporter (periplasm)", "upper_bound": 1000.0, "lower_bound": 0.0, "notes": {}, "metabolites": {"h2o_c": -1.0, "cu_c": -1.0, "atp_c": -1.0, "h_c": 1.0, "adp_c": 1.0, "pi_c": 1.0, "cu_p": 1.0}, "objective_coefficient": 0.0, "variable_kind": "continuous", "id": "CU1abcpp", "gene_reaction_rule": "b0484"}, {"subsystem": "Inorganic Ion Transport and Metabolism", "name": "Copper (Cu+2) ABC transporter (periplasm)", "upper_bound": 1000.0, "lower_bound": 0.0, "notes": {}, "metabolites": {"cu2_c": -1.0, "h2o_c": -1.0, "atp_c": -1.0, "cu2_p": 1.0, "h_c": 1.0, "adp_c": 1.0, "pi_c": 1.0}, "objective_coefficient": 0.0, "variable_kind": "continuous", "id": "CU2abcpp", "gene_reaction_rule": "b3469"}, {"subsystem": "Transport, Outer Membrane Porin", "name": "copper (Cu+2) transport via diffusion (extracellular to periplasm)", "upper_bound": 1000.0, "lower_bound": -1000.0, "notes": {}, "metabolites": {"cu2_p": 1.0, "cu2_e": -1.0}, "objective_coefficient": 0.0, "variable_kind": "continuous", "id": "CU2tex", "gene_reaction_rule": "(b2215 or b0241 or b0929 or b1377)"}, {"subsystem": "Inorganic Ion Transport and Metabolism", "name": "copper transport in via permease (no H+)", "upper_bound": 1000.0, "lower_bound": 0.0, "notes": {}, "metabolites": {"cu2_c": 1.0, "cu2_p": -1.0}, "objective_coefficient": 0.0, "variable_kind": "continuous", "id": "CU2tpp", "gene_reaction_rule": "b3040"}, {"subsystem": "Transport, Outer Membrane", "name": "copper transport out via proton antiport", "upper_bound": 1000.0, "lower_bound": 0.0, "notes": {}, "metabolites": {"cu_e": 1.0, "h_e": -1.0, "h_c": 1.0, "cu_c": -1.0}, "objective_coefficient": 0.0, "variable_kind": "continuous", "id": "CUt3", "gene_reaction_rule": "(b0572 and b0573 and b0574 and b0575)"}, {"subsystem": "Transport, Outer Membrane Porin", "name": "copper (Cu+1) transport via diffusion (extracellular to periplasm)", "upper_bound": 1000.0, "lower_bound": -1000.0, "notes": {}, "metabolites": {"cu_e": -1.0, "cu_p": 1.0}, "objective_coefficient": 0.0, "variable_kind": "continuous", "id": "CUtex", "gene_reaction_rule": "(b0241 or b0929 or b1377 or b2215)"}, {"subsystem": "Unassigned", "name": "Cyanide sulfurtransferase", "upper_bound": 1000.0, "lower_bound": 0.0, "notes": {}, "metabolites": {"cyan_c": -1.0, "so3_c": 1.0, "tsul_c": -1.0, "h_c": 1.0, "tcynt_c": 1.0}, "objective_coefficient": 0.0, "variable_kind": "continuous", "id": "CYANST", "gene_reaction_rule": "b3425"}, {"subsystem": "Inorganic Ion Transport and Metabolism", "name": "Cyanide sulfurtransferase (periplasmic)", "upper_bound": 1000.0, "lower_bound": 0.0, "notes": {}, "metabolites": {"so3_p": 1.0, "tcynt_p": 1.0, "h_p": 1.0, "cyan_p": -1.0, "tsul_p": -1.0}, "objective_coefficient": 0.0, "variable_kind": "continuous", "id": "CYANSTpp", "gene_reaction_rule": "b1308"}, {"subsystem": "Transport, Outer Membrane Porin", "name": "Cyanide transport via diffusion (extracellular to periplasm)", "upper_bound": 1000.0, "lower_bound": -1000.0, "notes": {}, "metabolites": {"cyan_e": -1.0, "cyan_p": 1.0}, "objective_coefficient": 0.0, "variable_kind": "continuous", "id": "CYANtex", "gene_reaction_rule": "(b0241 or b0929 or b1377 or b2215)"}, {"subsystem": "Nitrogen Metabolism", "name": "Cyanate aminohydrolase", "upper_bound": 1000.0, "lower_bound": 0.0, "notes": {}, "metabolites": {"hco3_c": -1.0, "cynt_c": -1.0, "co2_c": 2.0, "h_c": -3.0, "nh4_c": 1.0}, "objective_coefficient": 0.0, "variable_kind": "continuous", "id": "CYNTAH", "gene_reaction_rule": "b0340"}, {"subsystem": "Transport, Inner Membrane", "name": "Cyanate transport via proton symport (periplasm)", "upper_bound": 1000.0, "lower_bound": 0.0, "notes": {}, "metabolites": {"cynt_p": -1.0, "cynt_c": 1.0, "h_c": 1.0, "h_p": -1.0}, "objective_coefficient": 0.0, "variable_kind": "continuous", "id": "CYNTt2pp", "gene_reaction_rule": "b0341"}, {"subsystem": "Transport, Outer Membrane Porin", "name": "Cyanate transport via diffusion (extracellular to periplasm)", "upper_bound": 1000.0, "lower_bound": -1000.0, "notes": {}, "metabolites": {"cynt_p": 1.0, "cynt_e": -1.0}, "objective_coefficient": 0.0, "variable_kind": "continuous", "id": "CYNTtex", "gene_reaction_rule": "(b0241 or b0929 or b1377 or b2215)"}, {"subsystem": "Cysteine Metabolism", "name": "D-cysteine desulfhydrase", "upper_bound": 1000.0, "lower_bound": 0.0, "notes": {}, "metabolites": {"h2o_c": -1.0, "pyr_c": 1.0, "nh4_c": 1.0, "h2s_c": 1.0, "cys__D_c": -1.0}, "objective_coefficient": 0.0, "variable_kind": "continuous", "id": "CYSDDS", "gene_reaction_rule": "b1919"}, {"subsystem": "Cysteine Metabolism", "name": "Cysteine Desulfhydrase", "upper_bound": 1000.0, "lower_bound": 0.0, "notes": {}, "metabolites": {"cys__L_c": -1.0, "pyr_c": 1.0, "nh4_c": 1.0, "h2s_c": 1.0, "h2o_c": -1.0}, "objective_coefficient": 0.0, "variable_kind": "continuous", "id": "CYSDS", "gene_reaction_rule": "(b3708 or b3008)"}, {"subsystem": "Transport, Inner Membrane", "name": "D-cysteine uptake via ABC system (periplasm)", "upper_bound": 1000.0, "lower_bound": 0.0, "notes": {}, "metabolites": {"h2o_c": -1.0, "atp_c": -1.0, "cys__D_p": -1.0, "h_c": 1.0, "adp_c": 1.0, "cys__D_c": 1.0, "pi_c": 1.0}, "objective_coefficient": 0.0, "variable_kind": "continuous", "id": "CYSDabcpp", "gene_reaction_rule": ""}, {"subsystem": "Transport, Outer Membrane Porin", "name": "D-cysteine transport via diffusion (extracellular to periplasm)", "upper_bound": 1000.0, "lower_bound": -1000.0, "notes": {}, "metabolites": {"cys__D_p": 1.0, "cys__D_e": -1.0}, "objective_coefficient": 0.0, "variable_kind": "continuous", "id": "CYSDtex", "gene_reaction_rule": "(b0241 or b0929 or b1377 or b2215)"}, {"subsystem": "Cysteine Metabolism", "name": "cysteine synthase", "upper_bound": 1000.0, "lower_bound": 0.0, "notes": {}, "metabolites": {"cys__L_c": 1.0, "ac_c": 1.0, "acser_c": -1.0, "h_c": 1.0, "h2s_c": -1.0}, "objective_coefficient": 0.0, "variable_kind": "continuous", "id": "CYSS", "gene_reaction_rule": "(b2414 or b2421)"}, {"subsystem": "Cysteine Metabolism", "name": "L-cysteine sulfinic acid desulfurase", "upper_bound": 1000.0, "lower_bound": 0.0, "notes": {}, "metabolites": {"so2_c": 1.0, "ala__L_c": 1.0, "h_c": -2.0, "3sala_c": -1.0}, "objective_coefficient": 0.0, "variable_kind": "continuous", "id": "CYSSADS", "gene_reaction_rule": "b2810"}, {"subsystem": "Methionine Metabolism", "name": "cystathionine b-lyase", "upper_bound": 1000.0, "lower_bound": 0.0, "notes": {}, "metabolites": {"hcys__L_c": 1.0, "h2o_c": -1.0, "pyr_c": 1.0, "nh4_c": 1.0, "cyst__L_c": -1.0}, "objective_coefficient": 0.0, "variable_kind": "continuous", "id": "CYSTL", "gene_reaction_rule": "(b1622 or b3008)"}, {"subsystem": "tRNA Charging", "name": "Cysteinyl-tRNA synthetase", "upper_bound": 1000.0, "lower_bound": 0.0, "notes": {}, "metabolites": {"cystrna_c": 1.0, "atp_c": -1.0, "cys__L_c": -1.0, "ppi_c": 1.0, "amp_c": 1.0, "trnacys_c": -1.0}, "objective_coefficient": 0.0, "variable_kind": "continuous", "id": "CYSTRS", "gene_reaction_rule": "b0526"}, {"subsystem": "Transport, Inner Membrane", "name": "L-cysteine export via ABC system (cytoplasm to periplasm)", "upper_bound": 1000.0, "lower_bound": 0.0, "notes": {}, "metabolites": {"cys__L_c": -1.0, "h2o_c": -1.0, "atp_c": -1.0, "cys__L_p": 1.0, "h_c": 1.0, "adp_c": 1.0, "pi_c": 1.0}, "objective_coefficient": 0.0, "variable_kind": "continuous", "id": "CYSabc2pp", "gene_reaction_rule": "(b0886 and b0887)"}, {"subsystem": "Transport, Inner Membrane", "name": "L-cysteine uptake via ABC system (periplasm)", "upper_bound": 1000.0, "lower_bound": 0.0, "notes": {}, "metabolites": {"cys__L_c": 1.0, "h2o_c": -1.0, "atp_c": -1.0, "cys__L_p": -1.0, "h_c": 1.0, "adp_c": 1.0, "pi_c": 1.0}, "objective_coefficient": 0.0, "variable_kind": "continuous", "id": "CYSabcpp", "gene_reaction_rule": ""}, {"subsystem": "Transport, Outer Membrane Porin", "name": "L-cysteine transport via diffusion (extracellular to periplasm)", "upper_bound": 1000.0, "lower_bound": -1000.0, "notes": {}, "metabolites": {"cys__L_p": 1.0, "cys__L_e": -1.0}, "objective_coefficient": 0.0, "variable_kind": "continuous", "id": "CYStex", "gene_reaction_rule": "(b0241 or b0929 or b1377 or b2215)"}, {"subsystem": "Transport, Inner Membrane", "name": "L-cysteine export via facilitated transport", "upper_bound": 1000.0, "lower_bound": 0.0, "notes": {}, "metabolites": {"cys__L_c": -1.0, "cys__L_p": 1.0}, "objective_coefficient": 0.0, "variable_kind": "continuous", "id": "CYStpp", "gene_reaction_rule": "(b2578 or b1533)"}, {"subsystem": "Oxidative Phosphorylation", "name": "cytochrome oxidase bd (menaquinol-8: 2 protons) (periplasm)", "upper_bound": 1000.0, "lower_bound": 0.0, "notes": {}, "metabolites": {"o2_c": -0.5, "h2o_c": 1.0, "mqn8_c": 1.0, "h_p": 2.0, "h_c": -2.0, "mql8_c": -1.0}, "objective_coefficient": 0.0, "variable_kind": "continuous", "id": "CYTBD2pp", "gene_reaction_rule": "(b0978 and b0979)"}, {"subsystem": "Oxidative Phosphorylation", "name": "cytochrome oxidase bd (ubiquinol-8: 2 protons) (periplasm)", "upper_bound": 1000.0, "lower_bound": 0.0, "notes": {}, "metabolites": {"o2_c": -0.5, "h2o_c": 1.0, "h_p": 2.0, "q8h2_c": -1.0, "h_c": -2.0, "q8_c": 1.0}, "objective_coefficient": 0.0, "variable_kind": "continuous", "id": "CYTBDpp", "gene_reaction_rule": "((b0978 and b0979) or (b0733 and b0734))"}, {"subsystem": "Oxidative Phosphorylation", "name": "cytochrome oxidase bo3 (ubiquinol-8: 4 protons) (periplasm)", "upper_bound": 1000.0, "lower_bound": 0.0, "notes": {}, "metabolites": {"o2_c": -0.5, "h2o_c": 1.0, "h_p": 4.0, "q8h2_c": -1.0, "h_c": -4.0, "q8_c": 1.0}, "objective_coefficient": 0.0, "variable_kind": "continuous", "id": "CYTBO3_4pp", "gene_reaction_rule": "(b0429 and b0430 and b0431 and b0432)"}, {"subsystem": "Nucleotide Salvage Pathway", "name": "cytidine deaminase", "upper_bound": 1000.0, "lower_bound": 0.0, "notes": {}, "metabolites": {"cytd_c": -1.0, "uri_c": 1.0, "h2o_c": -1.0, "h_c": -1.0, "nh4_c": 1.0}, "objective_coefficient": 0.0, "variable_kind": "continuous", "id": "CYTD", "gene_reaction_rule": "b2143"}, {"subsystem": "Alternate Carbon Metabolism", "name": "Cytidine hydrolase", "upper_bound": 1000.0, "lower_bound": 0.0, "notes": {}, "metabolites": {"cytd_c": -1.0, "h2o_c": -1.0, "csn_c": 1.0, "rib__D_c": 1.0}, "objective_coefficient": 0.0, "variable_kind": "continuous", "id": "CYTDH", "gene_reaction_rule": "(b2162 or b0651 or b0030)"}, {"subsystem": "Nucleotide Salvage Pathway", "name": "cytidine kinase (GTP)", "upper_bound": 1000.0, "lower_bound": 0.0, "notes": {}, "metabolites": {"cytd_c": -1.0, "gdp_c": 1.0, "gtp_c": -1.0, "h_c": 1.0, "cmp_c": 1.0}, "objective_coefficient": 0.0, "variable_kind": "continuous", "id": "CYTDK2", "gene_reaction_rule": "b2066"}, {"subsystem": "Transport, Inner Membrane", "name": "cytidine transport in via proton symport (periplasm)", "upper_bound": 1000.0, "lower_bound": 0.0, "notes": {}, "metabolites": {"cytd_c": 1.0, "cytd_p": -1.0, "h_c": 1.0, "h_p": -1.0}, "objective_coefficient": 0.0, "variable_kind": "continuous", "id": "CYTDt2pp", "gene_reaction_rule": "(b2393 or b2964)"}, {"subsystem": "Transport, Inner Membrane", "name": "cytidine transport in via proton symport, reversible (periplasm)", "upper_bound": 1000.0, "lower_bound": -1000.0, "notes": {}, "metabolites": {"cytd_c": 1.0, "cytd_p": -1.0, "h_c": 1.0, "h_p": -1.0}, "objective_coefficient": 0.0, "variable_kind": "continuous", "id": "CYTDt2rpp", "gene_reaction_rule": "b2406"}, {"subsystem": "Transport, Outer Membrane Porin", "name": "cytidine transport via diffusion (extracellular to periplasm)", "upper_bound": 1000.0, "lower_bound": -1000.0, "notes": {}, "metabolites": {"cytd_p": 1.0, "cytd_e": -1.0}, "objective_coefficient": 0.0, "variable_kind": "continuous", "id": "CYTDtex", "gene_reaction_rule": "(b0241 or b0929 or b1377 or b2215)"}, {"subsystem": "Nucleotide Salvage Pathway", "name": "cytidylate kinase (CMP)", "upper_bound": 1000.0, "lower_bound": -1000.0, "notes": {}, "metabolites": {"cdp_c": 1.0, "adp_c": 1.0, "atp_c": -1.0, "cmp_c": -1.0}, "objective_coefficient": 0.0, "variable_kind": "continuous", "id": "CYTK1", "gene_reaction_rule": "b0910"}, {"subsystem": "Nucleotide Salvage Pathway", "name": "cytidylate kinase (dCMP)", "upper_bound": 1000.0, "lower_bound": -1000.0, "notes": {}, "metabolites": {"dcmp_c": -1.0, "adp_c": 1.0, "atp_c": -1.0, "dcdp_c": 1.0}, "objective_coefficient": 0.0, "variable_kind": "continuous", "id": "CYTK2", "gene_reaction_rule": "b0910"}, {"subsystem": "Transport, Inner Membrane", "name": "D-lactate transport via proton symport (periplasm)", "upper_bound": 1000.0, "lower_bound": -1000.0, "notes": {}, "metabolites": {"lac__D_c": 1.0, "h_c": 1.0, "h_p": -1.0, "lac__D_p": -1.0}, "objective_coefficient": 0.0, "variable_kind": "continuous", "id": "D__LACt2pp", "gene_reaction_rule": "(b3603 or b2975)"}, {"subsystem": "Transport, Outer Membrane Porin", "name": "D-lactate transport via diffusion (extracellular to periplasm)", "upper_bound": 1000.0, "lower_bound": -1000.0, "notes": {}, "metabolites": {"lac__D_e": -1.0, "lac__D_p": 1.0}, "objective_coefficient": 0.0, "variable_kind": "continuous", "id": "D__LACtex", "gene_reaction_rule": "(b0241 or b0929 or b1377 or b2215)"}, {"subsystem": "Alanine and Aspartate Metabolism", "name": "D-Amino acid dehydrogenase", "upper_bound": 1000.0, "lower_bound": 0.0, "notes": {}, "metabolites": {"h2o_c": -1.0, "pyr_c": 1.0, "fadh2_c": 1.0, "ala__D_c": -1.0, "nh4_c": 1.0, "fad_c": -1.0}, "objective_coefficient": 0.0, "variable_kind": "continuous", "id": "DAAD", "gene_reaction_rule": "b1189"}, {"subsystem": "Nucleotide Salvage Pathway", "name": "Deoxyadenosine deaminase", "upper_bound": 1000.0, "lower_bound": 0.0, "notes": {}, "metabolites": {"din_c": 1.0, "h2o_c": -1.0, "dad__2_c": -1.0, "h_c": -1.0, "nh4_c": 1.0}, "objective_coefficient": 0.0, "variable_kind": "continuous", "id": "DADA", "gene_reaction_rule": "b1623"}, {"subsystem": "Nucleotide Salvage Pathway", "name": "deoxyadenylate kinase", "upper_bound": 1000.0, "lower_bound": -1000.0, "notes": {}, "metabolites": {"dadp_c": 1.0, "damp_c": -1.0, "atp_c": -1.0, "adp_c": 1.0}, "objective_coefficient": 0.0, "variable_kind": "continuous", "id": "DADK", "gene_reaction_rule": "b0474"}, {"subsystem": "Transport, Inner Membrane", "name": "deoxyadenosine transport in via proton symport (periplasm)", "upper_bound": 1000.0, "lower_bound": 0.0, "notes": {}, "metabolites": {"dad__2_p": -1.0, "dad__2_c": 1.0, "h_c": 1.0, "h_p": -1.0}, "objective_coefficient": 0.0, "variable_kind": "continuous", "id": "DADNt2pp", "gene_reaction_rule": "(b2964 or b2393)"}, {"subsystem": "Transport, Outer Membrane", "name": "deoxyadenosine transport via diffusion (extracellular to periplasm)", "upper_bound": 1000.0, "lower_bound": -1000.0, "notes": {}, "metabolites": {"dad__2_p": 1.0, "dad__2_e": -1.0}, "objective_coefficient": 0.0, "variable_kind": "continuous", "id": "DADNtex", "gene_reaction_rule": "b0411"}, {"subsystem": "Glycerophospholipid Metabolism", "name": "diacylglycerol kinase (n-C12:0)", "upper_bound": 1000.0, "lower_bound": 0.0, "notes": {}, "metabolites": {"12dgr120_c": -1.0, "atp_c": -1.0, "pa120_c": 1.0, "adp_c": 1.0, "h_c": 1.0}, "objective_coefficient": 0.0, "variable_kind": "continuous", "id": "DAGK120", "gene_reaction_rule": "b4042"}, {"subsystem": "Glycerophospholipid Metabolism", "name": "diacylglycerol kinase (n-C14:0)", "upper_bound": 1000.0, "lower_bound": 0.0, "notes": {}, "metabolites": {"pa140_c": 1.0, "12dgr140_c": -1.0, "h_c": 1.0, "atp_c": -1.0, "adp_c": 1.0}, "objective_coefficient": 0.0, "variable_kind": "continuous", "id": "DAGK140", "gene_reaction_rule": "b4042"}, {"subsystem": "Glycerophospholipid Metabolism", "name": "diacylglycerol kinase (n-C14:1)", "upper_bound": 1000.0, "lower_bound": 0.0, "notes": {}, "metabolites": {"pa141_c": 1.0, "12dgr141_c": -1.0, "h_c": 1.0, "adp_c": 1.0, "atp_c": -1.0}, "objective_coefficient": 0.0, "variable_kind": "continuous", "id": "DAGK141", "gene_reaction_rule": "b4042"}, {"subsystem": "Glycerophospholipid Metabolism", "name": "diacylglycerol kinase (n-C16:0)", "upper_bound": 1000.0, "lower_bound": 0.0, "notes": {}, "metabolites": {"pa160_c": 1.0, "12dgr160_c": -1.0, "h_c": 1.0, "adp_c": 1.0, "atp_c": -1.0}, "objective_coefficient": 0.0, "variable_kind": "continuous", "id": "DAGK160", "gene_reaction_rule": "b4042"}, {"subsystem": "Glycerophospholipid Metabolism", "name": "diacylglycerol kinase (n-C16:1)", "upper_bound": 1000.0, "lower_bound": 0.0, "notes": {}, "metabolites": {"pa161_c": 1.0, "12dgr161_c": -1.0, "atp_c": -1.0, "adp_c": 1.0, "h_c": 1.0}, "objective_coefficient": 0.0, "variable_kind": "continuous", "id": "DAGK161", "gene_reaction_rule": "b4042"}, {"subsystem": "Glycerophospholipid Metabolism", "name": "diacylglycerol kinase (n-C18:0)", "upper_bound": 1000.0, "lower_bound": 0.0, "notes": {}, "metabolites": {"12dgr180_c": -1.0, "atp_c": -1.0, "h_c": 1.0, "adp_c": 1.0, "pa180_c": 1.0}, "objective_coefficient": 0.0, "variable_kind": "continuous", "id": "DAGK180", "gene_reaction_rule": "b4042"}, {"subsystem": "Glycerophospholipid Metabolism", "name": "diacylglycerol kinase (n-C18:1)", "upper_bound": 1000.0, "lower_bound": 0.0, "notes": {}, "metabolites": {"12dgr181_c": -1.0, "pa181_c": 1.0, "h_c": 1.0, "atp_c": -1.0, "adp_c": 1.0}, "objective_coefficient": 0.0, "variable_kind": "continuous", "id": "DAGK181", "gene_reaction_rule": "b4042"}, {"subsystem": "Transport, Inner Membrane", "name": "D-alanine transport in via proton symport (periplasm)", "upper_bound": 1000.0, "lower_bound": 0.0, "notes": {}, "metabolites": {"ala__D_c": 1.0, "h_c": 1.0, "h_p": -1.0, "ala__D_p": -1.0}, "objective_coefficient": 0.0, "variable_kind": "continuous", "id": "DALAt2pp", "gene_reaction_rule": "b4208"}, {"subsystem": "Transport, Outer Membrane Porin", "name": "D-Alanine transport via diffusion (extracellular to periplasm)", "upper_bound": 1000.0, "lower_bound": -1000.0, "notes": {}, "metabolites": {"ala__D_e": -1.0, "ala__D_p": 1.0}, "objective_coefficient": 0.0, "variable_kind": "continuous", "id": "DALAtex", "gene_reaction_rule": "(b0241 or b0929 or b1377 or b2215)"}, {"subsystem": "Transport, Outer Membrane Porin", "name": "dAMP transport via diffusion (extracellular to periplasm)", "upper_bound": 1000.0, "lower_bound": -1000.0, "notes": {}, "metabolites": {"damp_p": 1.0, "damp_e": -1.0}, "objective_coefficient": 0.0, "variable_kind": "continuous", "id": "DAMPtex", "gene_reaction_rule": "(b0241 or b0929 or b1377 or b2215)"}, {"subsystem": "Alternate Carbon Metabolism", "name": "2,3-diaminopropionate amonnia lyase", "upper_bound": 1000.0, "lower_bound": 0.0, "notes": {}, "metabolites": {"pyr_c": 1.0, "h2o_c": -1.0, "23dappa_c": -1.0, "nh4_c": 2.0}, "objective_coefficient": 0.0, "variable_kind": "continuous", "id": "DAPAL", "gene_reaction_rule": "b2871"}, {"subsystem": "Threonine and Lysine Metabolism", "name": "diaminopimelate decarboxylase", "upper_bound": 1000.0, "lower_bound": 0.0, "notes": {}, "metabolites": {"co2_c": 1.0, "lys__L_c": 1.0, "h_c": -1.0, "26dap__M_c": -1.0}, "objective_coefficient": 0.0, "variable_kind": "continuous", "id": "DAPDC", "gene_reaction_rule": "b2838"}, {"subsystem": "Threonine and Lysine Metabolism", "name": "diaminopimelate epimerase", "upper_bound": 1000.0, "lower_bound": -1000.0, "notes": {}, "metabolites": {"26dap__LL_c": -1.0, "26dap__M_c": 1.0}, "objective_coefficient": 0.0, "variable_kind": "continuous", "id": "DAPE", "gene_reaction_rule": "b3809"}, {"subsystem": "Transport, Inner Membrane", "name": "M-diaminopimelic acid ABC transport (periplasm)", "upper_bound": 1000.0, "lower_bound": 0.0, "notes": {}, "metabolites": {"h2o_c": -1.0, "atp_c": -1.0, "26dap__M_c": 1.0, "h_c": 1.0, "adp_c": 1.0, "pi_c": 1.0, "26dap__M_p": -1.0}, "objective_coefficient": 0.0, "variable_kind": "continuous", "id": "DAPabcpp", "gene_reaction_rule": ""}, {"subsystem": "Transport, Outer Membrane Porin", "name": "1,5-Diaminopentane transport via diffusion (extracellular to periplasm)", "upper_bound": 1000.0, "lower_bound": -1000.0, "notes": {}, "metabolites": {"15dap_p": 1.0, "15dap_e": -1.0}, "objective_coefficient": 0.0, "variable_kind": "continuous", "id": "DAPtex", "gene_reaction_rule": "(b0241 or b0929 or b1377 or b2215)"}, {"subsystem": "Glycerophospholipid Metabolism", "name": "CDP-diacylglycerol synthetase (n-C12:0)", "upper_bound": 1000.0, "lower_bound": 0.0, "notes": {}, "metabolites": {"ctp_c": -1.0, "cdpdddecg_c": 1.0, "ppi_c": 1.0, "pa120_c": -1.0, "h_c": -1.0}, "objective_coefficient": 0.0, "variable_kind": "continuous", "id": "DASYN120", "gene_reaction_rule": "b0175"}, {"subsystem": "Glycerophospholipid Metabolism", "name": "CDP-diacylglycerol synthetase (n-C14:0)", "upper_bound": 1000.0, "lower_bound": 0.0, "notes": {}, "metabolites": {"ctp_c": -1.0, "cdpdtdecg_c": 1.0, "ppi_c": 1.0, "pa140_c": -1.0, "h_c": -1.0}, "objective_coefficient": 0.0, "variable_kind": "continuous", "id": "DASYN140", "gene_reaction_rule": "b0175"}, {"subsystem": "Glycerophospholipid Metabolism", "name": "CDP-diacylglycerol synthetase (n-C14:1)", "upper_bound": 1000.0, "lower_bound": 0.0, "notes": {}, "metabolites": {"ctp_c": -1.0, "pa141_c": -1.0, "ppi_c": 1.0, "h_c": -1.0, "cdpdtdec7eg_c": 1.0}, "objective_coefficient": 0.0, "variable_kind": "continuous", "id": "DASYN141", "gene_reaction_rule": "b0175"}, {"subsystem": "Glycerophospholipid Metabolism", "name": "CDP-diacylglycerol synthetase (n-C16:0)", "upper_bound": 1000.0, "lower_bound": 0.0, "notes": {}, "metabolites": {"ctp_c": -1.0, "pa160_c": -1.0, "ppi_c": 1.0, "h_c": -1.0, "cdpdhdecg_c": 1.0}, "objective_coefficient": 0.0, "variable_kind": "continuous", "id": "DASYN160", "gene_reaction_rule": "b0175"}, {"subsystem": "Glycerophospholipid Metabolism", "name": "CDP-diacylglycerol synthetase (n-C16:1)", "upper_bound": 1000.0, "lower_bound": 0.0, "notes": {}, "metabolites": {"pa161_c": -1.0, "ctp_c": -1.0, "ppi_c": 1.0, "cdpdhdec9eg_c": 1.0, "h_c": -1.0}, "objective_coefficient": 0.0, "variable_kind": "continuous", "id": "DASYN161", "gene_reaction_rule": "b0175"}, {"subsystem": "Glycerophospholipid Metabolism", "name": "CDP-diacylglycerol synthetase (n-C18:0)", "upper_bound": 1000.0, "lower_bound": 0.0, "notes": {}, "metabolites": {"ctp_c": -1.0, "cdpdodecg_c": 1.0, "ppi_c": 1.0, "h_c": -1.0, "pa180_c": -1.0}, "objective_coefficient": 0.0, "variable_kind": "continuous", "id": "DASYN180", "gene_reaction_rule": "b0175"}, {"subsystem": "Glycerophospholipid Metabolism", "name": "CDP-diacylglycerol synthetase (n-C18:1)", "upper_bound": 1000.0, "lower_bound": 0.0, "notes": {}, "metabolites": {"ctp_c": -1.0, "pa181_c": -1.0, "ppi_c": 1.0, "h_c": -1.0, "cdpdodec11eg_c": 1.0}, "objective_coefficient": 0.0, "variable_kind": "continuous", "id": "DASYN181", "gene_reaction_rule": "b0175"}, {"subsystem": "Nucleotide Salvage Pathway", "name": "dATP amine hydrolysis (spontaneous)", "upper_bound": 1000.0, "lower_bound": 0.0, "notes": {}, "metabolites": {"datp_c": -1.0, "h2o_c": -1.0, "ditp_c": 1.0, "h_c": -1.0, "nh4_c": 1.0}, "objective_coefficient": 0.0, "variable_kind": "continuous", "id": "DATPHs", "gene_reaction_rule": "s0001"}, {"subsystem": "Cofactor and Prosthetic Group Biosynthesis", "name": "3,4-Dihydroxy-2-butanone-4-phosphate synthase", "upper_bound": 1000.0, "lower_bound": 0.0, "notes": {}, "metabolites": {"for_c": 1.0, "ru5p__D_c": -1.0, "db4p_c": 1.0, "h_c": 1.0}, "objective_coefficient": 0.0, "variable_kind": "continuous", "id": "DB4PS", "gene_reaction_rule": "b3041"}, {"subsystem": "Cofactor and Prosthetic Group Biosynthesis", "name": "dethiobiotin synthase", "upper_bound": 1000.0, "lower_bound": 0.0, "notes": {}, "metabolites": {"co2_c": -1.0, "dann_c": -1.0, "dtbt_c": 1.0, "h_c": 3.0, "adp_c": 1.0, "pi_c": 1.0, "atp_c": -1.0}, "objective_coefficient": 0.0, "variable_kind": "continuous", "id": "DBTS", "gene_reaction_rule": "b0778"}, {"subsystem": "Alternate Carbon Metabolism", "name": "diacetylchitobiose-6-phosphate hydrolase", "upper_bound": 1000.0, "lower_bound": 0.0, "notes": {}, "metabolites": {"acgam_c": 1.0, "h2o_c": -1.0, "chtbs6p_c": -1.0, "acgam6p_c": 1.0}, "objective_coefficient": 0.0, "variable_kind": "continuous", "id": "DC6PH", "gene_reaction_rule": "b1734"}, {"subsystem": "Transport, Outer Membrane Porin", "name": "Decanoate transport via diffusion (extracellular to periplasm)", "upper_bound": 1000.0, "lower_bound": -1000.0, "notes": {}, "metabolites": {"dca_e": -1.0, "dca_p": 1.0}, "objective_coefficient": 0.0, "variable_kind": "continuous", "id": "DCAtex", "gene_reaction_rule": "(b0241 or b0929 or b1377 or b2215)"}, {"subsystem": "Transport, Outer Membrane Porin", "name": "dCMP transport via diffusion (extracellular to periplasm)", "upper_bound": 1000.0, "lower_bound": -1000.0, "notes": {}, "metabolites": {"dcmp_p": 1.0, "dcmp_e": -1.0}, "objective_coefficient": 0.0, "variable_kind": "continuous", "id": "DCMPtex", "gene_reaction_rule": "(b0241 or b0929 or b1377 or b2215)"}, {"subsystem": "Nucleotide Salvage Pathway", "name": "dCTP deaminase", "upper_bound": 1000.0, "lower_bound": 0.0, "notes": {}, "metabolites": {"dutp_c": 1.0, "h2o_c": -1.0, "nh4_c": 1.0, "h_c": -1.0, "dctp_c": -1.0}, "objective_coefficient": 0.0, "variable_kind": "continuous", "id": "DCTPD", "gene_reaction_rule": "b2065"}, {"subsystem": "Nucleotide Salvage Pathway", "name": "deoxycytidine deaminase", "upper_bound": 1000.0, "lower_bound": 0.0, "notes": {}, "metabolites": {"dcyt_c": -1.0, "h2o_c": -1.0, "h_c": -1.0, "duri_c": 1.0, "nh4_c": 1.0}, "objective_coefficient": 0.0, "variable_kind": "continuous", "id": "DCYTD", "gene_reaction_rule": "b2143"}, {"subsystem": "Transport, Inner Membrane", "name": "deoxycytidine transport in via proton symport (periplasm)", "upper_bound": 1000.0, "lower_bound": 0.0, "notes": {}, "metabolites": {"dcyt_c": 1.0, "dcyt_p": -1.0, "h_c": 1.0, "h_p": -1.0}, "objective_coefficient": 0.0, "variable_kind": "continuous", "id": "DCYTt2pp", "gene_reaction_rule": "(b2393 or b2964)"}, {"subsystem": "Transport, Outer Membrane", "name": "deoxycytidine transport via diffusion (extracellular to periplasm)", "upper_bound": 1000.0, "lower_bound": -1000.0, "notes": {}, "metabolites": {"dcyt_p": 1.0, "dcyt_e": -1.0}, "objective_coefficient": 0.0, "variable_kind": "continuous", "id": "DCYTtex", "gene_reaction_rule": "b0411"}, {"subsystem": "Transport, Outer Membrane", "name": "Fatty acid (dodecanoate) transport via facilitated irreversible diffusion (extracellular to periplasm)", "upper_bound": 1000.0, "lower_bound": 0.0, "notes": {}, "metabolites": {"ddca_p": 1.0, "ddca_e": -1.0}, "objective_coefficient": 0.0, "variable_kind": "continuous", "id": "DDCAtexi", "gene_reaction_rule": "b2344"}, {"subsystem": "Alternate Carbon Metabolism", "name": "2-dehydro-3-deoxygalactonokinase", "upper_bound": 1000.0, "lower_bound": 0.0, "notes": {}, "metabolites": {"h_c": 1.0, "2dh3dgal6p_c": 1.0, "adp_c": 1.0, "atp_c": -1.0, "2dh3dgal_c": -1.0}, "objective_coefficient": 0.0, "variable_kind": "continuous", "id": "DDGALK", "gene_reaction_rule": "b3693"}, {"subsystem": "Transport, Inner Membrane", "name": "2-dehydro-3-deoxy-D-gluconate transport via proton symport, reversible (periplasm)", "upper_bound": 1000.0, "lower_bound": -1000.0, "notes": {}, "metabolites": {"2ddglcn_p": -1.0, "2ddglcn_c": 1.0, "h_c": 1.0, "h_p": -1.0}, "objective_coefficient": 0.0, "variable_kind": "continuous", "id": "DDGLCNt2rpp", "gene_reaction_rule": "b3909"}, {"subsystem": "Transport, Outer Membrane Porin", "name": "2-dehydro-3-deoxy-D-gluconate transport via diffusion (extracellular to periplasm)", "upper_bound": 1000.0, "lower_bound": -1000.0, "notes": {}, "metabolites": {"2ddglcn_p": 1.0, "2ddglcn_e": -1.0}, "objective_coefficient": 0.0, "variable_kind": "continuous", "id": "DDGLCNtex", "gene_reaction_rule": "(b0929 or b1377 or b2215 or b0241)"}, {"subsystem": "Alternate Carbon Metabolism", "name": "2-dehydro-3-deoxygluconokinase", "upper_bound": 1000.0, "lower_bound": 0.0, "notes": {}, "metabolites": {"adp_c": 1.0, "2ddglcn_c": -1.0, "2ddg6p_c": 1.0, "atp_c": -1.0, "h_c": 1.0}, "objective_coefficient": 0.0, "variable_kind": "continuous", "id": "DDGLK", "gene_reaction_rule": "b3526"}, {"subsystem": "Tyrosine, Tryptophan, and Phenylalanine Metabolism", "name": "3-deoxy-D-arabino-heptulosonate 7-phosphate synthetase", "upper_bound": 1000.0, "lower_bound": 0.0, "notes": {}, "metabolites": {"pep_c": -1.0, "e4p_c": -1.0, "pi_c": 1.0, "2dda7p_c": 1.0, "h2o_c": -1.0}, "objective_coefficient": 0.0, "variable_kind": "continuous", "id": "DDPA", "gene_reaction_rule": "(b2601 or b0754 or b1704)"}, {"subsystem": "Alternate Carbon Metabolism", "name": "2-dehydro-3-deoxy-6-phosphogalactonate aldolase", "upper_bound": 1000.0, "lower_bound": -1000.0, "notes": {}, "metabolites": {"2dh3dgal6p_c": -1.0, "pyr_c": 1.0, "g3p_c": 1.0}, "objective_coefficient": 0.0, "variable_kind": "continuous", "id": "DDPGALA", "gene_reaction_rule": "b4477"}, {"subsystem": "Nucleotide Salvage Pathway", "name": "deoxyguanylate kinase (dGMP:ATP)", "upper_bound": 1000.0, "lower_bound": -1000.0, "notes": {}, "metabolites": {"dgdp_c": 1.0, "dgmp_c": -1.0, "adp_c": 1.0, "atp_c": -1.0}, "objective_coefficient": 0.0, "variable_kind": "continuous", "id": "DGK1", "gene_reaction_rule": "b3648"}, {"subsystem": "Transport, Outer Membrane Porin", "name": "dGMP transport via diffusion (extracellular to periplasm)", "upper_bound": 1000.0, "lower_bound": -1000.0, "notes": {}, "metabolites": {"dgmp_e": -1.0, "dgmp_p": 1.0}, "objective_coefficient": 0.0, "variable_kind": "continuous", "id": "DGMPtex", "gene_reaction_rule": "(b0241 or b0929 or b1377 or b2215)"}, {"subsystem": "Transport, Inner Membrane", "name": "deoxyguanosine transport in via proton symport (periplasm)", "upper_bound": 1000.0, "lower_bound": 0.0, "notes": {}, "metabolites": {"dgsn_c": 1.0, "dgsn_p": -1.0, "h_c": 1.0, "h_p": -1.0}, "objective_coefficient": 0.0, "variable_kind": "continuous", "id": "DGSNt2pp", "gene_reaction_rule": "b2964"}, {"subsystem": "Transport, Outer Membrane Porin", "name": "deoxyguanosine transport via diffusion (extracellular to periplasm)", "upper_bound": 1000.0, "lower_bound": -1000.0, "notes": {}, "metabolites": {"dgsn_p": 1.0, "dgsn_e": -1.0}, "objective_coefficient": 0.0, "variable_kind": "continuous", "id": "DGSNtex", "gene_reaction_rule": "(b0241 or b0929 or b1377 or b2215)"}, {"subsystem": "Alternate Carbon Metabolism", "name": "2,3-dehydroadipyl-CoA hydratase", "upper_bound": 1000.0, "lower_bound": -1000.0, "notes": {}, "metabolites": {"3hadpcoa_c": 1.0, "h2o_c": -1.0, "23dhacoa_c": -1.0}, "objective_coefficient": 0.0, "variable_kind": "continuous", "id": "DHACOAH", "gene_reaction_rule": "b1393"}, {"subsystem": "Valine, Leucine, and Isoleucine Metabolism", "name": "dihydroxy-acid dehydratase (2,3-dihydroxy-3-methylbutanoate)", "upper_bound": 1000.0, "lower_bound": 0.0, "notes": {}, "metabolites": {"h2o_c": 1.0, "23dhmb_c": -1.0, "3mob_c": 1.0}, "objective_coefficient": 0.0, "variable_kind": "continuous", "id": "DHAD1", "gene_reaction_rule": "b3771"}, {"subsystem": "Valine, Leucine, and Isoleucine Metabolism", "name": "Dihydroxy-acid dehydratase (2,3-dihydroxy-3-methylpentanoate)", "upper_bound": 1000.0, "lower_bound": 0.0, "notes": {}, "metabolites": {"23dhmp_c": -1.0, "3mop_c": 1.0, "h2o_c": 1.0}, "objective_coefficient": 0.0, "variable_kind": "continuous", "id": "DHAD2", "gene_reaction_rule": "b3771"}, {"subsystem": "Alternate Carbon Metabolism", "name": "Dihydroxyacetone phosphotransferase", "upper_bound": 1000.0, "lower_bound": 0.0, "notes": {}, "metabolites": {"pep_c": -1.0, "pyr_c": 1.0, "dhap_c": 1.0, "dha_c": -1.0}, "objective_coefficient": 0.0, "variable_kind": "continuous", "id": "DHAPT", "gene_reaction_rule": "(b1200 and b1199 and b1198 and b2415 and b2416)"}, {"subsystem": "Transport, Outer Membrane Porin", "name": "Dihydroxyacetone transport via diffusion (extracellular to periplasm)", "upper_bound": 1000.0, "lower_bound": -1000.0, "notes": {}, "metabolites": {"dha_e": -1.0, "dha_p": 1.0}, "objective_coefficient": 0.0, "variable_kind": "continuous", "id": "DHAtex", "gene_reaction_rule": "(b0241 or b0929 or b1377 or b2215)"}, {"subsystem": "Transport, Inner Membrane", "name": "Dihydroxyacetone transport via facilitated diffusion (periplasm)", "upper_bound": 1000.0, "lower_bound": -1000.0, "notes": {}, "metabolites": {"dha_p": -1.0, "dha_c": 1.0}, "objective_coefficient": 0.0, "variable_kind": "continuous", "id": "DHAtpp", "gene_reaction_rule": ""}, {"subsystem": "Cofactor and Prosthetic Group Biosynthesis", "name": "2,3-dihydro-2,3-dihydroxybenzoate dehydrogenase", "upper_bound": 1000.0, "lower_bound": -1000.0, "notes": {}, "metabolites": {"23dhb_c": 1.0, "nadh_c": 1.0, "23ddhb_c": -1.0, "nad_c": -1.0, "h_c": 1.0}, "objective_coefficient": 0.0, "variable_kind": "continuous", "id": "DHBD", "gene_reaction_rule": "b0596"}, {"subsystem": "Cofactor and Prosthetic Group Biosynthesis", "name": "2,3-dihydroxybenzoate adenylate synthase", "upper_bound": 1000.0, "lower_bound": 0.0, "notes": {}, "metabolites": {"23dhb_c": -1.0, "23dhba_c": 1.0, "ppi_c": 1.0, "h_c": -1.0, "atp_c": -1.0}, "objective_coefficient": 0.0, "variable_kind": "continuous", "id": "DHBS", "gene_reaction_rule": "b0594"}, {"subsystem": "Cofactor and Prosthetic Group Biosynthesis", "name": "2,3-dihydroxybenzoylserine hydrolase", "upper_bound": 1000.0, "lower_bound": 0.0, "notes": {}, "metabolites": {"23dhb_c": 1.0, "h2o_c": -1.0, "ser__L_c": 1.0, "23dhbzs_c": -1.0}, "objective_coefficient": 0.0, "variable_kind": "continuous", "id": "DHBSH", "gene_reaction_rule": ""}, {"subsystem": "Alternate Carbon Metabolism", "name": "2,3-dihydroxycinnamate dehydrogenase", "upper_bound": 1000.0, "lower_bound": 0.0, "notes": {}, "metabolites": {"dhcinnm_c": 1.0, "nadh_c": 1.0, "h_c": 1.0, "nad_c": -1.0, "cenchddd_c": -1.0}, "objective_coefficient": 0.0, "variable_kind": "continuous", "id": "DHCIND", "gene_reaction_rule": "b2541"}, {"subsystem": "Alternate Carbon Metabolism", "name": "2,3-dihydroxycinnamate 1,2-dioxygenase", "upper_bound": 1000.0, "lower_bound": 0.0, "notes": {}, "metabolites": {"o2_c": -1.0, "dhcinnm_c": -1.0, "hkntd_c": 1.0, "h_c": 1.0}, "objective_coefficient": 0.0, "variable_kind": "continuous", "id": "DHCINDO", "gene_reaction_rule": "b0348"}, {"subsystem": "Threonine and Lysine Metabolism", "name": "dihydrodipicolinate reductase (NADPH)", "upper_bound": 1000.0, "lower_bound": 0.0, "notes": {}, "metabolites": {"thdp_c": 1.0, "nadph_c": -1.0, "23dhdp_c": -1.0, "nadp_c": 1.0, "h_c": -1.0}, "objective_coefficient": 0.0, "variable_kind": "continuous", "id": "DHDPRy", "gene_reaction_rule": "b0031"}, {"subsystem": "Threonine and Lysine Metabolism", "name": "dihydrodipicolinate synthase", "upper_bound": 1000.0, "lower_bound": 0.0, "notes": {}, "metabolites": {"aspsa_c": -1.0, "pyr_c": -1.0, "23dhdp_c": 1.0, "h_c": 1.0, "h2o_c": 2.0}, "objective_coefficient": 0.0, "variable_kind": "continuous", "id": "DHDPS", "gene_reaction_rule": "b2478"}, {"subsystem": "Cofactor and Prosthetic Group Biosynthesis", "name": "dihydrofolate reductase", "upper_bound": 1000.0, "lower_bound": -1000.0, "notes": {}, "metabolites": {"thf_c": 1.0, "nadp_c": 1.0, "nadph_c": -1.0, "h_c": -1.0, "dhf_c": -1.0}, "objective_coefficient": 0.0, "variable_kind": "continuous", "id": "DHFR", "gene_reaction_rule": "(b1606 or b0048)"}, {"subsystem": "Cofactor and Prosthetic Group Biosynthesis", "name": "dihydrofolate synthase", "upper_bound": 1000.0, "lower_bound": 0.0, "notes": {}, "metabolites": {"dhf_c": 1.0, "atp_c": -1.0, "glu__L_c": -1.0, "h_c": 1.0, "adp_c": 1.0, "dhpt_c": -1.0, "pi_c": 1.0}, "objective_coefficient": 0.0, "variable_kind": "continuous", "id": "DHFS", "gene_reaction_rule": "b2315"}, {"subsystem": "Cofactor and Prosthetic Group Biosynthesis", "name": "Dihydromonapterin reductase", "upper_bound": 1000.0, "lower_bound": 0.0, "notes": {}, "metabolites": {"dhmpt_c": -1.0, "thmnp_c": 1.0, "nadp_c": 1.0, "nadph_c": -1.0, "h_c": -1.0}, "objective_coefficient": 0.0, "variable_kind": "continuous", "id": "DHMPTR", "gene_reaction_rule": "b1606"}, {"subsystem": "Cofactor and Prosthetic Group Biosynthesis", "name": "1,4-dihydroxy-2-naphthoate octaprenyltransferase", "upper_bound": 1000.0, "lower_bound": 0.0, "notes": {}, "metabolites": {"co2_c": 1.0, "octdp_c": -1.0, "ppi_c": 1.0, "2dmmql8_c": 1.0, "h_c": -1.0, "dhna_c": -1.0}, "objective_coefficient": 0.0, "variable_kind": "continuous", "id": "DHNAOT4", "gene_reaction_rule": "b3930"}, {"subsystem": "Cofactor and Prosthetic Group Biosynthesis", "name": "1,4-dihydroxy-2-napthoyl-CoA synthase", "upper_bound": 1000.0, "lower_bound": 0.0, "notes": {}, "metabolites": {"sbzcoa_c": -1.0, "h2o_c": 1.0, "h_c": -1.0, "14dhncoa_c": 1.0}, "objective_coefficient": 0.0, "variable_kind": "continuous", "id": "DHNCOAS", "gene_reaction_rule": "b2262"}, {"subsystem": "Cofactor and Prosthetic Group Biosynthesis", "name": "1,4-dihydroxy-2-napthoyl-CoA thioesterase", "upper_bound": 1000.0, "lower_bound": 0.0, "notes": {}, "metabolites": {"h2o_c": -1.0, "dhna_c": 1.0, "coa_c": 1.0, "h_c": 1.0, "14dhncoa_c": -1.0}, "objective_coefficient": 0.0, "variable_kind": "continuous", "id": "DHNCOAT", "gene_reaction_rule": "b0736"}, {"subsystem": "Cofactor and Prosthetic Group Biosynthesis", "name": "dihydroneopterin aldolase reversible", "upper_bound": 1000.0, "lower_bound": -1000.0, "notes": {}, "metabolites": {"dhnpt_c": -1.0, "gcald_c": 1.0, "6hmhpt_c": 1.0}, "objective_coefficient": 0.0, "variable_kind": "continuous", "id": "DHNPA2r", "gene_reaction_rule": "b3058"}, {"subsystem": "Cofactor and Prosthetic Group Biosynthesis", "name": "Dihydroneopterin epimerase", "upper_bound": 1000.0, "lower_bound": -1000.0, "notes": {}, "metabolites": {"dhnpt_c": -1.0, "dhmpt_c": 1.0}, "objective_coefficient": 0.0, "variable_kind": "continuous", "id": "DHNPTE", "gene_reaction_rule": "b3058"}, {"subsystem": "Purine and Pyrimidine Biosynthesis", "name": "dihydoorotic acid dehydrogenase (quinone8)", "upper_bound": 1000.0, "lower_bound": 0.0, "notes": {}, "metabolites": {"q8h2_c": 1.0, "dhor__S_c": -1.0, "q8_c": -1.0, "orot_c": 1.0}, "objective_coefficient": 0.0, "variable_kind": "continuous", "id": "DHORD2", "gene_reaction_rule": "b0945"}, {"subsystem": "Purine and Pyrimidine Biosynthesis", "name": "dihydroorotic acid (menaquinone-8)", "upper_bound": 1000.0, "lower_bound": 0.0, "notes": {}, "metabolites": {"dhor__S_c": -1.0, "mqn8_c": -1.0, "orot_c": 1.0, "mql8_c": 1.0}, "objective_coefficient": 0.0, "variable_kind": "continuous", "id": "DHORD5", "gene_reaction_rule": "b0945"}, {"subsystem": "Purine and Pyrimidine Biosynthesis", "name": "Fumarate dependent DHORD", "upper_bound": 1000.0, "lower_bound": 0.0, "notes": {}, "metabolites": {"succ_c": 1.0, "fum_c": -1.0, "dhor__S_c": -1.0, "orot_c": 1.0}, "objective_coefficient": 0.0, "variable_kind": "continuous", "id": "DHORDfum", "gene_reaction_rule": ""}, {"subsystem": "Purine and Pyrimidine Biosynthesis", "name": "dihydroorotase", "upper_bound": 1000.0, "lower_bound": -1000.0, "notes": {}, "metabolites": {"cbasp_c": 1.0, "h2o_c": -1.0, "dhor__S_c": -1.0, "h_c": 1.0}, "objective_coefficient": 0.0, "variable_kind": "continuous", "id": "DHORTS", "gene_reaction_rule": "b1062"}, {"subsystem": "Alternate Carbon Metabolism", "name": "2,3-dihydroxyphenylpropionate dehydrogenase", "upper_bound": 1000.0, "lower_bound": 0.0, "notes": {}, "metabolites": {"dhpppn_c": 1.0, "cechddd_c": -1.0, "nadh_c": 1.0, "h_c": 1.0, "nad_c": -1.0}, "objective_coefficient": 0.0, "variable_kind": "continuous", "id": "DHPPD", "gene_reaction_rule": "b2541"}, {"subsystem": "Cofactor and Prosthetic Group Biosynthesis", "name": "diaminohydroxyphosphoribosylaminopryrimidine deaminase (25drapp)", "upper_bound": 1000.0, "lower_bound": 0.0, "notes": {}, "metabolites": {"5apru_c": 1.0, "h2o_c": -1.0, "25drapp_c": -1.0, "h_c": -1.0, "nh4_c": 1.0}, "objective_coefficient": 0.0, "variable_kind": "continuous", "id": "DHPPDA2", "gene_reaction_rule": "b0414"}, {"subsystem": "Cofactor and Prosthetic Group Biosynthesis", "name": "dihydropteroate synthase", "upper_bound": 1000.0, "lower_bound": 0.0, "notes": {}, "metabolites": {"dhpt_c": 1.0, "6hmhptpp_c": -1.0, "ppi_c": 1.0, "4abz_c": -1.0}, "objective_coefficient": 0.0, "variable_kind": "continuous", "id": "DHPS2", "gene_reaction_rule": "b3177"}, {"subsystem": "Methionine Metabolism", "name": "4,5-dihydroxy-2,3-pentanedione cyclization (spontaneous)", "upper_bound": 1000.0, "lower_bound": 0.0, "notes": {}, "metabolites": {"dhptd_c": -1.0, "mdhdhf_c": 1.0}, "objective_coefficient": 0.0, "variable_kind": "continuous", "id": "DHPTDCs2", "gene_reaction_rule": "s0001"}, {"subsystem": "Alternate Carbon Metabolism", "name": "dihydropteridine reductase", "upper_bound": 0.0, "lower_bound": 0.0, "notes": {}, "metabolites": {"thptdn_c": 1.0, "dhptdn_c": -1.0, "nadp_c": 1.0, "nadph_c": -1.0, "h_c": -3.0}, "objective_coefficient": 0.0, "variable_kind": "continuous", "id": "DHPTDNR", "gene_reaction_rule": "b0578"}, {"subsystem": "Alternate Carbon Metabolism", "name": "dihydropteridine reductase (NADH)", "upper_bound": 0.0, "lower_bound": 0.0, "notes": {}, "metabolites": {"dhptdn_c": -1.0, "thptdn_c": 1.0, "nadh_c": -1.0, "h_c": -3.0, "nad_c": 1.0}, "objective_coefficient": 0.0, "variable_kind": "continuous", "id": "DHPTDNRN", "gene_reaction_rule": "b0578"}, {"subsystem": "Cofactor and Prosthetic Group Biosynthesis", "name": "dihydroneopterin triphosphate 2'-epimerase", "upper_bound": 1000.0, "lower_bound": -1000.0, "notes": {}, "metabolites": {"dhmptp_c": 1.0, "ahdt_c": -1.0}, "objective_coefficient": 0.0, "variable_kind": "continuous", "id": "DHPTPE", "gene_reaction_rule": "b2303"}, {"subsystem": "Tyrosine, Tryptophan, and Phenylalanine Metabolism", "name": "3-dehydroquinate synthase", "upper_bound": 1000.0, "lower_bound": 0.0, "notes": {}, "metabolites": {"2dda7p_c": -1.0, "pi_c": 1.0, "3dhq_c": 1.0}, "objective_coefficient": 0.0, "variable_kind": "continuous", "id": "DHQS", "gene_reaction_rule": "b3389"}, {"subsystem": "Tyrosine, Tryptophan, and Phenylalanine Metabolism", "name": "3-dehydroquinate dehydratase, irreversible", "upper_bound": 1000.0, "lower_bound": 0.0, "notes": {}, "metabolites": {"3dhsk_c": 1.0, "h2o_c": 1.0, "3dhq_c": -1.0}, "objective_coefficient": 0.0, "variable_kind": "continuous", "id": "DHQTi", "gene_reaction_rule": "b1693"}, {"subsystem": "Transport, Outer Membrane Porin", "name": "dIMP transport via diffusion (extracellular to periplasm)", "upper_bound": 1000.0, "lower_bound": -1000.0, "notes": {}, "metabolites": {"dimp_p": 1.0, "dimp_e": -1.0}, "objective_coefficient": 0.0, "variable_kind": "continuous", "id": "DIMPtex", "gene_reaction_rule": "(b0241 or b0929 or b1377 or b2215)"}, {"subsystem": "Transport, Inner Membrane", "name": "deoxyinosine transport in via proton symport (periplasm)", "upper_bound": 1000.0, "lower_bound": 0.0, "notes": {}, "metabolites": {"din_p": -1.0, "din_c": 1.0, "h_c": 1.0, "h_p": -1.0}, "objective_coefficient": 0.0, "variable_kind": "continuous", "id": "DINSt2pp", "gene_reaction_rule": "b2964"}, {"subsystem": "Transport, Outer Membrane Porin", "name": "deoxyinosine transport via diffusion (extracellular to periplasm)", "upper_bound": 1000.0, "lower_bound": -1000.0, "notes": {}, "metabolites": {"din_p": 1.0, "din_e": -1.0}, "objective_coefficient": 0.0, "variable_kind": "continuous", "id": "DINStex", "gene_reaction_rule": "(b0241 or b0929 or b1377 or b2215)"}, {"subsystem": "Alternate Carbon Metabolism", "name": "2,5-diketo-D-gluconate reductase", "upper_bound": 1000.0, "lower_bound": 0.0, "notes": {}, "metabolites": {"25dkglcn_c": -1.0, "nadp_c": 1.0, "nadph_c": -1.0, "h_c": -1.0, "2dhguln_c": 1.0}, "objective_coefficient": 0.0, "variable_kind": "continuous", "id": "DKGLCNR1", "gene_reaction_rule": "(b0207 or b3012)"}, {"subsystem": "Alternate Carbon Metabolism", "name": "2,5-diketo-D-gluconate reductase (NADH)", "upper_bound": 1000.0, "lower_bound": 0.0, "notes": {}, "metabolites": {"25dkglcn_c": -1.0, "nad_c": 1.0, "5dglcn_c": 1.0, "h_c": -1.0, "nadh_c": -1.0}, "objective_coefficient": 0.0, "variable_kind": "continuous", "id": "DKGLCNR2x", "gene_reaction_rule": "b3553"}, {"subsystem": "Alternate Carbon Metabolism", "name": "2,5-diketo-D-gluconate reductase (NADPH)", "upper_bound": 1000.0, "lower_bound": 0.0, "notes": {}, "metabolites": {"25dkglcn_c": -1.0, "5dglcn_c": 1.0, "nadph_c": -1.0, "h_c": -1.0, "nadp_c": 1.0}, "objective_coefficient": 0.0, "variable_kind": "continuous", "id": "DKGLCNR2y", "gene_reaction_rule": "b3553"}, {"subsystem": "Cofactor and Prosthetic Group Biosynthesis", "name": "dimethylallyltranstransferase", "upper_bound": 1000.0, "lower_bound": 0.0, "notes": {}, "metabolites": {"dmpp_c": -1.0, "ppi_c": 1.0, "ipdp_c": -1.0, "grdp_c": 1.0}, "objective_coefficient": 0.0, "variable_kind": "continuous", "id": "DMATT", "gene_reaction_rule": "b0421"}, {"subsystem": "Cofactor and Prosthetic Group Biosynthesis", "name": "1-hydroxy-2-methyl-2-(E)-butenyl 4-diphosphate reductase (dmpp)", "upper_bound": 1000.0, "lower_bound": 0.0, "notes": {}, "metabolites": {"h2o_c": 1.0, "dmpp_c": 1.0, "h2mb4p_c": -1.0, "h_c": -1.0, "nad_c": 1.0, "nadh_c": -1.0}, "objective_coefficient": 0.0, "variable_kind": "continuous", "id": "DMPPS", "gene_reaction_rule": "b0029"}, {"subsystem": "Cofactor and Prosthetic Group Biosynthesis", "name": "3-Dimethylubiquinonol 3-methyltransferase", "upper_bound": 1000.0, "lower_bound": 0.0, "notes": {}, "metabolites": {"amet_c": -1.0, "2omhmbl_c": -1.0, "ahcys_c": 1.0, "h_c": 1.0, "q8h2_c": 1.0}, "objective_coefficient": 0.0, "variable_kind": "continuous", "id": "DMQMT", "gene_reaction_rule": "b2232"}, {"subsystem": "Oxidative Phosphorylation", "name": "Dimethyl sulfoxide reductase (Menaquinol 8)", "upper_bound": 1000.0, "lower_bound": 0.0, "notes": {}, "metabolites": {"h2o_c": 1.0, "dms_c": 1.0, "mqn8_c": 1.0, "dmso_c": -1.0, "mql8_c": -1.0}, "objective_coefficient": 0.0, "variable_kind": "continuous", "id": "DMSOR1", "gene_reaction_rule": "((b1587 and b1588 and b1589 and b1590) or (b0894 and b0895 and b0896))"}, {"subsystem": "Oxidative Phosphorylation", "name": "Dimethyl sulfoxide reductase (Menaquinol 8) (periplasm)", "upper_bound": 1000.0, "lower_bound": 0.0, "notes": {}, "metabolites": {"dms_p": 1.0, "h2o_p": 1.0, "dmso_p": -1.0, "mqn8_c": 1.0, "mql8_c": -1.0}, "objective_coefficient": 0.0, "variable_kind": "continuous", "id": "DMSOR1pp", "gene_reaction_rule": "(b1872 and b1873)"}, {"subsystem": "Oxidative Phosphorylation", "name": "Dimethyl sulfoxide reductase (Demethylmenaquinol 8)", "upper_bound": 1000.0, "lower_bound": 0.0, "notes": {}, "metabolites": {"h2o_c": 1.0, "dms_c": 1.0, "dmso_c": -1.0, "2dmmq8_c": 1.0, "2dmmql8_c": -1.0}, "objective_coefficient": 0.0, "variable_kind": "continuous", "id": "DMSOR2", "gene_reaction_rule": "(b0894 and b0895 and b0896)"}, {"subsystem": "Oxidative Phosphorylation", "name": "Dimethyl sulfoxide reductase (Demethylmenaquinol 8) (periplasm)", "upper_bound": 1000.0, "lower_bound": 0.0, "notes": {}, "metabolites": {"dms_p": 1.0, "h2o_p": 1.0, "dmso_p": -1.0, "2dmmq8_c": 1.0, "2dmmql8_c": -1.0}, "objective_coefficient": 0.0, "variable_kind": "continuous", "id": "DMSOR2pp", "gene_reaction_rule": "(b1872 and b1873)"}, {"subsystem": "Transport, Outer Membrane Porin", "name": "Dimethyl sulfoxide transport via diffusion (extracellular to periplasm)", "upper_bound": 1000.0, "lower_bound": -1000.0, "notes": {}, "metabolites": {"dmso_p": 1.0, "dmso_e": -1.0}, "objective_coefficient": 0.0, "variable_kind": "continuous", "id": "DMSOtex", "gene_reaction_rule": "(b0241 or b0929 or b1377 or b2215)"}, {"subsystem": "Transport, Inner Membrane", "name": "Dimethyl sulfoxide transport via diffusion (periplasm)", "upper_bound": 1000.0, "lower_bound": -1000.0, "notes": {}, "metabolites": {"dmso_p": -1.0, "dmso_c": 1.0}, "objective_coefficient": 0.0, "variable_kind": "continuous", "id": "DMSOtpp", "gene_reaction_rule": "s0001"}, {"subsystem": "Transport, Outer Membrane Porin", "name": "Dimethyl sulfide transport via diffusion (extracellular to periplasm)", "upper_bound": 1000.0, "lower_bound": -1000.0, "notes": {}, "metabolites": {"dms_p": 1.0, "dms_e": -1.0}, "objective_coefficient": 0.0, "variable_kind": "continuous", "id": "DMStex", "gene_reaction_rule": "(b0241 or b0929 or b1377 or b2215)"}, {"subsystem": "Cofactor and Prosthetic Group Biosynthesis", "name": "Dihydroneopterin monophosphate dephosphorylase", "upper_bound": 1000.0, "lower_bound": 0.0, "notes": {}, "metabolites": {"dhnpt_c": 1.0, "h2o_c": -1.0, "pi_c": 1.0, "dhpmp_c": -1.0}, "objective_coefficient": 0.0, "variable_kind": "continuous", "id": "DNMPPA", "gene_reaction_rule": ""}, {"subsystem": "Cofactor and Prosthetic Group Biosynthesis", "name": "Dihydroneopterin triphosphate pyrophosphatase", "upper_bound": 1000.0, "lower_bound": 0.0, "notes": {}, "metabolites": {"h2o_c": -1.0, "ppi_c": 1.0, "h_c": 1.0, "dhpmp_c": 1.0, "ahdt_c": -1.0}, "objective_coefficient": 0.0, "variable_kind": "continuous", "id": "DNTPPA", "gene_reaction_rule": "(b0099 or b1865)"}, {"subsystem": "Alternate Carbon Metabolism", "name": "2,3 dioxo-L-gulonate reductase", "upper_bound": 1000.0, "lower_bound": 0.0, "notes": {}, "metabolites": {"nad_c": 1.0, "nadh_c": -1.0, "23doguln_c": -1.0, "h_c": -1.0, "3dhguln_c": 1.0}, "objective_coefficient": 0.0, "variable_kind": "continuous", "id": "DOGULNR", "gene_reaction_rule": "b3575"}, {"subsystem": "Transport, Outer Membrane Porin", "name": "dopamine transport via diffusion (extracellular to periplasm)", "upper_bound": 1000.0, "lower_bound": -1000.0, "notes": {}, "metabolites": {"dopa_e": -1.0, "dopa_p": 1.0}, "objective_coefficient": 0.0, "variable_kind": "continuous", "id": "DOPAtex", "gene_reaction_rule": "(b0241 or b0929 or b1377 or b2215)"}, {"subsystem": "Transport, Outer Membrane Porin", "name": "Doxorubicin transport via diffusion (extracellular to periplasm)", "upper_bound": 1000.0, "lower_bound": -1000.0, "notes": {}, "metabolites": {"doxrbcn_e": -1.0, "doxrbcn_p": 1.0}, "objective_coefficient": 0.0, "variable_kind": "continuous", "id": "DOXRBCNtex", "gene_reaction_rule": "(b1377 or b2215 or b0929 or b0241)"}, {"subsystem": "Transport, Outer Membrane", "name": "Doxorubicin transport via TolC system", "upper_bound": 1000.0, "lower_bound": 0.0, "notes": {}, "metabolites": {"doxrbcn_p": -1.0, "doxrbcn_e": 1.0, "h_c": 1.0, "h_p": -1.0}, "objective_coefficient": 0.0, "variable_kind": "continuous", "id": "DOXRBCNtpp", "gene_reaction_rule": "((b0463 and b0462 and b3035) or (b0463 and b2470 and b3035))"}, {"subsystem": "Cofactor and Prosthetic Group Biosynthesis", "name": "dephospho-CoA kinase", "upper_bound": 1000.0, "lower_bound": 0.0, "notes": {}, "metabolites": {"dpcoa_c": -1.0, "coa_c": 1.0, "h_c": 1.0, "adp_c": 1.0, "atp_c": -1.0}, "objective_coefficient": 0.0, "variable_kind": "continuous", "id": "DPCOAK", "gene_reaction_rule": "b0103"}, {"subsystem": "Cofactor and Prosthetic Group Biosynthesis", "name": "2-dehydropantoate 2-reductase", "upper_bound": 1000.0, "lower_bound": 0.0, "notes": {}, "metabolites": {"pant__R_c": 1.0, "nadp_c": 1.0, "nadph_c": -1.0, "h_c": -1.0, "2dhp_c": -1.0}, "objective_coefficient": 0.0, "variable_kind": "continuous", "id": "DPR", "gene_reaction_rule": "(b0425 or b3774)"}, {"subsystem": "Alternate Carbon Metabolism", "name": "deoxyribose-phosphate aldolase", "upper_bound": 1000.0, "lower_bound": 0.0, "notes": {}, "metabolites": {"acald_c": 1.0, "g3p_c": 1.0, "2dr5p_c": -1.0}, "objective_coefficient": 0.0, "variable_kind": "continuous", "id": "DRPA", "gene_reaction_rule": "b4381"}, {"subsystem": "Unassigned", "name": "DsbA protein reoxidation reaction (aerobic)", "upper_bound": 1000.0, "lower_bound": 0.0, "notes": {}, "metabolites": {"q8h2_c": 1.0, "dsbaox_p": 1.0, "q8_c": -1.0, "dsbard_p": -1.0}, "objective_coefficient": 0.0, "variable_kind": "continuous", "id": "DSBAO1", "gene_reaction_rule": "(b3860 and b1185)"}, {"subsystem": "Unassigned", "name": "DsbA protein reoxidation reaction (anaerobic)", "upper_bound": 1000.0, "lower_bound": 0.0, "notes": {}, "metabolites": {"dsbaox_p": 1.0, "mqn8_c": -1.0, "mql8_c": 1.0, "dsbard_p": -1.0}, "objective_coefficient": 0.0, "variable_kind": "continuous", "id": "DSBAO2", "gene_reaction_rule": "(b3860 and b1185)"}, {"subsystem": "Unassigned", "name": "DsbC:glutathione thiotransferase", "upper_bound": 1000.0, "lower_bound": 0.0, "notes": {}, "metabolites": {"dsbcrd_p": 1.0, "gthox_p": 1.0, "dsbcox_p": -1.0, "gthrd_p": -2.0}, "objective_coefficient": 0.0, "variable_kind": "continuous", "id": "DSBCGT", "gene_reaction_rule": "b2893"}, {"subsystem": "Unassigned", "name": "DsbD reductase", "upper_bound": 1000.0, "lower_bound": 0.0, "notes": {}, "metabolites": {"dsbdox_c": -1.0, "trdox_c": 1.0, "dsbdrd_c": 1.0, "trdrd_c": -1.0}, "objective_coefficient": 0.0, "variable_kind": "continuous", "id": "DSBDR", "gene_reaction_rule": "((b4136 and b2582) or (b4136 and b3781))"}, {"subsystem": "Unassigned", "name": "DsbG:glutathione thiotransferase", "upper_bound": 1000.0, "lower_bound": 0.0, "notes": {}, "metabolites": {"dsbgox_p": -1.0, "gthox_p": 1.0, "dsbgrd_p": 1.0, "gthrd_p": -2.0}, "objective_coefficient": 0.0, "variable_kind": "continuous", "id": "DSBGGT", "gene_reaction_rule": "b0604"}, {"subsystem": "Glycine and Serine Metabolism", "name": "D-serine dehydrogenase", "upper_bound": 1000.0, "lower_bound": -1000.0, "notes": {}, "metabolites": {"2amsa_c": 1.0, "ser__D_c": -1.0, "nadp_c": -1.0, "nadph_c": 1.0, "h_c": 1.0}, "objective_coefficient": 0.0, "variable_kind": "continuous", "id": "DSERDHr", "gene_reaction_rule": "b1539"}, {"subsystem": "Transport, Inner Membrane", "name": "D-serine transport in via proton symport (periplasm)", "upper_bound": 1000.0, "lower_bound": 0.0, "notes": {}, "metabolites": {"ser__D_p": -1.0, "ser__D_c": 1.0, "h_c": 1.0, "h_p": -1.0}, "objective_coefficient": 0.0, "variable_kind": "continuous", "id": "DSERt2pp", "gene_reaction_rule": "b4208"}, {"subsystem": "Transport, Outer Membrane Porin", "name": "D-serine transport via diffusion (extracellular to periplasm)", "upper_bound": 1000.0, "lower_bound": -1000.0, "notes": {}, "metabolites": {"ser__D_p": 1.0, "ser__D_e": -1.0}, "objective_coefficient": 0.0, "variable_kind": "continuous", "id": "DSERtex", "gene_reaction_rule": "(b0241 or b0929 or b1377 or b2215)"}, {"subsystem": "Alternate Carbon Metabolism", "name": "D(-)-tartrate dehydratase", "upper_bound": 1000.0, "lower_bound": 0.0, "notes": {}, "metabolites": {"h2o_c": 1.0, "tartr__D_c": -1.0, "oaa_c": 1.0}, "objective_coefficient": 0.0, "variable_kind": "continuous", "id": "DTARTD", "gene_reaction_rule": "b4122"}, {"subsystem": "Nucleotide Salvage Pathway", "name": "dTMP kinase", "upper_bound": 1000.0, "lower_bound": -1000.0, "notes": {}, "metabolites": {"dtmp_c": -1.0, "dtdp_c": 1.0, "atp_c": -1.0, "adp_c": 1.0}, "objective_coefficient": 0.0, "variable_kind": "continuous", "id": "DTMPK", "gene_reaction_rule": "b1098"}, {"subsystem": "Transport, Outer Membrane Porin", "name": "dTMP transport via diffusion (extracellular to periplasm)", "upper_bound": 1000.0, "lower_bound": -1000.0, "notes": {}, "metabolites": {"dtmp_p": 1.0, "dtmp_e": -1.0}, "objective_coefficient": 0.0, "variable_kind": "continuous", "id": "DTMPtex", "gene_reaction_rule": "(b0241 or b0929 or b1377 or b2215)"}, {"subsystem": "Transport, Outer Membrane Porin", "name": "dUMP transport via diffusion (extracellular to periplasm)", "upper_bound": 1000.0, "lower_bound": -1000.0, "notes": {}, "metabolites": {"dump_e": -1.0, "dump_p": 1.0}, "objective_coefficient": 0.0, "variable_kind": "continuous", "id": "DUMPtex", "gene_reaction_rule": "(b0241 or b0929 or b1377 or b2215)"}, {"subsystem": "Nucleotide Salvage Pathway", "name": "dihydrouracil dehydrogenase (NAD)", "upper_bound": 1000.0, "lower_bound": -1000.0, "notes": {}, "metabolites": {"ura_c": 1.0, "nadh_c": 1.0, "h_c": 1.0, "nad_c": -1.0, "56dura_c": -1.0}, "objective_coefficient": 0.0, "variable_kind": "continuous", "id": "DURADx", "gene_reaction_rule": "(b2147 and b2146)"}, {"subsystem": "Nucleotide Salvage Pathway", "name": "deoxyuridine kinase (ATP:Deoxyuridine)", "upper_bound": 1000.0, "lower_bound": 0.0, "notes": {}, "metabolites": {"dump_c": 1.0, "duri_c": -1.0, "h_c": 1.0, "atp_c": -1.0, "adp_c": 1.0}, "objective_coefficient": 0.0, "variable_kind": "continuous", "id": "DURIK1", "gene_reaction_rule": "b1238"}, {"subsystem": "Nucleotide Salvage Pathway", "name": "deoxyuridine phosphorylase", "upper_bound": 1000.0, "lower_bound": -1000.0, "notes": {}, "metabolites": {"ura_c": 1.0, "2dr1p_c": 1.0, "pi_c": -1.0, "duri_c": -1.0}, "objective_coefficient": 0.0, "variable_kind": "continuous", "id": "DURIPP", "gene_reaction_rule": "(b4382 or b4384)"}, {"subsystem": "Transport, Inner Membrane", "name": "deoxyuridine transport in via proton symport (periplasm)", "upper_bound": 1000.0, "lower_bound": 0.0, "notes": {}, "metabolites": {"duri_c": 1.0, "h_c": 1.0, "h_p": -1.0, "duri_p": -1.0}, "objective_coefficient": 0.0, "variable_kind": "continuous", "id": "DURIt2pp", "gene_reaction_rule": "(b2964 or b2393)"}, {"subsystem": "Transport, Outer Membrane", "name": "deoxyuridine transport via diffusion (extracellular to periplasm)", "upper_bound": 1000.0, "lower_bound": -1000.0, "notes": {}, "metabolites": {"duri_e": -1.0, "duri_p": 1.0}, "objective_coefficient": 0.0, "variable_kind": "continuous", "id": "DURItex", "gene_reaction_rule": "b0411"}, {"subsystem": "Nucleotide Salvage Pathway", "name": "dUTP diphosphatase", "upper_bound": 1000.0, "lower_bound": 0.0, "notes": {}, "metabolites": {"h2o_c": -1.0, "ppi_c": 1.0, "dutp_c": -1.0, "dump_c": 1.0, "h_c": 1.0}, "objective_coefficient": 0.0, "variable_kind": "continuous", "id": "DUTPDP", "gene_reaction_rule": "(b3640 or b2251)"}, {"subsystem": "Cofactor and Prosthetic Group Biosynthesis", "name": "1-deoxy-D-xylulose reductoisomerase", "upper_bound": 1000.0, "lower_bound": 0.0, "notes": {}, "metabolites": {"2me4p_c": 1.0, "dxyl5p_c": -1.0, "nadp_c": 1.0, "nadph_c": -1.0, "h_c": -1.0}, "objective_coefficient": 0.0, "variable_kind": "continuous", "id": "DXPRIi", "gene_reaction_rule": "b0173"}, {"subsystem": "Cofactor and Prosthetic Group Biosynthesis", "name": "1-deoxy-D-xylulose 5-phosphate synthase", "upper_bound": 1000.0, "lower_bound": 0.0, "notes": {}, "metabolites": {"pyr_c": -1.0, "co2_c": 1.0, "g3p_c": -1.0, "h_c": -1.0, "dxyl5p_c": 1.0}, "objective_coefficient": 0.0, "variable_kind": "continuous", "id": "DXPS", "gene_reaction_rule": "b0420"}, {"subsystem": "Cofactor and Prosthetic Group Biosynthesis", "name": "1-Deoxy-D-xylulose kinase", "upper_bound": 1000.0, "lower_bound": 0.0, "notes": {}, "metabolites": {"dxyl5p_c": 1.0, "atp_c": -1.0, "h_c": 1.0, "adp_c": 1.0, "dxyl_c": -1.0}, "objective_coefficient": 0.0, "variable_kind": "continuous", "id": "DXYLK", "gene_reaction_rule": "b3564"}, {"subsystem": "Cofactor and Prosthetic Group Biosynthesis", "name": "Erythrose 4-phosphate dehydrogenase", "upper_bound": 1000.0, "lower_bound": -1000.0, "notes": {}, "metabolites": {"4per_c": 1.0, "h2o_c": -1.0, "e4p_c": -1.0, "h_c": 2.0, "nad_c": -1.0, "nadh_c": 1.0}, "objective_coefficient": 0.0, "variable_kind": "continuous", "id": "E4PD", "gene_reaction_rule": "(b2927 or b1779)"}, {"subsystem": "Cell Envelope Biosynthesis", "name": "enoyl-[acyl-carrier-protein] reductase (NADH) (n-C10:0)", "upper_bound": 1000.0, "lower_bound": 0.0, "notes": {}, "metabolites": {"tdec2eACP_c": -1.0, "dcaACP_c": 1.0, "nadh_c": -1.0, "h_c": -1.0, "nad_c": 1.0}, "objective_coefficient": 0.0, "variable_kind": "continuous", "id": "EAR100x", "gene_reaction_rule": "b1288"}, {"subsystem": "Cell Envelope Biosynthesis", "name": "enoyl-[acyl-carrier-protein] reductase (NADPH) (n-C10:0)", "upper_bound": 1000.0, "lower_bound": 0.0, "notes": {}, "metabolites": {"tdec2eACP_c": -1.0, "dcaACP_c": 1.0, "nadp_c": 1.0, "nadph_c": -1.0, "h_c": -1.0}, "objective_coefficient": 0.0, "variable_kind": "continuous", "id": "EAR100y", "gene_reaction_rule": "b1288"}, {"subsystem": "Cell Envelope Biosynthesis", "name": "enoyl-[acyl-carrier-protein] reductase (NADH) (n-C12:0)", "upper_bound": 1000.0, "lower_bound": 0.0, "notes": {}, "metabolites": {"tddec2eACP_c": -1.0, "nadh_c": -1.0, "h_c": -1.0, "nad_c": 1.0, "ddcaACP_c": 1.0}, "objective_coefficient": 0.0, "variable_kind": "continuous", "id": "EAR120x", "gene_reaction_rule": "b1288"}, {"subsystem": "Cell Envelope Biosynthesis", "name": "enoyl-[acyl-carrier-protein] reductase (NADPH) (n-C12:0)", "upper_bound": 1000.0, "lower_bound": 0.0, "notes": {}, "metabolites": {"tddec2eACP_c": -1.0, "nadp_c": 1.0, "nadph_c": -1.0, "h_c": -1.0, "ddcaACP_c": 1.0}, "objective_coefficient": 0.0, "variable_kind": "continuous", "id": "EAR120y", "gene_reaction_rule": "b1288"}, {"subsystem": "Cell Envelope Biosynthesis", "name": "enoyl-[acyl-carrier-protein] reductase (NADH) (n-C12:1)", "upper_bound": 1000.0, "lower_bound": 0.0, "notes": {}, "metabolites": {"nadh_c": -1.0, "t3c5ddeceACP_c": -1.0, "h_c": -1.0, "nad_c": 1.0, "cddec5eACP_c": 1.0}, "objective_coefficient": 0.0, "variable_kind": "continuous", "id": "EAR121x", "gene_reaction_rule": "b1288"}, {"subsystem": "Cell Envelope Biosynthesis", "name": "enoyl-[acyl-carrier-protein] reductase (NADPH) (n-C12:1)", "upper_bound": 1000.0, "lower_bound": 0.0, "notes": {}, "metabolites": {"nadph_c": -1.0, "nadp_c": 1.0, "t3c5ddeceACP_c": -1.0, "h_c": -1.0, "cddec5eACP_c": 1.0}, "objective_coefficient": 0.0, "variable_kind": "continuous", "id": "EAR121y", "gene_reaction_rule": "b1288"}, {"subsystem": "Cell Envelope Biosynthesis", "name": "enoyl-[acyl-carrier-protein] reductase (NADH) (n-C14:0)", "upper_bound": 1000.0, "lower_bound": 0.0, "notes": {}, "metabolites": {"myrsACP_c": 1.0, "nadh_c": -1.0, "tmrs2eACP_c": -1.0, "h_c": -1.0, "nad_c": 1.0}, "objective_coefficient": 0.0, "variable_kind": "continuous", "id": "EAR140x", "gene_reaction_rule": "b1288"}, {"subsystem": "Cell Envelope Biosynthesis", "name": "enoyl-[acyl-carrier-protein] reductase (NADPH) (n-C14:0)", "upper_bound": 1000.0, "lower_bound": 0.0, "notes": {}, "metabolites": {"nadph_c": -1.0, "nadp_c": 1.0, "tmrs2eACP_c": -1.0, "h_c": -1.0, "myrsACP_c": 1.0}, "objective_coefficient": 0.0, "variable_kind": "continuous", "id": "EAR140y", "gene_reaction_rule": "b1288"}, {"subsystem": "Cell Envelope Biosynthesis", "name": "enoyl-[acyl-carrier-protein] reductase (NADH) (n-C14:1)", "upper_bound": 1000.0, "lower_bound": 0.0, "notes": {}, "metabolites": {"tdeACP_c": 1.0, "t3c7mrseACP_c": -1.0, "nadh_c": -1.0, "nad_c": 1.0, "h_c": -1.0}, "objective_coefficient": 0.0, "variable_kind": "continuous", "id": "EAR141x", "gene_reaction_rule": "b1288"}, {"subsystem": "Cell Envelope Biosynthesis", "name": "enoyl-[acyl-carrier-protein] reductase (NADPH) (n-C14:1)", "upper_bound": 1000.0, "lower_bound": 0.0, "notes": {}, "metabolites": {"tdeACP_c": 1.0, "t3c7mrseACP_c": -1.0, "nadp_c": 1.0, "h_c": -1.0, "nadph_c": -1.0}, "objective_coefficient": 0.0, "variable_kind": "continuous", "id": "EAR141y", "gene_reaction_rule": "b1288"}, {"subsystem": "Cell Envelope Biosynthesis", "name": "enoyl-[acyl-carrier-protein] reductase (NADH) (n-C16:0)", "upper_bound": 1000.0, "lower_bound": 0.0, "notes": {}, "metabolites": {"nad_c": 1.0, "tpalm2eACP_c": -1.0, "h_c": -1.0, "nadh_c": -1.0, "palmACP_c": 1.0}, "objective_coefficient": 0.0, "variable_kind": "continuous", "id": "EAR160x", "gene_reaction_rule": "b1288"}, {"subsystem": "Cell Envelope Biosynthesis", "name": "enoyl-[acyl-carrier-protein] reductase (NADPH) (n-C16:0)", "upper_bound": 1000.0, "lower_bound": 0.0, "notes": {}, "metabolites": {"nadph_c": -1.0, "tpalm2eACP_c": -1.0, "nadp_c": 1.0, "h_c": -1.0, "palmACP_c": 1.0}, "objective_coefficient": 0.0, "variable_kind": "continuous", "id": "EAR160y", "gene_reaction_rule": "b1288"}, {"subsystem": "Cell Envelope Biosynthesis", "name": "enoyl-[acyl-carrier-protein] reductase (NADH) (n-C16:1)", "upper_bound": 1000.0, "lower_bound": 0.0, "notes": {}, "metabolites": {"nadh_c": -1.0, "t3c9palmeACP_c": -1.0, "h_c": -1.0, "nad_c": 1.0, "hdeACP_c": 1.0}, "objective_coefficient": 0.0, "variable_kind": "continuous", "id": "EAR161x", "gene_reaction_rule": "b1288"}, {"subsystem": "Cell Envelope Biosynthesis", "name": "enoyl-[acyl-carrier-protein] reductase (NADPH) (n-C16:1)", "upper_bound": 1000.0, "lower_bound": 0.0, "notes": {}, "metabolites": {"nadph_c": -1.0, "nadp_c": 1.0, "t3c9palmeACP_c": -1.0, "h_c": -1.0, "hdeACP_c": 1.0}, "objective_coefficient": 0.0, "variable_kind": "continuous", "id": "EAR161y", "gene_reaction_rule": "b1288"}, {"subsystem": "Cell Envelope Biosynthesis", "name": "enoyl-[acyl-carrier-protein] reductase (NADH) (n-C18:0)", "upper_bound": 1000.0, "lower_bound": 0.0, "notes": {}, "metabolites": {"toctd2eACP_c": -1.0, "ocdcaACP_c": 1.0, "nadh_c": -1.0, "h_c": -1.0, "nad_c": 1.0}, "objective_coefficient": 0.0, "variable_kind": "continuous", "id": "EAR180x", "gene_reaction_rule": "b1288"}, {"subsystem": "Cell Envelope Biosynthesis", "name": "enoyl-[acyl-carrier-protein] reductase (NADPH) (n-C18:0)", "upper_bound": 1000.0, "lower_bound": 0.0, "notes": {}, "metabolites": {"toctd2eACP_c": -1.0, "ocdcaACP_c": 1.0, "nadp_c": 1.0, "nadph_c": -1.0, "h_c": -1.0}, "objective_coefficient": 0.0, "variable_kind": "continuous", "id": "EAR180y", "gene_reaction_rule": "b1288"}, {"subsystem": "Cell Envelope Biosynthesis", "name": "enoyl-[acyl-carrier-protein] reductase (NADH) (n-C18:1)", "upper_bound": 1000.0, "lower_bound": 0.0, "notes": {}, "metabolites": {"t3c11vaceACP_c": -1.0, "octeACP_c": 1.0, "nadh_c": -1.0, "h_c": -1.0, "nad_c": 1.0}, "objective_coefficient": 0.0, "variable_kind": "continuous", "id": "EAR181x", "gene_reaction_rule": "b1288"}, {"subsystem": "Cell Envelope Biosynthesis", "name": "enoyl-[acyl-carrier-protein] reductase (NADPH) (n-C18:1)", "upper_bound": 1000.0, "lower_bound": 0.0, "notes": {}, "metabolites": {"t3c11vaceACP_c": -1.0, "octeACP_c": 1.0, "nadp_c": 1.0, "nadph_c": -1.0, "h_c": -1.0}, "objective_coefficient": 0.0, "variable_kind": "continuous", "id": "EAR181y", "gene_reaction_rule": "b1288"}, {"subsystem": "Cell Envelope Biosynthesis", "name": "enoyl-[acyl-carrier-protein] reductase (NADH) (n-C4:0)", "upper_bound": 1000.0, "lower_bound": 0.0, "notes": {}, "metabolites": {"butACP_c": 1.0, "but2eACP_c": -1.0, "nadh_c": -1.0, "h_c": -1.0, "nad_c": 1.0}, "objective_coefficient": 0.0, "variable_kind": "continuous", "id": "EAR40x", "gene_reaction_rule": "b1288"}, {"subsystem": "Cell Envelope Biosynthesis", "name": "enoyl-[acyl-carrier-protein] reductase (NADPH) (n-C4:0)", "upper_bound": 1000.0, "lower_bound": 0.0, "notes": {}, "metabolites": {"butACP_c": 1.0, "but2eACP_c": -1.0, "nadp_c": 1.0, "nadph_c": -1.0, "h_c": -1.0}, "objective_coefficient": 0.0, "variable_kind": "continuous", "id": "EAR40y", "gene_reaction_rule": "b1288"}, {"subsystem": "Cell Envelope Biosynthesis", "name": "enoyl-[acyl-carrier-protein] reductase (NADH) (n-C6:0)", "upper_bound": 1000.0, "lower_bound": 0.0, "notes": {}, "metabolites": {"thex2eACP_c": -1.0, "nad_c": 1.0, "hexACP_c": 1.0, "h_c": -1.0, "nadh_c": -1.0}, "objective_coefficient": 0.0, "variable_kind": "continuous", "id": "EAR60x", "gene_reaction_rule": "b1288"}, {"subsystem": "Cell Envelope Biosynthesis", "name": "enoyl-[acyl-carrier-protein] reductase (NADPH) (n-C6:0)", "upper_bound": 1000.0, "lower_bound": 0.0, "notes": {}, "metabolites": {"thex2eACP_c": -1.0, "hexACP_c": 1.0, "nadph_c": -1.0, "h_c": -1.0, "nadp_c": 1.0}, "objective_coefficient": 0.0, "variable_kind": "continuous", "id": "EAR60y", "gene_reaction_rule": "b1288"}, {"subsystem": "Cell Envelope Biosynthesis", "name": "enoyl-[acyl-carrier-protein] reductase (NADH) (n-C8:0)", "upper_bound": 1000.0, "lower_bound": 0.0, "notes": {}, "metabolites": {"nad_c": 1.0, "ocACP_c": 1.0, "toct2eACP_c": -1.0, "h_c": -1.0, "nadh_c": -1.0}, "objective_coefficient": 0.0, "variable_kind": "continuous", "id": "EAR80x", "gene_reaction_rule": "b1288"}, {"subsystem": "Cell Envelope Biosynthesis", "name": "enoyl-[acyl-carrier-protein] reductase (NADPH) (n-C8:0)", "upper_bound": 1000.0, "lower_bound": 0.0, "notes": {}, "metabolites": {"ocACP_c": 1.0, "nadph_c": -1.0, "h_c": -1.0, "toct2eACP_c": -1.0, "nadp_c": 1.0}, "objective_coefficient": 0.0, "variable_kind": "continuous", "id": "EAR80y", "gene_reaction_rule": "b1288"}, {"subsystem": "Lipopolysaccharide Biosynthesis / Recycling", "name": "enterobacterial common antigen (x4) core oligosaccharide lipid A transport via ABC system (periplasm to extracellular)", "upper_bound": 1000.0, "lower_bound": 0.0, "notes": {}, "metabolites": {"eca4colipa_e": 1.0, "h2o_c": -1.0, "atp_c": -1.0, "eca4colipa_p": -1.0, "h_c": 1.0, "adp_c": 1.0, "pi_c": 1.0}, "objective_coefficient": 0.0, "variable_kind": "continuous", "id": "ECA4COLIPAabctex", "gene_reaction_rule": "(b3200 and b3201 and b3199 and b4261 and b4262)"}, {"subsystem": "Lipopolysaccharide Biosynthesis / Recycling", "name": "enterobacterial common antigen (x4) O-antigen ligase (periplasm)", "upper_bound": 1000.0, "lower_bound": 0.0, "notes": {}, "metabolites": {"udcpdp_p": 1.0, "eca4und_p": -1.0, "colipa_p": -1.0, "eca4colipa_p": 1.0, "h_p": 1.0}, "objective_coefficient": 0.0, "variable_kind": "continuous", "id": "ECA4OALpp", "gene_reaction_rule": "b3622"}, {"subsystem": "Lipopolysaccharide Biosynthesis / Recycling", "name": "enterobacterial common antigen polymerase (periplasm)", "upper_bound": 1000.0, "lower_bound": 0.0, "notes": {}, "metabolites": {"eca2und_p": 1.0, "unagamuf_p": -2.0, "udcpdp_p": 1.0, "h_p": 1.0}, "objective_coefficient": 0.0, "variable_kind": "continuous", "id": "ECAP1pp", "gene_reaction_rule": "(b3793 and b3785)"}, {"subsystem": "Lipopolysaccharide Biosynthesis / Recycling", "name": "enterobacterial common antigen polymerase (periplasm)", "upper_bound": 1000.0, "lower_bound": 0.0, "notes": {}, "metabolites": {"eca2und_p": -1.0, "unagamuf_p": -1.0, "eca3und_p": 1.0, "udcpdp_p": 1.0, "h_p": 1.0}, "objective_coefficient": 0.0, "variable_kind": "continuous", "id": "ECAP2pp", "gene_reaction_rule": "(b3793 and b3785)"}, {"subsystem": "Lipopolysaccharide Biosynthesis / Recycling", "name": "enterobacterial common antigen polymerase (periplasm)", "upper_bound": 1000.0, "lower_bound": 0.0, "notes": {}, "metabolites": {"unagamuf_p": -1.0, "eca4und_p": 1.0, "udcpdp_p": 1.0, "h_p": 1.0, "eca3und_p": -1.0}, "objective_coefficient": 0.0, "variable_kind": "continuous", "id": "ECAP3pp", "gene_reaction_rule": "(b3793 and b3785)"}, {"subsystem": "Lipopolysaccharide Biosynthesis / Recycling", "name": "enterobacterial common antigen transferase (flippase, cytoplasm to periplasm)", "upper_bound": 1000.0, "lower_bound": 0.0, "notes": {}, "metabolites": {"unagamuf_p": 1.0, "unagamuf_c": -1.0}, "objective_coefficient": 0.0, "variable_kind": "continuous", "id": "ECAtpp", "gene_reaction_rule": "b3792"}, {"subsystem": "Membrane Lipid Metabolism", "name": "3-hydroxyacyl-CoA dehydratase (3-hydroxybutanoyl-CoA)", "upper_bound": 1000.0, "lower_bound": -1000.0, "notes": {}, "metabolites": {"3hbcoa_c": -1.0, "h2o_c": 1.0, "b2coa_c": 1.0}, "objective_coefficient": 0.0, "variable_kind": "continuous", "id": "ECOAH1", "gene_reaction_rule": "(b3846 or b2341)"}, {"subsystem": "Membrane Lipid Metabolism", "name": "3-hydroxyacyl-CoA dehydratase (3-hydroxyhexanoyl-CoA)", "upper_bound": 1000.0, "lower_bound": -1000.0, "notes": {}, "metabolites": {"3hhcoa_c": -1.0, "h2o_c": 1.0, "hx2coa_c": 1.0}, "objective_coefficient": 0.0, "variable_kind": "continuous", "id": "ECOAH2", "gene_reaction_rule": "(b3846 or b2341)"}, {"subsystem": "Membrane Lipid Metabolism", "name": "3-hydroxyacyl-CoA dehydratase (3-hydroxyoctanoyl-CoA)", "upper_bound": 1000.0, "lower_bound": -1000.0, "notes": {}, "metabolites": {"oc2coa_c": 1.0, "h2o_c": 1.0, "3hocoa_c": -1.0}, "objective_coefficient": 0.0, "variable_kind": "continuous", "id": "ECOAH3", "gene_reaction_rule": "(b3846 or b2341)"}, {"subsystem": "Membrane Lipid Metabolism", "name": "3-hydroxyacyl-CoA dehydratase (3-hydroxydecanoyl-CoA)", "upper_bound": 1000.0, "lower_bound": -1000.0, "notes": {}, "metabolites": {"3hdcoa_c": -1.0, "h2o_c": 1.0, "dc2coa_c": 1.0}, "objective_coefficient": 0.0, "variable_kind": "continuous", "id": "ECOAH4", "gene_reaction_rule": "(b3846 or b2341)"}, {"subsystem": "Membrane Lipid Metabolism", "name": "3-hydroxyacyl-CoA dehydratase (3-hydroxydodecanoyl-CoA)", "upper_bound": 1000.0, "lower_bound": -1000.0, "notes": {}, "metabolites": {"h2o_c": 1.0, "3hddcoa_c": -1.0, "dd2coa_c": 1.0}, "objective_coefficient": 0.0, "variable_kind": "continuous", "id": "ECOAH5", "gene_reaction_rule": "(b3846 or b2341)"}, {"subsystem": "Membrane Lipid Metabolism", "name": "3-hydroxyacyl-CoA dehydratase (3-hydroxytetradecanoyl-CoA)", "upper_bound": 1000.0, "lower_bound": -1000.0, "notes": {}, "metabolites": {"h2o_c": 1.0, "3htdcoa_c": -1.0, "td2coa_c": 1.0}, "objective_coefficient": 0.0, "variable_kind": "continuous", "id": "ECOAH6", "gene_reaction_rule": "(b3846 or b2341)"}, {"subsystem": "Membrane Lipid Metabolism", "name": "3-hydroxyacyl-CoA dehydratase (3-hydroxyhexadecanoyl-CoA)", "upper_bound": 1000.0, "lower_bound": -1000.0, "notes": {}, "metabolites": {"h2o_c": 1.0, "hdd2coa_c": 1.0, "3hhdcoa_c": -1.0}, "objective_coefficient": 0.0, "variable_kind": "continuous", "id": "ECOAH7", "gene_reaction_rule": "(b3846 or b2341)"}, {"subsystem": "Membrane Lipid Metabolism", "name": "3-hydroxyacyl-CoA dehydratase (3-hydroxyoctadecanoyl-CoA)", "upper_bound": 1000.0, "lower_bound": -1000.0, "notes": {}, "metabolites": {"3hodcoa_c": -1.0, "od2coa_c": 1.0, "h2o_c": 1.0}, "objective_coefficient": 0.0, "variable_kind": "continuous", "id": "ECOAH8", "gene_reaction_rule": "(b3846 or b2341)"}, {"subsystem": "Pentose Phosphate Pathway", "name": "2-dehydro-3-deoxy-phosphogluconate aldolase", "upper_bound": 1000.0, "lower_bound": 0.0, "notes": {}, "metabolites": {"pyr_c": 1.0, "g3p_c": 1.0, "2ddg6p_c": -1.0}, "objective_coefficient": 0.0, "variable_kind": "continuous", "id": "EDA", "gene_reaction_rule": "b1850"}, {"subsystem": "Pentose Phosphate Pathway", "name": "6-phosphogluconate dehydratase", "upper_bound": 1000.0, "lower_bound": 0.0, "notes": {}, "metabolites": {"6pgc_c": -1.0, "h2o_c": 1.0, "2ddg6p_c": 1.0}, "objective_coefficient": 0.0, "variable_kind": "continuous", "id": "EDD", "gene_reaction_rule": "b1851"}, {"subsystem": "Lipopolysaccharide Biosynthesis / Recycling", "name": "Endotoxin Synthesis (lauroyl transferase)", "upper_bound": 1000.0, "lower_bound": 0.0, "notes": {}, "metabolites": {"kdo2lipid4_c": -1.0, "kdo2lipid4L_c": 1.0, "ACP_c": 1.0, "ddcaACP_c": -1.0}, "objective_coefficient": 0.0, "variable_kind": "continuous", "id": "EDTXS1", "gene_reaction_rule": "b1054"}, {"subsystem": "Lipopolysaccharide Biosynthesis / Recycling", "name": "Endotoxin Synthesis (myristoyl transferase)", "upper_bound": 1000.0, "lower_bound": 0.0, "notes": {}, "metabolites": {"kdo2lipid4L_c": -1.0, "ACP_c": 1.0, "lipa_c": 1.0, "myrsACP_c": -1.0}, "objective_coefficient": 0.0, "variable_kind": "continuous", "id": "EDTXS2", "gene_reaction_rule": "b1855"}, {"subsystem": "Lipopolysaccharide Biosynthesis / Recycling", "name": "Endotoxin Synthesis (palmitoleoyl ACP)", "upper_bound": 1000.0, "lower_bound": 0.0, "notes": {}, "metabolites": {"kdo2lipid4_c": -1.0, "ACP_c": 1.0, "hdeACP_c": -1.0, "kdo2lipid4p_c": 1.0}, "objective_coefficient": 0.0, "variable_kind": "continuous", "id": "EDTXS3", "gene_reaction_rule": "b2378"}, {"subsystem": "Lipopolysaccharide Biosynthesis / Recycling", "name": "Endotoxin Synthesis (myristoyl transferase)", "upper_bound": 1000.0, "lower_bound": 0.0, "notes": {}, "metabolites": {"ACP_c": 1.0, "lipa_cold_c": 1.0, "kdo2lipid4p_c": -1.0, "myrsACP_c": -1.0}, "objective_coefficient": 0.0, "variable_kind": "continuous", "id": "EDTXS4", "gene_reaction_rule": "b1855"}, {"subsystem": "Cofactor and Prosthetic Group Biosynthesis", "name": "Enoylglutaryl-[ACP] methyl ester reductase", "upper_bound": 1000.0, "lower_bound": 0.0, "notes": {}, "metabolites": {"gmeACP_c": 1.0, "nadp_c": 1.0, "nadph_c": -1.0, "h_c": -1.0, "egmeACP_c": -1.0}, "objective_coefficient": 0.0, "variable_kind": "continuous", "id": "EGMEACPR", "gene_reaction_rule": "b1288"}, {"subsystem": "Lipopolysaccharide Biosynthesis / Recycling", "name": "phosphoethanolamine lipid A transport via ABC system (periplasm to extracellular)", "upper_bound": 1000.0, "lower_bound": 0.0, "notes": {}, "metabolites": {"h2o_c": -1.0, "atp_c": -1.0, "enlipa_e": 1.0, "h_c": 1.0, "adp_c": 1.0, "enlipa_p": -1.0, "pi_c": 1.0}, "objective_coefficient": 0.0, "variable_kind": "continuous", "id": "ENLIPAabctex", "gene_reaction_rule": "(b3200 and b3201 and b3199 and b4261 and b4262)"}, {"subsystem": "Glycolysis/Gluconeogenesis", "name": "enolase", "upper_bound": 1000.0, "lower_bound": -1000.0, "notes": {}, "metabolites": {"pep_c": 1.0, "h2o_c": 1.0, "2pg_c": -1.0}, "objective_coefficient": 0.0, "variable_kind": "continuous", "id": "ENO", "gene_reaction_rule": "b2779"}, {"subsystem": "Cofactor and Prosthetic Group Biosynthesis", "name": "enterochelin synthase", "upper_bound": 1000.0, "lower_bound": 0.0, "notes": {}, "metabolites": {"23dhba_c": -3.0, "amp_c": 6.0, "seramp_c": -3.0, "h_c": 9.0, "enter_c": 1.0}, "objective_coefficient": 0.0, "variable_kind": "continuous", "id": "ENTCS", "gene_reaction_rule": "b0583"}, {"subsystem": "Inorganic Ion Transport and Metabolism", "name": "Enterochelin Esterase", "upper_bound": 1000.0, "lower_bound": 0.0, "notes": {}, "metabolites": {"h2o_c": -3.0, "23dhbzs_c": 3.0, "h_c": 3.0, "enter_c": -1.0}, "objective_coefficient": 0.0, "variable_kind": "continuous", "id": "ENTERES", "gene_reaction_rule": "b0585"}, {"subsystem": "Inorganic Ion Transport and Metabolism", "name": "Enterochelin Esterase (Fe containing)", "upper_bound": 1000.0, "lower_bound": 0.0, "notes": {}, "metabolites": {"fe3_c": 1.0, "h2o_c": -3.0, "feenter_c": -1.0, "h_c": 3.0, "23dhbzs_c": 3.0}, "objective_coefficient": 0.0, "variable_kind": "continuous", "id": "ENTERES2", "gene_reaction_rule": "b0585"}, {"subsystem": "Cofactor and Prosthetic Group Biosynthesis", "name": "Enoylpimeloyl-[ACP] methyl ester reductase", "upper_bound": 1000.0, "lower_bound": 0.0, "notes": {}, "metabolites": {"pmeACP_c": 1.0, "epmeACP_c": -1.0, "nadp_c": 1.0, "nadph_c": -1.0, "h_c": -1.0}, "objective_coefficient": 0.0, "variable_kind": "continuous", "id": "EPMEACPR", "gene_reaction_rule": "b1288"}, {"subsystem": "Cell Envelope Biosynthesis", "name": "Ethanolamine ammonia-lyase", "upper_bound": 1000.0, "lower_bound": 0.0, "notes": {}, "metabolites": {"acald_c": 1.0, "nh4_c": 1.0, "etha_c": -1.0}, "objective_coefficient": 0.0, "variable_kind": "continuous", "id": "ETHAAL", "gene_reaction_rule": "(b2440 and b2441)"}, {"subsystem": "Transport, Inner Membrane", "name": "ethanolamine transport in via proton symport", "upper_bound": 1000.0, "lower_bound": 0.0, "notes": {}, "metabolites": {"etha_c": 1.0, "h_c": 1.0, "h_p": -1.0, "etha_p": -1.0}, "objective_coefficient": 0.0, "variable_kind": "continuous", "id": "ETHAt2pp", "gene_reaction_rule": ""}, {"subsystem": "Transport, Outer Membrane Porin", "name": "ethanolamine transport via diffusion (extracellular)", "upper_bound": 1000.0, "lower_bound": -1000.0, "notes": {}, "metabolites": {"etha_e": -1.0, "etha_p": 1.0}, "objective_coefficient": 0.0, "variable_kind": "continuous", "id": "ETHAtex", "gene_reaction_rule": "(b0241 or b0929 or b1377 or b2215)"}, {"subsystem": "Transport, Inner Membrane", "name": "ethanesulfonate transport via ABC system (periplasm)", "upper_bound": 1000.0, "lower_bound": 0.0, "notes": {}, "metabolites": {"h2o_c": -1.0, "atp_c": -1.0, "ethso3_c": 1.0, "h_c": 1.0, "adp_c": 1.0, "pi_c": 1.0, "ethso3_p": -1.0}, "objective_coefficient": 0.0, "variable_kind": "continuous", "id": "ETHSO3abcpp", "gene_reaction_rule": "(b0936 and b0933 and b0934)"}, {"subsystem": "Transport, Outer Membrane Porin", "name": "ethanesulfonate transport via diffusion (extracellular to periplasm)", "upper_bound": 1000.0, "lower_bound": -1000.0, "notes": {}, "metabolites": {"ethso3_e": -1.0, "ethso3_p": 1.0}, "objective_coefficient": 0.0, "variable_kind": "continuous", "id": "ETHSO3tex", "gene_reaction_rule": "(b0241 or b0929 or b1377 or b2215)"}, {"subsystem": "Transport, Outer Membrane Porin", "name": "ethanol transport via diffusion (extracellular to periplasm)", "upper_bound": 1000.0, "lower_bound": -1000.0, "notes": {}, "metabolites": {"etoh_e": -1.0, "etoh_p": 1.0}, "objective_coefficient": 0.0, "variable_kind": "continuous", "id": "ETOHtex", "gene_reaction_rule": "(b0241 or b0929 or b1377 or b2215)"}, {"subsystem": "Transport, Inner Membrane", "name": "ethanol reversible transport via diffusion (periplasm)", "upper_bound": 1000.0, "lower_bound": -1000.0, "notes": {}, "metabolites": {"etoh_p": -1.0, "etoh_c": 1.0}, "objective_coefficient": 0.0, "variable_kind": "continuous", "id": "ETOHtrpp", "gene_reaction_rule": "s0001"}, {"subsystem": "Glycolysis/Gluconeogenesis", "name": "fructose 6-phosphate aldolase", "upper_bound": 1000.0, "lower_bound": -1000.0, "notes": {}, "metabolites": {"g3p_c": 1.0, "dha_c": 1.0, "f6p_c": -1.0}, "objective_coefficient": 0.0, "variable_kind": "continuous", "id": "F6PA", "gene_reaction_rule": "(b0825 or b3946)"}, {"subsystem": "Alternate Carbon Metabolism", "name": "D-fructose 6-phosphate phosphatase", "upper_bound": 1000.0, "lower_bound": 0.0, "notes": {}, "metabolites": {"h2o_c": -1.0, "pi_c": 1.0, "fru_c": 1.0, "f6p_c": -1.0}, "objective_coefficient": 0.0, "variable_kind": "continuous", "id": "F6PP", "gene_reaction_rule": "b0822"}, {"subsystem": "Transport, Inner Membrane", "name": "Fructose-6-phosphate transport via phosphate antiport (periplasm)", "upper_bound": 1000.0, "lower_bound": 0.0, "notes": {}, "metabolites": {"pi_p": 2.0, "pi_c": -2.0, "f6p_p": -1.0, "f6p_c": 1.0}, "objective_coefficient": 0.0, "variable_kind": "continuous", "id": "F6Pt6_2pp", "gene_reaction_rule": "b3666"}, {"subsystem": "Transport, Outer Membrane Porin", "name": "fructose 6-phosphate transport via diffusion (extracellular to periplasm)", "upper_bound": 1000.0, "lower_bound": -1000.0, "notes": {}, "metabolites": {"f6p_e": -1.0, "f6p_p": 1.0}, "objective_coefficient": 0.0, "variable_kind": "continuous", "id": "F6Ptex", "gene_reaction_rule": "(b0241 or b0929 or b1377 or b2215)"}, {"subsystem": "Cell Envelope Biosynthesis", "name": "fatty-acyl-ACP hydrolase", "upper_bound": 1000.0, "lower_bound": 0.0, "notes": {}, "metabolites": {"h2o_c": -1.0, "ACP_c": 1.0, "dcaACP_c": -1.0, "h_c": 1.0, "dca_c": 1.0}, "objective_coefficient": 0.0, "variable_kind": "continuous", "id": "FA100ACPHi", "gene_reaction_rule": "b0404"}, {"subsystem": "Cell Envelope Biosynthesis", "name": "fatty-acyl-ACP hydrolase", "upper_bound": 1000.0, "lower_bound": 0.0, "notes": {}, "metabolites": {"ddca_c": 1.0, "h2o_c": -1.0, "ACP_c": 1.0, "h_c": 1.0, "ddcaACP_c": -1.0}, "objective_coefficient": 0.0, "variable_kind": "continuous", "id": "FA120ACPHi", "gene_reaction_rule": "b0404"}, {"subsystem": "Cell Envelope Biosynthesis", "name": "fatty-acyl-ACP hydrolase", "upper_bound": 1000.0, "lower_bound": 0.0, "notes": {}, "metabolites": {"h2o_c": -1.0, "ACP_c": 1.0, "ttdca_c": 1.0, "myrsACP_c": -1.0, "h_c": 1.0}, "objective_coefficient": 0.0, "variable_kind": "continuous", "id": "FA140ACPHi", "gene_reaction_rule": "b0404"}, {"subsystem": "Cell Envelope Biosynthesis", "name": "fatty-acyl-ACP hydrolase", "upper_bound": 1000.0, "lower_bound": 0.0, "notes": {}, "metabolites": {"tdeACP_c": -1.0, "h2o_c": -1.0, "ACP_c": 1.0, "h_c": 1.0, "ttdcea_c": 1.0}, "objective_coefficient": 0.0, "variable_kind": "continuous", "id": "FA141ACPHi", "gene_reaction_rule": "b0404"}, {"subsystem": "Cell Envelope Biosynthesis", "name": "fatty-acyl-ACP hydrolase", "upper_bound": 1000.0, "lower_bound": 0.0, "notes": {}, "metabolites": {"h2o_c": -1.0, "ACP_c": 1.0, "hdca_c": 1.0, "h_c": 1.0, "palmACP_c": -1.0}, "objective_coefficient": 0.0, "variable_kind": "continuous", "id": "FA160ACPHi", "gene_reaction_rule": "b0404"}, {"subsystem": "Cell Envelope Biosynthesis", "name": "fatty-acyl-ACP hydrolase", "upper_bound": 1000.0, "lower_bound": 0.0, "notes": {}, "metabolites": {"hdcea_c": 1.0, "h2o_c": -1.0, "ACP_c": 1.0, "h_c": 1.0, "hdeACP_c": -1.0}, "objective_coefficient": 0.0, "variable_kind": "continuous", "id": "FA161ACPHi", "gene_reaction_rule": "b0404"}, {"subsystem": "Cell Envelope Biosynthesis", "name": "fatty-acyl-ACP hydrolase", "upper_bound": 1000.0, "lower_bound": 0.0, "notes": {}, "metabolites": {"ACP_c": 1.0, "h2o_c": -1.0, "ocACP_c": -1.0, "h_c": 1.0, "octa_c": 1.0}, "objective_coefficient": 0.0, "variable_kind": "continuous", "id": "FA80ACPHi", "gene_reaction_rule": "b0404"}, {"subsystem": "Cell Envelope Biosynthesis", "name": "fatty-acid-CoA thioesterase (decanoate)", "upper_bound": 1000.0, "lower_bound": 0.0, "notes": {}, "metabolites": {"dcacoa_c": -1.0, "h2o_c": -1.0, "coa_c": 1.0, "h_c": 1.0, "dca_c": 1.0}, "objective_coefficient": 0.0, "variable_kind": "continuous", "id": "FACOAE100", "gene_reaction_rule": "b0452"}, {"subsystem": "Cell Envelope Biosynthesis", "name": "fatty-acid-CoA thioesterase (dodecanoate)", "upper_bound": 1000.0, "lower_bound": 0.0, "notes": {}, "metabolites": {"ddca_c": 1.0, "ddcacoa_c": -1.0, "h2o_c": -1.0, "coa_c": 1.0, "h_c": 1.0}, "objective_coefficient": 0.0, "variable_kind": "continuous", "id": "FACOAE120", "gene_reaction_rule": "b0452"}, {"subsystem": "Cell Envelope Biosynthesis", "name": "fatty-acid-CoA thioesterase (tetradecanoate)", "upper_bound": 1000.0, "lower_bound": 0.0, "notes": {}, "metabolites": {"h2o_c": -1.0, "coa_c": 1.0, "ttdca_c": 1.0, "tdcoa_c": -1.0, "h_c": 1.0}, "objective_coefficient": 0.0, "variable_kind": "continuous", "id": "FACOAE140", "gene_reaction_rule": "b0452"}, {"subsystem": "Cell Envelope Biosynthesis", "name": "fatty-acid-CoA thioesterase (tetradecenoate)", "upper_bound": 1000.0, "lower_bound": 0.0, "notes": {}, "metabolites": {"h2o_c": -1.0, "coa_c": 1.0, "h_c": 1.0, "tdecoa_c": -1.0, "ttdcea_c": 1.0}, "objective_coefficient": 0.0, "variable_kind": "continuous", "id": "FACOAE141", "gene_reaction_rule": "b0452"}, {"subsystem": "Cell Envelope Biosynthesis", "name": "fatty-acid-CoA thioesterase (hexadecanoate)", "upper_bound": 1000.0, "lower_bound": 0.0, "notes": {}, "metabolites": {"pmtcoa_c": -1.0, "coa_c": 1.0, "h2o_c": -1.0, "hdca_c": 1.0, "h_c": 1.0}, "objective_coefficient": 0.0, "variable_kind": "continuous", "id": "FACOAE160", "gene_reaction_rule": "b0452"}, {"subsystem": "Cell Envelope Biosynthesis", "name": "fatty-acid-CoA thioesterase (hexadecenoate)", "upper_bound": 1000.0, "lower_bound": 0.0, "notes": {}, "metabolites": {"hdcea_c": 1.0, "h2o_c": -1.0, "coa_c": 1.0, "h_c": 1.0, "hdcoa_c": -1.0}, "objective_coefficient": 0.0, "variable_kind": "continuous", "id": "FACOAE161", "gene_reaction_rule": "b0452"}, {"subsystem": "Cell Envelope Biosynthesis", "name": "fatty-acid-CoA thioesterase (octadecanoate)", "upper_bound": 1000.0, "lower_bound": 0.0, "notes": {}, "metabolites": {"stcoa_c": -1.0, "h2o_c": -1.0, "coa_c": 1.0, "h_c": 1.0, "ocdca_c": 1.0}, "objective_coefficient": 0.0, "variable_kind": "continuous", "id": "FACOAE180", "gene_reaction_rule": "b0452"}, {"subsystem": "Cell Envelope Biosynthesis", "name": "fatty-acid-CoA thioesterase (octadecenoate)", "upper_bound": 1000.0, "lower_bound": 0.0, "notes": {}, "metabolites": {"ocdcea_c": 1.0, "h2o_c": -1.0, "odecoa_c": -1.0, "coa_c": 1.0, "h_c": 1.0}, "objective_coefficient": 0.0, "variable_kind": "continuous", "id": "FACOAE181", "gene_reaction_rule": "b0452"}, {"subsystem": "Cell Envelope Biosynthesis", "name": "fatty-acid-CoA thioesterase (hexanoate)", "upper_bound": 1000.0, "lower_bound": 0.0, "notes": {}, "metabolites": {"h2o_c": -1.0, "coa_c": 1.0, "hxa_c": 1.0, "hxcoa_c": -1.0, "h_c": 1.0}, "objective_coefficient": 0.0, "variable_kind": "continuous", "id": "FACOAE60", "gene_reaction_rule": "b0452"}, {"subsystem": "Cell Envelope Biosynthesis", "name": "fatty-acid-CoA thioesterase (octanoate)", "upper_bound": 1000.0, "lower_bound": 0.0, "notes": {}, "metabolites": {"coa_c": 1.0, "h2o_c": -1.0, "occoa_c": -1.0, "h_c": 1.0, "octa_c": 1.0}, "objective_coefficient": 0.0, "variable_kind": "continuous", "id": "FACOAE80", "gene_reaction_rule": "b0452"}, {"subsystem": "Cell Envelope Biosynthesis", "name": "fatty-acid-CoA ligase (decanoate transport via vectoral Co-A coupling)", "upper_bound": 1000.0, "lower_bound": 0.0, "notes": {}, "metabolites": {"dca_p": -1.0, "atp_c": -1.0, "h_p": -1.0, "ppi_c": 1.0, "coa_c": -1.0, "amp_c": 1.0, "dcacoa_c": 1.0, "h_c": 1.0}, "objective_coefficient": 0.0, "variable_kind": "continuous", "id": "FACOAL100t2pp", "gene_reaction_rule": "(b1805 or b1701)"}, {"subsystem": "Cell Envelope Biosynthesis", "name": "fatty-acid-CoA ligase (dodecanoate transport via vectoral Co-A coupling)", "upper_bound": 1000.0, "lower_bound": 0.0, "notes": {}, "metabolites": {"h_p": -1.0, "atp_c": -1.0, "ddcacoa_c": 1.0, "ppi_c": 1.0, "coa_c": -1.0, "amp_c": 1.0, "ddca_p": -1.0, "h_c": 1.0}, "objective_coefficient": 0.0, "variable_kind": "continuous", "id": "FACOAL120t2pp", "gene_reaction_rule": "(b1701 or b1805)"}, {"subsystem": "Cell Envelope Biosynthesis", "name": "fatty-acid-CoA ligase (tetradecanoate transport via vectoral Co-A coupling)", "upper_bound": 1000.0, "lower_bound": 0.0, "notes": {}, "metabolites": {"atp_c": -1.0, "h_p": -1.0, "ppi_c": 1.0, "ttdca_p": -1.0, "coa_c": -1.0, "h_c": 1.0, "tdcoa_c": 1.0, "amp_c": 1.0}, "objective_coefficient": 0.0, "variable_kind": "continuous", "id": "FACOAL140t2pp", "gene_reaction_rule": "(b1701 or b1805)"}, {"subsystem": "Cell Envelope Biosynthesis", "name": "fatty-acid-CoA ligase (tetradecenoate transport via vectoral Co-A coupling)", "upper_bound": 1000.0, "lower_bound": 0.0, "notes": {}, "metabolites": {"h_p": -1.0, "atp_c": -1.0, "ppi_c": 1.0, "ttdcea_p": -1.0, "coa_c": -1.0, "h_c": 1.0, "tdecoa_c": 1.0, "amp_c": 1.0}, "objective_coefficient": 0.0, "variable_kind": "continuous", "id": "FACOAL141t2pp", "gene_reaction_rule": "(b1701 or b1805)"}, {"subsystem": "Cell Envelope Biosynthesis", "name": "fatty-acid-CoA ligase (hexadecanoate transport via vectoral Co-A coupling)", "upper_bound": 1000.0, "lower_bound": 0.0, "notes": {}, "metabolites": {"atp_c": -1.0, "h_p": -1.0, "ppi_c": 1.0, "hdca_p": -1.0, "pmtcoa_c": 1.0, "coa_c": -1.0, "h_c": 1.0, "amp_c": 1.0}, "objective_coefficient": 0.0, "variable_kind": "continuous", "id": "FACOAL160t2pp", "gene_reaction_rule": "(b1701 or b1805)"}, {"subsystem": "Cell Envelope Biosynthesis", "name": "fatty-acid-CoA ligase (hexadecenoate transport via vectoral Co-A coupling)", "upper_bound": 1000.0, "lower_bound": 0.0, "notes": {}, "metabolites": {"hdcoa_c": 1.0, "hdcea_p": -1.0, "h_p": -1.0, "atp_c": -1.0, "ppi_c": 1.0, "coa_c": -1.0, "h_c": 1.0, "amp_c": 1.0}, "objective_coefficient": 0.0, "variable_kind": "continuous", "id": "FACOAL161t2pp", "gene_reaction_rule": "(b1805 or b1701)"}, {"subsystem": "Cell Envelope Biosynthesis", "name": "fatty-acid-CoA ligase (octadecanoate transport via vectoral Co-A coupling)", "upper_bound": 1000.0, "lower_bound": 0.0, "notes": {}, "metabolites": {"ocdca_p": -1.0, "atp_c": -1.0, "h_p": -1.0, "ppi_c": 1.0, "stcoa_c": 1.0, "coa_c": -1.0, "amp_c": 1.0, "h_c": 1.0}, "objective_coefficient": 0.0, "variable_kind": "continuous", "id": "FACOAL180t2pp", "gene_reaction_rule": "(b1701 or b1805)"}, {"subsystem": "Cell Envelope Biosynthesis", "name": "fatty-acid-CoA ligase (octadecenoate transport via vectoral Co-A coupling)", "upper_bound": 1000.0, "lower_bound": 0.0, "notes": {}, "metabolites": {"odecoa_c": 1.0, "h_p": -1.0, "atp_c": -1.0, "ppi_c": 1.0, "ocdcea_p": -1.0, "coa_c": -1.0, "h_c": 1.0, "amp_c": 1.0}, "objective_coefficient": 0.0, "variable_kind": "continuous", "id": "FACOAL181t2pp", "gene_reaction_rule": "(b1805 or b1701)"}, {"subsystem": "Cell Envelope Biosynthesis", "name": "fatty-acid-CoA ligase (hexanoate transport via vectoral Co-A coupling)", "upper_bound": 1000.0, "lower_bound": 0.0, "notes": {}, "metabolites": {"hxa_p": -1.0, "atp_c": -1.0, "h_p": -1.0, "ppi_c": 1.0, "coa_c": -1.0, "h_c": 1.0, "hxcoa_c": 1.0, "amp_c": 1.0}, "objective_coefficient": 0.0, "variable_kind": "continuous", "id": "FACOAL60t2pp", "gene_reaction_rule": "(b1805 or b1701)"}, {"subsystem": "Cell Envelope Biosynthesis", "name": "fatty-acid-CoA ligase (octanoate transport via vectoral Co-A coupling)", "upper_bound": 1000.0, "lower_bound": 0.0, "notes": {}, "metabolites": {"h_p": -1.0, "atp_c": -1.0, "occoa_c": 1.0, "ppi_c": 1.0, "coa_c": -1.0, "h_c": 1.0, "octa_p": -1.0, "amp_c": 1.0}, "objective_coefficient": 0.0, "variable_kind": "continuous", "id": "FACOAL80t2pp", "gene_reaction_rule": "(b1805 or b1701)"}, {"subsystem": "Cofactor and Prosthetic Group Biosynthesis", "name": "FAD reductase", "upper_bound": 1000.0, "lower_bound": 0.0, "notes": {}, "metabolites": {"nad_c": 1.0, "fadh2_c": 1.0, "nadh_c": -1.0, "h_c": -1.0, "fad_c": -1.0}, "objective_coefficient": 0.0, "variable_kind": "continuous", "id": "FADRx", "gene_reaction_rule": "b3844"}, {"subsystem": "Cofactor and Prosthetic Group Biosynthesis", "name": "FAD reductase", "upper_bound": 1000.0, "lower_bound": 0.0, "notes": {}, "metabolites": {"fadh2_c": 1.0, "nadp_c": 1.0, "nadph_c": -1.0, "h_c": -1.0, "fad_c": -1.0}, "objective_coefficient": 0.0, "variable_kind": "continuous", "id": "FADRx2", "gene_reaction_rule": "(b2763 and b2764)"}, {"subsystem": "Cofactor and Prosthetic Group Biosynthesis", "name": "formaldehyde dehydrogenase", "upper_bound": 1000.0, "lower_bound": -1000.0, "notes": {}, "metabolites": {"hmgth_c": -1.0, "nadh_c": 1.0, "Sfglutth_c": 1.0, "nad_c": -1.0, "h_c": 1.0}, "objective_coefficient": 0.0, "variable_kind": "continuous", "id": "FALDH2", "gene_reaction_rule": "b0356"}, {"subsystem": "Transport, Outer Membrane Porin", "name": "formaldehyde transport via diffusion (extracellular to periplasm)", "upper_bound": 1000.0, "lower_bound": -1000.0, "notes": {}, "metabolites": {"fald_e": -1.0, "fald_p": 1.0}, "objective_coefficient": 0.0, "variable_kind": "continuous", "id": "FALDtex", "gene_reaction_rule": "(b0241 or b0929 or b1377 or b2215)"}, {"subsystem": "Transport, Inner Membrane", "name": "formaldehyde transport via diffusion (periplasm)", "upper_bound": 1000.0, "lower_bound": -1000.0, "notes": {}, "metabolites": {"fald_p": -1.0, "fald_c": 1.0}, "objective_coefficient": 0.0, "variable_kind": "continuous", "id": "FALDtpp", "gene_reaction_rule": "s0001"}, {"subsystem": "Cofactor and Prosthetic Group Biosynthesis", "name": "formaldehyde glutathione ligase (spontaneous)", "upper_bound": 1000.0, "lower_bound": -1000.0, "notes": {}, "metabolites": {"gthrd_c": -1.0, "hmgth_c": 1.0, "fald_c": -1.0}, "objective_coefficient": 0.0, "variable_kind": "continuous", "id": "FALGTHLs", "gene_reaction_rule": "s0001"}, {"subsystem": "Glycolysis/Gluconeogenesis", "name": "fructose-bisphosphate aldolase", "upper_bound": 1000.0, "lower_bound": -1000.0, "notes": {}, "metabolites": {"dhap_c": 1.0, "g3p_c": 1.0, "fdp_c": -1.0}, "objective_coefficient": 0.0, "variable_kind": "continuous", "id": "FBA", "gene_reaction_rule": "(b2097 or b1773 or b2925)"}, {"subsystem": "Pentose Phosphate Pathway", "name": "Sedoheptulose 1,7-bisphosphate D-glyceraldehyde-3-phosphate-lyase", "upper_bound": 1000.0, "lower_bound": -1000.0, "notes": {}, "metabolites": {"e4p_c": 1.0, "dhap_c": 1.0, "s17bp_c": -1.0}, "objective_coefficient": 0.0, "variable_kind": "continuous", "id": "FBA3", "gene_reaction_rule": "b2925"}, {"subsystem": "Glycolysis/Gluconeogenesis", "name": "fructose-bisphosphatase", "upper_bound": 1000.0, "lower_bound": 0.0, "notes": {}, "metabolites": {"h2o_c": -1.0, "pi_c": 1.0, "fdp_c": -1.0, "f6p_c": 1.0}, "objective_coefficient": 0.0, "variable_kind": "continuous", "id": "FBP", "gene_reaction_rule": "(b3925 or b4232 or b2930)"}, {"subsystem": "Alternate Carbon Metabolism", "name": "L-fucose isomerase", "upper_bound": 1000.0, "lower_bound": -1000.0, "notes": {}, "metabolites": {"fuc__L_c": -1.0, "fcl__L_c": 1.0}, "objective_coefficient": 0.0, "variable_kind": "continuous", "id": "FCI", "gene_reaction_rule": "b2802"}, {"subsystem": "Alternate Carbon Metabolism", "name": "L-fuculokinase", "upper_bound": 1000.0, "lower_bound": 0.0, "notes": {}, "metabolites": {"fc1p_c": 1.0, "atp_c": -1.0, "h_c": 1.0, "adp_c": 1.0, "fcl__L_c": -1.0}, "objective_coefficient": 0.0, "variable_kind": "continuous", "id": "FCLK", "gene_reaction_rule": "b2803"}, {"subsystem": "Alternate Carbon Metabolism", "name": "L-fuculose 1-phosphate aldolase", "upper_bound": 1000.0, "lower_bound": -1000.0, "notes": {}, "metabolites": {"fc1p_c": -1.0, "dhap_c": 1.0, "lald__L_c": 1.0}, "objective_coefficient": 0.0, "variable_kind": "continuous", "id": "FCLPA", "gene_reaction_rule": "(b2738 or b2800)"}, {"subsystem": "Cofactor and Prosthetic Group Biosynthesis", "name": "Ferrochelatase", "upper_bound": 1000.0, "lower_bound": 0.0, "notes": {}, "metabolites": {"fe2_c": -1.0, "ppp9_c": -1.0, "h_c": 2.0, "pheme_c": 1.0}, "objective_coefficient": 0.0, "variable_kind": "continuous", "id": "FCLT", "gene_reaction_rule": "b0475"}, {"subsystem": "Oxidative Phosphorylation", "name": "formate dehydrogenase (quinone-8) (periplasm)", "upper_bound": 1000.0, "lower_bound": 0.0, "notes": {}, "metabolites": {"for_p": -1.0, "h_p": 1.0, "co2_p": 1.0, "q8h2_c": 1.0, "h_c": -2.0, "q8_c": -1.0}, "objective_coefficient": 0.0, "variable_kind": "continuous", "id": "FDH4pp", "gene_reaction_rule": "((b3892 and b3893 and b3894) or (b1474 and b1475 and b1476))"}, {"subsystem": "Oxidative Phosphorylation", "name": "Formate Dehydrogenase (menaquinone-8) (periplasm)", "upper_bound": 1000.0, "lower_bound": 0.0, "notes": {}, "metabolites": {"mqn8_c": -1.0, "for_p": -1.0, "h_p": 1.0, "co2_p": 1.0, "h_c": -2.0, "mql8_c": 1.0}, "objective_coefficient": 0.0, "variable_kind": "continuous", "id": "FDH5pp", "gene_reaction_rule": "((b1474 and b1475 and b1476) or (b3892 and b3893 and b3894))"}, {"subsystem": "Inorganic Ion Transport and Metabolism", "name": "FMNH2-dependent monooxygenase", "upper_bound": 1000.0, "lower_bound": 0.0, "notes": {}, "metabolites": {"isetac_c": -1.0, "h2o_c": 1.0, "o2_c": -1.0, "so3_c": 1.0, "fmnh2_c": -1.0, "fmn_c": 1.0, "h_c": 1.0, "gcald_c": 1.0}, "objective_coefficient": 0.0, "variable_kind": "continuous", "id": "FDMO", "gene_reaction_rule": "b0935"}, {"subsystem": "Inorganic Ion Transport and Metabolism", "name": "FMNH2-dependent monooxygenase (methanesulfonate)", "upper_bound": 1000.0, "lower_bound": 0.0, "notes": {}, "metabolites": {"o2_c": -1.0, "so3_c": 1.0, "mso3_c": -1.0, "h2o_c": 1.0, "fald_c": 1.0, "fmnh2_c": -1.0, "fmn_c": 1.0, "h_c": 1.0}, "objective_coefficient": 0.0, "variable_kind": "continuous", "id": "FDMO2", "gene_reaction_rule": "b0935"}, {"subsystem": "Inorganic Ion Transport and Metabolism", "name": "FMNH2-dependent monooxygenase (ethanesulfonate)", "upper_bound": 1000.0, "lower_bound": 0.0, "notes": {}, "metabolites": {"o2_c": -1.0, "h2o_c": 1.0, "acald_c": 1.0, "ethso3_c": -1.0, "so3_c": 1.0, "fmnh2_c": -1.0, "fmn_c": 1.0, "h_c": 1.0}, "objective_coefficient": 0.0, "variable_kind": "continuous", "id": "FDMO3", "gene_reaction_rule": "b0935"}, {"subsystem": "Inorganic Ion Transport and Metabolism", "name": "FMNH2-dependent monooxygenase (butanesulfonate)", "upper_bound": 1000.0, "lower_bound": 0.0, "notes": {}, "metabolites": {"o2_c": -1.0, "h2o_c": 1.0, "butso3_c": -1.0, "btal_c": 1.0, "so3_c": 1.0, "fmnh2_c": -1.0, "fmn_c": 1.0, "h_c": 1.0}, "objective_coefficient": 0.0, "variable_kind": "continuous", "id": "FDMO4", "gene_reaction_rule": "b0935"}, {"subsystem": "Inorganic Ion Transport and Metabolism", "name": "FMNH2-dependent monooxygenase (sulfoacetate)", "upper_bound": 1000.0, "lower_bound": 0.0, "notes": {}, "metabolites": {"fmnh2_c": -1.0, "o2_c": -1.0, "so3_c": 1.0, "h2o_c": 1.0, "sulfac_c": -1.0, "glx_c": 1.0, "h_c": 1.0, "fmn_c": 1.0}, "objective_coefficient": 0.0, "variable_kind": "continuous", "id": "FDMO6", "gene_reaction_rule": "b0935"}, {"subsystem": "Inorganic Ion Transport and Metabolism", "name": "iron (II) transport via ABC system (periplasm)", "upper_bound": 1000.0, "lower_bound": 0.0, "notes": {}, "metabolites": {"h2o_c": -1.0, "pi_c": 1.0, "atp_c": -1.0, "fe2_c": 1.0, "h_c": 1.0, "adp_c": 1.0, "fe2_p": -1.0}, "objective_coefficient": 0.0, "variable_kind": "continuous", "id": "FE2abcpp", "gene_reaction_rule": "b3409"}, {"subsystem": "Inorganic Ion Transport and Metabolism", "name": "iron (II) transport in via proton symport (periplasm)", "upper_bound": 1000.0, "lower_bound": 0.0, "notes": {}, "metabolites": {"fe2_c": 1.0, "fe2_p": -1.0, "h_c": 1.0, "h_p": -1.0}, "objective_coefficient": 0.0, "variable_kind": "continuous", "id": "FE2t2pp", "gene_reaction_rule": "b2392"}, {"subsystem": "Inorganic Ion Transport and Metabolism", "name": "iron (Fe+2) transport out via proton antiport (periplasm)", "upper_bound": 1000.0, "lower_bound": 0.0, "notes": {}, "metabolites": {"fe2_c": -1.0, "fe2_p": 1.0, "h_c": 1.0, "h_p": -1.0}, "objective_coefficient": 0.0, "variable_kind": "continuous", "id": "FE2t3pp", "gene_reaction_rule": "b3915"}, {"subsystem": "Transport, Outer Membrane Porin", "name": "iron (II) transport via diffusion (extracellular to periplasm)", "upper_bound": 1000.0, "lower_bound": -1000.0, "notes": {}, "metabolites": {"fe2_p": 1.0, "fe2_e": -1.0}, "objective_coefficient": 0.0, "variable_kind": "continuous", "id": "FE2tex", "gene_reaction_rule": "(b0241 or b0929 or b1377 or b2215)"}, {"subsystem": "Inorganic Ion Transport and Metabolism", "name": "iron (+2) transport in via permease (no H+)", "upper_bound": 1000.0, "lower_bound": 0.0, "notes": {}, "metabolites": {"fe2_c": 1.0, "fe2_p": -1.0}, "objective_coefficient": 0.0, "variable_kind": "continuous", "id": "FE2tpp", "gene_reaction_rule": "b3040"}, {"subsystem": "Inorganic Ion Transport and Metabolism", "name": "iron transport from ferric-dicitrate via ABC system (periplasm)", "upper_bound": 1000.0, "lower_bound": 0.0, "notes": {}, "metabolites": {"h2o_c": -1.0, "atp_c": -1.0, "fe3dcit_p": -1.0, "cit_c": 2.0, "fe3_c": 1.0, "h_c": 1.0, "adp_c": 1.0, "pi_c": 1.0}, "objective_coefficient": 0.0, "variable_kind": "continuous", "id": "FE3DCITabcpp", "gene_reaction_rule": "(b4290 and b4289 and b4288 and b4287)"}, {"subsystem": "Transport, Outer Membrane", "name": "ferric-dicitrate transport via ton system (extracellular)", "upper_bound": 1000.0, "lower_bound": 0.0, "notes": {}, "metabolites": {"fe3dcit_p": 1.0, "h_c": 1.0, "h_p": -1.0, "fe3dcit_e": -1.0}, "objective_coefficient": 0.0, "variable_kind": "continuous", "id": "FE3DCITtonex", "gene_reaction_rule": "(b4291 and (b1252 and b3005 and b3006))"}, {"subsystem": "Inorganic Ion Transport and Metabolism", "name": "release of Fe(III) from ferric 2,3-dihydroxybenzoylserine", "upper_bound": 1000.0, "lower_bound": 0.0, "notes": {}, "metabolites": {"fe3_c": 1.0, "fe3dhbzs_c": -1.0, "23dhbzs_c": 1.0}, "objective_coefficient": 0.0, "variable_kind": "continuous", "id": "FE3DHBZR", "gene_reaction_rule": ""}, {"subsystem": "Inorganic Ion Transport and Metabolism", "name": "ferric 2,3-dihydroxybenzoylserine transport via ABC system (periplasm)", "upper_bound": 1000.0, "lower_bound": 0.0, "notes": {}, "metabolites": {"h2o_c": -1.0, "adp_c": 1.0, "atp_c": -1.0, "h_c": 1.0, "fe3dhbzs_p": -1.0, "pi_c": 1.0, "fe3dhbzs_c": 1.0}, "objective_coefficient": 0.0, "variable_kind": "continuous", "id": "FE3DHBZSabcpp", "gene_reaction_rule": "(b0592 and b0588 and b0590 and b0589)"}, {"subsystem": "Transport, Outer Membrane", "name": "ferric 2,3-dihydroxybenzoylserine transport via ton system (extracellular)", "upper_bound": 1000.0, "lower_bound": 0.0, "notes": {}, "metabolites": {"fe3dhbzs_p": 1.0, "fe3dhbzs_e": -1.0, "h_c": 1.0, "h_p": -1.0}, "objective_coefficient": 0.0, "variable_kind": "continuous", "id": "FE3DHBZStonex", "gene_reaction_rule": "((b0805 and (b1252 and b3005 and b3006)) or (b2155 and (b1252 and b3005 and b3006)))"}, {"subsystem": "Inorganic Ion Transport and Metabolism", "name": "Fe(III)hydroxamate reductase", "upper_bound": 1000.0, "lower_bound": 0.0, "notes": {}, "metabolites": {"fe2_c": 2.0, "fe3hox__un_c": 2.0, "fe3hox_c": -2.0, "fadh2_c": -1.0, "h_c": 2.0, "fad_c": 1.0}, "objective_coefficient": 0.0, "variable_kind": "continuous", "id": "FE3HOXR1", "gene_reaction_rule": ""}, {"subsystem": "Inorganic Ion Transport and Metabolism", "name": "Fe(III)hydroxamate reductase", "upper_bound": 1000.0, "lower_bound": 0.0, "notes": {}, "metabolites": {"fe2_c": 2.0, "fmnh2_c": -1.0, "fe3hox_c": -2.0, "fe3hox__un_c": 2.0, "fmn_c": 1.0, "h_c": 2.0}, "objective_coefficient": 0.0, "variable_kind": "continuous", "id": "FE3HOXR2", "gene_reaction_rule": ""}, {"subsystem": "Inorganic Ion Transport and Metabolism", "name": "Fe(III)hydroxamate reductase", "upper_bound": 1000.0, "lower_bound": 0.0, "notes": {}, "metabolites": {"rbflvrd_c": -1.0, "fe2_c": 2.0, "fe3hox_c": -2.0, "fe3hox__un_c": 2.0, "h_c": 2.0, "ribflv_c": 1.0}, "objective_coefficient": 0.0, "variable_kind": "continuous", "id": "FE3HOXR3", "gene_reaction_rule": ""}, {"subsystem": "Inorganic Ion Transport and Metabolism", "name": "Fe(III)hydroxamate unloaded secretion", "upper_bound": 1000.0, "lower_bound": 0.0, "notes": {}, "metabolites": {"fe3hox__un_p": 1.0, "fe3hox__un_c": -1.0, "h_c": 1.0, "h_p": -1.0}, "objective_coefficient": 0.0, "variable_kind": "continuous", "id": "FE3HOXUtex", "gene_reaction_rule": ""}, {"subsystem": "Inorganic Ion Transport and Metabolism", "name": "Fe(III)hydroxamate unloaded secretion (extracellular)", "upper_bound": 1000.0, "lower_bound": 0.0, "notes": {}, "metabolites": {"fe3hox__un_p": -1.0, "fe3hox__un_e": 1.0, "h_c": 1.0, "h_p": -1.0}, "objective_coefficient": 0.0, "variable_kind": "continuous", "id": "FE3HOXUtpp", "gene_reaction_rule": ""}, {"subsystem": "Inorganic Ion Transport and Metabolism", "name": "ferric-dicitrate transport via ABC system (periplasm)", "upper_bound": 1000.0, "lower_bound": 0.0, "notes": {}, "metabolites": {"fe3hox_p": -1.0, "atp_c": -1.0, "h2o_c": -1.0, "fe3hox_c": 1.0, "h_c": 1.0, "adp_c": 1.0, "pi_c": 1.0}, "objective_coefficient": 0.0, "variable_kind": "continuous", "id": "FE3HOXabcpp", "gene_reaction_rule": "(b0153 and b0151 and b0152)"}, {"subsystem": "Inorganic Ion Transport and Metabolism", "name": "Fe(III) hydroxamate Fe-loading reaction (spontaneaous)", "upper_bound": 1000.0, "lower_bound": 0.0, "notes": {}, "metabolites": {"fe3hox_e": 1.0, "fe3hox__un_e": -1.0, "fe3_e": -1.0}, "objective_coefficient": 0.0, "variable_kind": "continuous", "id": "FE3HOXexs", "gene_reaction_rule": "s0001"}, {"subsystem": "Transport, Outer Membrane", "name": "Fe(III)hydroxamine transport via ton system (extracellular)", "upper_bound": 1000.0, "lower_bound": 0.0, "notes": {}, "metabolites": {"fe3hox_p": 1.0, "h_c": 1.0, "h_p": -1.0, "fe3hox_e": -1.0}, "objective_coefficient": 0.0, "variable_kind": "continuous", "id": "FE3HOXtonex", "gene_reaction_rule": "(b0150 and (b1252 and b3005 and b3006))"}, {"subsystem": "Cofactor and Prosthetic Group Biosynthesis", "name": "Fe(III) reduction", "upper_bound": 1000.0, "lower_bound": 0.0, "notes": {}, "metabolites": {"fe2_c": 2.0, "fe3_c": -2.0, "fadh2_c": -1.0, "h_c": 2.0, "fad_c": 1.0}, "objective_coefficient": 0.0, "variable_kind": "continuous", "id": "FE3Ri", "gene_reaction_rule": "b3844"}, {"subsystem": "Inorganic Ion Transport and Metabolism", "name": "iron (III) transport via ABC system (periplasm to cytoplasm)", "upper_bound": 1000.0, "lower_bound": 0.0, "notes": {}, "metabolites": {"h2o_c": -1.0, "atp_c": -1.0, "fe3_p": -1.0, "fe3_c": 1.0, "h_c": 1.0, "adp_c": 1.0, "pi_c": 1.0}, "objective_coefficient": 0.0, "variable_kind": "continuous", "id": "FE3abcpp", "gene_reaction_rule": ""}, {"subsystem": "Transport, Outer Membrane Porin", "name": "iron (III) transport via diffusion (extracellular to periplasm)", "upper_bound": 1000.0, "lower_bound": -1000.0, "notes": {}, "metabolites": {"fe3_p": 1.0, "fe3_e": -1.0}, "objective_coefficient": 0.0, "variable_kind": "continuous", "id": "FE3tex", "gene_reaction_rule": "(b0241 or b0929 or b1377 or b2215)"}, {"subsystem": "Inorganic Ion Transport and Metabolism", "name": "Ferrichrome reductase", "upper_bound": 1000.0, "lower_bound": 0.0, "notes": {}, "metabolites": {"fecrm__un_c": 2.0, "fe2_c": 2.0, "fecrm_c": -2.0, "fadh2_c": -1.0, "h_c": 2.0, "fad_c": 1.0}, "objective_coefficient": 0.0, "variable_kind": "continuous", "id": "FECRMR1", "gene_reaction_rule": ""}, {"subsystem": "Inorganic Ion Transport and Metabolism", "name": "Ferrichrome reductase", "upper_bound": 1000.0, "lower_bound": 0.0, "notes": {}, "metabolites": {"fecrm__un_c": 2.0, "fe2_c": 2.0, "fecrm_c": -2.0, "fmnh2_c": -1.0, "fmn_c": 1.0, "h_c": 2.0}, "objective_coefficient": 0.0, "variable_kind": "continuous", "id": "FECRMR2", "gene_reaction_rule": ""}, {"subsystem": "Inorganic Ion Transport and Metabolism", "name": "Ferrichrome reductase", "upper_bound": 1000.0, "lower_bound": 0.0, "notes": {}, "metabolites": {"rbflvrd_c": -1.0, "fecrm__un_c": 2.0, "fe2_c": 2.0, "fecrm_c": -2.0, "h_c": 2.0, "ribflv_c": 1.0}, "objective_coefficient": 0.0, "variable_kind": "continuous", "id": "FECRMR3", "gene_reaction_rule": ""}, {"subsystem": "Inorganic Ion Transpor
[truncated: 904,276 more chars]
