# Supplementary material for: Escher: A Web Application for Building, Sharing, and Embedding Data-Rich Visualizations of Biological Pathways
Source: PLoS Comput Biol. 2015 Aug 27;11(8):e1004321. doi: 10.1371/journal.pcbi.1004321 (PMC4552468; doi:10.1371/journal.pcbi.1004321)
Supplement: S1 File — This source code is for Escher version 1.1.2. The latest Escher source code can be cloned or downloaded from https://github.com/zakandrewking/escher. (ZIP) [file pcbi.1004321.s001.zip › escher-1.1.2/escher/example_data/metabolite_data_diff_iJO1366.json]

[{"iscu__2fe2s2_c": 0.11636844696818471, "dcaACP_c": 0, "2aobut_c": 0.29361536029291435, "2pglyc_c": 0.9502917275799041, "eig3p_c": 0, "2ahbut_c": 0.1414425599640965, "u3hga_c": 0.975731529540226, "pyr_c": 0.7182599407949666, "pyr_e": 0.9269858366494047, "pyr_p": 0.4869687151739286, "tdecoa_c": 0.4441112609821274, "apg161_c": 0, "met__L_p": 0.528452152127143, "xtsn_e": 0, "ala__L_e": 0.7844400764687288, "ala__L_c": 0.10615946380687913, "octa_c": 0, "met__L_e": 0.7679777645251878, "3hmrsACP_c": 0.2812051995775259, "met__L_c": 0.8823625455809357, "octa_p": 0.4570066859691112, "ala__L_p": 0.42426618721502973, "ala__B_p": 0.6702797820328842, "5prdmbz_c": 0, "ala__B_e": 0.6489379509092581, "skm_e": 0.8010587550765867, "ala__B_c": 0.8294771544187591, "8aonn_c": 0.29143134793450165, "dmso_c": 0.4054945864588714, "dmso_e": 0.12476397985628263, "pnto__R_c": 0.6261773854675416, "2agpe180_p": 0.5149316210435015, "5dglcn_e": 0.8657258377100936, "dmso_p": 0.8482923012909944, "ps141_c": 0.8291931243481724, "arbt6p_c": 0.2976266929953828, "2agpe180_c": 0.5022594025092756, "iscu_c": 0.931209674117021, "uamag_c": 0.16662995861414254, "ump_c": 0.4349743238827123, "anhgm_p": 0.9872220843782084, "atp_c": 0.24684845354464047, "ump_e": 0.3976041094453102, "2fe2s_c": 0.625669950648401, "anhgm_e": 0.27774702752343916, "gp4g_c": 0, "anhgm_c": 0.6694329809264994, "LalaDglu_c": 0, "din_p": 0.1050605829810346, "nmn_c": 0, "3hbcoa_c": 0.41299248486280704, "din_c": 0.9778457784244657, "crnDcoa_c": 0.833433794610485, "din_e": 0.40608692659595447, "lipopb_c": 0.16288647919948518, "glcur1p_e": 0.12503862064605864, "2ohph_c": 0.4771713367220972, "gtp_p": 0.5910326918062765, "amob_c": 0.9484305858340569, "gtp_e": 0.4095314790503959, "gtp_c": 0.5358425829138861, "cyst__L_c": 0.3892839741315657, "pnto__R_p": 0.3622590629306721, "s17bp_c": 0.8646726838431248, "3mop_c": 0.97109384158356, "cbl1_p": 0.537939063391094, "valtrna_c": 0.980971274938572, "sufsesh_c": 0.3299714072181359, "no2_p": 0.5621328591297777, "trnatrp_c": 0.322682317940134, "cbl1_c": 0.40340288161830995, "cbl1_e": 0.5075032276727083, "no2_e": 0.8200452158381167, "hkndd_c": 0.3447255485763483, "no2_c": 0.3201544082305161, "2mecdp_c": 0, "4h2opntn_c": 0.7016323453332957, "ncam_c": 0.9056884671297679, "lipa_p": 0.8212215921236455, "2ombzl_c": 0.2827682910181696, "clpn141_p": 0.5272220369671308, "lipa_e": 0.7182469610502179, "ascb6p_c": 0, "lipa_c": 0.6338479706035403, "cbp_c": 0.6319483795681914, "colipap_e": 0.6869661658191176, "arbtn_e": 0.3929903260862021, "asn__L_c": 0, "mincyc_e": 0.3686436649465402, "asn__L_e": 0.5756429450099715, "alaala_p": 0.17821527519965685, "arbtn_c": 0.5409361724856486, "colipap_p": 0.9209467242292948, "alaala_e": 0.15317710013820174, "asn__L_p": 0.14391874651963799, "2omph_c": 0.4738516764400581, "arbtn_p": 0.991746948248048, "alaala_c": 0.3477730829519542, "h2o2_p": 0.2823156460370022, "5aizc_c": 0.8883222463172115, "h2o2_c": 0.5896974953477992, "ugmd_c": 0.2385443221386817, "h2o2_e": 0.5964048431630705, "3hddecACP_c": 0.10433477233054456, "23dhba_c": 0.3151621352997521, "octa_e": 0.2641549138989737, "acglu_c": 0.14897434975631352, "ttdca_p": 0.43572435833349643, "cddec5eACP_c": 0.35809255093268577, "ttdca_e": 0.716851191138584, "ttdca_c": 0.11719059474773552, "ura_c": 0.49238440761684465, "glyc_e": 0.7855295680581151, "glyc_c": 0.7834619964307193, "ura_e": 0.5941303024079452, "novbcn_e": 0.7216746257934239, "acmum_p": 0.494761689234658, "ura_p": 0.9484898759748205, "kdo2lipid4p_c": 0, "glyc_p": 0, "novbcn_p": 0.7718724349826503, "tre_p": 0.712522783930315, "tre_c": 0.6115367417893746, "tre_e": 0, "ser__L_p": 0, "ac_p": 0.39938533017143585, "ser__L_c": 0.1524432830470327, "ser__L_e": 0.7673212690676701, "4ahmmp_c": 0.9916433964572783, "23dhmb_c": 0.44529059079684874, "ac_c": 0.42945120408577264, "ac_e": 0.7770381510299083, "2obut_c": 0.7291670316505909, "5mtr_e": 0.9576875955604315, "2odecg3p_c": 0.7394355862393338, "5mtr_c": 0.8901377645170246, "2dmmql8_c": 0.3243895545347909, "ps161_c": 0.11026537582627116, "sbzcoa_c": 0.21491999665564565, "tcynt_e": 0.9956468793521639, "ag_c": 0.3204988328584105, "tcynt_c": 0.43347257096374536, "cbi_p": 0.657256991732052, "lipa_cold_e": 0.9205213247443608, "lipa_cold_c": 0.4783307118006185, "anhgm3p_p": 0.11745640065139507, "acald_c": 0.7022529109401426, "colipa_p": 0.6666261250377414, "12dgr141_c": 0.9544165032382107, "acald_e": 0.12904751510943135, "cbi_c": 0.6690561906323625, "cbi_e": 0.3934308254185356, "lipa_cold_p": 0.87538834180272, "colipa_c": 0.5441437568665112, "acald_p": 0.7684349641807294, "colipa_e": 0.8107787338556466, "12dgr141_p": 0.1974561535074918, "xmp_c": 0.21180637474686104, "xmp_e": 0.40204032826548675, "mg2_p": 0.38088997330735297, "xmp_p": 0.17495203830178763, "acmalt_c": 0.7486468304825262, "dhpmp_c": 0.8068658242195741, "mg2_e": 0.8628745167363059, "mg2_c": 0.7031554326854672, "3dhq_c": 0.9302273851672778, "dhptd_c": 0.4805771531114751, "ins_p": 0.7511349743905684, "minohp_p": 0.9725389348874628, "nh4_p": 0.5914168868113069, "ins_e": 0.6229513305986091, "bwco_c": 0, "ins_c": 0.3738743055875523, "nh4_e": 0.8972237137906414, "nh4_c": 0.5260774530464831, "minohp_e": 0.8445406694669882, "2dr5p_c": 0.4136412817570271, "pe160_p": 0.764531288487367, "murein5p5p_p": 0.5615205055634086, "pe160_c": 0.2169422726030953, "gdp_e": 0.9916738297495957, "gdp_c": 0.904000923648676, "gslnt_c": 0.3112710667997528, "tre6p_c": 0.36071917101000217, "5aop_c": 0.3822771118323297, "gdp_p": 0, "5mta_c": 0.7571746666796354, "epmeACP_c": 0, "1tdecg3p_c": 0.8462781922187861, "5dglcn_c": 0.31399388916187054, "3c3hmp_c": 0.42615331697071046, "mocogdp_c": 0.6310297842435065, "ddcacoa_c": 0.18105591814683863, "12ppd__S_e": 0.4940338075492813, "12ppd__S_c": 0.4683803659201795, "1tdecg3p_p": 0.9368084038077239, "12ppd__S_p": 0.3067891881743131, "murein5p4p_p": 0.4904593522267353, "trnaarg_c": 0.2560657051230585, "4pasp_c": 0, "LalaDgluMdapDala_c": 0.7854998617157205, "LalaDgluMdapDala_e": 0.16685769066624856, "csn_p": 0.9423904117316946, "LalaDgluMdapDala_p": 0.5105415063233004, "gam1p_c": 0.4634331051340814, "bwcogdp_c": 0.42293879672542734, "csn_c": 0.8779587457897424, "csn_e": 0.12176856308175954, "gal1p_p": 0, "dtbt_c": 0, "3mob_c": 0.6658596832729788, "gal1p_e": 0.9683203392888091, "25drapp_c": 0.6260660332719193, "gal1p_c": 0.6354996942449279, "5fthf_c": 0.5900736563094948, "1agpg160_p": 0.8471618620639371, "xdp_c": 0.47378794202296104, "trnagly_c": 0, "xan_e": 0.2823383841440774, "xan_c": 0.6265273717129382, "6hmhpt_c": 0.18195200707581605, "xan_p": 0, "acmum6p_c": 0.11579801014593938, "iasp_c": 0.21149470769132295, "didp_c": 0.11768608109608913, "2agpg161_c": 0.9938527056189369, "hxan_e": 0, "hxan_c": 0.2780652279967404, "2agpg161_p": 0.9819891108937685, "hxan_p": 0.9218147244649388, "ppa_p": 0.6274471070465912, "spmd_c": 0.45292849637890276, "spmd_e": 0.2161279877745369, "murein3px3p_p": 0.5441350927724878, "ump_p": 0.741687904145169, "spmd_p": 0.859949918117461, "ppa_c": 0.7622655613698004, "ppa_e": 0.370844980771183, "dsbgrd_p": 0.6620931762716772, "hexACP_c": 0.10828429427184427, "forcoa_c": 0.957790030052296, "dcmp_c": 0.6108876193704336, "gal__bD_e": 0, "flxr_c": 0.15926110106827007, "dcmp_e": 0.7230363468043125, "2agpg120_p": 0.42775708050955863, "dcmp_p": 0.8465242972876689, "gal__bD_p": 0.5066489184286774, "fuc__L_c": 0, "fuc__L_e": 0.44993814472780025, "3ocpalm9eACP_c": 0.663810486933849, "ppi_c": 0.46254640584226225, "oxam_c": 0, "malACP_c": 0.6727865755750184, "fuc__L_p": 0.9979926596734277, "iscu__2fe2s_c": 0.18250706249591442, "5apru_c": 0.31600434292799295, "na15dap_c": 0.8849726796451977, "fprica_c": 0.6175601559123005, "glu5sa_c": 0, "meoh_p": 0.7135331196675142, "mmet_p": 0.3019632709722375, "gal_c": 0.8801183732449495, "gal_e": 0.9925859561332864, "meoh_e": 0.18395621043408683, "mmet_e": 0, "mmet_c": 0.5050764831334756, "meoh_c": 0.8536591246998355, "gal_p": 0.7286022300476996, "gar_c": 0, "glcur1p_p": 0.3892996531544227, "cytd_p": 0.6691959416507085, "ggptrc_c": 0.2929145264928684, "cytd_c": 0.4623503097301941, "cytd_e": 0.36490684883082036, "2tpr3dpcoa_c": 0.6270818380149048, "pg180_c": 0.22870574690869516, "clpn120_p": 0.8757473797143647, "arbt_p": 0.7914038135678827, "gua_c": 0.8520812406887642, "dsbaox_p": 0.6219061357044807, "gua_e": 0.7960523364339549, "arbt_e": 0.6460740685534277, "eca4colipa_e": 0.7351223658718411, "dtdp4d6dg_c": 0.41216253066932396, "malcoame_c": 0.46190736417609823, "halipa_e": 0.83495400243676, "dgslnt_c": 0.7067042350357541, "quin_c": 0, "eca4colipa_p": 0.932722543327432, "dhptdn_c": 0.10648205518268072, "cpgn__un_c": 0.22094234902546728, "cpgn__un_e": 0.733272910415666, "trdox_c": 0.19293067752077842, "cpgn__un_p": 0.6270504252765051, "egmeACP_c": 0.9900589543834916, "pa140_c": 0.7107231987795353, "1hdecg3p_p": 0.2389455133408065, "adpglc_c": 0.20048340351529492, "acg5sa_c": 0.70104564789922, "pa140_p": 0.7309050413439108, "2me4p_c": 0.8034416528746053, "malt6p_c": 0.3152133250978135, "murein4p4p_p": 0, "arbtn__fe3_p": 0.9234196728569015, "quin_p": 0.8392461504747027, "occoa_c": 0.15292340017517003, "pnto__R_e": 0, "ala__D_p": 0.28630211855893195, "adn_c": 0.9286255875599083, "arbtn__fe3_c": 0.13627446486523276, "arbtn__fe3_e": 0, "xtp_c": 0.8104294932926612, "adn_p": 0.9784544159659869, "h_p": 0.38404247363491795, "lcts_c": 0.40600679601120526, "ppt_e": 0.662607147595794, "fe3dcit_p": 0.6394234302862624, "15dap_p": 0.9773322695410115, "lcts_e": 0.43026119825646847, "h_e": 0.405691799865746, "h_c": 0.9105644357763731, "15dap_c": 0.6936443855002792, "2amsa_c": 0.7093489432043952, "lcts_p": 0.16675353979398921, "ppt_p": 0.6500255407187874, "15dap_e": 0.8798854959001172, "fe3dcit_e": 0.7044008271854538, "malcoa_c": 0.3869483432505507, "gthox_p": 0.596747387136129, "dtdp4d6dm_c": 0.46187108233303853, "adp_c": 0.16194535168931823, "moadcoo_c": 0.2564964682150901, "gthox_e": 0.6229675869665081, "gthox_c": 0.33810279162425894, "pmeACP_c": 0.8058068291951067, "o16aund_p": 0.3533571329071533, "o16aund_c": 0.6919931854448289, "dhpppn_c": 0.3633468205208178, "zn2_e": 0.3730798551631773, "mal__D_c": 0.7324577176150024, "mal__D_e": 0.7857504664851174, "2agpe141_p": 0.6434154432207664, "pheme_e": 0.8258830144861043, "tdeACP_c": 0.87274029130617, "pheme_c": 0.44740823511187233, "mal__D_p": 0.9064567311870634, "1agpe120_p": 0, "2agpe141_c": 0.8364753399031581, "3psme_c": 0.8934552767584574, "pheme_p": 0.8293048888279366, "fum_c": 0.8700462951670662, "adphep__DD_c": 0.551857075875315, "fum_e": 0.4698869763231467, "5caiz_c": 0.8509788413068684, "athtp_c": 0, "r5p_p": 0.3569962449712235, "23cgmp_e": 0.6505312939508959, "fum_p": 0.5510737476868062, "23cgmp_p": 0.4948123246086453, "r5p_c": 0.996396754442965, "r5p_e": 0.5372941869199709, "trnalys_c": 0.6980666772423043, "pgp160_p": 0.8761331563197785, "enter_p": 0.9993025851557739, "pgp160_c": 0.8529782805985779, "apoACP_c": 0.858549553908808, "dmpp_c": 0.8113238781793171, "enter_e": 0.15977691979334985, "enter_c": 0.2074116092592192, "ade_c": 0.8445972082588954, "ade_e": 0.8860813769552738, "galt_p": 0.7406557295939804, "cpg160_c": 0.7317277221983929, "ade_p": 0.503109745764026, "galt_e": 0.5559805825418181, "odecoa_c": 0.42609902455629023, "2odecg3p_p": 0, "ppp9_c": 0.6408818206655237, "23dappa_p": 0.1255541537534821, "4hthr_c": 0.73398607288792, "23dhbzs_c": 0.4661448468672865, "23dappa_e": 0.9742628058134858, "2dh3dgal6p_c": 0.976221684108824, "cph4_c": 0, "23dappa_c": 0.1913312569782757, "urdglyc_c": 0.8569678022679506, "ocdca_p": 0.8291933185876069, "ile__L_c": 0.7714371860954706, "uacmam_c": 0.9305486895785531, "ile__L_e": 0.4961645439927176, "gthrd_p": 0.47725374882717875, "ocdca_e": 0.512098125591803, "ocdca_c": 0.4473316212231062, "gthrd_e": 0.19463038862226778, "ile__L_p": 0.20263235055364437, "gthrd_c": 0.7095117784616026, "lac__D_p": 0.43213904978950346, "gua_p": 0.6535245382297128, "so2_c": 0.18084454745038037, "cpppg3_c": 0, "selnp_c": 0.534309488621736, "lac__D_e": 0.21886719629046292, "lac__D_c": 0.6101643633358133, "so2_p": 0.7711575549531424, "3ophb_c": 0, "anhm3p_c": 0.5875928946210585, "air_c": 0.10556991311945174, "phpyr_c": 0, "5mthf_c": 0.12977945795985868, "ascb__L_e": 0.41405809316499087, "melib_p": 0.9785486364579531, "ptrc_p": 0.9310017368809816, "mnl1p_c": 0.8432897042214141, "betald_c": 0.13740977271521937, "melib_c": 0.19773903016964678, "melib_e": 0.22709774271258565, "ptrc_e": 0.5597362320255591, "glu__L_c": 0.2064276957054324, "glu__L_e": 0.6012854886195952, "glu__L_p": 0.374672412979842, "cenchddd_c": 0.6730007879842604, "thmnp_c": 0.7027982958967258, "tartr__L_c": 0.23574323960679844, "tartr__L_e": 0.31461535149974773, "tartr__L_p": 0.7644494079819746, "pydxn_p": 0.29957547550521446, "13dpg_c": 0.10408961160011365, "glu1sa_c": 0.4637266169992631, "thmmp_c": 0.41905356109933733, "tag6p__D_c": 0.4479619882139174, "ditp_c": 0.9769308065516674, "2sephchc_c": 0.5835611394527407, "mso3_e": 0.6120352096005406, "pg140_p": 0.2761766188423159, "g3ps_e": 0.9984632225581489, "g3ps_c": 0.8061238294271579, "mso3_c": 0.8919086531874125, "arg__L_p": 0.6397155407272814, "sufse_c": 0.2068441393722913, "tsul_p": 0.6295507456498186, "pg140_c": 0.784326005783025, "arg__L_e": 0.2728173673693248, "arg__L_c": 0.1025669866667619, "trdrd_c": 0.1657564514091685, "g3ps_p": 0.9148769105765409, "tsul_e": 0, "tsul_c": 0.8685428452755584, "dudp_c": 0.30141801454365247, "msa_c": 0.928590243389323, "glcr_e": 0.10027565974703567, "pe180_p": 0.5338266804354638, "glcr_c": 0.6378126971870925, "cit_e": 0.6233734672751787, "cdpdodecg_c": 0.69862026458786, "cit_c": 0.3649527694684931, "glcr_p": 0.9306393391002771, "cit_p": 0.9325250073920567, "fdp_c": 0.5428444776394694, "isetac_c": 0.1419259062500694, "3ohcoa_c": 0.872341034628563, "pg181_p": 0.5224182045961284, "aacoa_c": 0, "isetac_p": 0, "pg181_c": 0.529671818778835, "t3c11vaceACP_c": 0.4813486821978038, "3hpp_e": 0.164819839391107, "dad__2_c": 0.8172112577899094, "4ampm_c": 0.38263315835238976, "1odec11eg3p_c": 0.1243059619846194, "cpe180_c": 0.9790625366214137, "4adcho_c": 0, "3hpalmACP_c": 0.4325892366022268, "hdcea_p": 0.5250992435146563, "pgp180_c": 0.6561334285328693, "so2_e": 0.9023535393657617, "hdcea_c": 0.2608905490002913, "pphn_c": 0.6570998535292056, "hdcea_e": 0, "galur_e": 0.926787891675634, "galur_c": 0.2481801213884367, "ggbutal_c": 0.8278023701000049, "lyx__L_e": 0.5770889360578932, "lyx__L_c": 0.5573783256267347, "12dgr181_c": 0.4432438192227546, "rml1p_c": 0.6351501085313478, "lyx__L_p": 0.2996656607700665, "12dgr181_p": 0.5384626715325679, "psclys_e": 0.19793855368160296, "psclys_c": 0.2136064953915361, "acon__T_c": 0.333814488315895, "urate_c": 0.37057516382259204, "psclys_p": 0.8618993745246577, "gdpofuc_c": 0.1763818937358279, "g3pi_p": 0.7023977298275357, "g3pi_c": 0.8039811454340176, "g3pi_e": 0.4552951742247999, "etoh_p": 0.42509837284963203, "apg141_c": 0.44477865907405767, "iscs_c": 0.6557257337280594, "etoh_e": 0.37503882780814835, "etoh_c": 0.5469833385897749, "pydx_p": 0.3153981662694956, "pydx_e": 0.6018470045899826, "pydx_c": 0.155077586377954, "sufbcd__4fe4s_c": 0.7072596154468588, "glcur_e": 0.521972157706357, "ascb__L_p": 0.40647985334551706, "glcur_c": 0.6636216980269426, "hisp_c": 0.23250003363406746, "acg5p_c": 0.301935174430798, "sectrna_c": 0.26298308058702946, "glcur_p": 0.1979823798726471, "amet_c": 0.598181571389636, "mlthf_c": 0.9773112393492993, "u23ga_c": 0.12742046518568328, "glyc__R_p": 0.5925333931125893, "mincyc_p": 0.6485652086138616, "glyc__R_e": 0.49336599140825466, "glyc__R_c": 0.1586343433778391, "clpn181_p": 0.3429175432262187, "3c4mop_c": 0.19116757160468179, "gmhep1p_c": 0.7222185216513005, "2shchc_c": 0.5969672700004235, "inost_c": 0.9174815022763599, "cmp_e": 0.6600507457672017, "mpt_c": 0.34381125608295093, "cmp_c": 0, "bmoco1gdp_c": 0.3918540269426414, "dscl_c": 0.44433278948285604, "clpn161_p": 0.20486937027625907, "cmp_p": 0.3017276830160931, "kdo_c": 0.1158086622041451, "itp_c": 0.6021426055681035, "apg180_c": 0.8517382435767001, "fruur_p": 0.3477031604802334, "glyald_c": 0.19127311827321392, "fruur_e": 0, "fruur_c": 0.10404870262617927, "pppi_c": 0.7361425384236006, "man1p_c": 0.5790093967942148, "ps120_c": 0.2897370275220592, "trnaleu_c": 0.8036902536637226, "ragund_c": 0.7234199549789119, "ocdcap_c": 0.35856768893356117, "dhmpt_c": 0.10364667933228122, "phaccoa_c": 0.11063900295436135, "camp_c": 0.5349575733351251, "pdx5p_c": 0.9623381899478493, "23dhb_c": 0.26342620553210827, "ocdceap_c": 0.5378759536106652, "asptrna_c": 0.321706356499572, "3ump_p": 0.13393716846907233, "1hdec9eg3p_c": 0.7143730406888549, "ptrc_c": 0.10122479530838424, "3ump_e": 0.8544335307745988, "ocdcea_c": 0.9160050388591235, "cpgn_p": 0.10135140911698692, "fru_e": 0.18515104674913907, "ocdcea_e": 0.697551536888656, "uama_c": 0.6446471513890161, "ocdcea_p": 0.44052658668569644, "fmn_c": 0.3062835732638579, "phom_c": 0, "12dgr161_p": 0.7634457409776888, "fe3_p": 0.6746614904117995, "pimACP_c": 0.46253233868133026, "octdp_c": 0, "icolipa_c": 0.9162436869531708, "cynt_p": 0.8629293645016228, "fe3_c": 0.5358390303440503, "12dgr161_c": 0, "fe3_e": 0.8320901512164632, "cynt_c": 0.4990833510304524, "cynt_e": 0.46655656401342316, "26dap__M_e": 0, "glcn_p": 0.6572025419544261, "acgam_e": 0.7798355406228503, "glcn_c": 0.9506799440768255, "acgam_p": 0, "glcn_e": 0.6120674084899063, "26dap__M_p": 0.8791654863096825, "3hcddec5eACP_c": 0.3848411062989886, "trnaala_c": 0.2999944452448763, "cl_p": 0.6252840015888941, "indole_p": 0.7875692428529601, "3ocvac11eACP_c": 0.7017010720577584, "cl_e": 0.6486328653763682, "indole_e": 0.35029694375659937, "23doguln_c": 0.7816460705892427, "indole_c": 0.5424024996396789, "cl_c": 0.13350288869374427, "sucglu_c": 0, "3dhgulnp_c": 0.6035468191039243, "hdcap_c": 0.11207115349608521, "frulysp_c": 0.36374938825188674, "his__L_c": 0.733499636052611, "2mahmp_c": 0.7299496469590482, "his__L_e": 0.53733783774188, "dsbard_p": 0.7090379585097363, "phphhlipa_c": 0.7382333914660313, "f1p_c": 0.8514653735361678, "dhna_c": 0.6421138377368624, "imp_c": 0.8286891914591171, "2odec11eg3p_p": 0.323712328233427, "gsn_e": 0.5742583043609693, "feoxam_c": 0, "1agpe181_p": 0.1069772708637794, "feoxam_e": 0.612576707303832, "gsn_c": 0, "feoxam_p": 0, "gsn_p": 0.5697943993006428, "cdg_c": 0.20532265663280236, "t3c5ddeceACP_c": 0.7631386126802232, "3hoctACP_c": 0.7048793079624223, "pram_c": 0.5113941582316374, "apg160_c": 0.2026539165464727, "fusa_p": 0, "nmn_e": 0.256401993117247, "LalaDglu_e": 0.7737417436661214, "dutp_c": 0.7114171056119791, "fusa_e": 0.8357128471771379, "LalaDglu_p": 0.9940945315066173, "inost_p": 0.6429076478230905, "nmn_p": 0.34515727333064083, "anth_c": 0.20513784277326552, "uacmamu_c": 0.33415934442571704, "3hadpcoa_c": 0, "tma_p": 0.8207475049549355, "pyam5p_c": 0.8283099397172089, "suchms_c": 0.799683277807944, "prpp_c": 0.9641271480591255, "tma_e": 0.954627334931466, "adphep__LD_c": 0.573770998478527, "tma_c": 0.8939682585385584, "trnathr_c": 0.9351574393105255, "3ig3p_c": 0.9718699704827438, "mobd_e": 0, "3ooctdACP_c": 0.7331400260889653, "xu5p__L_c": 0.5154766660809321, "mobd_c": 0.9235388996867864, "pa180_c": 0.25611244867138905, "cys__D_p": 0.7107652348576546, "2odec11eg3p_c": 0, "hdca_p": 0.4714098424563784, "pa180_p": 0, "mobd_p": 0.2729950580485525, "ttdceap_c": 0.37540905829539006, "cys__D_c": 0.8522000453089328, "hdca_e": 0.9473618137763006, "hdca_c": 0.28509351466574673, "metsox__R__L_c": 0.7259613935880074, "cys__D_e": 0.6938143342440872, "4per_c": 0.39747319837248785, "pa161_p": 0.9965774968976896, "udpLa4n_c": 0.8727210345830716, "all__D_p": 0.8897720465346101, "udcpp_p": 0.33260812474876045, "tmao_p": 0.7761248535316687, "aconm_c": 0.60712438521479, "pa161_c": 0.7046469087378889, "nad_c": 0.9283765516152506, "tmao_c": 0.8613740321714312, "all__D_c": 0.43472701950877934, "all__D_e": 0.3576799886778239, "tmao_e": 0.46643547690681575, "fecrm__un_e": 0.920915562204576, "fecrm__un_c": 0.9875946839107675, "mmcoa__S_c": 0, "maltpt_p": 0.9633339391590977, "fecrm__un_p": 0.42749159847715035, "maltpt_c": 0, "maltpt_e": 0, "4abutn_c": 0.6222580333449412, "1agpe140_p": 0.8195240097940406, "gam6p_c": 0.40599974965655505, "gam6p_e": 0.8454108676401636, "b2coa_c": 0.9360075512679833, "gam6p_p": 0.9532581075716341, "chor_c": 0.48528711118439016, "altrn_c": 0.7663811445437599, "4abz_c": 0.43435239131520875, "td2coa_c": 0.1162258899443308, "dsbcrd_p": 0.7738036790268343, "3omrsACP_c": 0.7255143099865586, "iscssh_c": 0.9962287047026653, "pe140_c": 0.8789336984886735, "acmana_c": 0.6422168176718962, "acmana_e": 0.5106375809974094, "ogmeACP_c": 0.24719918015847886, "pe140_p": 0.7577338922154605, "1agpg141_p": 0.9725893736421916, "acmana_p": 0, "val__L_c": 0.9872514354277441, "aspsa_c": 0, "gmeACP_c": 0.24527469320888184, "Sfglutth_c": 0.6094736499651793, "1tdec7eg3p_c": 0.903593288936727, "1tdec7eg3p_p": 0.3336442261928454, "pe180_c": 0.8305896674847925, "pydxn_c": 0.5257006039970389, "pydxn_e": 0.6644470577632624, "chol_p": 0.5444130270539123, "3odecACP_c": 0.2138366621738378, "udpLa4o_c": 0.6792544656500693, "na1_c": 0.8508974409000423, "na1_e": 0.9172757388127135, "aact_c": 0, "chol_c": 0.8860120857287282, "cbasp_c": 0.7750711655805356, "chol_e": 0.5101801645032328, "na1_p": 0.693826863356307, "ugmda_c": 0, "dnad_c": 0.4913987748580779, "dtmp_c": 0.768420765977619, "dtmp_e": 0.29171938483029103, "dd2coa_c": 0.7953131975563984, "dtmp_p": 0.593148575853509, "23dhacoa_c": 0.635754320353013, "dadp_c": 0.7402084076849536, "murein3px4p_p": 0.8818689594349184, "agm_p": 0.5804641449795852, "3opalmACP_c": 0.7917211059452081, "agm_c": 0.20814257918561907, "agm_e": 0.5607081617508874, "hlipa_c": 0.8183206727551446, "xylu__L_p": 0.3147236062046529, "pa181_p": 0.3728407406191101, "thptdn_c": 0.670669553196846, "xylu__L_c": 0.3947097452592957, "xylu__L_e": 0.37674337658893453, "pa181_c": 0.8885970109485851, "octapb_c": 0.21382620507832295, "1agpg180_p": 0.662342612911948, "ipdp_c": 0.37060944249199856, "frulys_p": 0.6292043032512261, "tyrtrna_c": 0.1146535700156106, "val__L_p": 0.9259526138957173, "metsox__S__L_p": 0.5554676518493024, "e4p_c": 0.3381874535369275, "3oddecACP_c": 0.4285276362528164, "preq1_c": 0.6136554509764981, "frulys_c": 0.839369640527835, "adn_e": 0.5570118946199392, "frulys_e": 0.6759082809636546, "cpgn_c": 0.649069495370466, "galctn__L_c": 0.7890175028249786, "3otdcoa_c": 0.7138450095623662, "orot5p_c": 0.43854302977402404, "26dap__LL_c": 0, "galctn__L_e": 0, "micit_c": 0.9857856139920815, "accoa_c": 0.9261044445806913, "galctn__L_p": 0.3041407609831065, "moadcosh_c": 0.5706430212474871, "hco3_c": 0.8748116455299352, "o2s_p": 0.36343125638522744, "ctbt_p": 0.16520614326704774, "3php_c": 0.7428403312430136, "o2s_c": 0.7775722904950438, "ctbt_c": 0.7473835323935224, "sucorn_c": 0.1668474586069304, "cdpdhdecg_c": 0.5581840618673483, "rml_c": 0, "2agpg140_p": 0.7389165893066918, "2tdecg3p_c": 0.7466470940580762, "cdpdhdec9eg_c": 0.9701898117707047, "2agpg140_c": 0.6576254575996002, "2tdecg3p_p": 0.37991637301583103, "acnam_p": 0.29066395915150045, "butso3_c": 0.5290754453166374, "butso3_e": 0, "fadh2_c": 0.3014179219997021, "acnam_e": 0.6969815085057897, "acnam_c": 0.36964642348412935, "butso3_p": 0.31678148012053153, "dad__5_c": 0.19451598737347042, "fmettrna_c": 0, "cd2_c": 0.3647827245675065, "2agpg180_p": 0.9799508439229871, "cd2_p": 0.7127711093991688, "paps_c": 0.6129007069328494, "cpg180_c": 0.9236621032413026, "2agpg180_c": 0.5286721955329059, "2hdec9eg3p_c": 0.625366171202717, "murein3p3p_p": 0.9005156603617805, "3hcinnm_p": 0.9508166681110943, "adocbi_c": 0.43752282654466845, "3hcinnm_e": 0.7389300753018908, "3hcinnm_c": 0.3145496897240124, "q8h2_c": 0.634836613373265, "cechddd_c": 0.7848673808763881, "cpe160_c": 0.7939641577169281, "acetol_c": 0.16413244419781525, "gcald_c": 0.6957333925265754, "mso3_p": 0.16538794888628838, "trnaasn_c": 0.4298593753638462, "btal_c": 0.7794188434712732, "pe141_p": 0.6213321459389475, "2agpe161_c": 0.44089089070681275, "iscu__4fe4s_c": 0.8810984563160766, "phetrna_c": 0.35032520946616175, "2agpe161_p": 0.382053996771371, "pe141_c": 0.5064482666918215, "dcacoa_c": 0, "his__L_p": 0.5256491552405551, "gdpddman_c": 0.3534930173298686, "tcynt_p": 0.91526509204086, "2ippm_c": 0.2749484440031772, "xylu__D_c": 0.8681425978747923, "trnaasp_c": 0.9660915488009397, "h2_e": 0.4471493550776313, "h2_c": 0.9334174026992539, "thrtrna_c": 0.1838019364912563, "maltttr_e": 0.30131044484603897, "ps160_c": 0.2320169010489339, "zn2_p": 0, "maltttr_c": 0.2931976257051089, "h2_p": 0.2923605420573453, "o2s_e": 0.7484073983125858, "maltttr_p": 0.32424599905160767, "zn2_c": 0.18293881283862867, "trnaphe_c": 0.494314815795574, "ag_e": 0.29073787649660077, "gmhep17bp_c": 0.4192041915549424, "aragund_c": 0.5455028978574488, "tungs_e": 0.8257185282454703, "thr__L_p": 0, "3hpppn_e": 0.8545641474972375, "3hpppn_c": 0.9270657779066417, "tungs_c": 0.706507549211055, "mthgxl_c": 0.6811176730827178, "lipoamp_c": 0.8035271122402212, "thr__L_c": 0.19179203432670078, "5mtr_p": 0.8956152795573006, "thr__L_e": 0, "tungs_p": 0.4620178244068006, "3hpppn_p": 0.4685254915255763, "4abut_e": 0.19552301976693043, "4abut_c": 0.42880296335355883, "2agpe120_c": 0.18614421388130864, "appl_c": 0.5458785770745824, "gln__L_p": 0.233208882245855, "4abut_p": 0.9181777369405199, "murein5p3p_p": 0.28121273824493886, "2agpe120_p": 0.21719454564687812, "eca3und_p": 0, "gln__L_c": 0.9685499848278853, "pgp161_c": 0.36302821284072817, "23ddhb_c": 0.5564045851605803, "doxrbcn_p": 0.6960991788355917, "tpalm2eACP_c": 0.14056017583884206, "doxrbcn_e": 0.7128517828922858, "acgal1p_e": 0.8501717930804761, "udpg_e": 0.46322969126835967, "udpg_c": 0, "co2_p": 0.4616015052135868, "lipidX_c": 0.6783786183930804, "co2_c": 0, "co2_e": 0.5904192057920602, "mql8_c": 0.6581607157814473, "chtbs_e": 0.7997193401863217, "isetac_e": 0.6581066311579876, "chtbs_p": 0.49718728057450123, "glx_c": 0.7600337689891177, "crn_c": 0.8845368159758965, "3amp_e": 0.4396805556293921, "crn_e": 0.6267532685675367, "kdolipid4_c": 0.7772447019376086, "pgp140_c": 0.6488590185775647, "3amp_p": 0.4299840128268734, "crn_p": 0.1285002960982049, "pgp140_p": 0.19480875475942605, "dmbzid_c": 0.9969909479641982, "sel_c": 0, "sel_e": 0.651204325753605, "grxrd_c": 0.8620062231998288, "sel_p": 0.3431067254099772, "g3pc_e": 0.39268818619383505, "amp_c": 0.7966112542953233, "prfp_c": 0.43988974542747794, "3oxdhscoa_c": 0.14109899683556537, "crn__D_p": 0.9321622392308905, "sucarg_c": 0.3511418078979882, "oxur_c": 0.6173144101730729, "4fe4s_c": 0.9997973506243729, "crn__D_e": 0.23636909356810776, "crn__D_c": 0.3469173746756541, "2cpr5p_c": 0.5883920476992585, "succ_p": 0, "pgp141_p": 0.8852404742653653, "thym_e": 0.4488434545358464, "dump_c": 0.8247099149833006, "pgp141_c": 0.9128780710717083, "succ_c": 0.6455270618338462, "succ_e": 0.21430937785678428, "ahcys_c": 0.2375147049110845, "dump_p": 0.4876579585433798, "3oocoa_c": 0.84827700492762, "man_e": 0.1152522269128401, "histrna_c": 0.7629191918300402, "man_c": 0.4358859526411164, "1odec11eg3p_p": 0.5923042370072589, "man_p": 0.8669308812425527, "rbl__L_c": 0.4642765568114947, "ps180_c": 0.9528742988854665, "od2coa_c": 0.8719254597740264, "rephaccoa_c": 0.6028856446255739, "nadph_c": 0.9224890931785645, "3hhdcoa_c": 0.4345892767001788, "butACP_c": 0.5603855859588506, "4hoxpacd_p": 0.5200508555374472, "hxcoa_c": 0.6697868604849139, "k_c": 0.1103776221703987, "k_e": 0, "dcdp_c": 0.6119040192830174, "cd2_e": 0.419859797734883, "no3_c": 0.23389232685173555, "aicar_c": 0.4245073671394104, "dms_c": 0.2813010476482216, "dms_e": 0.360135479151257, "no3_p": 0.11896712764404305, "dms_p": 0.7004812251354134, "trnaval_c": 0.9865829897897468, "3htdcoa_c": 0, "3pg_c": 0.43891598484783867, "23cump_e": 0.18902102071194693, "ap5a_c": 0.7677456393375109, "23cump_p": 0.672025764542872, "dttp_c": 0.683478351371667, "2omhmbl_c": 0.49418464541243967, "alac__S_c": 0, "sertrna_c": 0.4134909757832186, "argsuc_c": 0.1299047151714947, "dhpt_c": 0.45469329337417097, "unaga_c": 0.988582966081399, "trnaile_c": 0, "but_e": 0.6864555492217848, "uri_p": 0.8193231092283303, "glu__D_c": 0.8116804676554413, "but_c": 0.5493148816975658, "uri_c": 0, "but_p": 0.9752860272755346, "uri_e": 0.7961982747696391, "coa_c": 0.5513569747919942, "34hpp_c": 0.4556607142535509, "3ohexACP_c": 0.6772248602951129, "3amac_c": 0.3185611522288193, "galur_p": 0.20861306584998562, "uacgam_c": 0.48621752633454474, "cu2_c": 0.4992493032247254, "uppg3_c": 0.7415980492152038, "uacgam_e": 0.33056955039933444, "cu2_e": 0.47939951891476273, "fc1p_c": 0.6755416889903867, "cyan_p": 0.17174247233783646, "q8_c": 0.12292842685176952, "cu2_p": 0.10491109368505702, "uacgam_p": 0.766168430154124, "rhcys_c": 0.5533103704825706, "anhgm3p_c": 0.4339677406862873, "man6pglyc_c": 0.1021864086401093, "cyan_e": 0.9700208305313753, "cyan_c": 0.3814590885146094, "pg161_p": 0.404948990808336, "dpcoa_c": 0.13485155071552246, "dtdp_c": 0.25708960500259914, "pg161_c": 0.6558198558944494, "palmACP_c": 0.909080200699204, "uLa4n_p": 0.7007692264724578, "nicrnt_c": 0.8413343881532475, "2hdec9eg3p_p": 0.5794432887368539, "pgp180_p": 0, "acon__C_c": 0.6900325668936628, "bwco1gdp_c": 0.558729818034537, "mercppyr_c": 0.8748865580962462, "kdo2lipid4L_c": 0.43847179945758563, "ala__D_e": 0.7643011098270235, "ala__D_c": 0.5609776814051819, "asntrna_c": 0.7945071400265215, "hxa_p": 0.15024142680005514, "udpgal_p": 0.6230516097602239, "pap_c": 0, "uLa4n_c": 0.3390480240626397, "lipidAds_c": 0.47943955109590286, "udpgal_c": 0.9055744422224263, "hxa_c": 0.8948588523347802, "hxa_e": 0.49302938420560083, "udpgal_e": 0, "acac_p": 0.45162644418703546, "adprib_c": 0.5379518252326337, "t3c7mrseACP_c": 0.8898106637811274, "acac_c": 0.8021092606267026, "sufbcd__2fe2s2_c": 0.7364242605775478, "acac_e": 0.7101156460441308, "lipidA_c": 0, "acser_c": 0.7885411181818628, "pg120_p": 0.6543926776862856, "acser_e": 0.956470334562854, "galct__D_p": 0.14068015719724558, "pep_c": 0.580828011711211, "pg120_c": 0, "3hcpalm9eACP_c": 0.3264849110160871, "galct__D_e": 0.1921635811919391, "galct__D_c": 0.6786423567016232, "ppgpp_c": 0.3402372613786788, "trnacys_c": 0.9289995412010513, "2fe1s_c": 0.19299311518626416, "kdo8p_c": 0.16414265230570224, "acglc__D_c": 0.5192599828636975, "hdcoa_c": 0.8726441684995108, "malt_p": 0.835085545130058, "glyald_e": 0.9086777761039337, "56dura_c": 0.3517947748910665, "opmeACP_c": 0.258544230024243, "malt_c": 0.14918342845657617, "malt_e": 0.895606217562733, "glyald_p": 0.26125330801917035, "cystrna_c": 0.8736535601150587, "taur_e": 0.13036448532734501, "taur_c": 0.4541054898969923, "peamn_p": 0.11585090404418552, "tyrp_p": 0.9589551530104811, "dxyl5p_c": 0.9454733745383977, "s7p_c": 0.8821002275192805, "peamn_e": 0.6328835331999476, "taur_p": 0.2465558771889489, "lys__L_e": 0.7048381383046232, "lys__L_c": 0.6932972127657263, "metsox__R__L_p": 0.6380569627089505, "pac_c": 0.22255347283607707, "udcpp_c": 0.563408905181031, "lys__L_p": 0.772451754230318, "inost_e": 0.1365228905057576, "metsox__R__L_e": 0.6608440592574281, "thdp_c": 0.30250176281564256, "12ppd__R_p": 0.6324160892627965, "udpglcur_e": 0.28486048895858307, "udpglcur_c": 0.15498115627177955, "acanth_c": 0.6061149399892084, "12ppd__R_e": 0.3021577835149363, "12ppd__R_c": 0.6261822172218481, "2p4c2me_c": 0.11837838573461912, "udpglcur_p": 0.5832556340030741, "2agpe181_c": 0.2709924296269195, "progly_e": 0.1858144961695084, "dhgly_c": 0.4333185158395201, "2dda7p_c": 0.3889840258401659, "h2mb4p_c": 0.5534754714531688, "progly_c": 0.8556735149037445, "23dhmp_c": 0.8718407475200937, "gdpfuc_c": 0.4184226923863461, "2agpe181_p": 0.4148070590552524, "phhlipa_c": 0.40543718241969184, "progly_p": 0.6589900178449235, "for_p": 0.9894227065473384, "duri_e": 0.5691217992691003, "fald_p": 0.16886618057952907, "duri_c": 0, "tyrp_e": 0.5498806385033344, "for_e": 0.12508071954939193, "for_c": 0, "duri_p": 0.7841537225320122, "udpacgal_p": 0.5035785459844457, "pppn_c": 0.1458841892955519, "mdhdhf_c": 0, "udpacgal_e": 0, "gmhep7p_c": 0.7378765598310119, "alatrna_c": 0.9459136399877307, "nadp_c": 0.7714860032426998, "oxadpcoa_c": 0.19361984494124107, "gfgaragund_c": 0, "uLa4fn_c": 0.4599414558327033, "suc6p_c": 0.862885990244167, "glyc2p_e": 0.46295943965597, "glyc2p_c": 0.9303859507727668, "trnagln_c": 0.3204440406115484, "dgmp_e": 0.6365862780068577, "dmlz_c": 0.7797060767198366, "dgmp_c": 0.6740736727822277, "glyc2p_p": 0.18749843589796922, "thmpp_c": 0.36181045748536167, "dhor__S_c": 0.46847745379344574, "dgmp_p": 0.9680791011112172, "f6p_e": 0.5802424694380612, "hom__L_p": 0.207829731609542, "f6p_c": 0.7854916018880536, "garagund_c": 0.9498860208105154, "hom__L_c": 0.3734742155309454, "um4p_c": 0.6095626468573228, "f6p_p": 0.3808441922106601, "5aprbu_c": 0.9200281315646273, "hom__L_e": 0.915912193919697, "nadh_c": 0.6995107864884769, "ocACP_c": 0.8376721771544023, "cbm_c": 0.5416612635581142, "mi1p__D_c": 0, "12dgr140_p": 0.33785948601052074, "trnaglu_c": 0.6055400961802927, "12dgr140_c": 0.14509500914220785, "pant__R_c": 0.9465701480394889, "dopa_e": 0.4351820647733805, "1ddecg3p_p": 0.7271104294004056, "orot_e": 0.5797364493205378, "toctd2eACP_c": 0.2630093114040083, "pro__L_c": 0.9222144087627657, "pro__L_e": 0.2849165333015786, "orot_c": 0.8213974859460015, "1ddecg3p_c": 0.12902629401834664, "dopa_p": 0.1270482972911876, "oaa_c": 0.8287864080232628, "pro__L_p": 0.3066862871024204, "orot_p": 0.9958385412107671, "ohpb_c": 0.5773972349226899, "arab__L_p": 0.6546881337567029, "arab__L_e": 0.5655903436201893, "arab__L_c": 0.9700938768221423, "1agpe161_p": 0.20490921243087, "oxalcoa_c": 0.3687180033787797, "fe3hox_p": 0.9496371772288515, "skm5p_c": 0, "acACP_c": 0.17079504453875038, "glyb_e": 0.8410125790316489, "glyb_c": 0.7594850611352775, "cdpdddecg_c": 0, "fe3hox_e": 0.3353950779094892, "citr__L_c": 0, "glyb_p": 0, "gggagicolipa_c": 0.5475980323833595, "1agpe160_p": 0.7630231504502502, "cdpdodec11eg_c": 0.7578840178771841, "actACP_c": 0.7952834919447933, "bmocogdp_c": 0.9522716883610626, "14dhncoa_c": 0.7425261174062643, "hkntd_c": 0.16670468774239589, "gicolipa_c": 0.5542493049026744, "bbtcoa_c": 0.3993896319608399, "3haACP_c": 0.7095791890115478, "3gmp_e": 0.8323453628976561, "methf_c": 0.6645302825066473, "fru_c": 0.7521567651755624, "agdpcbi_c": 0, "pa141_p": 0.679114676078372, "eca4und_p": 0.2528342765549043, "fru_p": 0.5885440960367679, "3gmp_p": 0, "ara5p_c": 0, "pa141_c": 0.13003881451563515, "cobalt2_e": 0.4507936986772534, "cobalt2_c": 0.582800574700355, "pmtcoa_c": 0.7112184346021266, "cobalt2_p": 0.19065266075220832, "hphhlipa_c": 0.10043395114765441, "ser__D_p": 0.46558395097628413, "cgly_p": 0.11843916112139363, "pan4p_c": 0.8135217708687122, "cgly_e": 0.6261629668004225, "ser__D_c": 0.7657055865945945, "ser__D_e": 0.5060527376842232, "cgly_c": 0.28828332518354094, "phthr_c": 0.9450034819688937, "2dr1p_c": 0.16917353975300553, "tagur_c": 0.6207360029134198, "sbt__D_e": 0, "glucys_c": 0.7013373395204613, "pi_p": 0, "gdpmann_c": 0.19018249895100148, "protrna_c": 0.6492455339093255, "murein4px4px4p_p": 0.24798894121808945, "r15bp_c": 0, "sbt__D_p": 0.32194260620199033, "pi_c": 0.41188132610727135, "pi_e": 0.48847976061788456, "1agpg120_p": 0.42407906782794746, "grdp_c": 0, "hcys__L_c": 0.13545909229451647, "pe161_c": 0.8399946053686043, "2h3oppan_c": 0.6495764355858298, "ctp_c": 0.9613255817030179, "pe120_c": 0.22172560493840598, "pppg9_c": 0.8804818736103467, "fe3hox_c": 0.7858809868650922, "pe120_p": 0.40117623121734713, "ru5p__D_c": 0.4307291941475292, "r1p_c": 0.3146023509022171, "3odcoa_c": 0.10177572697303605, "4r5au_c": 0.3181376227679965, "ru5p__L_c": 0.3030776651268011, "cpmp_c": 0.7260953642464575, "2tdec7eg3p_p": 0.8524394930876833, "34dhpac_p": 0, "mqn8_c": 0.45723796554880314, "oc2coa_c": 0.8039003660068683, "34dhpac_e": 0.9924323620007417, "dann_c": 0.5443984644924572, "thex2eACP_c": 0.7112711461769597, "tddec2eACP_c": 0.3673186330205148, "5drib_c": 0.9579389409824448, "3hodcoa_c": 0.1010956015635166, "seramp_c": 0.9602015588666143, "N1aspmd_c": 0.2587593699121995, "lipoate_e": 0.409493566827304, "lipoate_c": 0.817311403177789, "damp_p": 0.5751307357986619, "dhnpt_c": 0.1438420248221821, "lipoate_p": 0.3764425609428508, "pser__L_e": 0.386760853005351, "damp_c": 0.5856525994631285, "damp_e": 0.6468468943662014, "glytrna_c": 0.7298656525050369, "glc__D_p": 0.7466864281743886, "idp_c": 0.14989314466246795, "lystrna_c": 0.9877397994659031, "glc__D_c": 0.8890156913630448, "glc__D_e": 0, "2agpg160_c": 0.15786107527223425, "sulfac_p": 0.49227397668063566, "frdp_c": 0.4365045265368561, "3ocddec5eACP_c": 0.27340218896131707, "alpp_p": 0.6925414620807158, "sulfac_c": 0, "2agpg160_p": 0.5841156844681809, "sulfac_e": 0.6469084064514247, "2dh3dgal_c": 0.7458599512582108, "leutrna_c": 0.56475935645079, "seln_c": 0.8150607064975806, "actp_c": 0.13976224771791057, "ppal_p": 0.13799735061782603, "ppal_c": 0.4243987179217612, "ppal_e": 0.7149999753996839, "4ppan_c": 0, "o16a2und_p": 0.5971025149566023, "xtsn_c": 0.9070516172245492, "ppap_c": 0.243417074728268, "3dhguln_c": 0.3919625904979297, "db4p_c": 0.9429392553369771, "2dhguln_c": 0.24107749598815686, "pg141_c": 0.346599724331638, "aso4_c": 0.9290062405010324, "lac__L_e": 0, "fpram_c": 0.9633012749106663, "lac__L_c": 0.9683402475902383, "stcoa_c": 0.6975006654378129, "gln__L_e": 0.8667639653593431, "pg141_p": 0.4048195485425298, "lac__L_p": 0, "etha_e": 0, "imacp_c": 0, "gam_e": 0, "1hdecg3p_c": 0.4634211408497818, "etha_c": 0.2955096132045535, "g6p_p": 0.43926866320131186, "icit_c": 0.8701441846794313, "gam_p": 0.398513606646148, "prbamp_c": 0.17944670641334182, "etha_p": 0.693938942614434, "pg180_p": 0.12246526722519169, "udpLa4fn_c": 0.4841873484603755, "g6p_c": 0.4883619665359775, "g6p_e": 0, "gagicolipa_c": 0.5161762340611834, "aacald_c": 0.4211419544409164, "g1p_e": 0.10948667026078451, "g1p_c": 0.7321861450908111, "mal__L_c": 0.7927685431511199, "ACP_c": 0.3458303436244651, "mal__L_e": 0.7899738841866518, "g1p_p": 0.4671729059416402, "mal__L_p": 0.4425882226833333, "aso3_p": 0.813053152282373, "2ommbl_c": 0.6021441027797854, "murein4px4p4p_p": 0.9773346267869892, "aso3_c": 0, "udpg_p": 0.9792430835054344, "aso3_e": 0.2289563323894821, "murein5px4px4p_p": 0.2640189699221006, "btcoa_c": 0.3924554874089039, "LalaLglu_c": 0, "LalaLglu_e": 0.7967327592503071, "23ccmp_e": 0.329906078305354, "argtrna_c": 0.5228544805895973, "LalaLglu_p": 0.9265349566143302, "23ccmp_p": 0.9699550233914488, "gmp_c": 0.7953533628846747, "pacald_p": 0.3299691701651901, "gmp_e": 0.5833035774813627, "gmp_p": 0.2317085018960675, "pacald_e": 0.9794872556400429, "dtdp4aaddg_c": 0.4013054871394244, "pacald_c": 0.17128339078514543, "btn_c": 0.9592630643131664, "btn_e": 0, "n2o_p": 0.5267829680313708, "btn_p": 0.4269476146156209, "4c2me_c": 0, "n2o_c": 0.751188569524334, "n2o_e": 0.8340058803401483, "hgmeACP_c": 0.1770827984484773, "tdec2eACP_c": 0.9814340723521666, "uamr_c": 0.697044495569495, "cdp_c": 0.5142854292224252, "athr__L_c": 0.5042782331533066, "phe__L_e": 0.5287084095832627, "ca2_e": 0.6450313543903513, "tyr__L_p": 0, "ca2_c": 0.40588434241800564, "dsbcox_p": 0.27670530488498024, "phe__L_c": 0.5634455413513619, "3hpp_p": 0.6753610492608534, "2agpe140_c": 0.2009576265838806, "fmnh2_c": 0.2505614526570553, "tyr__L_e": 0, "phe__L_p": 0.3736326051148008, "ca2_p": 0.5157687391885395, "tyr__L_c": 0.5789150022427073, "3hpp_c": 0.891457635580661, "2agpe140_p": 0.32986086310433127, "2hdecg3p_c": 0.6763622944090677, "tym_e": 0, "ahdt_c": 0.829889653450585, "murein4p3p_p": 0.16644762709007566, "3ohdcoa_c": 0.6472701646057321, "2hdecg3p_p": 0.90921935506981, "tym_p": 0, "pser__L_c": 0.9954319774619803, "hmgth_c": 0.4752926120591665, "ethso3_e": 0.8584144957535995, "ethso3_c": 0, "trp__L_p": 0.9381040355541457, "acgam1p_p": 0.3222627872797196, "pser__L_p": 0.12538532603155772, "trp__L_e": 0.4433790089449583, "acgam1p_e": 0.4387153673367943, "acgam1p_c": 0.7315305343387677, "trp__L_c": 0.3934796652736381, "ethso3_p": 0.18802091668524212, "rmn_c": 0.7743260075933096, "g3pe_e": 0.18480091531835519, "g3pg_p": 0.6752281422573896, "dc2coa_c": 0.3990462932784411, "dhmptp_c": 0.4079224720801953, "rmn_e": 0.6369916614382486, "g3pe_c": 0.33326657729124287, "pgp161_p": 0.40857153314425887, "clpn160_p": 0.6137109004085053, "acgal1p_p": 0.21887918582594856, "xyl__D_p": 0.3273405957278944, "g3pg_c": 0.8983529585042431, "rmn_p": 0.3049063922453109, "g3pe_p": 0.36789102207691327, "g3pg_e": 0.961393016619289, "xyl__D_e": 0.9552083333171719, "xyl__D_c": 0.18051868604149468, "dcamp_c": 0.5659504104051435, "dhf_c": 0.9130449488722204, "g3pc_p": 0.268878175921364, "orn_p": 0.9490888316776458, "alltn_p": 0.958972658479247, "pgp120_c": 0.9574100790472787, "orn_e": 0.7258690121665988, "amp_e": 0.6372662420771786, "orn_c": 0, "g3pc_c": 0.3578506746936949, "alltn_e": 0.8112873539491928, "ocdcaACP_c": 0.18620183301783344, "pgp120_p": 0.4740590823162826, "alltn_c": 0.5127320601835553, "mptamp_c": 0.8403732280592126, "alltt_c": 0.16919055201166822, "dcyt_p": 0.7530507005678838, "aps_c": 0.9726777053383592, "mnl_e": 0.5839126837357355, "23camp_p": 0.16150036369681975, "dcyt_c": 0.5998008857319493, "dcyt_e": 0.3829758104406332, "23camp_e": 0.7926185797743021, "mnl_p": 0.8386874684046316, "2oxpaccoa_c": 0.49689138904970154, "ap4a_c": 0.9824971551590426, "hdceap_c": 0.16936596095298395, "so3_c": 0.5547714446356719, "so3_e": 0.6351572091609, "dha_e": 0.14965530221093182, "dha_c": 0.22801061289879865, "so3_p": 0.11861826635121675, "3oddcoa_c": 0.9484872479425217, "dha_p": 0.34581708402503575, "tartr__D_p": 0.5488545258293608, "fald_e": 0.10831391952008507, "fald_c": 0.31659131149162567, "tartr__D_c": 0.798781090104659, "tmrs2eACP_c": 0.351895402348269, "tartr__D_e": 0.5060476956076456, "man6p_p": 0.5118415737788976, "Nmtrp_c": 0.5117800326465147, "trnapro_c": 0.8484969697796151, "fecrm_e": 0.6745524358893338, "fecrm_c": 0.44057901367016195, "man6p_c": 0.22933525594942006, "man6p_e": 0.9262417635612561, "gdptp_c": 0.845006995922202, "fad_c": 0.7945002189375068, "fecrm_p": 0.5934403275915401, "12dgr160_p": 0.5052617258217348, "ni2_e": 0, "ni2_c": 0.4973800126507395, "12dgr160_c": 0.1429116875732127, "ni2_p": 0.38987385370599736, "so4_p": 0.9313499062795655, "urea_p": 0.6131786949218878, "ckdo_c": 0.32186190424113037, "mn2_c": 0.533850397486446, "mn2_e": 0.6503351541403923, "acgal_e": 0.16094401462985142, "so4_c": 0.5601494020359288, "hmbil_c": 0.882494866732876, "so4_e": 0, "murein5p5p5p_p": 0.7097218805912706, "mn2_p": 0.2571311755722261, "acgal_p": 0.758535476930165, "urea_c": 0.4693109221061399, "3hdcoa_c": 0.5091687995007939, "urea_e": 0.4885561453172891, "4mhetz_c": 0.4373727104289796, "octeACP_c": 0, "4mop_c": 0.6607007023325515, "lpp_p": 0.7620457694223447, "sarcs_c": 0.6261098979160012, "fcl__L_c": 0.6516967556251008, "glu5p_c": 0, "o2_c": 0.7277830550968934, "utp_c": 0.6083663179544339, "5dh4dglc_c": 0.5018603896749121, "o2_e": 0, "sufbcd__2fe2s_c": 0.40938525912421453, "3dhsk_c": 0.6277218976063818, "o2_p": 0.5203750837455987, "mettrna_c": 0.19206585492290762, "trptrna_c": 0, "acolipa_p": 0.2132081647554479, "btnso_c": 0.126272140798671, "2ddecg3p_p": 0.43565670643131926, "acolipa_e": 0.4434331193910034, "u3aga_c": 0.998851174821935, "2ddecg3p_c": 0.7943627720267006, "unagamuf_c": 0.1533086287287525, "unagamuf_p": 0.6788205339714648, "35cgmp_c": 0.3722660791263557, "LalaDgluMdap_p": 0.8723017686604612, "eca2und_p": 0.12188375121139161, "bmoco_c": 0.7837751182495426, "pran_c": 0.839275635259498, "LalaDgluMdap_e": 0.7711374694904164, "galt1p_c": 0.6173647450291284, "LalaDgluMdap_c": 0.16758925174295425, "ddcap_c": 0.4112048082216251, "o16a3und_p": 0.6397392115071732, "h2o_c": 0.6632698884467846, "hg2_p": 0.8434911416502764, "h2o_e": 0.3647249320154412, "trnasecys_c": 0.5671963107889809, "pe181_p": 0.977764416426453, "nac_e": 0.28581410237526783, "nac_c": 0.8835863336334607, "mththf_c": 0.9041575743036167, "hg2_c": 0.15931536943820968, "h2o_p": 0.6217277836935552, "hg2_e": 0.3556690713892018, "pe181_c": 0.5337776475537229, "prlp_c": 0.6234446429323165, "nac_p": 0.10790158161837815, "pgp181_p": 0, "malttr_p": 0.9860420893415532, "gg4abut_c": 0.9379632698787082, "pgp181_c": 0.24329217719402274, "malttr_e": 0, "dsbdrd_c": 0.3075373780639361, "malttr_c": 0.10558385325160846, "12dgr180_p": 0.9573200060771159, "2pg_c": 0.9068558748488588, "3hhcoa_c": 0.601194861120255, "ggagicolipa_c": 0.3225868859541393, "ttdcea_p": 0.11538378080813827, "uagmda_c": 0, "12dgr180_c": 0.26012360300368664, "glycogen_c": 0.1879697772741683, "ttdcea_e": 0.7239156664850513, "anhm4p_c": 0.5654796067744496, "ttdcea_c": 0.11125126735576829, "glyc3p_c": 0.6940107409620373, "glyc3p_e": 0.7602122764015277, "thrp_p": 0.1956391747766374, "4mpetz_c": 0.41627376188790866, "succoa_c": 0.3453082542634953, "2ddg6p_c": 0.9160661847239148, "cdpdtdec7eg_c": 0.7267292542117587, "thrp_e": 0.17377873576452152, "glyc3p_p": 0.8762578185642627, "skm_c": 0, "1pyr5c_c": 0.9222390759100978, "10fthf_c": 0, "idon__L_c": 0, "dca_p": 0.7247071526401457, "idon__L_e": 0.2756817356865747, "xu5p__D_c": 0.8812031639773757, "3ooctACP_c": 0.5430158237460518, "sbt6p_c": 0.20843152127988684, "dca_e": 0, "idon__L_p": 0.4086895676007236, "dca_c": 0.4444310160121353, "apg140_c": 0.7289673804990916, "ribflv_c": 0.27145906493081573, "rbflvrd_c": 0.2168123654140841, "2agpg120_c": 0, "gbbtn_e": 0.31574870436001423, "gbbtn_c": 0.9560931637882157, "feenter_p": 0.18088755413415536, "feenter_e": 0.9030759810194887, "feenter_c": 0.583882646843598, "gbbtn_p": 0.8696377820566562, "dtdprmn_c": 0, "25aics_c": 0.47516880203942047, "kphphhlipa_c": 0.5258795115937683, "uaccg_c": 0.8848309537980728, "h2s_e": 0.32868974230094816, "kdo2lipid4_p": 0.6147289811212571, "h2s_c": 0.8858541492719535, "allul6p_c": 0, "clpn180_p": 0.44452901023084557, "kdo2lipid4_c": 0.4604506647969483, "h2s_p": 0.9175201604247604, "kdo2lipid4_e": 0.7716135206681449, "cu_e": 0.27156162943382256, "scl_c": 0.208464923696272, "cu_c": 0, "slnt_p": 0.4857162853004452, "dtdp4addg_c": 0.8951288661636627, "lgt__S_c": 0.6056598298707286, "1hdec9eg3p_p": 0.23261405165216753, "cu_p": 0.6412492584896747, "myrsACP_c": 0.17491305759014997, "slnt_c": 0.7135197691222155, "slnt_e": 0.7458166553461957, "cdpdtdecg_c": 0.5627703505590546, "mana_c": 0.23139066307433953, "manglyc_e": 0.13939437062099513, "3hocoa_c": 0.4866339068213721, "ps140_c": 0, "cinnm_c": 0.2768018262500178, "thf_c": 0.9446872806386454, "anhm_c": 0.8812861258797341, "ctbtcoa_c": 0.17039823047712765, "manglyc_p": 0.18172797015898312, "xtsn_p": 0.5520508667619474, "uaagmda_c": 0.756147550884198, "apg181_c": 0.45066518785449794, "3hddcoa_c": 0.18131308587424833, "acmum_e": 0.15021338102090454, "25dkglcn_c": 0.21598310547488153, "pppn_e": 0.41593912638089225, "dump_e": 0.29078182363540706, "pppn_p": 0.47602706783765814, "hdeACP_c": 0.6495952295781089, "dxyl_c": 0.3490468027643796, "sl26da_c": 0.7871168521924256, "thym_c": 0.3214584772732153, "acmanap_c": 0.2981622394683673, "dimp_p": 0.3955466300903062, "ichor_c": 0.7542942744141466, "no_p": 0.4812187338827061, "3hcmrs7eACP_c": 0, "ttdcap_c": 0.9465108159392538, "pe161_p": 0.70132709669733, "rib__D_p": 0.2694879023903508, "no_e": 0.9341810918399308, "dimp_c": 0.5570079215102496, "dimp_e": 0.9691176471044393, "no_c": 0, "4crsol_c": 0.6212477632088949, "rib__D_e": 0.6646250714056218, "rib__D_c": 0.9664370017275477, "dgdp_c": 0, "trnamet_c": 0.2127758598692755, "adocbip_c": 0.4409234749271316, "uracp_c": 0.9788239346094721, "thym_p": 0.1581956592576702, "2oph_c": 0.46774329826438743, "thm_c": 0.6193187610572515, "udcpdp_p": 0.10045582211326642, "thm_e": 0.8774135425657001, "quin_e": 0.5766048607257991, "fe2_c": 0, "moco_c": 0.23522366606793055, "trnahis_c": 0, "fe2_e": 0, "udcpdp_c": 0, "thm_p": 0.44123834895774205, "unagamu_c": 0, "fe2_p": 0.16329257589250945, "hpmeACP_c": 0, "12dgr120_c": 0.5804402732193314, "12dgr120_p": 0.4974699984065163, "leu__L_c": 0.9421953065327824, "leu__L_e": 0.9632539706774835, "2agpg181_c": 0.6316732583256215, "adocbl_c": 0.7003049658897558, "cm_p": 0.2147271666993551, "adocbl_e": 0.5929782651348915, "leu__L_p": 0.6673257412730899, "2agpg181_p": 0.7822953243996432, "rdmbzi_c": 0.5786385115916998, "cm_e": 0, "adocbl_p": 0.7577437638067648, "dgsn_c": 0.6290882419556453, "preq0_c": 0, "ppbng_c": 0.25115713590075917, "glntrna_c": 0.8638938467994396, "dgsn_e": 0.49500028006793795, "ddca_c": 0.5351421051262943, "ddca_e": 0.3843266466387083, "sheme_c": 0.5794226126702896, "dgsn_p": 0.6312958078469886, "amp_p": 0.3882697004053678, "ddca_p": 0.13273130889843876, "dad__2_e": 0.8756863444565114, "histd_c": 0, "sufbcd_c": 0.28596496984041786, "g3p_c": 0, "skm_p": 0.2983517688452957, "2ddglcn_c": 0.20116038873842057, "2ddglcn_e": 0.8734882618393938, "hqn_c": 0.143710750768701, "murein5px3p_p": 0.6619796056955672, "1agpe180_p": 0.5572838055984943, "2ddglcn_p": 0.43000294220496993, "thymd_e": 0.3691799304590253, "thymd_c": 0.41919383261774823, "moadamp_c": 0.7811094049943725, "grxox_c": 0.9103557779301561, "thymd_p": 0.5860501275060919, "o16a4und_p": 0.1998567405858317, "glutrna_c": 0.48689232528221493, "udp_c": 0.18999331004350595, "k_p": 0.13395663450055462, "fgam_c": 0.8749993147039371, "all6p_c": 0.8522721975952545, "malthx_e": 0.18929181836337738, "malthx_c": 0.9485645295081669, "pa160_p": 0.24932321368139743, "quln_c": 0.3900849171514512, "malthx_p": 0.10216321059923117, "pa160_c": 0.719326396929872, "cpgn_e": 0.17636202002641732, "acgam_c": 0.30934884883339264, "dsbdox_c": 0.6414452565856272, "feoxam__un_p": 0.6107598638561542, "hpyr_c": 0.23802368410174024, "murein4px4p_p": 0.413102736689401, "metsox__S__L_c": 0.22719429811270964, "feoxam__un_e": 0, "feoxam__un_c": 0.8520614713321482, "metsox__S__L_e": 0.18406284893465952, "but2eACP_c": 0.39696943608818236, "tdcoa_c": 0, "26dap__M_c": 0.23569057399328208, "gtspmd_c": 0.11477766109242027, "1agpe141_p": 0, "bglycogen_c": 0.9768611698622299, "4hoxpacd_e": 0.15719309476491683, "cys__L_c": 0.916490253025854, "23dhdp_c": 0.938143946936177, "cys__L_e": 0.5692532703300404, "2mcit_c": 0.5103272564752428, "t3c9palmeACP_c": 0.8588128798349456, "cys__L_p": 0.3159268076474572, "dad__2_p": 0.8747886308368202, "ppcoa_c": 0.6727770802315979, "fe3hox__un_p": 0.8848364890119251, "6pgl_c": 0.6901322151683501, "flxso_c": 0.8041515819251659, "gly_p": 0.3547869786414617, "fe3hox__un_c": 0.2271077567469183, "fe3hox__un_e": 0.7372957178481634, "gly_e": 0.5094353348252417, "1agpg140_p": 0.6752953310118923, "gly_c": 0, "lald__D_c": 0.5902064763368927, "galctn__D_p": 0.8294847957127521, "oxa_c": 0.42371623826020577, "2mcacn_c": 0, "dhap_c": 0.8041449270184905, "galctn__D_c": 0.48052727518353056, "galctn__D_e": 0.9756859401537528, "val__L_e": 0.5201641369478183, "ttrcyc_e": 0.4808915580801446, "lald__L_c": 0.529306322574746, "6pgc_c": 0.7712009310273567, "sucsal_c": 0.5310660154181722, "murein5px4p_p": 0.3620269363454476, "ttrcyc_p": 0.8216160444294435, "4hbz_c": 0.6607043049842233, "malthp_c": 0.5744592826296947, "cdec3eACP_c": 0.9238440429373885, "2tdec7eg3p_c": 0.5499330867795573, "crncoa_c": 0.33850175349114064, "2dhp_c": 0.6574006975873553, "dgtp_c": 0, "o16a4colipa_p": 0.9201419279280146, "ps181_c": 0.46531323585074713, "o16a4colipa_e": 0.9151259925695895, "rfamp_e": 0.3735371129058249, "3oodcoa_c": 0.24853794396435525, "asp__L_c": 0.5308523117332504, "asp__L_e": 0.7809570599526894, "rfamp_p": 0.3873838261872583, "tagdp__D_c": 0.8427753626826978, "1agpg181_p": 0.18013587411808585, "asp__L_p": 0.6416278043970258, "pydx5p_c": 0.2326122889563529, "sertrna[sec]_c": 0.49999372757379656, "sl2a6o_c": 0.26258361575559463, "4ppcys_c": 0.18212502641677453, "mococdp_c": 0.36964064132792906, "6hmhptpp_c": 0.36862706918944876, "hemeO_c": 0.951978628211311, "3hdecACP_c": 0.21857251655604948, "wco_c": 0.6185818059705467, "1odecg3p_p": 0.867433855985118, "sucr_p": 0.933510317593027, "datp_c": 0.6012864797443283, "1odecg3p_c": 0.4350595694535069, "sucr_e": 0.42087520499767195, "3sala_c": 0.4976199043273588, "pa120_p": 0.2666108297741072, "dhcinnm_c": 0, "3hoctaACP_c": 0.2977374714907526, "pa120_c": 0.10683646970405092, "3ocmrs7eACP_c": 0.5814991983781804, "poaac_c": 0.8115642603127387, "3hhexACP_c": 0.47755517716622287, "3hcvac11eACP_c": 0, "dtdpglu_c": 0.9110477315282453, "2agpg141_c": 0.7390985655599235, "op4en_c": 0, "2agpg141_p": 0, "imp_p": 0.9778525632967352, "ddcaACP_c": 0.26558779569053803, "clpn140_p": 0.2715737212491728, "pydam_p": 0.6134753091767631, "pydam_c": 0.7805961085334149, "pydam_e": 0.9168934337898653, "imp_e": 0.9807437832614847, "3fe4s_c": 0.23155784546647618, "fe3dhbzs_e": 0.7107806423734088, "fe3dhbzs_c": 0.43954392774163265, "2agpe160_c": 0.844271144966085, "prbatp_c": 0.7476824411727663, "pg160_p": 0.1262893699082973, "hx2coa_c": 0.20636047690184933, "2agpe160_p": 0.7855026796828117, "fe3dhbzs_p": 0.7128289128612877, "ametam_c": 0.5907687060932058, "pg160_c": 0.8287153616989364, "glyclt_c": 0.16459966131358883, "glyclt_e": 0.2578097816356455, "glyclt_p": 0.17127227730990946, "akg_c": 0.9254468036526539, "anhgm4p_c": 0.1565289331924492, "akg_e": 0.8076341665102061, "hhlipa_c": 0.12468456622557, "akg_p": 0.27808623188012394, "anhgm4p_p": 0.5979599872055609, "toct2eACP_c": 0.9627009108115093, "14glucan_p": 0, "3c2hmp_c": 0.8893130302019755, "chtbs6p_c": 0.2304327838174739, "enlipa_e": 0.6171411379348322, "trnatyr_c": 0.7193653331128715, "14glucan_c": 0.8051222094210683, "14glucan_e": 0.49598050846051, "enlipa_p": 0.8071523969224788, "hacolipa_e": 0.16662648829835291, "sucbz_c": 0.12409454198014824, "apg120_c": 0.8169142402658397, "acgam6p_c": 0, "met__D_p": 0.3072209482018595, "1agpg161_p": 0.3840915909397157, "met__D_e": 0.6011387622944603, "met__D_c": 0.16600963594177554, "no3_e": 0.5257524900643724, "iletrna_c": 0.3716006340326854, "ghb_c": 0.23618518420338142, "3cmp_p": 0.16805881042908588, "trnaser_c": 0.5529561265807885, "3cmp_e": 0.7690868858260396, "n8aspmd_c": 0.17661259844760757, "dsbgox_p": 0.5637828136334054, "udpgalfur_c": 0.6357871964501486, "sucgsa_c": 0.268128912103874, "acorn_c": 0.413025242431188, "5dglcn_p": 0.4474504071018798, "2dmmq8_c": 0.9345920160846899, "dctp_c": 0.668652597378269, "acser_p": 0.6675762456441005, "hdd2coa_c": 0.6115896604261706}, {"iscu__2fe2s2_c": 0.5354396698825914, "dcaACP_c": 0.8507568394893515, "2aobut_c": 0.9007752112268362, "2pglyc_c": 0.39098634236033813, "eig3p_c": 0.2093310296264813, "2ahbut_c": 0, "u3hga_c": 0, "pyr_c": 0.38844081545440634, "pyr_e": 0.5268489100448372, "pyr_p": 0.7130649500764186, "tdecoa_c": 0.9462313093643957, "apg161_c": 0.2596941742222658, "met__L_p": 0.6390987622472505, "xtsn_e": 0.8491917730862635, "ala__L_e": 0, "ala__L_c": 0, "octa_c": 0, "met__L_e": 0, "3hmrsACP_c": 0.9969818146544448, "met__L_c": 0.25548152343262454, "octa_p": 0.33130974341243125, "ala__L_p": 0.6330533169949617, "ala__B_p": 0.6047472578474481, "5prdmbz_c": 0.7375103699164238, "ala__B_e": 0.6322820474691138, "skm_e": 0.9658712177433337, "ala__B_c": 0.4891772482201512, "8aonn_c": 0.33115460963880516, "dmso_c": 0.8651511858479828, "dmso_e": 0.5717440541872403, "pnto__R_c": 0.846253034583737, "2agpe180_p": 0.3786059655250704, "5dglcn_e": 0.4993879928571473, "dmso_p": 0.797882022056199, "ps141_c": 0.8740994597380658, "arbt6p_c": 0.4034317781578348, "2agpe180_c": 0.25116861933209667, "iscu_c": 0.36723359877685247, "uamag_c": 0.940767910748753, "ump_c": 0.7244410166058636, "anhgm_p": 0.3543536098457828, "atp_c": 0.23325567241847012, "ump_e": 0, "2fe2s_c": 0.5452012986314255, "anhgm_e": 0.7614677019141751, "gp4g_c": 0, "anhgm_c": 0.4348930147976975, "LalaDglu_c": 0, "din_p": 0.9213480467184545, "nmn_c": 0, "3hbcoa_c": 0.21170409309121097, "din_c": 0.5330885104852757, "crnDcoa_c": 0.24733301539268282, "din_e": 0.30089829791422695, "lipopb_c": 0.5784901667454772, "glcur1p_e": 0.6869649578369039, "2ohph_c": 0, "gtp_p": 0.6276563163628667, "amob_c": 0.8677896962059182, "gtp_e": 0.21219350677349158, "gtp_c": 0, "cyst__L_c": 0.6731426068698022, "pnto__R_p": 0, "s17bp_c": 0, "3mop_c": 0.6697168392541957, "cbl1_p": 0.32752676442181117, "valtrna_c": 0, "sufsesh_c": 0, "no2_p": 0.39592119137986337, "trnatrp_c": 0.8035861639715821, "cbl1_c": 0, "cbl1_e": 0.5015344436933185, "no2_e": 0.8284820240978878, "hkndd_c": 0.883608468806053, "no2_c": 0.8429774399018181, "2mecdp_c": 0.774583693937676, "4h2opntn_c": 0.6759237588032839, "ncam_c": 0, "lipa_p": 0.3675401234541995, "2ombzl_c": 0.9128759498492337, "clpn141_p": 0.3606171267396693, "lipa_e": 0.7292903812685544, "ascb6p_c": 0.44776347848169207, "lipa_c": 0, "cbp_c": 0, "colipap_e": 0.516771592649625, "arbtn_e": 0.732605657474976, "asn__L_c": 0.7719653991729613, "mincyc_e": 0, "asn__L_e": 0.4394013751742486, "alaala_p": 0.3096542662391586, "arbtn_c": 0.8500353524268421, "colipap_p": 0.7179158806990258, "alaala_e": 0.6156964853527915, "asn__L_p": 0.8423180465505934, "2omph_c": 0.8493572513761554, "arbtn_p": 0.8834893314531947, "alaala_c": 0.9422011945182922, "h2o2_p": 0.590908808554825, "5aizc_c": 0.990256833072116, "h2o2_c": 0.40780707143241124, "ugmd_c": 0, "h2o2_e": 0.9608900772253112, "3hddecACP_c": 0.5093376399609401, "23dhba_c": 0.42445753353428606, "octa_e": 0.31840957499746947, "acglu_c": 0.4879143244022207, "ttdca_p": 0, "cddec5eACP_c": 0, "ttdca_e": 0, "ttdca_c": 0.9425096352985005, "ura_c": 0.5873172790362083, "glyc_e": 0.948908557692684, "glyc_c": 0.35969894403327507, "ura_e": 0.7965262033719346, "novbcn_e": 0.8746114755501994, "acmum_p": 0, "ura_p": 0.615923623279057, "kdo2lipid4p_c": 0, "glyc_p": 0.8581443716369666, "novbcn_p": 0.8542590442512729, "tre_p": 0.40941047951785625, "tre_c": 0, "tre_e": 0.6394078872307624, "ser__L_p": 0, "ac_p": 0.6359155058896765, "ser__L_c": 0, "ser__L_e": 0, "4ahmmp_c": 0, "23dhmb_c": 0.4436263732440936, "ac_c": 0.6095092811397494, "ac_e": 0.6566885282231345, "2obut_c": 0.2511512804598025, "5mtr_e": 0.7199089859097518, "2odecg3p_c": 0.33610245620471757, "5mtr_c": 0.46891563678226766, "2dmmql8_c": 0, "ps161_c": 0.7913118689081408, "sbzcoa_c": 0.5069571833614531, "tcynt_e": 0.8767829913138735, "ag_c": 0.251258104408013, "tcynt_c": 0.8809145605523279, "cbi_p": 0.26050960318098293, "lipa_cold_e": 0.7757243334826416, "lipa_cold_c": 0.5568038021445973, "anhgm3p_p": 0, "acald_c": 0, "colipa_p": 0.6483254968801745, "12dgr141_c": 0.8575168864148681, "acald_e": 0, "cbi_c": 0, "cbi_e": 0.6928168925019719, "lipa_cold_p": 0, "colipa_c": 0.7694431298550587, "acald_p": 0.49273780410509693, "colipa_e": 0.32492004475362657, "12dgr141_p": 0.6345063006426204, "xmp_c": 0.8797717854101481, "xmp_e": 0.4919611878101101, "mg2_p": 0.7587231606271579, "xmp_p": 0.7892863902485939, "acmalt_c": 0.2168025740331584, "dhpmp_c": 0.406380373370997, "mg2_e": 0.7918375055555882, "mg2_c": 0.9462927743782855, "3dhq_c": 0.26691149831901706, "dhptd_c": 0, "ins_p": 0.617479580240028, "minohp_p": 0.8445776310893905, "nh4_p": 0.7712777899926883, "ins_e": 0.6664149853546577, "bwco_c": 0.8078161253545162, "ins_c": 0.4624495621951845, "nh4_e": 0.5183794122914703, "nh4_c": 0.2881631869632816, "minohp_e": 0, "2dr5p_c": 0.5329413277427181, "pe160_p": 0.5173168590349057, "murein5p5p_p": 0.7004494642079515, "pe160_c": 0.6886947193757629, "gdp_e": 0, "gdp_c": 0, "gslnt_c": 0, "tre6p_c": 0.9901181098645548, "5aop_c": 0.6560462299247048, "gdp_p": 0.3621289835382072, "5mta_c": 0.7861754053392898, "epmeACP_c": 0.9058276055678828, "1tdecg3p_c": 0.6385840081007967, "5dglcn_c": 0, "3c3hmp_c": 0.2827014469522522, "mocogdp_c": 0.8591328368424122, "ddcacoa_c": 0.42198338474140107, "12ppd__S_e": 0.4309205762708035, "12ppd__S_c": 0.8139452651422838, "1tdecg3p_p": 0.4010888279135708, "12ppd__S_p": 0.62634294497687, "murein5p4p_p": 0, "trnaarg_c": 0.6971607357238263, "4pasp_c": 0.6955250915301375, "LalaDgluMdapDala_c": 0.7606098277568107, "LalaDgluMdapDala_e": 0, "csn_p": 0, "LalaDgluMdapDala_p": 0.5977016635891512, "gam1p_c": 0.5567610190596495, "bwcogdp_c": 0.45303819268666934, "csn_c": 0.6836111422054797, "csn_e": 0.2758477097404033, "gal1p_p": 0.20080676436536904, "dtbt_c": 0.517054467269957, "3mob_c": 0.8101764902284766, "gal1p_e": 0.3550611385854435, "25drapp_c": 0, "gal1p_c": 0.7846044275947017, "5fthf_c": 0.3640001918648439, "1agpg160_p": 0.7151250205249112, "xdp_c": 0.3798630682315036, "trnagly_c": 0, "xan_e": 0, "xan_c": 0.5322939602495849, "6hmhpt_c": 0.7582717616329708, "xan_p": 0.7463228938768846, "acmum6p_c": 0.2502829970978402, "iasp_c": 0, "didp_c": 0.2684378859096509, "2agpg161_c": 0.7255148897646484, "hxan_e": 0, "hxan_c": 0.9869348593769456, "2agpg161_p": 0.5236145200316784, "hxan_p": 0.4402222118317134, "ppa_p": 0.2728090430960932, "spmd_c": 0.6039229191305167, "spmd_e": 0.5288848228385963, "murein3px3p_p": 0.20714447283831883, "ump_p": 0.7364465233928281, "spmd_p": 0.9012633561994051, "ppa_c": 0.9675318349234073, "ppa_e": 0.24101912956231974, "dsbgrd_p": 0.6483534248060376, "hexACP_c": 0.30001975507984235, "forcoa_c": 0.562735916547638, "dcmp_c": 0.9559078231930169, "gal__bD_e": 0.5061295179444011, "flxr_c": 0.9751632614843219, "dcmp_e": 0.6425744094268696, "2agpg120_p": 0.5957999400347341, "dcmp_p": 0.39602581761822697, "gal__bD_p": 0, "fuc__L_c": 0.8653828523043409, "fuc__L_e": 0, "3ocpalm9eACP_c": 0, "ppi_c": 0.7810066798480074, "oxam_c": 0.548896067190893, "malACP_c": 0.8867891821986178, "fuc__L_p": 0, "iscu__2fe2s_c": 0, "5apru_c": 0, "na15dap_c": 0.9356847140257981, "fprica_c": 0.4283516104943701, "glu5sa_c": 0.6699225774549422, "meoh_p": 0.27549112529528286, "mmet_p": 0.37191108820667484, "gal_c": 0.5083553125772593, "gal_e": 0, "meoh_e": 0, "mmet_e": 0.5181359430948209, "mmet_c": 0.4556940289904877, "meoh_c": 0.46027789352381543, "gal_p": 0.9345716221741879, "gar_c": 0.4516802414888057, "glcur1p_p": 0.7909479811892918, "cytd_p": 0.45483280616933186, "ggptrc_c": 0.2521016046098806, "cytd_c": 0.8439817580190186, "cytd_e": 0, "2tpr3dpcoa_c": 0, "pg180_c": 0.9946485819948572, "clpn120_p": 0.44479235342624446, "arbt_p": 0, "gua_c": 0.45119447946319646, "dsbaox_p": 0, "gua_e": 0.8138811754877324, "arbt_e": 0.9250998274818293, "eca4colipa_e": 0.4721110241140314, "dtdp4d6dg_c": 0, "malcoame_c": 0, "halipa_e": 0, "dgslnt_c": 0, "quin_c": 0.6175550677337897, "eca4colipa_p": 0, "dhptdn_c": 0.9484559409728003, "cpgn__un_c": 0, "cpgn__un_e": 0.7875802093344598, "trdox_c": 0.49359136118908087, "cpgn__un_p": 0.922162683637024, "egmeACP_c": 0.5814859536275041, "pa140_c": 0.7087616137564676, "1hdecg3p_p": 0.5658118475910434, "adpglc_c": 0.6217094756865298, "acg5sa_c": 0.8181752085134424, "pa140_p": 0.830700189870476, "2me4p_c": 0.7792628126981257, "malt6p_c": 0.6251205836241749, "murein4p4p_p": 0, "arbtn__fe3_p": 0.9354913711141953, "quin_p": 0, "occoa_c": 0.8325740619602757, "pnto__R_e": 0.2443829971066791, "ala__D_p": 0.8558723656673944, "adn_c": 0.455797437637685, "arbtn__fe3_c": 0.41521822501251826, "arbtn__fe3_e": 0.23535651307490424, "xtp_c": 0.8667989693663551, "adn_p": 0.4441012629055453, "h_p": 0, "lcts_c": 0.5881453005130267, "ppt_e": 0, "fe3dcit_p": 0.8443382304651043, "15dap_p": 0, "lcts_e": 0.5188327687531784, "h_e": 0, "h_c": 0.6425389303008825, "15dap_c": 0.8056288814417802, "2amsa_c": 0.36693101996396393, "lcts_p": 0, "ppt_p": 0.9738883194743075, "15dap_e": 0.6518554652268012, "fe3dcit_e": 0.8579423814394319, "malcoa_c": 0.4951396713794416, "gthox_p": 0.3837100897889666, "dtdp4d6dm_c": 0.9262918605833605, "adp_c": 0.49303751658891126, "moadcoo_c": 0.43831059950961515, "gthox_e": 0, "gthox_c": 0, "pmeACP_c": 0.8121051475070158, "o16aund_p": 0, "o16aund_c": 0.3256374105033679, "dhpppn_c": 0.8943023515923921, "zn2_e": 0.7706338008934025, "mal__D_c": 0.8379081045790548, "mal__D_e": 0.8259702704031983, "2agpe141_p": 0.5888576941627534, "pheme_e": 0.773951722400426, "tdeACP_c": 0, "pheme_c": 0.6261282225073656, "mal__D_p": 0.880638954715999, "1agpe120_p": 0.8891130833388122, "2agpe141_c": 0.2375299639984737, "3psme_c": 0.6081828900346097, "pheme_p": 0.9701251017266064, "fum_c": 0.849810170106801, "adphep__DD_c": 0.7519770143560786, "fum_e": 0.556415229629213, "5caiz_c": 0.5312050279010258, "athtp_c": 0, "r5p_p": 0.890230415402302, "23cgmp_e": 0.8509068973752145, "fum_p": 0, "23cgmp_p": 0.8556531966505454, "r5p_c": 0.893961209583767, "r5p_e": 0, "trnalys_c": 0.4762762853837511, "pgp160_p": 0, "enter_p": 0.8476080075840581, "pgp160_c": 0.35560286279639974, "apoACP_c": 0.9544421368219573, "dmpp_c": 0.8314600512264848, "enter_e": 0.5758830544729521, "enter_c": 0.9329644169472259, "ade_c": 0.9326459675101634, "ade_e": 0.8420589612041061, "galt_p": 0.7538158631582007, "cpg160_c": 0.874205561075662, "ade_p": 0, "galt_e": 0.7058434699058423, "odecoa_c": 0.9882295228290808, "2odecg3p_p": 0.9693403512401987, "ppp9_c": 0.36247876375167254, "23dappa_p": 0.9576821314796258, "4hthr_c": 0.7616431139271982, "23dhbzs_c": 0.6734583473207619, "23dappa_e": 0.2730712879454985, "2dh3dgal6p_c": 0, "cph4_c": 0.7997509660589238, "23dappa_c": 0, "urdglyc_c": 0.595807107010792, "ocdca_p": 0.8755882919705322, "ile__L_c": 0.5662571268889172, "uacmam_c": 0, "ile__L_e": 0.5066309315145693, "gthrd_p": 0.27755832834305927, "ocdca_e": 0, "ocdca_c": 0.9673912559537134, "gthrd_e": 0.8076050034505969, "ile__L_p": 0.4746495964426317, "gthrd_c": 0.7036156999894734, "lac__D_p": 0, "gua_p": 0.8848805156475196, "so2_c": 0, "cpppg3_c": 0.9998655718161105, "selnp_c": 0.38106906819685393, "lac__D_e": 0.4987044265321675, "lac__D_c": 0.41728061666975935, "so2_p": 0.7105195754661745, "3ophb_c": 0.4875032576656595, "anhm3p_c": 0.32225836688656995, "air_c": 0.5219404742404612, "phpyr_c": 0.20346193847221405, "5mthf_c": 0.2188733289731225, "ascb__L_e": 0.7349483979531098, "melib_p": 0.6423699360999952, "ptrc_p": 0.6539773306211824, "mnl1p_c": 0.9451111553357568, "betald_c": 0.35219818568337924, "melib_c": 0.4861338346125015, "melib_e": 0, "ptrc_e": 0.6164215854984724, "glu__L_c": 0.9060923847757282, "glu__L_e": 0.7869162337859102, "glu__L_p": 0.23802389871737184, "cenchddd_c": 0, "thmnp_c": 0.22259799304992645, "tartr__L_c": 0.5386313781088456, "tartr__L_e": 0.7830845653840013, "tartr__L_p": 0.6279888514599694, "pydxn_p": 0.9650217201986975, "13dpg_c": 0.2117438768520945, "glu1sa_c": 0.5754822570097062, "thmmp_c": 0.3385624943463993, "tag6p__D_c": 0, "ditp_c": 0, "2sephchc_c": 0.9563655812015166, "mso3_e": 0.31998413411897186, "pg140_p": 0.22123711523059464, "g3ps_e": 0.420654708481074, "g3ps_c": 0.38532094496358327, "mso3_c": 0, "arg__L_p": 0, "sufse_c": 0.76345143503395, "tsul_p": 0, "pg140_c": 0.8441308925918258, "arg__L_e": 0.4683739145983544, "arg__L_c": 0.8312547655507824, "trdrd_c": 0.42424364071523, "g3ps_p": 0.5525136980185633, "tsul_e": 0.44260211920747183, "tsul_c": 0.3360742621919076, "dudp_c": 0, "msa_c": 0.8425156576044989, "glcr_e": 0, "pe180_p": 0.5176518951039639, "glcr_c": 0.8824307662511959, "cit_e": 0.8306829721682439, "cdpdodecg_c": 0, "cit_c": 0.2146573332249394, "glcr_p": 0.21151581135885533, "cit_p": 0.5163919280317933, "fdp_c": 0.6887085082899909, "isetac_c": 0, "3ohcoa_c": 0.2827645438009375, "pg181_p": 0.5181857172344281, "aacoa_c": 0.9583881462172643, "isetac_p": 0.23046957671932755, "pg181_c": 0, "t3c11vaceACP_c": 0.5437300947962216, "3hpp_e": 0.28649967116738884, "dad__2_c": 0.8998290923328153, "4ampm_c": 0, "1odec11eg3p_c": 0.37471422930295106, "cpe180_c": 0.4161977710863056, "4adcho_c": 0.9895730922670389, "3hpalmACP_c": 0.9388955866962874, "hdcea_p": 0.9368095741003257, "pgp180_c": 0.23924970033984583, "so2_e": 0.40148942957634004, "hdcea_c": 0, "pphn_c": 0.8327348801210351, "hdcea_e": 0.31360870034552857, "galur_e": 0.46653085128557226, "galur_c": 0.7504071194225141, "ggbutal_c": 0, "lyx__L_e": 0.7363670293480536, "lyx__L_c": 0.6242884323183577, "12dgr181_c": 0, "rml1p_c": 0.706116086650966, "lyx__L_p": 0.5745530576980534, "12dgr181_p": 0.35620493021408806, "psclys_e": 0.22038432644796968, "psclys_c": 0.6866462844941006, "acon__T_c": 0.7668292866178213, "urate_c": 0.8354422090214795, "psclys_p": 0.4609986107250592, "gdpofuc_c": 0.3154010637515343, "g3pi_p": 0.9270468974569618, "g3pi_c": 0.8358490102984225, "g3pi_e": 0.33585063509759094, "etoh_p": 0.9625385191312943, "apg141_c": 0.8185201356160481, "iscs_c": 0.8401865068585982, "etoh_e": 0, "etoh_c": 0, "pydx_p": 0.6290561005409631, "pydx_e": 0.26969124396406163, "pydx_c": 0.6507134457811004, "sufbcd__4fe4s_c": 0.4728214124896043, "glcur_e": 0.9599222670142182, "ascb__L_p": 0.36307791920497157, "glcur_c": 0, "hisp_c": 0.5770041429265677, "acg5p_c": 0.9916973815781669, "sectrna_c": 0.9935465459057464, "glcur_p": 0.9476582062205138, "amet_c": 0.9165811438392398, "mlthf_c": 0.5815387203871134, "u23ga_c": 0.8451885309131433, "glyc__R_p": 0.3617022209278655, "mincyc_p": 0.9114445016972536, "glyc__R_e": 0.3360711642139622, "glyc__R_c": 0, "clpn181_p": 0.6658216657626206, "3c4mop_c": 0.2932598341278001, "gmhep1p_c": 0, "2shchc_c": 0.5993384627787822, "inost_c": 0.7881548268149914, "cmp_e": 0.6199989059330158, "mpt_c": 0.6216309730871725, "cmp_c": 0.42594089484275255, "bmoco1gdp_c": 0.9532889202281924, "dscl_c": 0.3154640033082977, "clpn161_p": 0, "cmp_p": 0.5324716922770999, "kdo_c": 0.7284603871271244, "itp_c": 0.25724316726343466, "apg180_c": 0.622778429999108, "fruur_p": 0.24808435894727598, "glyald_c": 0.7025880829317399, "fruur_e": 0.931718500401035, "fruur_c": 0.4395191755850689, "pppi_c": 0, "man1p_c": 0.31843950955828415, "ps120_c": 0, "trnaleu_c": 0, "ragund_c": 0.5985905882397982, "ocdcap_c": 0.7618540794820793, "dhmpt_c": 0, "phaccoa_c": 0, "camp_c": 0.40533149859660345, "pdx5p_c": 0.3949935149840267, "23dhb_c": 0.26817998692238043, "ocdceap_c": 0.8478331685748257, "asptrna_c": 0.8681256771083501, "3ump_p": 0, "1hdec9eg3p_c": 0.2694332581991815, "ptrc_c": 0.6157009859267368, "3ump_e": 0.47448914518575314, "ocdcea_c": 0.2615823924886099, "cpgn_p": 0.7332805253451253, "fru_e": 0.4244254721712646, "ocdcea_e": 0.3520793384159935, "uama_c": 0.28113900222489374, "ocdcea_p": 0.5165079631229904, "fmn_c": 0.7194454141141094, "phom_c": 0.347781589286132, "12dgr161_p": 0.9976044408681494, "fe3_p": 0.27400819756164785, "pimACP_c": 0.4400590839747974, "octdp_c": 0.9461408107139736, "icolipa_c": 0, "cynt_p": 0.624500609549892, "fe3_c": 0.42088552614399444, "12dgr161_c": 0.9737120924486355, "fe3_e": 0.7874432427134945, "cynt_c": 0, "cynt_e": 0.5398975644255067, "26dap__M_e": 0.7032484345045648, "glcn_p": 0.6705695524284302, "acgam_e": 0.21416053708733962, "glcn_c": 0.6983081066269181, "acgam_p": 0.43026630247678566, "glcn_e": 0.28480502394788243, "26dap__M_p": 0, "3hcddec5eACP_c": 0.5383916943869963, "trnaala_c": 0.4851543472607843, "cl_p": 0.8373665109793508, "indole_p": 0.48846742853705416, "3ocvac11eACP_c": 0.7888255948305307, "cl_e": 0.662481779470345, "indole_e": 0.9217143346834169, "23doguln_c": 0.21844351593412703, "indole_c": 0.5535714144460924, "cl_c": 0.993050339477764, "sucglu_c": 0, "3dhgulnp_c": 0, "hdcap_c": 0.8967928809222381, "frulysp_c": 0, "his__L_c": 0, "2mahmp_c": 0, "his__L_e": 0.46057844264907066, "dsbard_p": 0.99183457692609, "phphhlipa_c": 0.30293956737338645, "f1p_c": 0.6540521846197626, "dhna_c": 0.3636185316663033, "imp_c": 0, "2odec11eg3p_p": 0.9738219536974095, "gsn_e": 0.5390653877303672, "feoxam_c": 0.34227207597240183, "1agpe181_p": 0.24603544705954172, "feoxam_e": 0.4850558035874838, "gsn_c": 0.6534376403468165, "feoxam_p": 0.9702510492994325, "gsn_p": 0.7977614780101839, "cdg_c": 0.5235368425676918, "t3c5ddeceACP_c": 0.41113951876136523, "3hoctACP_c": 0.3614930206628503, "pram_c": 0, "apg160_c": 0.591444268176272, "fusa_p": 0, "nmn_e": 0, "LalaDglu_e": 0, "dutp_c": 0.8605742529910495, "fusa_e": 0.8970473529193358, "LalaDglu_p": 0.6404198408320408, "inost_p": 0.21309195477342635, "nmn_p": 0.9733615285448516, "anth_c": 0.9445410472031228, "uacmamu_c": 0.39319314513249237, "3hadpcoa_c": 0.9181976479799957, "tma_p": 0, "pyam5p_c": 0.6112984100804686, "suchms_c": 0.297254695595233, "prpp_c": 0, "tma_e": 0.5696076625098804, "adphep__LD_c": 0.8386992499596208, "tma_c": 0.7432853343453112, "trnathr_c": 0, "3ig3p_c": 0.5834383348646439, "mobd_e": 0.3678461170639794, "3ooctdACP_c": 0, "xu5p__L_c": 0, "mobd_c": 0.8879832587620426, "pa180_c": 0.38733995123043474, "cys__D_p": 0.351205364928037, "2odec11eg3p_c": 0.47571731930204764, "hdca_p": 0, "pa180_p": 0.8635087578660928, "mobd_p": 0.8712361303668437, "ttdceap_c": 0.5916478971532766, "cys__D_c": 0.7843938828935679, "hdca_e": 0.35963138085696755, "hdca_c": 0, "metsox__R__L_c": 0.6939836877230808, "cys__D_e": 0.7123772777852804, "4per_c": 0.31657033729326056, "pa161_p": 0.5992200468469484, "udpLa4n_c": 0.8075550938019158, "all__D_p": 0.5109430776538815, "udcpp_p": 0.7061976291137722, "tmao_p": 0, "aconm_c": 0.31359118101597105, "pa161_c": 0.9259817169388715, "nad_c": 0.6571386351882335, "tmao_c": 0.8843317267355996, "all__D_c": 0.2373452508643773, "all__D_e": 0.9134950163152993, "tmao_e": 0.6741172547381565, "fecrm__un_e": 0.46236554508138683, "fecrm__un_c": 0.7174481956014297, "mmcoa__S_c": 0.3432888728049347, "maltpt_p": 0.21633856873444612, "fecrm__un_p": 0.6934065729424784, "maltpt_c": 0.462527472372413, "maltpt_e": 0.8174490841375549, "4abutn_c": 0.8997351829810706, "1agpe140_p": 0.8946964356865599, "gam6p_c": 0.7149173219601552, "gam6p_e": 0.8115376745860109, "b2coa_c": 0, "gam6p_p": 0.32692858844919803, "chor_c": 0.6141645728421075, "altrn_c": 0.453696431771756, "4abz_c": 0.9662261378642115, "td2coa_c": 0.6067431161458462, "dsbcrd_p": 0.6933838565967194, "3omrsACP_c": 0.2239897368804329, "iscssh_c": 0.9873005315156648, "pe140_c": 0.48040147233750585, "acmana_c": 0.506932434102246, "acmana_e": 0.75671599902436, "ogmeACP_c": 0.7612652220696492, "pe140_p": 0.5139651538424744, "1agpg141_p": 0.2314110149118621, "acmana_p": 0.26126670121125206, "val__L_c": 0.58253654875817, "aspsa_c": 0, "gmeACP_c": 0, "Sfglutth_c": 0.6931440077211426, "1tdec7eg3p_c": 0.805775806334287, "1tdec7eg3p_p": 0.2727061019365873, "pe180_c": 0.92086589518278, "pydxn_c": 0.46187277039164676, "pydxn_e": 0.9996888261283847, "chol_p": 0.3698878280772828, "3odecACP_c": 0, "udpLa4o_c": 0, "na1_c": 0.2576149122051413, "na1_e": 0.994683296235238, "aact_c": 0.2047173025246537, "chol_c": 0, "cbasp_c": 0.5205439532448846, "chol_e": 0.4199702399543027, "na1_p": 0, "ugmda_c": 0.570281994408754, "dnad_c": 0.5672864678334476, "dtmp_c": 0.7865167902906051, "dtmp_e": 0.29499054512843126, "dd2coa_c": 0.2984037103921776, "dtmp_p": 0.5156053475999244, "23dhacoa_c": 0.42987790393391134, "dadp_c": 0.6657417911776938, "murein3px4p_p": 0.44796388050346536, "agm_p": 0.7867447303275612, "3opalmACP_c": 0, "agm_c": 0.2914026757239474, "agm_e": 0.6517425355267005, "hlipa_c": 0, "xylu__L_p": 0.5615608813044455, "pa181_p": 0.3372953305308233, "thptdn_c": 0.3726609472306902, "xylu__L_c": 0, "xylu__L_e": 0.365009470730412, "pa181_c": 0.34575345197579666, "octapb_c": 0.8868414187876912, "1agpg180_p": 0, "ipdp_c": 0.6731926030634587, "frulys_p": 0.45411153773903, "tyrtrna_c": 0.29702872858087037, "val__L_p": 0.4962303367580836, "metsox__S__L_p": 0.4021557127772425, "e4p_c": 0.28879894637439507, "3oddecACP_c": 0.41180171427648615, "preq1_c": 0.31449195081480075, "frulys_c": 0.7262480779435868, "adn_e": 0.6404637921798982, "frulys_e": 0.6953634266172988, "cpgn_c": 0.6752216976687425, "galctn__L_c": 0.6390139544622931, "3otdcoa_c": 0.9583128395456949, "orot5p_c": 0.7021759172311767, "26dap__LL_c": 0.823513179065741, "galctn__L_e": 0.321378283647374, "micit_c": 0, "accoa_c": 0.5800583729359585, "galctn__L_p": 0.43278919686399475, "moadcosh_c": 0.875449692230752, "hco3_c": 0.5678033197400455, "o2s_p": 0, "ctbt_p": 0.555247595025673, "3php_c": 0.5105099395783559, "o2s_c": 0, "ctbt_c": 0.49899266277119214, "sucorn_c": 0.9896494383826864, "cdpdhdecg_c": 0.34811944460835276, "rml_c": 0, "2agpg140_p": 0.3974733434685639, "2tdecg3p_c": 0.2792666541841603, "cdpdhdec9eg_c": 0.20266515930765472, "2agpg140_c": 0, "2tdecg3p_p": 0.9828211637794577, "acnam_p": 0.46272132706279756, "butso3_c": 0.6309102092284639, "butso3_e": 0.8775284848174216, "fadh2_c": 0.6808678773631714, "acnam_e": 0.9043977066625587, "acnam_c": 0.4832521391629374, "butso3_p": 0.31158140219010066, "dad__5_c": 0, "fmettrna_c": 0.23359254749181912, "cd2_c": 0.3070940961337175, "2agpg180_p": 0.7667631369333475, "cd2_p": 0.7113284266174736, "paps_c": 0.7512888273522974, "cpg180_c": 0, "2agpg180_c": 0, "2hdec9eg3p_c": 0.7568366565435335, "murein3p3p_p": 0.781062276771293, "3hcinnm_p": 0, "adocbi_c": 0, "3hcinnm_e": 0.22771175001789346, "3hcinnm_c": 0.36285068335554715, "q8h2_c": 0.45348021654217263, "cechddd_c": 0.8975701794836323, "cpe160_c": 0.6807210885852492, "acetol_c": 0, "gcald_c": 0.504791185335527, "mso3_p": 0.2083121390033451, "trnaasn_c": 0, "btal_c": 0.5943134251255674, "pe141_p": 0.8885146665194456, "2agpe161_c": 0.566663042936542, "iscu__4fe4s_c": 0.8367654768441097, "phetrna_c": 0.533498173521517, "2agpe161_p": 0, "pe141_c": 0.23060649687471368, "dcacoa_c": 0.8290050953433329, "his__L_p": 0.30396294004017466, "gdpddman_c": 0, "tcynt_p": 0.2729283489891974, "2ippm_c": 0.7589264755014725, "xylu__D_c": 0.6824927399076283, "trnaasp_c": 0.7084530665647389, "h2_e": 0, "h2_c": 0.21396620854269877, "thrtrna_c": 0.8109752492798209, "maltttr_e": 0, "ps160_c": 0.45215550483527545, "zn2_p": 0.7603763681859812, "maltttr_c": 0.5568363077279395, "h2_p": 0.62531782381294, "o2s_e": 0.6562127419784521, "maltttr_p": 0, "zn2_c": 0.6292007075671594, "trnaphe_c": 0.9444026047894449, "ag_e": 0.32702966047531434, "gmhep17bp_c": 0.49925626828272085, "aragund_c": 0.8288249024676767, "tungs_e": 0, "thr__L_p": 0, "3hpppn_e": 0.6788161764743655, "3hpppn_c": 0.3482409291302051, "tungs_c": 0.6823434108707069, "mthgxl_c": 0.8036558069195135, "lipoamp_c": 0.24717913337698283, "thr__L_c": 0.383472555211807, "5mtr_p": 0.9406856710584054, "thr__L_e": 0.6329287124527022, "tungs_p": 0.4201619368348849, "3hpppn_p": 0.22977421040999624, "4abut_e": 0.8355611914820983, "4abut_c": 0, "2agpe120_c": 0.37008240258345004, "appl_c": 0.9172089468047855, "gln__L_p": 0.35660170564492577, "4abut_p": 0.3032646043343906, "murein5p3p_p": 0.9471911700340684, "2agpe120_p": 0.9843273018068059, "eca3und_p": 0.735574604481533, "gln__L_c": 0.7358182232560866, "pgp161_c": 0, "23ddhb_c": 0.6533180701888307, "doxrbcn_p": 0.4455767742987461, "tpalm2eACP_c": 0.9790627549685955, "doxrbcn_e": 0.7572670828027004, "acgal1p_e": 0, "udpg_e": 0, "udpg_c": 0.8587481915367192, "co2_p": 0.30873363712848645, "lipidX_c": 0.6717465523720835, "co2_c": 0, "co2_e": 0, "mql8_c": 0.6725893415413244, "chtbs_e": 0.7414014860327569, "isetac_e": 0, "chtbs_p": 0.21061194836218833, "glx_c": 0.6820804048560206, "crn_c": 0.3610699953651243, "3amp_e": 0.9133280220116794, "crn_e": 0.39403925644405957, "kdolipid4_c": 0, "pgp140_c": 0.9181918363612838, "3amp_p": 0.774015567365145, "crn_p": 0.2866627699071457, "pgp140_p": 0, "dmbzid_c": 0.5325105725371823, "sel_c": 0.7263733983832685, "sel_e": 0.33147690991552947, "grxrd_c": 0, "sel_p": 0.7034438777540267, "g3pc_e": 0.4744518720335319, "amp_c": 0.6305519567161724, "prfp_c": 0.38351660178885416, "3oxdhscoa_c": 0.3313260613331359, "crn__D_p": 0, "sucarg_c": 0.41849087481766833, "oxur_c": 0.7373035909219365, "4fe4s_c": 0.7625290047457995, "crn__D_e": 0, "crn__D_c": 0, "2cpr5p_c": 0.7746138890811997, "succ_p": 0.265068369324287, "pgp141_p": 0.6522902414607927, "thym_e": 0.4204305862592702, "dump_c": 0.7020076641021198, "pgp141_c": 0.2434600900700501, "succ_c": 0.9719342964139586, "succ_e": 0.9457454922998738, "ahcys_c": 0.5261594324288026, "dump_p": 0.8169749997092461, "3oocoa_c": 0.8525655911507242, "man_e": 0.23516064931489722, "histrna_c": 0.3909288196102124, "man_c": 0, "1odec11eg3p_p": 0.2908289257849491, "man_p": 0.6409757351343031, "rbl__L_c": 0.8442375782478176, "ps180_c": 0.8382576102942086, "od2coa_c": 0.9179398787987839, "rephaccoa_c": 0.9022114674005665, "nadph_c": 0.995637172660305, "3hhdcoa_c": 0.512248613222484, "butACP_c": 0.9123850904840812, "4hoxpacd_p": 0, "hxcoa_c": 0, "k_c": 0, "k_e": 0.6265744670817185, "dcdp_c": 0.5493784203685875, "cd2_e": 0.8705973861398487, "no3_c": 0, "aicar_c": 0.527999416724999, "dms_c": 0.6850541085442471, "dms_e": 0.9355987390016061, "no3_p": 0.2022381237106955, "dms_p": 0.7249637810446927, "trnaval_c": 0.8764296699436631, "3htdcoa_c": 0, "3pg_c": 0.27462032896293287, "23cump_e": 0.3575114196112136, "ap5a_c": 0.6241880499288279, "23cump_p": 0, "dttp_c": 0.5141692231510204, "2omhmbl_c": 0.23819349222347463, "alac__S_c": 0, "sertrna_c": 0.47300865678801074, "argsuc_c": 0.9019098484004033, "dhpt_c": 0.9029362391384057, "unaga_c": 0.4856057900501327, "trnaile_c": 0.2663805470024123, "but_e": 0, "uri_p": 0, "glu__D_c": 0.619076718400111, "but_c": 0.5483947803722785, "uri_c": 0.8007075842619162, "but_p": 0.46897025087231636, "uri_e": 0.25100201477348827, "coa_c": 0.623864566448575, "34hpp_c": 0.8082586282308958, "3ohexACP_c": 0, "3amac_c": 0.7053454109431816, "galur_p": 0.23296106720175547, "uacgam_c": 0.6227044788482948, "cu2_c": 0, "uppg3_c": 0.462735992798307, "uacgam_e": 0, "cu2_e": 0.547007579032199, "fc1p_c": 0.9986271100104477, "cyan_p": 0.6001267208624876, "q8_c": 0.8321064858776569, "cu2_p": 0.2674505440540068, "uacgam_p": 0, "rhcys_c": 0.4361584468447923, "anhgm3p_c": 0.7455622019057304, "man6pglyc_c": 0.35911230672643035, "cyan_e": 0.7274606728785241, "cyan_c": 0.5090895779544333, "pg161_p": 0.3736942294422987, "dpcoa_c": 0.23796255865288074, "dtdp_c": 0.2401647329754354, "pg161_c": 0.3856819616420156, "palmACP_c": 0.7188159591069814, "uLa4n_p": 0.7186044194993514, "nicrnt_c": 0.5483674189994215, "2hdec9eg3p_p": 0.3213733516909111, "pgp180_p": 0.8407555049430209, "acon__C_c": 0.5184552076078421, "bwco1gdp_c": 0.36263424034555314, "mercppyr_c": 0.8787539473004589, "kdo2lipid4L_c": 0.6934903109285728, "ala__D_e": 0.38990017479592676, "ala__D_c": 0.4385008884700148, "asntrna_c": 0.6463203163897897, "hxa_p": 0.8488689449285107, "udpgal_p": 0.7977958947615773, "pap_c": 0.44172896933642136, "uLa4n_c": 0.9460007553849619, "lipidAds_c": 0, "udpgal_c": 0.8435202679574315, "hxa_c": 0.5275823932570003, "hxa_e": 0.3125793260231815, "udpgal_e": 0.31752601566882177, "acac_p": 0.400548774551271, "adprib_c": 0, "t3c7mrseACP_c": 0.8302611665995959, "acac_c": 0, "sufbcd__2fe2s2_c": 0.6350762216058315, "acac_e": 0.8895268273039872, "lipidA_c": 0.2794863803746648, "acser_c": 0, "pg120_p": 0.4822791317174031, "acser_e": 0.5311721099260026, "galct__D_p": 0, "pep_c": 0.6191740188722686, "pg120_c": 0.7802964889318135, "3hcpalm9eACP_c": 0.5747914130739286, "galct__D_e": 0.40707465052022607, "galct__D_c": 0.2345142742608174, "ppgpp_c": 0.8692544530500065, "trnacys_c": 0, "2fe1s_c": 0.20701166528381132, "kdo8p_c": 0, "acglc__D_c": 0, "hdcoa_c": 0.7621606649767452, "malt_p": 0.27923806303583387, "glyald_e": 0.8584937335291378, "56dura_c": 0.8798005773015033, "opmeACP_c": 0, "malt_c": 0.6874234850284021, "malt_e": 0.7523162945113538, "glyald_p": 0.40797906270108364, "cystrna_c": 0, "taur_e": 0.6303387544985066, "taur_c": 0.9459148660939627, "peamn_p": 0.9715297730138648, "tyrp_p": 0.9598183251361352, "dxyl5p_c": 0.677422849408551, "s7p_c": 0.8343479324763916, "peamn_e": 0.9440012609132641, "taur_p": 0.4875379490591465, "lys__L_e": 0.9741026482472454, "lys__L_c": 0.4792397116488555, "metsox__R__L_p": 0.5552472779479982, "pac_c": 0.49112552162893197, "udcpp_c": 0.6345398101899974, "lys__L_p": 0.8112892109387435, "inost_e": 0.26615644570240704, "metsox__R__L_e": 0.6550301136449842, "thdp_c": 0.362067251348947, "12ppd__R_p": 0, "udpglcur_e": 0.4501942877967099, "udpglcur_c": 0.2919145436214866, "acanth_c": 0.8335917899967937, "12ppd__R_e": 0.5989432866377342, "12ppd__R_c": 0.6777769306112202, "2p4c2me_c": 0.4137836675761549, "udpglcur_p": 0.6735150727957679, "2agpe181_c": 0.8333463070498929, "progly_e": 0, "dhgly_c": 0, "2dda7p_c": 0.4010915556742003, "h2mb4p_c": 0.5898433400116351, "progly_c": 0.30997292731016346, "23dhmp_c": 0.6564329308832217, "gdpfuc_c": 0.22620047932009368, "2agpe181_p": 0.6413835069076141, "phhlipa_c": 0.678863920240856, "progly_p": 0.6169189749153743, "for_p": 0, "duri_e": 0.6052004138833175, "fald_p": 0, "duri_c": 0.6078190798573845, "tyrp_e": 0.8691102490501638, "for_e": 0.3277134314309703, "for_c": 0.32374109789651473, "duri_p": 0.6789055643232171, "udpacgal_p": 0.7710759637037404, "pppn_c": 0, "mdhdhf_c": 0.540798679542334, "udpacgal_e": 0, "gmhep7p_c": 0.9200303120396887, "alatrna_c": 0, "nadp_c": 0.6582557903085355, "oxadpcoa_c": 0, "gfgaragund_c": 0.21748430290126786, "uLa4fn_c": 0.3076350012878113, "suc6p_c": 0.9273047682752902, "glyc2p_e": 0, "glyc2p_c": 0.46781601318774635, "trnagln_c": 0.8278944360724154, "dgmp_e": 0.6349348464554987, "dmlz_c": 0.760258714743446, "dgmp_c": 0.7692701130692832, "glyc2p_p": 0.5094189172999356, "thmpp_c": 0, "dhor__S_c": 0.7115123022974053, "dgmp_p": 0.4350244228361929, "f6p_e": 0.5919204194115898, "hom__L_p": 0, "f6p_c": 0.5397332652107625, "garagund_c": 0.2584604557159249, "hom__L_c": 0, "um4p_c": 0.6460725995870302, "f6p_p": 0.6481456563602652, "5aprbu_c": 0.8888843846455647, "hom__L_e": 0.24527451824204793, "nadh_c": 0.23906123126179324, "ocACP_c": 0.5589228540840298, "cbm_c": 0, "mi1p__D_c": 0.8346355099511296, "12dgr140_p": 0, "trnaglu_c": 0.3189190997597501, "12dgr140_c": 0.25590533072839816, "pant__R_c": 0, "dopa_e": 0, "1ddecg3p_p": 0.7441779999014012, "orot_e": 0, "toctd2eACP_c": 0.2493620414220411, "pro__L_c": 0.21445489932706807, "pro__L_e": 0.6254123085746099, "orot_c": 0.38812178528129726, "1ddecg3p_c": 0, "dopa_p": 0, "oaa_c": 0, "pro__L_p": 0.8218809824719583, "orot_p": 0.8117869857647447, "ohpb_c": 0.9458671572670669, "arab__L_p": 0, "arab__L_e": 0.28841321452033186, "arab__L_c": 0.7118531084865733, "1agpe161_p": 0.511888280654546, "oxalcoa_c": 0.4613687119187372, "fe3hox_p": 0.7409235950949017, "skm5p_c": 0, "acACP_c": 0, "glyb_e": 0.34054867855491977, "glyb_c": 0, "cdpdddecg_c": 0.670540268365456, "fe3hox_e": 0.4936168870410491, "citr__L_c": 0.45324449926708466, "glyb_p": 0, "gggagicolipa_c": 0.8762199048200392, "1agpe160_p": 0, "cdpdodec11eg_c": 0, "actACP_c": 0.3057901399879588, "bmocogdp_c": 0.7761324318930265, "14dhncoa_c": 0.2222688253807671, "hkntd_c": 0.9249255151132576, "gicolipa_c": 0, "bbtcoa_c": 0.2785657591970656, "3haACP_c": 0.9450331292794879, "3gmp_e": 0.9526169236710862, "methf_c": 0.5220349136304036, "fru_c": 0.5856869767437174, "agdpcbi_c": 0.9577747905983457, "pa141_p": 0.7343174894809925, "eca4und_p": 0, "fru_p": 0.3283188623809402, "3gmp_p": 0.3704565552921898, "ara5p_c": 0.8096345286198615, "pa141_c": 0.9721474087012315, "cobalt2_e": 0, "cobalt2_c": 0.492251751563062, "pmtcoa_c": 0.4955804742825056, "cobalt2_p": 0.6513340450086397, "hphhlipa_c": 0.4555968954756098, "ser__D_p": 0.4199815384323914, "cgly_p": 0, "pan4p_c": 0, "cgly_e": 0, "ser__D_c": 0.64527647488322, "ser__D_e": 0.3166560010994519, "cgly_c": 0.9520417746474774, "phthr_c": 0.29455836056898144, "2dr1p_c": 0.21935002325665132, "tagur_c": 0.603146686017107, "sbt__D_e": 0.8272297251011599, "glucys_c": 0.6530656188184524, "pi_p": 0.8922708901722899, "gdpmann_c": 0.4481905588575049, "protrna_c": 0.3542285974631053, "murein4px4px4p_p": 0.663184983512529, "r15bp_c": 0.7744608615219981, "sbt__D_p": 0.38742781947732097, "pi_c": 0, "pi_e": 0, "1agpg120_p": 0.7343482409643779, "grdp_c": 0.7172537770178364, "hcys__L_c": 0, "pe161_c": 0, "2h3oppan_c": 0.390947900146732, "ctp_c": 0.4199834824375973, "pe120_c": 0.25708648196064054, "pppg9_c": 0.9137971054844415, "fe3hox_c": 0.5992783182379188, "pe120_p": 0, "ru5p__D_c": 0.5753914347103648, "r1p_c": 0.23276629025267648, "3odcoa_c": 0.7552653624205585, "4r5au_c": 0.49719758097267464, "ru5p__L_c": 0.4329304380313461, "cpmp_c": 0, "2tdec7eg3p_p": 0, "34dhpac_p": 0.4972821738060923, "mqn8_c": 0.8905324893081408, "oc2coa_c": 0.9690323371961097, "34dhpac_e": 0.3407772674539773, "dann_c": 0, "thex2eACP_c": 0, "tddec2eACP_c": 0.8953477354748022, "5drib_c": 0.731237075969951, "3hodcoa_c": 0.5509348132230262, "seramp_c": 0.2233824487088233, "N1aspmd_c": 0.7390735288436084, "lipoate_e": 0, "lipoate_c": 0.6265350572815895, "damp_p": 0.4300195537755809, "dhnpt_c": 0.7297753021660295, "lipoate_p": 0.21712592762618765, "pser__L_e": 0, "damp_c": 0.6229330831507734, "damp_e": 0.6444827263867503, "glytrna_c": 0.9212160492821185, "glc__D_p": 0.7891249060447902, "idp_c": 0, "lystrna_c": 0.561234054718521, "glc__D_c": 0, "glc__D_e": 0.7521416585360343, "2agpg160_c": 0, "sulfac_p": 0.6973981691143543, "frdp_c": 0, "3ocddec5eACP_c": 0.9904183549553978, "alpp_p": 0.41269924090913956, "sulfac_c": 0.9810644997998043, "2agpg160_p": 0.4528034119900819, "sulfac_e": 0.6717407916325183, "2dh3dgal_c": 0.3403444404547664, "leutrna_c": 0.3800064020425803, "seln_c": 0.24713297444487603, "actp_c": 0.2399072969087951, "ppal_p": 0.8335382976126472, "ppal_c": 0, "ppal_e": 0.9669808578251935, "4ppan_c": 0.3870126848527461, "o16a2und_p": 0, "xtsn_c": 0, "ppap_c": 0.8676139000733917, "3dhguln_c": 0.9036504650059857, "db4p_c": 0.7352834308705049, "2dhguln_c": 0, "pg141_c": 0.37046853133969004, "aso4_c": 0.34745872933160127, "lac__L_e": 0.9847059023785162, "fpram_c": 0.41524272930626593, "lac__L_c": 0, "stcoa_c": 0.9023896957742238, "gln__L_e": 0, "pg141_p": 0.6937501428405777, "lac__L_p": 0.29736413087370595, "etha_e": 0.2424118512393263, "imacp_c": 0.3961870666715822, "gam_e": 0.31564770268052, "1hdecg3p_c": 0.28664438744120835, "etha_c": 0.6484796887366389, "g6p_p": 0.40051555993075494, "icit_c": 0.8887519412434275, "gam_p": 0.3002235100056666, "prbamp_c": 0.9788716319853082, "etha_p": 0.26587618328679874, "pg180_p": 0.27153296843958574, "udpLa4fn_c": 0.9912659206106105, "g6p_c": 0, "g6p_e": 0.9519347911139361, "gagicolipa_c": 0.6891195134664936, "aacald_c": 0.3974161627427486, "g1p_e": 0, "g1p_c": 0.39823605216972313, "mal__L_c": 0.5752274098366568, "ACP_c": 0.20686627317704875, "mal__L_e": 0.7073652328311947, "g1p_p": 0.6524650966189631, "mal__L_p": 0.852203694393282, "aso3_p": 0.2835323916694026, "2ommbl_c": 0.9436697146698239, "murein4px4p4p_p": 0.26389718662830597, "aso3_c": 0.8145362810552464, "udpg_p": 0.6456785079711114, "aso3_e": 0.9054271174250549, "murein5px4px4p_p": 0.9907250726764006, "btcoa_c": 0.5821211779130807, "LalaLglu_c": 0.25367833105667403, "LalaLglu_e": 0, "23ccmp_e": 0.5024848586129743, "argtrna_c": 0.6764609558951599, "LalaLglu_p": 0.9818183620635539, "23ccmp_p": 0.24781469620800778, "gmp_c": 0.43704459463763423, "pacald_p": 0, "gmp_e": 0.3820520455035745, "gmp_p": 0.3359537388238927, "pacald_e": 0, "dtdp4aaddg_c": 0.7100589264600116, "pacald_c": 0, "btn_c": 0.5433303326941674, "btn_e": 0.2876240931433637, "n2o_p": 0.28774054322302334, "btn_p": 0.9821476565931042, "4c2me_c": 0.3274182731535249, "n2o_c": 0.6546446489262343, "n2o_e": 0.9991803234847013, "hgmeACP_c": 0, "tdec2eACP_c": 0.6055994710409058, "uamr_c": 0.23102044618084672, "cdp_c": 0.9609855281838549, "athr__L_c": 0, "phe__L_e": 0, "ca2_e": 0, "tyr__L_p": 0, "ca2_c": 0.9374986246381168, "dsbcox_p": 0.8038887479015444, "phe__L_c": 0.7256998864267169, "3hpp_p": 0.4394897333633613, "2agpe140_c": 0.9199902180789802, "fmnh2_c": 0.4548114544157267, "tyr__L_e": 0.7247264904587175, "phe__L_p": 0.24240880996747838, "ca2_p": 0.4755455827938253, "tyr__L_c": 0.6022386628116378, "3hpp_c": 0.35590506585447956, "2agpe140_p": 0.9916812421608348, "2hdecg3p_c": 0.8171275361870615, "tym_e": 0, "ahdt_c": 0.8492140226789845, "murein4p3p_p": 0, "3ohdcoa_c": 0, "2hdecg3p_p": 0.8374864360975184, "tym_p": 0, "pser__L_c": 0.35831135834318617, "hmgth_c": 0, "ethso3_e": 0.4248178108523639, "ethso3_c": 0.4788092108427595, "trp__L_p": 0, "acgam1p_p": 0.7241329525628938, "pser__L_p": 0.8569556772400992, "trp__L_e": 0.6849033475734069, "acgam1p_e": 0.8754844477147928, "acgam1p_c": 0, "trp__L_c": 0.5548697993654965, "ethso3_p": 0.9956941824059531, "rmn_c": 0.4079896359801114, "g3pe_e": 0.6746225578817493, "g3pg_p": 0.28701889177472817, "dc2coa_c": 0.6546587681166012, "dhmptp_c": 0, "rmn_e": 0.4442675651818476, "g3pe_c": 0.36103831255325813, "pgp161_p": 0.23481753568866992, "clpn160_p": 0.571354853062497, "acgal1p_p": 0.20816928762479991, "xyl__D_p": 0.7025818260057347, "g3pg_c": 0.32991779356986217, "rmn_p": 0, "g3pe_p": 0, "g3pg_e": 0.37520571125867463, "xyl__D_e": 0.7594921509543391, "xyl__D_c": 0.31329019033317895, "dcamp_c": 0.8121072214166402, "dhf_c": 0.2961947297009071, "g3pc_p": 0.711554709653224, "orn_p": 0.6902123020845248, "alltn_p": 0.26195769165574767, "pgp120_c": 0.3953340491212063, "orn_e": 0.8532873940629806, "amp_e": 0, "orn_c": 0.44428534265459996, "g3pc_c": 0.2651831801520803, "alltn_e": 0.8522787430398894, "ocdcaACP_c": 0.4919433545149151, "pgp120_p": 0, "alltn_c": 0.3789900450780892, "mptamp_c": 0, "alltt_c": 0.5622540504844361, "dcyt_p": 0.8452417448471679, "aps_c": 0.3688304941572841, "mnl_e": 0, "23camp_p": 0.8384792053379823, "dcyt_c": 0.24604900290996023, "dcyt_e": 0.9501774998189343, "23camp_e": 0.40340675503831736, "mnl_p": 0.21598460227069072, "2oxpaccoa_c": 0.98771780560435, "ap4a_c": 0.5840703345712954, "hdceap_c": 0.9034186061173128, "so3_c": 0.504120479872763, "so3_e": 0.5968526617286993, "dha_e": 0.6109059990156134, "dha_c": 0.623225844543834, "so3_p": 0, "3oddcoa_c": 0.9967926145151347, "dha_p": 0.24347207383389102, "tartr__D_p": 0.7499557333034476, "fald_e": 0.2769591387502842, "fald_c": 0.6750328007708812, "tartr__D_c": 0.20087712485243858, "tmrs2eACP_c": 0.7575258939226052, "tartr__D_e": 0.5985007150797279, "man6p_p": 0.7807826546829348, "Nmtrp_c": 0.6487512188027856, "trnapro_c": 0.2802946004137167, "fecrm_e": 0.8371574233808774, "fecrm_c": 0.9750660123544048, "man6p_c": 0.30000492213706687, "man6p_e": 0.3147170098929678, "gdptp_c": 0.6013515744241802, "fad_c": 0.6881739430991847, "fecrm_p": 0, "12dgr160_p": 0.6079318582095554, "ni2_e": 0.9882147603706496, "ni2_c": 0.5559099484209706, "12dgr160_c": 0.9585482541707815, "ni2_p": 0.8903433473184054, "so4_p": 0.48885223136042355, "urea_p": 0.25477911763272043, "ckdo_c": 0.3365973801430121, "mn2_c": 0.3077832348135672, "mn2_e": 0, "acgal_e": 0.6249112751845493, "so4_c": 0.8692305913303143, "hmbil_c": 0, "so4_e": 0.3532262696629713, "murein5p5p5p_p": 0, "mn2_p": 0.5946930977376447, "acgal_p": 0, "urea_c": 0.8157977593328605, "3hdcoa_c": 0.28492179746825275, "urea_e": 0, "4mhetz_c": 0.8447681343618484, "octeACP_c": 0.4506262941391639, "4mop_c": 0, "lpp_p": 0.34873873372944564, "sarcs_c": 0, "fcl__L_c": 0.2438245534823713, "glu5p_c": 0.7264297614357057, "o2_c": 0.22596999994787503, "utp_c": 0.4463715056835601, "5dh4dglc_c": 0.4775269778191219, "o2_e": 0.7241303903192032, "sufbcd__2fe2s_c": 0.9037734978651005, "3dhsk_c": 0, "o2_p": 0, "mettrna_c": 0.6636619560605289, "trptrna_c": 0.955712332606057, "acolipa_p": 0.5548049339406655, "btnso_c": 0.23593225114069782, "2ddecg3p_p": 0.4623059728052664, "acolipa_e": 0.553183860867942, "u3aga_c": 0.9443135553942648, "2ddecg3p_c": 0.8257839428534409, "unagamuf_c": 0.22069874680010348, "unagamuf_p": 0.842789476393725, "35cgmp_c": 0, "LalaDgluMdap_p": 0.3449052834705567, "eca2und_p": 0.6514862582689456, "bmoco_c": 0.6331384630133365, "pran_c": 0.9139317488654541, "LalaDgluMdap_e": 0.777579808368853, "galt1p_c": 0.5782744383088808, "LalaDgluMdap_c": 0.6547895219446962, "ddcap_c": 0.6457170361002849, "o16a3und_p": 0.6941274710419166, "h2o_c": 0.6251250884885919, "hg2_p": 0.9387572645822586, "h2o_e": 0.2504172987783647, "trnasecys_c": 0.5743796652033671, "pe181_p": 0.21282400371271726, "nac_e": 0.5001969347454416, "nac_c": 0.6447634341735751, "mththf_c": 0.38233877741903577, "hg2_c": 0.550292932000573, "h2o_p": 0.9843567806507055, "hg2_e": 0.894441432958957, "pe181_c": 0.39858198124431976, "prlp_c": 0.33830805473226755, "nac_p": 0.9200990033979678, "pgp181_p": 0.2828800948099951, "malttr_p": 0.20407619091140916, "gg4abut_c": 0.5313402573876231, "pgp181_c": 0.5660428795625895, "malttr_e": 0.5477076828635353, "dsbdrd_c": 0.5248775300851394, "malttr_c": 0.5442273282346174, "12dgr180_p": 0, "2pg_c": 0.21980878070279775, "3hhcoa_c": 0.8173644729636855, "ggagicolipa_c": 0.38099372240436946, "ttdcea_p": 0.8128555895664755, "uagmda_c": 0, "12dgr180_c": 0.7522888989706227, "glycogen_c": 0.5257084140666364, "ttdcea_e": 0.356257797895587, "anhm4p_c": 0.6884970570692803, "ttdcea_c": 0.34816667941599033, "glyc3p_c": 0, "glyc3p_e": 0.54601369828422, "thrp_p": 0.8379963087787746, "4mpetz_c": 0.8475419300807012, "succoa_c": 0.21488900697550384, "2ddg6p_c": 0, "cdpdtdec7eg_c": 0.8188847665865198, "thrp_e": 0.7108869772243932, "glyc3p_p": 0.2415430669224814, "skm_c": 0.7256456540433621, "1pyr5c_c": 0.20276282348637653, "10fthf_c": 0.8821446922137051, "idon__L_c": 0.21587459348159177, "dca_p": 0.23087095527189283, "idon__L_e": 0.3165124497272317, "xu5p__D_c": 0.758396830824714, "3ooctACP_c": 0.8464788355749445, "sbt6p_c": 0.678253143214565, "dca_e": 0.8397369549661253, "idon__L_p": 0, "dca_c": 0.4134949345536515, "apg140_c": 0.3827310339704051, "ribflv_c": 0.23742225000584594, "rbflvrd_c": 0.24320978694213702, "2agpg120_c": 0.4385482448518422, "gbbtn_e": 0, "gbbtn_c": 0.21485620219035662, "feenter_p": 0.9738168233537493, "feenter_e": 0.20160880739608178, "feenter_c": 0.6008901357249208, "gbbtn_p": 0, "dtdprmn_c": 0.24294137973293384, "25aics_c": 0.4308114018429524, "kphphhlipa_c": 0.8873512231083347, "uaccg_c": 0.9234038045660956, "h2s_e": 0.6747901736542757, "kdo2lipid4_p": 0.2344154514244281, "h2s_c": 0.3548092328778417, "allul6p_c": 0, "clpn180_p": 0.36061441718961673, "kdo2lipid4_c": 0.4946943758762795, "h2s_p": 0.9978300972553307, "kdo2lipid4_e": 0.23201329801279813, "cu_e": 0, "scl_c": 0, "cu_c": 0.5479355057564501, "slnt_p": 0.20488990773750226, "dtdp4addg_c": 0, "lgt__S_c": 0.9385702565096198, "1hdec9eg3p_p": 0.6878958197547647, "cu_p": 0.2798306648142208, "myrsACP_c": 0.6210958369978218, "slnt_c": 0.42013145785000316, "slnt_e": 0.7197915315617407, "cdpdtdecg_c": 0.7859770403320853, "mana_c": 0.6313381648510036, "manglyc_e": 0.46920213049874293, "3hocoa_c": 0.8809598075168057, "ps140_c": 0.9269018798038783, "cinnm_c": 0.9516370457972666, "thf_c": 0.9631381883916635, "anhm_c": 0, "ctbtcoa_c": 0.2529893612361762, "manglyc_p": 0.7515688670299289, "xtsn_p": 0.44755079704102907, "uaagmda_c": 0.2288202161680346, "apg181_c": 0.4801162077552763, "3hddcoa_c": 0.8892395872292214, "acmum_e": 0.28525759832411457, "25dkglcn_c": 0, "pppn_e": 0.21368497186856916, "dump_e": 0.5426524668359571, "pppn_p": 0.5990323906383643, "hdeACP_c": 0.4279643400393014, "dxyl_c": 0.9975474936322751, "sl26da_c": 0, "thym_c": 0.6038337174369965, "acmanap_c": 0.5512022289030879, "dimp_p": 0.2655485635264474, "ichor_c": 0.7232771240762017, "no_p": 0.8960384507452588, "3hcmrs7eACP_c": 0.6112500040405938, "ttdcap_c": 0.43202551513732235, "pe161_p": 0, "rib__D_p": 0.49205078660684565, "no_e": 0.860305687027368, "dimp_c": 0.9695296023913822, "dimp_e": 0.3161437230764579, "no_c": 0.9697779133318392, "4crsol_c": 0.8850368844783323, "rib__D_e": 0.7790331485493402, "rib__D_c": 0.24751614264351263, "dgdp_c": 0, "trnamet_c": 0.5832905079167685, "adocbip_c": 0.7086396697091647, "uracp_c": 0, "thym_p": 0.6653656091790041, "2oph_c": 0.3877782707732712, "thm_c": 0.6274739233710995, "udcpdp_p": 0.3657136861034114, "thm_e": 0.30628017321137424, "quin_e": 0.6097940638761337, "fe2_c": 0, "moco_c": 0.9968355650151652, "trnahis_c": 0.6454268430313148, "fe2_e": 0.4155970556258167, "udcpdp_c": 0.7977177573245731, "thm_p": 0.9380177106959354, "unagamu_c": 0.9949814858497555, "fe2_p": 0, "hpmeACP_c": 0, "12dgr120_c": 0.9304835858258403, "12dgr120_p": 0.7551493545658119, "leu__L_c": 0.2727752568855951, "leu__L_e": 0.7405270061638023, "2agpg181_c": 0.5915865007406127, "adocbl_c": 0.9376280830399127, "cm_p": 0.25990371313567007, "adocbl_e": 0, "leu__L_p": 0, "2agpg181_p": 0.8174621650082442, "rdmbzi_c": 0.7110774747538977, "cm_e": 0.629966297812283, "adocbl_p": 0.8025110019435718, "dgsn_c": 0.24215059216472534, "preq0_c": 0.2372475067787252, "ppbng_c": 0.37471553772856203, "glntrna_c": 0.27999857433039577, "dgsn_e": 0, "ddca_c": 0, "ddca_e": 0.7770627303874366, "sheme_c": 0.4670590272694283, "dgsn_p": 0.5480207490270247, "amp_p": 0, "ddca_p": 0.5734427402272269, "dad__2_e": 0.5478692771466707, "histd_c": 0.8174075371253376, "sufbcd_c": 0.48028968495870616, "g3p_c": 0, "skm_p": 0.8855422178638936, "2ddglcn_c": 0, "2ddglcn_e": 0.3144042321411834, "hqn_c": 0.6636018599232973, "murein5px3p_p": 0.9685037731626197, "1agpe180_p": 0, "2ddglcn_p": 0.3330334468040632, "thymd_e": 0, "thymd_c": 0.29137512084733275, "moadamp_c": 0.9140517830587112, "grxox_c": 0.7023136909816875, "thymd_p": 0, "o16a4und_p": 0.2869535369078342, "glutrna_c": 0, "udp_c": 0, "k_p": 0.758340934891821, "fgam_c": 0.5539584787501203, "all6p_c": 0.6641928906240946, "malthx_e": 0.9666207911876172, "malthx_c": 0.25582587676463653, "pa160_p": 0.9410924012941537, "quln_c": 0.29736445259552524, "malthx_p": 0.30050792915305236, "pa160_c": 0.9817264431925695, "cpgn_e": 0.9538976106021012, "acgam_c": 0.7071867571156633, "dsbdox_c": 0, "feoxam__un_p": 0.5232339958413623, "hpyr_c": 0.3859161159802811, "murein4px4p_p": 0, "metsox__S__L_c": 0.4644208306659623, "feoxam__un_e": 0, "feoxam__un_c": 0, "metsox__S__L_e": 0, "but2eACP_c": 0.4418330777382503, "tdcoa_c": 0.5649323559155548, "26dap__M_c": 0.41418604000303283, "gtspmd_c": 0, "1agpe141_p": 0.7651443999844538, "bglycogen_c": 0, "4hoxpacd_e": 0.3319841284226901, "cys__L_c": 0.9922295129441164, "23dhdp_c": 0.7422875244595033, "cys__L_e": 0.23922560124146397, "2mcit_c": 0.4705958556113088, "t3c9palmeACP_c": 0.9840100592488196, "cys__L_p": 0.3155223193395673, "dad__2_p": 0.26080511316304134, "ppcoa_c": 0.43298370168731004, "fe3hox__un_p": 0.6806899467801598, "6pgl_c": 0.3881401543463, "flxso_c": 0.7376131767913475, "gly_p": 0.9848018154241758, "fe3hox__un_c": 0.6400193413159099, "fe3hox__un_e": 0.8591833715115417, "gly_e": 0.36100043983553676, "1agpg140_p": 0, "gly_c": 0.4273437743560611, "lald__D_c": 0.8610936067141437, "galctn__D_p": 0.755655871929994, "oxa_c": 0, "2mcacn_c": 0.36262453574543274, "dhap_c": 0, "galctn__D_c": 0.8811566586186333, "galctn__D_e": 0.3939965967442691, "val__L_e": 0, "ttrcyc_e": 0.5159933074036074, "lald__L_c": 0.4429003746303485, "6pgc_c": 0.8437985243888192, "sucsal_c": 0.21531195125586367, "murein5px4p_p": 0.4302511561907849, "ttrcyc_p": 0.7994484876548685, "4hbz_c": 0.7400564978794241, "malthp_c": 0.7388798140303667, "cdec3eACP_c": 0.9598164114711095, "2tdec7eg3p_c": 0.730653112548275, "crncoa_c": 0, "2dhp_c": 0, "dgtp_c": 0.5220407503558545, "o16a4colipa_p": 0.4808722932187054, "ps181_c": 0.3649559393570164, "o16a4colipa_e": 0.5302476902270096, "rfamp_e": 0.8345043929425687, "3oodcoa_c": 0.6787049528470255, "asp__L_c": 0.6496722289782063, "asp__L_e": 0.447018631208165, "rfamp_p": 0, "tagdp__D_c": 0.8427448247980762, "1agpg181_p": 0.4439178444341241, "asp__L_p": 0.357179548351532, "pydx5p_c": 0.4909436987204484, "sertrna[sec]_c": 0.7967275334488835, "sl2a6o_c": 0.580414897651067, "4ppcys_c": 0.4158525568560687, "mococdp_c": 0.7850671949587563, "6hmhptpp_c": 0.3609168008543592, "hemeO_c": 0.5741763343614011, "3hdecACP_c": 0.4071042878899864, "wco_c": 0.38235224260232337, "1odecg3p_p": 0.9655060889126915, "sucr_p": 0.9761024716656541, "datp_c": 0.6395815925948176, "1odecg3p_c": 0.7837123703402805, "sucr_e": 0.8485874005093172, "3sala_c": 0.9142666966183773, "pa120_p": 0.412530565016364, "dhcinnm_c": 0.9191194882169418, "3hoctaACP_c": 0, "pa120_c": 0, "3ocmrs7eACP_c": 0, "poaac_c": 0.9506778246680008, "3hhexACP_c": 0, "3hcvac11eACP_c": 0.28322231644338214, "dtdpglu_c": 0.7257163276796033, "2agpg141_c": 0.6878664083253485, "op4en_c": 0.8801943572540809, "2agpg141_p": 0, "imp_p": 0, "ddcaACP_c": 0.3869963443751062, "clpn140_p": 0.42160676602263136, "pydam_p": 0, "pydam_c": 0.5286672337911611, "pydam_e": 0.931353519343266, "imp_e": 0.55004229658647, "3fe4s_c": 0.9665953913852858, "fe3dhbzs_e": 0.7075579769154612, "fe3dhbzs_c": 0, "2agpe160_c": 0.8371349539168912, "prbatp_c": 0, "pg160_p": 0.9364974822435888, "hx2coa_c": 0.24404792535789055, "2agpe160_p": 0.9295092503095042, "fe3dhbzs_p": 0.7498032579971384, "ametam_c": 0, "pg160_c": 0, "glyclt_c": 0.7731581890177023, "glyclt_e": 0.7376443574871252, "glyclt_p": 0.4773313920269665, "akg_c": 0.9379226925785135, "anhgm4p_c": 0.5702378833957789, "akg_e": 0.7497427915468625, "hhlipa_c": 0.4979549650692595, "akg_p": 0.27211037100386537, "anhgm4p_p": 0.6242758532786145, "toct2eACP_c": 0, "14glucan_p": 0.6259649907993814, "3c2hmp_c": 0.6327159797728324, "chtbs6p_c": 0.6408633638167933, "enlipa_e": 0.43480550235818405, "trnatyr_c": 0.34069219148745833, "14glucan_c": 0.5764913181692393, "14glucan_e": 0.7233630799287595, "enlipa_p": 0.5860703101774365, "hacolipa_e": 0, "sucbz_c": 0.8918335195552277, "apg120_c": 0.677053666964777, "acgam6p_c": 0.3797855362202731, "met__D_p": 0.5884357560507485, "1agpg161_p": 0.9546077813232385, "met__D_e": 0, "met__D_c": 0.9524344538173405, "no3_e": 0.9062625360899647, "iletrna_c": 0.8019863474924672, "ghb_c": 0.6422186262541195, "3cmp_p": 0.7894358222363009, "trnaser_c": 0.5239875274785293, "3cmp_e": 0.5605656678660447, "n8aspmd_c": 0.9876897661791341, "dsbgox_p": 0.8961307016588311, "udpgalfur_c": 0.2149046378765419, "sucgsa_c": 0.601844767621704, "acorn_c": 0.6058807601689232, "5dglcn_p": 0.9803231562571504, "2dmmq8_c": 0.4332338737535151, "dctp_c": 0.43823880590953834, "acser_p": 0.5035582214810318, "hdd2coa_c": 0.3491328721640319}]
