# Supplementary material for: Escher: A Web Application for Building, Sharing, and Embedding Data-Rich Visualizations of Biological Pathways
Source: PLoS Comput Biol. 2015 Aug 27;11(8):e1004321. doi: 10.1371/journal.pcbi.1004321 (PMC4552468; doi:10.1371/journal.pcbi.1004321)
Supplement: S1 File — This source code is for Escher version 1.1.2. The latest Escher source code can be cloned or downloaded from https://github.com/zakandrewking/escher. (ZIP) [file pcbi.1004321.s001.zip › escher-1.1.2/escher/example_data/metabolite_data_iJO1366.json]

{"12ppd-R_c": 8.051549492499957, "dcaACP_c": 5.282719850802794, "2aobut_c": 7.392068544913185, "12ppd-R_e": 0, "2pglyc_c": 7.231594652424084, "eig3p_c": 4.824175561637078, "12ppd-R_p": 4.350231834639801, "2ahbut_c": 5.004682113663934, "feoxam_p": 9.797448390264929, "pyr_c": 4.302917885766009, "pyr_e": 2.2952353306262276, "pyr_p": 7.079784268056841, "tdecoa_c": 0, "apg161_c": 0, "xtsn_e": 2.376024918614176, "octa_c": 9.672780404847725, "3hmrsACP_c": 6.202570937468166, "octa_p": 0, "adn_e": 0, "8aonn_c": 9.736685544368886, "dmso_c": 2.38270560317983, "dmso_e": 0, "dca_c": 0, "adn_c": 4.618631946060421, "2agpe180_p": 0, "5dglcn_e": 8.007944742431306, "dmso_p": 0, "ps141_c": 0, "arbt6p_c": 8.683041795419825, "2agpe180_c": 4.299381669666232, "iscu_c": 2.561307378682155, "uamag_c": 5.911633078021211, "ump_c": 5.7752642841709285, "anhgm_p": 0, "atp_c": 5.439961065475229, "ump_e": 2.6798504026074355, "2fe2s_c": 0, "anhgm_e": 7.00071854217374, "iscu-2fe2s_c": 2.3099652061282363, "gp4g_c": 7.212497451994442, "coa_c": 9.145180989962846, "forcoa_c": 5.553197745282038, "LalaDglu_c": 5.28535114424024, "din_p": 0, "nmn_c": 8.66132131947358, "3hbcoa_c": 3.4656810854269136, "din_c": 4.118446884442816, "crnDcoa_c": 3.319666422318069, "din_e": 8.488199728474129, "lipopb_c": 2.6807551420924405, "glcur1p_e": 3.702488111209672, "2agpe140_p": 9.311179963977933, "2ohph_c": 3.9002934507968523, "gtp_p": 6.772275616394076, "amob_c": 3.0685349072898136, "gtp_e": 9.677222625148701, "gtp_c": 3.4175059019261544, "adn_p": 0, "s17bp_c": 7.766699015256085, "dmpp_c": 8.818090620048679, "cyst-L_c": 0, "cbl1_p": 7.346310329921149, "metsox-S-L_p": 3.2037901202747507, "valtrna_c": 2.742080517368215, "sufsesh_c": 9.556720873978364, "no2_p": 0, "trnatrp_c": 0, "metsox-S-L_c": 0, "cbl1_c": 9.532167174354075, "cbl1_e": 0, "metsox-S-L_e": 0, "no2_e": 7.005777566264407, "hkndd_c": 0, "no2_c": 7.258316533592022, "2mecdp_c": 0, "4h2opntn_c": 5.736254377893832, "ncam_c": 5.10321442278875, "lipa_p": 9.6605255848486, "2ombzl_c": 8.887674279314977, "lipa_e": 3.788878650760854, "ascb6p_c": 2.2184631082545216, "lipa_c": 0, "cbp_c": 4.658698424842884, "colipap_e": 9.394937100161002, "arbtn_e": 7.221621933164046, "mincyc_e": 6.007981249979731, "alaala_p": 5.050482786421745, "arbtn_c": 0, "colipap_p": 2.6478140912400994, "3hadpcoa_c": 0, "alaala_e": 6.109884613822615, "2omph_c": 9.832418512717222, "arbtn_p": 5.291962215999052, "mincyc_p": 3.537344517149389, "o2s_e": 0, "h2o2_p": 2.365143643167867, "5aizc_c": 2.772600194011946, "h2o2_c": 3.2186965097520783, "h2o2_e": 4.0350185598110695, "3hddecACP_c": 2.4583801197306987, "hom-L_p": 6.743124529668995, "23dhba_c": 3.6082954113064423, "iscu-4fe4s_c": 8.0713625517729, "hom-L_e": 9.636227561597764, "ascb-L_e": 5.400868079221889, "hom-L_c": 0, "octa_e": 6.235070057091054, "acglu_c": 5.612185271959392, "phe-L_p": 2.9836481036721754, "sufbcd-4fe4s_c": 0, "ttdca_p": 2.6958026270004365, "cddec5eACP_c": 4.318693662076924, "phe-L_e": 5.017981980067924, "xtsn_c": 2.285061893461009, "ttdca_c": 0, "phe-L_c": 4.266720096198551, "ura_c": 0, "glyc_e": 4.177872194229369, "glyc_c": 4.633828166149035, "ura_e": 3.652882077701032, "xylu-L_p": 9.151462832622473, "acmum_p": 5.315436123839356, "ura_p": 6.557409124887829, "kdo2lipid4p_c": 4.021927250422966, "glyc_p": 0, "xylu-L_c": 2.1014171376754676, "novbcn_p": 9.578372359052665, "tre_p": 0, "3ooctdACP_c": 0, "tre_c": 0, "tre_e": 3.1146844289155196, "ac_p": 9.869515226668685, "4ahmmp_c": 4.9268887378293265, "23dhmb_c": 7.244748577247739, "ac_c": 6.627315877375751, "ac_e": 2.4925539614278125, "5mtr_e": 0, "2odecg3p_c": 6.405018027914673, "5mtr_c": 9.725757654579239, "2dmmql8_c": 7.183994717199655, "sbzcoa_c": 8.19510683244632, "tcynt_e": 0, "ag_c": 9.064892655111477, "tcynt_c": 8.12690453538589, "cbi_p": 5.546760737642554, "lipa_cold_e": 5.779440052537498, "lipa_cold_c": 0, "uacgam_e": 5.271331039201482, "acald_c": 6.33044507542423, "colipa_p": 3.4457177349360215, "12dgr141_c": 3.7597708652731976, "acald_e": 0, "cbi_c": 0, "cbi_e": 0, "lipa_cold_p": 4.354019465779494, "colipa_c": 0, "lys-L_e": 0, "acald_p": 9.759612985543036, "colipa_e": 7.024027297971837, "12dgr141_p": 8.427808276630973, "xmp_c": 5.994259342367938, "xmp_e": 0, "trp-L_p": 5.840248499209046, "mg2_p": 9.61590450696028, "trp-L_e": 5.115323203783742, "xmp_p": 6.963743126620107, "trp-L_c": 3.99195291024958, "cyan_p": 2.1923068750666608, "mg2_e": 4.617062395151233, "mg2_c": 4.73795345455437, "3dhq_c": 3.568430509640831, "q8_c": 9.665618076303588, "ins_p": 4.576926968617058, "minohp_p": 8.181245837645438, "nh4_p": 3.8625748573988385, "ins_e": 9.288620813467075, "bwco_c": 6.240742336065217, "ins_c": 9.57132900125125, "nh4_e": 7.727535658734417, "nh4_c": 7.5072233155094406, "minohp_e": 3.296632648074157, "2dr5p_c": 5.156869087917037, "pe160_p": 7.977636173457246, "murein5p5p_p": 7.439612614913278, "pe160_c": 3.060494853488809, "gdp_e": 8.709999480578482, "leu-L_p": 0, "gdp_c": 9.890362235680428, "gslnt_c": 4.345732126362032, "tre6p_c": 3.280043026118744, "5aop_c": 0, "leu-L_e": 7.491086371775318, "gdp_p": 4.777924370519803, "5mta_c": 0, "epmeACP_c": 3.6802122564374464, "1tdecg3p_c": 2.3640905782187938, "5dglcn_c": 9.386614049904306, "3c3hmp_c": 6.776137447342295, "mocogdp_c": 0, "ddcacoa_c": 5.115370381478613, "1tdecg3p_p": 0, "murein5p4p_p": 0, "trnaarg_c": 3.1412484161937027, "4pasp_c": 0, "cpppg3_c": 9.197251644938078, "LalaDgluMdapDala_c": 9.656032606666114, "citr-L_c": 4.609014312125313, "LalaDgluMdapDala_e": 2.556468012222266, "csn_p": 0, "LalaDgluMdapDala_p": 5.238698150382627, "gam1p_c": 0, "bwcogdp_c": 9.324608384092109, "csn_c": 4.307902530428972, "csn_e": 3.811919094938564, "gal1p_p": 2.2980775318636693, "dtbt_c": 7.584267353667821, "3mob_c": 3.282483634765602, "gal1p_e": 6.082993878177989, "25drapp_c": 3.8646009745585594, "gal1p_c": 9.81279274702879, "5fthf_c": 5.862241094296321, "1agpg160_p": 2.3156185939151097, "xdp_c": 8.983239910490914, "trnagly_c": 2.5046576664279607, "acglc-D_c": 5.924585762413402, "xan_c": 0, "6hmhpt_c": 3.0420347824612604, "xan_p": 2.1706820785255845, "acmum6p_c": 6.503025313069578, "iasp_c": 8.105366080507496, "didp_c": 6.3417625433501765, "aso3_e": 3.764349911107976, "2agpg161_c": 6.3593569437963815, "hxan_e": 6.779768120550502, "hxan_c": 2.291734885267042, "ala-B_c": 3.2537264586896173, "2agpg161_p": 5.039408520440595, "hxan_p": 3.410321192052842, "ppa_p": 5.248316010527535, "ala-D_c": 5.892409931129939, "ala-D_e": 2.426469036458906, "murein3px3p_p": 0, "ump_p": 7.322967563662943, "ala-D_p": 8.066547494231509, "ppa_c": 9.759110148007393, "ppa_e": 0, "dsbgrd_p": 0, "hexACP_c": 7.655238110470174, "anhgm_c": 7.968834189749169, "dcmp_c": 6.319642124120763, "flxr_c": 7.971831413020337, "dcmp_e": 2.825642511082951, "2agpg120_p": 2.069422192656588, "iscu-2fe2s2_c": 3.19852950928174, "dcmp_p": 4.608240999256235, "2agpg120_c": 8.334193249099394, "stcoa_c": 8.099450810350678, "ppi_c": 4.123032990095666, "oxam_c": 3.2649743336210846, "malACP_c": 8.365559817224682, "uaagmda_c": 0, "5apru_c": 3.6677076109233187, "na15dap_c": 5.077034022708852, "cys-L_p": 8.920294169768392, "fprica_c": 2.5981967155058596, "cys-L_c": 9.994026026960755, "cys-L_e": 8.214280642640851, "glu5sa_c": 6.594379662783125, "meoh_p": 6.737544356057552, "mmet_p": 0, "gal_c": 0, "gal_e": 7.279911941857994, "meoh_e": 4.446734682198396, "mmet_e": 0, "mmet_c": 2.2489512969649885, "meoh_c": 3.5503412175250846, "gal_p": 9.635428778162069, "gar_c": 4.341920607758318, "glcur1p_p": 0, "cys-D_p": 2.9241108479690303, "cytd_p": 7.404901197714066, "ggptrc_c": 7.426171624895268, "cytd_c": 9.00628511130104, "cys-D_c": 3.758936218966479, "cytd_e": 3.8890291744890346, "cys-D_e": 0, "2tpr3dpcoa_c": 6.908829469843281, "1hdecg3p_c": 8.253438704685719, "clpn120_p": 2.3854074502985623, "arbt_p": 2.2994691823840196, "ala-L_c": 6.312541290394396, "ala-L_e": 2.509267706846833, "gua_c": 0, "dsbaox_p": 4.46479271284398, "gua_e": 7.413509885812731, "arbt_e": 6.998016012697949, "eca4colipa_e": 8.891310842039235, "malcoame_c": 8.748022076347809, "halipa_e": 8.244460172471266, "sbt-D_e": 5.894199401205398, "gam6p_c": 0, "quin_c": 3.197836536475248, "eca4colipa_p": 6.791482667786875, "sbt-D_p": 6.865117726415497, "dhptdn_c": 5.582143919203153, "trdox_c": 3.6668558799437956, "lac-L_e": 9.53159321282816, "rbl-L_c": 5.237481680774778, "egmeACP_c": 9.994702180202186, "pa140_c": 4.452234950044867, "pg180_p": 3.179620501594581, "adpglc_c": 4.208950788196935, "acg5sa_c": 2.3946678277691547, "pa140_p": 0, "2me4p_c": 8.096680019453318, "malt6p_c": 4.981537507177144, "murein4p4p_p": 3.944359605910636, "quin_p": 7.992330915893548, "lac-D_c": 9.100499769652656, "lac-D_e": 6.550144876109734, "5prdmbz_c": 6.805600546850124, "skm_e": 0, "skm_c": 9.769834352198421, "lac-D_p": 8.618692797491278, "enter_c": 3.4819947941822296, "skm_p": 0, "h_p": 3.973248817276276, "lcts_c": 8.462957384920175, "ppt_e": 5.6013851838125746, "fe3dcit_p": 5.540279665225608, "15dap_p": 3.5246408090234693, "lcts_e": 8.12769788827994, "h_e": 0, "h_c": 6.0376815141704085, "sucorn_c": 2.7901708364122433, "2amsa_c": 5.759161926670019, "lcts_p": 8.175146781701837, "ppt_p": 0, "15dap_e": 6.980297533369567, "fe3dcit_e": 3.8759578569462994, "malcoa_c": 8.753377877002924, "gthox_p": 0, "dtdp4d6dm_c": 0, "adp_c": 9.749125080345678, "moadcoo_c": 5.055018027368194, "gthox_e": 6.943062874960789, "ugmd_c": 3.73830832855927, "pmeACP_c": 6.589078343547914, "o16aund_p": 4.31917713850753, "o16aund_c": 4.6905349613003855, "dhpppn_c": 8.913712128093765, "2agpe141_p": 0, "pheme_e": 2.1783175209142644, "tdeACP_c": 7.804448992044816, "betald_c": 5.125671867582907, "pheme_c": 7.33961202102014, "1agpe120_p": 7.387640079266226, "2agpe141_c": 3.966697011075744, "3psme_c": 7.906176853072406, "pheme_p": 9.108894929325885, "fum_c": 0, "fum_e": 5.342243185064369, "5caiz_c": 0, "athtp_c": 8.335887409326897, "r5p_p": 0, "23cgmp_e": 6.289320481757916, "mmcoa-S_c": 3.0548417667106675, "fum_p": 5.453467545296379, "23cgmp_p": 6.175494398488786, "r5p_c": 6.3913152051637345, "r5p_e": 7.013816618145175, "trnalys_c": 8.074002951693412, "pgp160_p": 9.651165560804507, "enter_p": 7.277253918145795, "pgp160_c": 4.492878319125281, "apoACP_c": 3.552713179863111, "3mop_c": 0, "enter_e": 0, "xtp_c": 3.947426886773251, "ade_c": 0, "ade_e": 9.570312297384255, "galt_p": 5.142406032712232, "cpg160_c": 0, "ade_p": 0, "galt_e": 0, "odecoa_c": 9.61945255646252, "sufbcd-2fe2s2_c": 5.598077085890347, "ppp9_c": 7.841868261909117, "23dappa_p": 3.3471309833833782, "4hthr_c": 2.008092460565395, "lald-L_c": 2.8255822353783056, "23dhbzs_c": 2.733946307234576, "23dappa_e": 0, "2dh3dgal6p_c": 7.264375838680719, "cph4_c": 7.49277079035195, "23dappa_c": 0, "urdglyc_c": 3.0849094306741707, "ocdca_p": 8.591168678853393, "gthrd_p": 0, "ocdca_e": 8.99755693974891, "ocdca_c": 4.296151538067139, "gthrd_e": 2.0748386440791045, "gthrd_c": 7.0171250181526625, "gua_p": 3.5010768355841906, "so2_c": 4.211142806167279, "so2_e": 5.186161244694997, "selnp_c": 6.631849749866948, "so2_p": 2.139581270077797, "3ophb_c": 0, "lipoate_p": 7.427507502935706, "anhm3p_c": 2.3724354289831306, "air_c": 0, "phpyr_c": 0, "5mthf_c": 4.277164195317049, "melib_p": 3.384327846882107, "ptrc_p": 5.925734412537519, "mnl1p_c": 0, "hpmeACP_c": 7.546685634223277, "melib_c": 9.569809172129034, "uama_c": 4.217769093418326, "ptrc_e": 5.01688062907654, "cenchddd_c": 0, "mi1p-D_c": 3.359957683182361, "thmnp_c": 8.18758494192698, "sufbcd-2fe2s_c": 4.379712912931339, "pydxn_p": 0, "13dpg_c": 5.768735225417126, "glu1sa_c": 3.6809354146636206, "thmmp_c": 9.92335057399899, "ag_e": 2.745476907977873, "dad-2_c": 4.89423447184023, "dad-2_e": 0, "ditp_c": 5.039542313328264, "2sephchc_c": 2.842960337829247, "dad-2_p": 0, "mso3_e": 4.564507380791584, "pg140_p": 6.430108178529061, "g3ps_e": 3.795437291237774, "g3ps_c": 3.200634223442088, "mso3_c": 2.158231305603895, "sufse_c": 0, "tsul_p": 9.813543279877898, "pg140_c": 6.647944428065038, "mso3_p": 9.362845552790686, "g3ps_p": 6.355361867654931, "tsul_e": 0, "tsul_c": 0, "dudp_c": 5.825370154184498, "msa_c": 7.02610064727351, "glcr_e": 0, "pydxn_c": 8.364585074672263, "glcr_c": 8.076858826273007, "cit_e": 0, "cdpdodecg_c": 0, "cit_c": 0, "glcr_p": 5.94687611210958, "cit_p": 9.929549499987719, "fdp_c": 7.9030743765091405, "isetac_c": 6.2730735796582096, "isetac_e": 5.796523156167613, "rib-D_e": 3.22719290505236, "rib-D_c": 6.51141251067354, "pg181_p": 0, "aacoa_c": 5.400584448537765, "isetac_p": 2.078158530303782, "pg181_c": 9.053936758293723, "rib-D_p": 0, "t3c11vaceACP_c": 0, "1odec11eg3p_p": 6.992705125960548, "4ampm_c": 0, "1odec11eg3p_c": 7.187960995953809, "cpe180_c": 2.7519492740503635, "4adcho_c": 6.560006629614106, "3hpalmACP_c": 3.5634411492850826, "arg-L_c": 6.020478552401775, "hdcea_p": 4.415093400509658, "arg-L_e": 5.318415507674597, "pgp180_c": 3.8533921273649496, "galur_p": 0, "hdcea_c": 4.88603398693622, "arg-L_p": 0, "pphn_c": 0, "hdcea_e": 5.303278121326209, "xan_e": 3.657186763971303, "galur_e": 0, "galur_c": 2.8626696643375737, "ggbutal_c": 7.420643747487594, "xu5p-D_c": 6.30073424871137, "12dgr181_c": 7.189345148734613, "trnacys_c": 8.382723069286603, "psclys_e": 2.989037465360055, "psclys_c": 8.238599289477232, "urate_c": 0, "metsox-R-L_e": 0, "psclys_p": 8.396910041752456, "gdpofuc_c": 2.3712929658826187, "g3pi_p": 7.939005102539497, "gln-L_e": 3.6335491352622498, "gln-L_c": 8.487949099968496, "g3pi_c": 0, "gln-L_p": 8.536286780645, "g3pi_e": 4.493920498782017, "etoh_p": 4.316188676799283, "apg141_c": 6.475817840566798, "iscs_c": 6.570266871230302, "etoh_e": 0, "etoh_c": 0, "pydx_p": 8.452937121307905, "pydx_e": 0, "pydx_c": 3.523103446060757, "glcur_e": 5.444936662798028, "glcur_c": 6.228120024541054, "hisp_c": 2.0124431973792922, "acg5p_c": 4.292497807410539, "sectrna_c": 0, "glcur_p": 6.7233480000431864, "amet_c": 9.769593035299822, "mlthf_c": 9.068505817240132, "u23ga_c": 3.39250448341088, "alaala_c": 3.6786116041851336, "clpn181_p": 2.9935998717957846, "xu5p-L_c": 2.922330133920833, "3c4mop_c": 0, "gmhep1p_c": 0, "2shchc_c": 5.502469902528343, "cmp_e": 4.391086367779375, "mpt_c": 7.417029933903373, "cmp_c": 8.02937390975189, "bmoco1gdp_c": 3.0801638142907697, "dscl_c": 5.11695455361751, "clpn161_p": 0, "cmp_p": 0, "ru5p-D_c": 6.420748988906784, "kdo_c": 3.2162847096984204, "itp_c": 6.186095422018209, "apg180_c": 0, "fruur_p": 2.265943849649057, "glyald_c": 0, "fruur_e": 8.439348218709835, "fruur_c": 7.714726799516023, "hdceap_c": 4.7978015929312425, "man1p_c": 5.861522776886609, "ps120_c": 2.782139759273429, "trnaleu_c": 0, "ragund_c": 3.1321184040908334, "thr-L_p": 2.3939054872758145, "mettrna_c": 0, "dhmpt_c": 8.217816338757242, "phaccoa_c": 9.780034189904738, "camp_c": 0, "pdx5p_c": 8.070607831291635, "23dhb_c": 0, "ocdceap_c": 5.160919609688438, "1hdec9eg3p_p": 8.507103983753167, "3ump_p": 0, "1hdec9eg3p_c": 4.904645676045135, "ptrc_c": 3.0863952122515057, "3ump_e": 7.9624427927695525, "ocdcea_c": 5.203887343075512, "ocdcea_e": 5.522334130707584, "all-D_p": 6.241052328201652, "melib_e": 0, "ocdcea_p": 7.806760141842447, "fmn_c": 6.632112864386917, "thr-L_e": 8.162353449417502, "all-D_c": 8.484598280555819, "all-D_e": 0, "phom_c": 0, "12dgr161_p": 3.3124243510736684, "fe3_p": 9.502213235097864, "pimACP_c": 9.098107626013762, "octdp_c": 0, "icolipa_c": 4.4311494704219845, "cynt_p": 6.898184922952887, "fe3_c": 7.999180474046237, "12dgr161_c": 0, "fe3_e": 0, "cynt_c": 5.281297970753675, "cynt_e": 9.057841905508088, "acgam_c": 0, "glcn_p": 4.974864285374413, "acgam_e": 9.581011842897654, "glcn_c": 4.674275912681278, "acgam_p": 0, "glcn_e": 9.57061387385809, "3hcddec5eACP_c": 4.745794653615434, "trnaala_c": 3.1242805732782832, "cl_p": 6.53888590459797, "indole_p": 7.4506414899279925, "3ocvac11eACP_c": 0, "cl_e": 4.158308594262692, "indole_e": 9.876682782917918, "23doguln_c": 9.06846227797368, "indole_c": 8.394079078107678, "cl_c": 0, "sucglu_c": 7.820768612745487, "3hoctaACP_c": 2.6215161097617123, "hdcap_c": 0, "frulysp_c": 8.854200578631094, "2mahmp_c": 0, "imp_p": 7.186615849409526, "dsbard_p": 2.046985214638506, "phphhlipa_c": 4.210571896809282, "f1p_c": 6.070410208708829, "dhna_c": 0, "imp_c": 8.27085321848763, "gsn_e": 7.716837572012748, "feoxam_c": 2.673106815064971, "1agpe181_p": 9.218975712338555, "feoxam_e": 2.2878745615536724, "gsn_c": 0, "u3hga_c": 6.077749033860185, "gsn_p": 4.782383398220432, "cdg_c": 7.682800595476406, "t3c5ddeceACP_c": 0, "3hoctACP_c": 6.0564005446405815, "pram_c": 2.315209047430412, "apg160_c": 0, "fusa_p": 0, "nmn_e": 6.194212740505128, "LalaDglu_e": 9.804692569640356, "dutp_c": 2.1006313048832914, "fusa_e": 0, "LalaDglu_p": 8.488357613944814, "udcpp_c": 0, "nmn_p": 6.599321276145248, "anth_c": 2.7488966536184645, "uacmamu_c": 7.385347974502458, "cpgn-un_c": 7.983945534235334, "tma_p": 6.937473204475591, "cpgn-un_e": 4.564947667894287, "pyam5p_c": 9.345185908767432, "suchms_c": 5.851418935949299, "prpp_c": 0, "cpgn-un_p": 8.136637223197974, "tma_e": 3.5791503728361507, "tma_c": 8.879610901766453, "trnathr_c": 8.706425942693713, "3ig3p_c": 6.234577304322202, "mobd_e": 5.324688048718604, "lys-L_p": 5.3629361160280755, "mobd_c": 6.027022352172922, "pa180_c": 7.115052304127114, "2obut_c": 7.9126854235672175, "hdca_p": 0, "lys-L_c": 0, "pa180_p": 4.515537408552656, "mobd_p": 5.237268169478896, "ttdceap_c": 4.0357995095128825, "hdca_e": 3.6619804166031287, "hdca_c": 0, "4per_c": 8.95955159746377, "pa161_p": 8.315234308633974, "udpLa4n_c": 5.072937310023212, "inost_c": 0, "tmao_p": 9.98870139177512, "aconm_c": 9.154881326841108, "pa161_c": 9.356301462683152, "nad_c": 9.228409718571422, "tmao_c": 0, "tmao_e": 2.0873688199680585, "26dap-LL_c": 4.535490713362382, "maltpt_p": 9.594678337216214, "maltpt_c": 6.281725622655866, "maltpt_e": 3.2645412106364633, "novbcn_e": 6.461266311692081, "1agpe140_p": 3.3377067089052117, "dgslnt_c": 2.3566887440283892, "gam6p_e": 8.774761341082858, "b2coa_c": 4.364866172838995, "gam6p_p": 0, "chor_c": 9.37945663866163, "altrn_c": 0, "4abz_c": 3.010418102877903, "td2coa_c": 9.204810329283422, "dsbcrd_p": 8.70614571134762, "3omrsACP_c": 6.957576812336783, "ca2_c": 7.692231287291209, "pe140_c": 7.052897702800038, "acmana_c": 9.71540739761669, "acmana_e": 3.654422793156934, "ogmeACP_c": 3.737504151430031, "pe140_p": 7.234154241659178, "1agpg141_p": 7.471906438225014, "acmana_p": 6.779955154567117, "aspsa_c": 9.103188372156271, "gmeACP_c": 5.791645251475186, "Sfglutth_c": 4.683614385214241, "1tdec7eg3p_c": 6.925719084928454, "1tdec7eg3p_p": 3.4610166111010896, "pe180_c": 2.3283242333278995, "pe180_p": 0, "pydxn_e": 4.922780667614559, "xylu-L_e": 4.467019491167964, "chol_p": 6.613590744761007, "3odecACP_c": 4.273409088571155, "gal-bD_e": 5.336221541215277, "udpLa4o_c": 9.679187508575158, "na1_c": 2.1623543343584184, "na1_e": 7.616171007710186, "aact_c": 2.613614120843286, "chol_c": 7.945733916484223, "gal-bD_p": 8.277270489746439, "chol_e": 8.955350837945211, "na1_p": 7.1004975349626385, "ugmda_c": 3.702787141859024, "adphep-DD_c": 0, "dnad_c": 0, "pnto-R_c": 9.90191365978662, "dtmp_c": 6.441177384075518, "pnto-R_e": 0, "dtmp_e": 5.227018226527841, "dd2coa_c": 0, "met-L_p": 7.562265433936101, "dtmp_p": 2.526595738835894, "pnto-R_p": 2.0465179065670345, "23dhacoa_c": 4.018201984288177, "dadp_c": 4.979923960818022, "met-L_e": 6.6339490433515405, "murein3px4p_p": 9.987635696569125, "met-L_c": 6.3742218122819585, "agm_p": 4.366710913987238, "fe3hox-un_p": 8.986006900522884, "arab-L_e": 0, "arab-L_c": 6.0559918463879026, "fe3hox-un_c": 3.834642719552468, "agm_c": 9.452881890061507, "agm_e": 5.864813490993733, "hlipa_c": 4.999791919332532, "fe3hox-un_e": 2.45245087143227, "arab-L_p": 9.848262997007076, "pa181_p": 7.54847844106863, "thptdn_c": 7.990124732933173, "pa181_c": 8.817510940187685, "octapb_c": 4.612604787090823, "1agpg180_p": 8.40122032972164, "ipdp_c": 3.9219845801996, "frulys_p": 9.767175082574326, "tyrtrna_c": 7.972674595530103, "e4p_c": 3.136505013702214, "3oddecACP_c": 4.575796382969028, "preq1_c": 2.8150007889276587, "frulys_c": 7.945826402313201, "frulys_e": 4.371108131186371, "galctn-D_e": 0, "3otdcoa_c": 9.889598386926057, "galctn-D_c": 7.993957660700826, "micit_c": 6.600704097279227, "accoa_c": 7.014215968302384, "galctn-D_p": 5.874443503143773, "moadcosh_c": 6.651771663748485, "hco3_c": 3.5322997004441636, "o2s_p": 6.288193871735635, "ctbt_p": 4.194352937002409, "3php_c": 5.582774835822907, "o2s_c": 8.449730035791667, "ctbt_c": 0, "cdpdhdecg_c": 0, "rml_c": 5.4331673598615025, "2agpg140_p": 8.410342994155679, "2tdecg3p_c": 8.337997865019078, "cdpdhdec9eg_c": 0, "2agpg140_c": 9.657752420777575, "2tdecg3p_p": 8.225626893487194, "acnam_p": 0, "butso3_c": 6.813144450385934, "butso3_e": 0, "fadh2_c": 0, "acnam_e": 3.209273263653414, "acnam_c": 0, "butso3_p": 0, "cd2_e": 9.286664538947237, "fmettrna_c": 9.248266732446375, "cd2_c": 0, "2agpg180_p": 2.333177021659459, "cd2_p": 0, "paps_c": 3.5296430723150207, "cpg180_c": 8.90014117177367, "2agpg180_c": 8.474094574850785, "2hdec9eg3p_c": 0, "murein3p3p_p": 8.710652349188114, "3hcinnm_p": 8.00614970679821, "dtdp_c": 7.544571011713229, "3hcinnm_e": 0, "3hcinnm_c": 7.5685517508739055, "gtspmd_c": 6.875396904877231, "cechddd_c": 9.53989554766716, "cpe160_c": 3.3408411534783733, "acetol_c": 2.9006504801906443, "gcald_c": 5.623844293466624, "trdrd_c": 0, "trnaasn_c": 2.0382464231674167, "btal_c": 2.7078960782849215, "pe141_p": 3.4951096628472245, "2agpe161_c": 7.339517150428412, "phetrna_c": 3.1628811018972613, "2agpe161_p": 4.229290257448385, "pe141_c": 8.571483709596132, "dcacoa_c": 3.4898929719509244, "ser-L_c": 3.4986295116924815, "gdpddman_c": 6.725899445579474, "ser-L_e": 7.911889828011293, "tcynt_p": 5.648757431422135, "2ippm_c": 7.266451500415355, "ser-L_p": 8.582520259769403, "trnaasp_c": 0, "h2_e": 3.1258954616641423, "h2_c": 5.654944732356554, "thrtrna_c": 0, "maltttr_e": 7.949494999779622, "ps160_c": 8.709236279196874, "zn2_p": 0, "maltttr_c": 3.198829223952094, "h2_p": 8.571968192962153, "zn2_e": 3.368013907391323, "maltttr_p": 3.9111521153151587, "zn2_c": 3.2340758696044123, "2odecg3p_p": 0, "gmhep17bp_c": 5.104173495393505, "aragund_c": 5.744755901681984, "tungs_e": 5.332807615559005, "3hpppn_e": 2.658976605440755, "3hpppn_c": 0, "tungs_c": 5.583084898964569, "mthgxl_c": 0, "lipoamp_c": 6.696367379321547, "5mtr_p": 0, "tungs_p": 2.16420677434502, "3hpppn_p": 6.8449208731451625, "4abut_e": 0, "4abut_c": 2.8394416197537864, "25dkglcn_c": 0, "2agpe120_c": 7.880055816645559, "appl_c": 7.96739732612577, "4abut_p": 7.1182082206789214, "murein5p3p_p": 2.9946895513844582, "2agpe120_p": 5.977281757395829, "eca3und_p": 5.110956994402756, "23ddhb_c": 0, "doxrbcn_p": 5.330808259400594, "tpalm2eACP_c": 5.8346217673195335, "doxrbcn_e": 5.124108321007852, "acgal1p_e": 5.517764373813342, "udpg_e": 2.906035995094478, "udpg_c": 0, "co2_p": 7.304345075818983, "pser-L_p": 6.5572084408650095, "tartr-D_p": 5.798065111156068, "lipidX_c": 3.544283275699943, "tartr-D_e": 9.605654083814542, "co2_c": 0, "co2_e": 6.492806798621523, "mql8_c": 6.055925811474213, "tartr-D_c": 8.530271591515719, "chtbs_e": 4.777413316274531, "3ohcoa_c": 3.2634892050609587, "chtbs_p": 3.6161219563493363, "glx_c": 8.91575401987489, "crn_c": 5.764182723340518, "3amp_e": 0, "crn_e": 2.620982385481634, "val-L_e": 5.991738406501003, "pgp140_c": 4.010148726942397, "ni2_e": 6.406763021530852, "3amp_p": 0, "crn_p": 8.794722404420096, "asn-L_e": 7.8025456071383275, "pser-L_e": 2.225758938524951, "pgp140_p": 9.726143376099255, "lac-L_p": 5.641056681284179, "dmbzid_c": 9.680758778470965, "sel_c": 7.728941162542936, "sel_e": 5.071006291965702, "grxrd_c": 0, "sel_p": 6.242995223018829, "amp_e": 2.66244924654183, "hpyr_c": 0, "pser-L_c": 5.573915271520097, "amp_c": 6.508317126385292, "15dap_c": 8.997562949302322, "prfp_c": 4.205307902249105, "3oxdhscoa_c": 6.039151977650391, "sucarg_c": 9.751795706151883, "oxur_c": 7.530627865813862, "4fe4s_c": 2.592280552529532, "ps140_c": 3.5862176113159014, "2cpr5p_c": 6.001051139989121, "succ_p": 0, "pgp141_p": 4.93860740179319, "thym_e": 4.6143454519994815, "dump_c": 8.699013822682812, "pgp141_c": 0, "succ_c": 2.0588526690682385, "succ_e": 8.09658896511278, "ahcys_c": 6.028180842876129, "dump_p": 0, "3oocoa_c": 8.298824739564308, "man_e": 2.625951593003859, "histrna_c": 6.1539749346043715, "tartr-L_p": 0, "man_c": 2.0431135706500614, "tartr-L_e": 7.0847058341073375, "man_p": 3.146389103676462, "tartr-L_c": 6.766341631696198, "ps180_c": 7.291076426756021, "od2coa_c": 0, "gly_e": 9.43817219599522, "nadph_c": 7.730812256659977, "3hhdcoa_c": 8.4448457466456, "butACP_c": 9.903512006105855, "4hoxpacd_p": 9.311986154847538, "hxcoa_c": 0, "acmalt_c": 8.779393154601303, "k_c": 7.541469885420029, "k_e": 0, "dcdp_c": 4.037128350369387, "no3_e": 4.3653850713941855, "no3_c": 5.462089225369092, "aicar_c": 2.317971548869507, "dms_c": 3.6770847865039338, "dms_e": 9.921018402449773, "no3_p": 2.651738584269072, "glu-L_e": 6.12793759317551, "dms_p": 7.7310432161489775, "trnaval_c": 0, "3htdcoa_c": 5.933097764881964, "3pg_c": 8.327201223861437, "23cump_e": 6.448151200357425, "ap5a_c": 2.060598883174125, "23cump_p": 8.213578923472088, "dttp_c": 3.8095288779840586, "2omhmbl_c": 8.529226063453523, "glu-L_p": 7.171977277236876, "glc-D_e": 3.5553816417267625, "glc-D_c": 8.801936711391855, "sertrna_c": 2.5140044294561257, "argsuc_c": 5.481278267048553, "dhpt_c": 8.036703075030744, "glc-D_p": 8.104514306296583, "unaga_c": 0, "trnaile_c": 5.559223575500107, "but_e": 9.885522233067665, "uri_p": 4.919178058818901, "but_c": 0, "uri_c": 5.856697922125424, "but_p": 2.8650743022557568, "uri_e": 5.298167103396828, "clpn141_p": 4.678564204412342, "34hpp_c": 0, "3ohexACP_c": 8.847942975059981, "3amac_c": 4.928272900937609, "ascb-L_p": 6.5408887776807, "uacgam_c": 3.480582316413349, "cu2_c": 5.244911046386328, "uppg3_c": 8.273022581878957, "anhgm3p_p": 8.674077104887635, "cu2_e": 3.7687056466297717, "fc1p_c": 7.926651694126544, "dhpmp_c": 6.529291858465374, "dhptd_c": 3.230209627952978, "cu2_p": 3.8465263241720082, "uacgam_p": 7.638938700629597, "rhcys_c": 9.041648932912011, "anhgm3p_c": 6.167299708740261, "man6pglyc_c": 3.0511948264334654, "cyan_e": 6.635078959546843, "cyan_c": 9.975152467986712, "pg161_p": 5.487081634023133, "dpcoa_c": 0, "adocbi_c": 2.860745594627079, "pg161_c": 9.84875128603933, "palmACP_c": 2.8408204517101066, "uLa4n_p": 9.036475115337526, "nicrnt_c": 7.2780685956537985, "2hdec9eg3p_p": 8.861956949206203, "pgp180_p": 3.0840061196495605, "n2o_c": 0, "bwco1gdp_c": 0, "mercppyr_c": 4.731784551802174, "kdo2lipid4L_c": 8.19972425766624, "asntrna_c": 9.581274373345382, "hxa_p": 4.202599295990879, "udpgal_p": 5.64019472997054, "pap_c": 8.476397801033924, "uLa4n_c": 0, "lipidAds_c": 6.299967560996977, "udpgal_c": 8.887730865770852, "hxa_c": 5.1828704560045145, "hxa_e": 2.3757763818755295, "udpgal_e": 5.162815740919524, "acac_p": 5.953996996990071, "adprib_c": 6.591451512154021, "t3c7mrseACP_c": 2.712659408816984, "acac_c": 6.404840201244739, "acac_e": 7.4540562100866605, "lipidA_c": 0, "acser_c": 9.544814783510954, "pg120_p": 5.2511101798232644, "acser_e": 9.795840001431378, "xyl-D_e": 0, "xyl-D_c": 7.746149417089478, "pep_c": 0, "pg120_c": 5.374342019290033, "3hcpalm9eACP_c": 6.090590831143457, "xyl-D_p": 8.924676221241727, "ppgpp_c": 2.8475217857103283, "12dgr181_p": 0, "metsox-R-L_c": 6.2343753283677605, "metsox-R-L_p": 0, "2fe1s_c": 0, "hdcoa_c": 8.484323088892644, "12ppd-S_c": 7.339890681126643, "malt_p": 0, "glyald_e": 3.98720932113684, "56dura_c": 4.70964118795049, "12ppd-S_e": 8.426209105949402, "opmeACP_c": 8.996588734186975, "malt_c": 0, "12ppd-S_p": 7.090057758706757, "malt_e": 3.7567136874833675, "glyald_p": 0, "cystrna_c": 3.1936579008197876, "taur_e": 6.4696586368409035, "taur_c": 3.241490714512878, "peamn_p": 8.577144999070915, "dxyl5p_c": 6.050382822498389, "s7p_c": 5.535788526927808, "peamn_e": 9.396137280243662, "taur_p": 0, "glyc-R_p": 2.381693322260119, "2odec11eg3p_p": 9.491980382544716, "26dap-M_c": 2.211411474958828, "pac_c": 8.58580388376889, "26dap-M_e": 8.203698700321578, "inost_p": 7.919581724137804, "glyc-R_c": 2.074368800028955, "glyc-R_e": 6.187978354936084, "2odec11eg3p_c": 0, "26dap-M_p": 9.406629305237747, "inost_e": 8.399248810650423, "udcpp_p": 0, "thdp_c": 5.377536480639391, "4abutn_c": 5.1819939373668, "udpglcur_e": 0, "udpglcur_c": 5.728207556147494, "acanth_c": 5.12646600668503, "2p4c2me_c": 3.6764074157912985, "udpglcur_p": 0, "2agpe181_c": 0, "progly_e": 9.309821839017275, "dhgly_c": 7.798628570277147, "2dda7p_c": 3.4082894001294637, "h2mb4p_c": 0, "progly_c": 2.8787608609147544, "23dhmp_c": 5.459658693908558, "gdpfuc_c": 2.5618832200086796, "2agpe181_p": 4.593127426746612, "phhlipa_c": 0, "progly_p": 7.710475219571622, "for_p": 0, "duri_e": 7.141894614808933, "tmrs2eACP_c": 3.982093701805706, "duri_c": 8.574595616584954, "for_e": 5.279857448629077, "for_c": 0, "duri_p": 7.919596981965535, "udpacgal_p": 2.4340361676192765, "mdhdhf_c": 8.497083215062172, "udpacgal_e": 9.597706495963935, "gmhep7p_c": 6.912273975342518, "alatrna_c": 3.251143698332195, "xylu-D_c": 0, "nadp_c": 8.216754423770883, "oxadpcoa_c": 9.54011713871586, "gfgaragund_c": 7.467466095285738, "uLa4fn_c": 0, "suc6p_c": 9.115986775827405, "glyc2p_e": 2.305373164581318, "glyc2p_c": 8.30976505076952, "trnagln_c": 6.73181727336071, "dgmp_e": 3.479639831214908, "dmlz_c": 0, "dgmp_c": 0, "glyc2p_p": 5.792336866448414, "thmpp_c": 6.035654033025817, "dgmp_p": 0, "kdo8p_c": 2.0813499991364415, "f6p_c": 4.459284102381041, "garagund_c": 5.739850683871587, "um4p_c": 5.325270756483265, "f6p_p": 9.44091192218775, "5aprbu_c": 8.881137262618907, "nadh_c": 0, "feoxam-un_c": 0, "feoxam-un_e": 9.412129337258985, "ocACP_c": 8.880945248243467, "cbm_c": 0, "feoxam-un_p": 5.397987731613747, "12dgr140_p": 4.3093348433548755, "trnaglu_c": 6.450948847227751, "12dgr140_c": 5.27389124233534, "dopa_e": 0, "leu-L_c": 6.989854791524197, "1ddecg3p_p": 4.169566858956802, "orot_e": 5.881009517412902, "toctd2eACP_c": 8.392756491517062, "tagdp-D_c": 0, "orot_c": 0, "1ddecg3p_c": 4.581847512252266, "dopa_p": 9.061633818105594, "oaa_c": 2.6891122661767444, "orot_p": 0, "ohpb_c": 2.6472928065932075, "1agpe161_p": 4.004593469183973, "oxalcoa_c": 0, "fe3hox_p": 3.532495606501509, "skm5p_c": 4.866685353588805, "acACP_c": 4.69004459232064, "glyb_e": 5.794044954568383, "glyb_c": 0, "cdpdddecg_c": 3.5102545260555287, "fe3hox_e": 4.3444488038490086, "glyb_p": 8.570947188582869, "gggagicolipa_c": 8.597048757603599, "1agpe160_p": 6.394991645132388, "cdpdodec11eg_c": 0, "actACP_c": 2.9747522782065037, "galct-D_e": 5.675359504969281, "bmocogdp_c": 9.610262394040571, "14dhncoa_c": 7.81113681135721, "hkntd_c": 0, "gicolipa_c": 9.867096067523573, "bbtcoa_c": 3.5846418878287203, "lyx-L_e": 4.147335039613792, "dhor-S_c": 0, "fru_e": 0, "3gmp_e": 4.257118273781887, "methf_c": 6.708282530082989, "fru_c": 2.536849826798806, "agdpcbi_c": 4.334124337325466, "pa141_p": 3.952677422061417, "eca4und_p": 0, "fru_p": 4.250988557246044, "3gmp_p": 6.155185523505824, "ara5p_c": 7.346698855594137, "pa141_c": 3.9279711438203835, "cobalt2_e": 0, "cobalt2_c": 3.5097706524748262, "pmtcoa_c": 9.64011593028162, "cobalt2_p": 2.550480287615727, "hphhlipa_c": 0, "cgly_p": 0, "pan4p_c": 0, "cgly_e": 8.924646330370264, "cgly_c": 9.05437040711329, "phthr_c": 3.8120699457120177, "2dr1p_c": 0, "tagur_c": 0, "urea_c": 7.912741274219784, "pi_p": 9.934322721261832, "gdpmann_c": 9.190429346877005, "protrna_c": 3.200913920041902, "murein4px4px4p_p": 5.680700414076955, "r15bp_c": 3.8015070584831676, "pi_c": 5.021363835026401, "pi_e": 5.5837371233206, "1agpg120_p": 4.4877362244307655, "grdp_c": 7.518896067792453, "pe161_c": 4.295372486574393, "2h3oppan_c": 0, "ctp_c": 3.9134786621436812, "pe120_c": 0, "pppg9_c": 0, "fe3hox_c": 0, "idon-L_c": 6.346063054310055, "idon-L_e": 3.5153259151069802, "pe120_p": 2.2406985850338232, "idon-L_p": 8.005983526827453, "3odcoa_c": 2.934892429745352, "4r5au_c": 4.461937439107554, "hcys-L_c": 5.811968031155353, "fecrm-un_p": 8.381527317761847, "cpmp_c": 0, "fecrm-un_e": 8.286319931646492, "2tdec7eg3p_p": 5.553671186576103, "fecrm-un_c": 3.665966469228011, "34dhpac_p": 0, "mqn8_c": 2.8784709028077082, "his-L_p": 6.821477927974159, "oc2coa_c": 0, "34dhpac_e": 5.5539986078692145, "his-L_e": 4.910903941518832, "his-L_c": 3.674187827280755, "dann_c": 0, "thex2eACP_c": 9.830251717111384, "tddec2eACP_c": 0, "rml1p_c": 0, "3hodcoa_c": 9.941838635578794, "seramp_c": 0, "N1aspmd_c": 4.887355908817252, "lipoate_e": 8.393763563200704, "lipoate_c": 7.688748070434141, "damp_p": 4.746138792121762, "dhnpt_c": 8.443728495301121, "r1p_c": 3.1903824744425924, "damp_c": 0, "damp_e": 3.2271303513732494, "glytrna_c": 2.3207269290163723, "idp_c": 7.06137727583892, "lystrna_c": 7.008532850007191, "2agpg160_c": 6.136915143135846, "sulfac_p": 0, "frdp_c": 9.432467605937772, "3ocddec5eACP_c": 4.781744815561644, "alpp_p": 7.780305095786829, "sulfac_c": 9.468037549281412, "2agpg160_p": 2.3851854744345866, "sulfac_e": 8.74164455869888, "2dh3dgal_c": 8.37364901295437, "leutrna_c": 7.938700686200347, "alac-S_c": 9.6905185055148, "seln_c": 0, "crn-D_e": 8.753529819348831, "crn-D_c": 0, "actp_c": 8.806868017078546, "crn-D_p": 7.50187908331561, "ppal_p": 8.63678781869169, "ppal_c": 2.762374348494434, "ppal_e": 4.21917882341127, "4ppan_c": 2.1641577061660024, "o16a2und_p": 8.885351781185749, "ppap_c": 5.36362355790811, "3ocmrs7eACP_c": 0, "db4p_c": 4.950575757768354, "2dhguln_c": 4.649321671358474, "pg141_c": 0, "aso4_c": 9.24737810574294, "arbtn-fe3_c": 6.186473713388883, "murein5px3p_p": 9.58905135493682, "arbtn-fe3_e": 3.7396507028181567, "3ocpalm9eACP_c": 7.821511141611468, "arbtn-fe3_p": 7.882176484717061, "pg141_p": 0, "etha_e": 6.61341714998641, "imacp_c": 0, "gam_e": 3.665210476416947, "pg180_c": 0, "etha_c": 6.397129013453744, "g6p_p": 2.6513402790463525, "icit_c": 4.013472046691851, "gam_p": 7.978647255023221, "prbamp_c": 5.654204174603378, "etha_p": 2.883062202912808, "1hdecg3p_p": 6.932944988494222, "udpLa4fn_c": 3.945167542118786, "g6p_c": 9.44745501320636, "g6p_e": 4.968396930798872, "gagicolipa_c": 0, "pro-L_p": 9.930057341279127, "athr-L_c": 9.758274829629027, "pro-L_c": 2.520634528952206, "aacald_c": 0, "pro-L_e": 0, "g1p_e": 4.019724715719879, "g1p_c": 2.759649582766034, "ACP_c": 8.144097175876903, "g1p_p": 6.368518757820332, "3hcvac11eACP_c": 4.67617150647845, "aso3_p": 6.704676900150481, "2ommbl_c": 5.379469529914899, "murein4px4p4p_p": 2.6777280274089152, "aso3_c": 2.1667460896824253, "udpg_p": 7.344964756345979, "dtdp4d6dg_c": 0, "murein5px4px4p_p": 9.438357637120706, "btcoa_c": 7.536818394100475, "LalaLglu_c": 3.1118796136355167, "LalaLglu_e": 2.8394982439288663, "lyx-L_p": 8.468561326622696, "23ccmp_e": 6.7286718933747105, "trptrna_c": 6.575402960549196, "argtrna_c": 5.241819834859333, "LalaLglu_p": 5.207020052721372, "23ccmp_p": 2.9012399982375783, "occoa_c": 0, "gmp_c": 0, "pacald_p": 2.633886000495461, "gmp_e": 0, "gmp_p": 0, "pacald_e": 8.799286889362037, "dtdp4aaddg_c": 5.024644438070441, "pacald_c": 0, "btn_c": 4.99646937313763, "btn_e": 0, "n2o_p": 0, "btn_p": 0, "4c2me_c": 9.209193381250284, "lald-D_c": 3.093947912941739, "n2o_e": 0, "lyx-L_c": 0, "hgmeACP_c": 4.511299843865667, "tdec2eACP_c": 8.202320912367492, "tyr-L_e": 2.557345089959849, "uamr_c": 7.144301407203097, "tyr-L_c": 6.39818769148846, "mal-D_p": 8.969544198357994, "cdp_c": 7.288242337780563, "tyr-L_p": 4.000107619405458, "3haACP_c": 3.299043282212557, "ca2_e": 8.807958633741999, "iscssh_c": 9.571831403223559, "dsbcox_p": 5.3469855969877305, "3hpp_p": 0, "2agpe140_c": 6.516239414033752, "fmnh2_c": 5.261889301142886, "ca2_p": 7.699228188983552, "3hpp_c": 2.192256020697906, "3hpp_e": 6.614822472906468, "mal-D_c": 2.520373771904821, "2hdecg3p_c": 2.390951571448827, "tym_e": 4.1698261057206265, "ahdt_c": 7.734780026676665, "murein4p3p_p": 7.2905156307729335, "3ohdcoa_c": 2.690005084167705, "f6p_e": 0, "2hdecg3p_p": 2.7371690733462675, "tym_p": 0, "hmgth_c": 6.939937978577758, "ethso3_e": 3.871318251689434, "ethso3_c": 2.6153430639217703, "acgam1p_p": 9.796003567345226, "acgam1p_e": 9.339125349709608, "acgam1p_c": 6.17954238564851, "ethso3_p": 9.863910311889981, "rmn_c": 0, "g3pe_e": 0, "g3pg_p": 3.127155731124931, "dc2coa_c": 9.759296719559163, "dhmptp_c": 2.2914654813408983, "rmn_e": 8.152629026853258, "g3pe_c": 3.017027468877841, "pgp161_p": 6.362878122254636, "clpn160_p": 6.772564424104235, "acgal1p_p": 4.1626973625633665, "glu-D_c": 6.604515331662736, "g3pg_c": 4.742261533642377, "rmn_p": 8.396419900553118, "g3pe_p": 0, "g3pg_e": 5.3876093538276235, "pgp161_c": 6.028888062443057, "dcamp_c": 9.113433291489075, "dhf_c": 4.139005871530113, "g3pc_p": 5.996931879513427, "orn_p": 5.876560405750403, "asn-L_c": 3.4545819541279554, "alltn_p": 6.357420706098811, "pgp120_c": 6.294250931795995, "orn_e": 8.195615893144963, "g3pc_e": 6.016754108890168, "orn_c": 0, "g3pc_c": 4.811978485826903, "alltn_e": 0, "ocdcaACP_c": 0, "asn-L_p": 0, "pgp120_p": 3.517427452798363, "alltn_c": 5.409600693502425, "mptamp_c": 4.684015917228395, "alltt_c": 6.207660199392315, "dcyt_p": 5.234732328318936, "aps_c": 0, "glu-L_c": 4.565980948279519, "mnl_e": 8.186609657602602, "23camp_p": 7.853023181964226, "dcyt_c": 3.891268864524482, "dcyt_e": 6.2780677452046785, "23camp_e": 9.631634767123757, "mnl_p": 8.053637255785276, "2oxpaccoa_c": 8.859843769190809, "ap4a_c": 4.187900617060135, "pppi_c": 2.160687104980158, "so3_c": 2.711231350040003, "so3_e": 5.299921339632316, "dha_e": 9.54731027537062, "dha_c": 3.165452072070388, "so3_p": 7.2245908679458495, "3oddcoa_c": 5.8497140863829635, "dha_p": 5.376059864380634, "ala-B_p": 7.889393205618714, "tyrp_p": 8.992488387381027, "fald_e": 0, "fald_c": 0, "fald_p": 3.8988100329689592, "tyrp_e": 5.767024783335914, "man6p_p": 5.977658507975619, "Nmtrp_c": 2.7478430560559697, "trnapro_c": 3.73199832007443, "fecrm_e": 8.644629626164216, "fecrm_c": 4.748315214922693, "man6p_c": 4.382773259786264, "man6p_e": 0, "gdptp_c": 0, "fad_c": 6.220835814770597, "fecrm_p": 0, "12dgr160_p": 6.100323076320052, "galct-D_p": 0, "ni2_c": 5.911939342248488, "galct-D_c": 0, "12dgr160_c": 2.1200073356966334, "ni2_p": 3.008594794135233, "so4_p": 2.0120074409031297, "urea_p": 6.956238970395506, "ckdo_c": 2.897797802298795, "mn2_c": 2.704297474942546, "mn2_e": 0, "acgal_e": 0, "so4_c": 8.85889243908233, "hmbil_c": 9.153602170143643, "ala-B_e": 6.42128368906023, "so4_e": 7.725447439661161, "murein5p5p5p_p": 0, "mn2_p": 5.0364744988757195, "acgal_p": 0, "glucys_c": 7.2942164247927375, "3hdcoa_c": 0, "urea_e": 7.11656906992884, "4mhetz_c": 4.6965145717545695, "octeACP_c": 0, "spmd_c": 6.164793102442428, "spmd_e": 4.185493033831524, "4mop_c": 7.5694028187790146, "lpp_p": 8.65996940899963, "sarcs_c": 7.708302743213547, "glu5p_c": 4.586555385143488, "o2_c": 3.7679194907059745, "utp_c": 5.034523373976682, "5dh4dglc_c": 6.740462513180129, "o2_e": 4.365075283656403, "3dhsk_c": 9.0309687802702, "o2_p": 9.972596817170995, "ocdcap_c": 7.296010358980087, "lgt-S_c": 8.65461121327159, "acolipa_p": 4.512670922453944, "spmd_p": 8.391067500678881, "btnso_c": 6.17564641223831, "2ddecg3p_p": 8.334369322193092, "acolipa_e": 9.963450119236962, "u3aga_c": 4.036619461675483, "2ddecg3p_c": 7.65331785702876, "unagamuf_c": 9.410151876015373, "unagamuf_p": 4.63385417067835, "35cgmp_c": 2.6197186008106197, "LalaDgluMdap_p": 9.761866244170426, "eca2und_p": 6.066400016352169, "bmoco_c": 2.228160245199393, "pran_c": 4.228956866979763, "LalaDgluMdap_e": 6.661819107210651, "galt1p_c": 5.510774699077116, "LalaDgluMdap_c": 2.7468100942958253, "ddcap_c": 6.037408208676665, "o16a3und_p": 5.313031209991625, "h2o_c": 9.806557017803568, "hg2_p": 9.228365709417144, "h2o_e": 8.499686803309844, "trnasecys_c": 0, "pe181_p": 0, "nac_e": 7.961365741746919, "nac_c": 6.2893195392182575, "mththf_c": 6.2237051242639545, "hg2_c": 9.319470399971724, "h2o_p": 0, "hg2_e": 3.6946138148904604, "pe181_c": 5.536183401121231, "prlp_c": 2.8451863273826272, "nac_p": 6.079706685492921, "pgp181_p": 8.500292054962541, "malttr_p": 8.168228921419123, "gg4abut_c": 8.570069474710841, "ps161_c": 6.206417605321201, "malttr_e": 8.138116258792344, "ru5p-L_c": 0, "malttr_c": 0, "12dgr180_p": 6.866018904976565, "2pg_c": 9.509473844321674, "3hhcoa_c": 8.435014803314193, "ggagicolipa_c": 9.361670541742118, "ttdcea_p": 8.914060328095584, "uagmda_c": 0, "12dgr180_c": 6.318660860564354, "glycogen_c": 2.0850248610142086, "ttdcea_e": 5.0178943703685785, "3fe4s_c": 5.3550221975403804, "ttdcea_c": 7.720269551394462, "glyc3p_c": 0, "glyc3p_e": 6.7778389066810085, "thrp_p": 3.509379915673999, "4mpetz_c": 0, "succoa_c": 2.491249656776887, "2ddg6p_c": 0, "cdpdtdec7eg_c": 5.44631137952774, "thrp_e": 8.735710814881035, "glyc3p_p": 6.703001755092038, "1pyr5c_c": 7.658655436488888, "10fthf_c": 9.215277789202421, "met-D_e": 5.727546003094802, "met-D_c": 5.291762308294764, "3ooctACP_c": 3.8335940068748418, "sbt6p_c": 9.287871210400262, "dca_e": 9.80562992760658, "met-D_p": 9.030777437879484, "apg140_c": 0, "ribflv_c": 4.984984183256136, "rbflvrd_c": 0, "gbbtn_e": 6.186648966615605, "t3c9palmeACP_c": 3.2252162571953535, "feenter_p": 6.8195082081011735, "feenter_e": 6.761502659875056, "feenter_c": 6.77157460822746, "gbbtn_p": 4.650044483631616, "dtdprmn_c": 9.105849058541942, "25aics_c": 0, "kphphhlipa_c": 0, "uaccg_c": 4.94175361104194, "h2s_e": 4.228267644924999, "kdo2lipid4_p": 8.42585580806227, "h2s_c": 0, "dsbdrd_c": 9.258421780079956, "allul6p_c": 4.797278362635607, "clpn180_p": 9.799826978639125, "kdo2lipid4_c": 2.415519632061468, "pgp181_c": 9.046575964782692, "h2s_p": 8.446799371434267, "kdo2lipid4_e": 8.509140500246726, "cu_e": 7.84088937259309, "scl_c": 5.377628521893748, "cu_c": 0, "slnt_p": 6.819296611466018, "dtdp4addg_c": 7.317268914604096, "asptrna_c": 5.332163761367453, "cu_p": 6.126442810682475, "myrsACP_c": 6.6007085697594725, "slnt_c": 9.370829913891392, "slnt_e": 6.788010286106002, "cdpdtdecg_c": 4.698989043945346, "mana_c": 2.0037618862777418, "manglyc_e": 4.684379895873477, "3hocoa_c": 2.0805861330407636, "cinnm_c": 6.188182928127311, "thf_c": 3.938694229914328, "anhm_c": 7.806776644306447, "ctbtcoa_c": 9.840553379411269, "manglyc_p": 7.458875243900049, "5drib_c": 8.835889358808908, "xtsn_p": 4.278891665416213, "apg181_c": 8.055595030028105, "3hddcoa_c": 0, "acmum_e": 0, "pppn_c": 5.8132974930515156, "pppn_e": 0, "dump_e": 3.144391286896171, "pppn_p": 9.156071534579326, "hdeACP_c": 5.606358970840932, "dxyl_c": 6.88108234552665, "sl26da_c": 7.38288453426665, "thym_c": 0, "acmanap_c": 9.625262026214369, "dimp_p": 8.01580823595055, "ichor_c": 2.7981239163840534, "no_p": 4.82417945187247, "3hcmrs7eACP_c": 5.599675012091828, "ttdcap_c": 5.738402363979124, "pe161_p": 4.121769221666244, "ile-L_p": 5.7655906032170146, "no_e": 4.044643939705721, "dimp_c": 5.121006928471591, "dimp_e": 3.2898026076493836, "no_c": 6.43103221779662, "ile-L_e": 0, "4crsol_c": 0, "ile-L_c": 0, "dgdp_c": 0, "trnamet_c": 4.634166044771283, "adocbip_c": 7.170423778498139, "uracp_c": 4.033783106663728, "thym_p": 2.9233786272719575, "2oph_c": 8.67023703939834, "thm_c": 4.853603470969116, "udcpdp_p": 7.813355861345902, "thm_e": 6.689709325483053, "quin_e": 7.129549003703758, "fe2_c": 7.892123870726573, "moco_c": 0, "trnahis_c": 0, "asp-L_p": 5.455196879312371, "fe2_e": 9.303621487117898, "udcpdp_c": 0, "thm_p": 6.016408252686416, "unagamu_c": 2.488436657559532, "asp-L_e": 5.943222678293983, "fe2_p": 8.312513485833103, "asp-L_c": 0, "12dgr120_c": 2.0943472962101337, "12dgr120_p": 5.6303915442377885, "ttdca_e": 9.92711934992485, "uacmam_c": 4.538881205986769, "2agpg181_c": 8.86112994741004, "adocbl_c": 6.839435043149502, "cm_p": 6.240930866072885, "adocbl_e": 6.891290419785824, "2agpg181_p": 8.368691076333365, "rdmbzi_c": 3.9245107055817616, "cm_e": 0, "adocbl_p": 9.501223243634222, "dgsn_c": 8.204195617293642, "preq0_c": 8.464130521875294, "ppbng_c": 4.311081422153713, "glntrna_c": 2.238177237209551, "dgsn_e": 2.28544214126463, "ddca_c": 0, "ddca_e": 9.791015954349119, "sheme_c": 7.45136054965407, "dgsn_p": 0, "amp_p": 3.170756431725267, "ddca_p": 6.418721635409258, "histd_c": 8.11505675059902, "sufbcd_c": 8.390488123358537, "g3p_c": 7.4074549422738105, "dca_p": 8.782662457907723, "2ddglcn_c": 2.114652332427369, "2ddglcn_e": 7.628771858928839, "hqn_c": 3.2925744069432037, "1agpe180_p": 3.9298499846007506, "2ddglcn_p": 6.273236556323871, "thymd_e": 2.6488842855682715, "thymd_c": 2.871210270891502, "moadamp_c": 0, "grxox_c": 4.1270499069515845, "thymd_p": 2.975710585481769, "o16a4und_p": 8.482999362079829, "glutrna_c": 6.203918432337932, "udp_c": 9.430892691300919, "k_p": 9.061754957334765, "acon-C_c": 3.0421809732072456, "fgam_c": 8.660326097343297, "all6p_c": 2.5218732098333083, "malthx_e": 4.445289759045346, "malthx_c": 3.965686854913332, "pa160_p": 0, "quln_c": 9.9700900047328, "malthx_p": 8.87299623860483, "pa160_c": 6.789853459872768, "cpgn_e": 4.4555449023033, "dsbdox_c": 0, "pant-R_c": 7.9351473965523445, "cpgn_c": 0, "orot5p_c": 5.457258097150991, "murein4px4p_p": 7.059782648047969, "thr-L_c": 6.997386812725045, "cpgn_p": 5.079545036482877, "but2eACP_c": 0, "tdcoa_c": 7.801726703985674, "q8h2_c": 4.3088503953393, "acon-T_c": 2.006431606440251, "1agpe141_p": 5.457043703689809, "bglycogen_c": 4.973213373053919, "4hoxpacd_e": 0, "trnaphe_c": 6.932279864527353, "23dhdp_c": 9.482856960596727, "dad-5_c": 8.422821295982171, "2mcit_c": 3.7721817532638138, "gbbtn_c": 6.865768221173823, "ppcoa_c": 5.0948651983173, "fuc-L_e": 4.593606473735879, "kdolipid4_c": 7.543596021400843, "6pgl_c": 6.547453857366621, "val-L_c": 0, "cbasp_c": 5.332201088431984, "flxso_c": 8.564664338609434, "gly_p": 9.881789732478232, "val-L_p": 0, "rephaccoa_c": 8.831687567747172, "1agpg140_p": 9.46146740916365, "gly_c": 8.418975904783188, "oxa_c": 0, "2mcacn_c": 9.64100941252523, "dhap_c": 5.891714163351866, "ttrcyc_e": 4.114945610728959, "6pgc_c": 0, "sucsal_c": 9.791851009800505, "murein5px4p_p": 3.1258667344017956, "ttrcyc_p": 5.127171785489036, "4hbz_c": 8.782210891792685, "malthp_c": 9.213752045850569, "cdec3eACP_c": 0, "fcl-L_c": 0, "2tdec7eg3p_c": 2.7296578958371565, "crncoa_c": 7.452447997591455, "fpram_c": 0, "2dhp_c": 6.577786516795715, "dgtp_c": 9.050201550167204, "o16a4colipa_p": 8.385345373756707, "ps181_c": 7.404442491530913, "o16a4colipa_e": 8.400884846983029, "ala-L_p": 2.3047609689959794, "rfamp_e": 7.150479940288829, "3oodcoa_c": 8.031630640084261, "rfamp_p": 0, "1agpg181_p": 0, "pydx5p_c": 2.774928043282212, "sertrna[sec]_c": 9.474092208254483, "sl2a6o_c": 3.7999822113259487, "4ppcys_c": 3.1705067028639, "mococdp_c": 9.707342946780077, "6hmhptpp_c": 9.727426978994803, "hemeO_c": 0, "3hdecACP_c": 9.230232067271986, "wco_c": 7.15437923530568, "1odecg3p_p": 2.0990584048623373, "sucr_p": 2.1742618605447603, "datp_c": 7.339309959735845, "1odecg3p_c": 0, "sucr_e": 0, "3sala_c": 0, "pa120_p": 9.787725930196524, "dhcinnm_c": 3.1588624514601573, "3dhgulnp_c": 9.627466095640528, "pa120_c": 0, "3dhguln_c": 7.883090693135583, "3opalmACP_c": 7.230846204761615, "poaac_c": 2.363665320227999, "3hhexACP_c": 5.639914868517351, "ser-D_p": 8.869948451907174, "ser-D_c": 0, "ser-D_e": 6.982753359046418, "dtdpglu_c": 8.985898217414196, "2agpg141_c": 9.393830107333105, "op4en_c": 7.8238505276295465, "2agpg141_p": 7.645751123966937, "mal-D_e": 5.3250472007920955, "ddcaACP_c": 3.070414815549838, "clpn140_p": 4.243802247595779, "gthox_c": 6.467256637320315, "galctn-L_p": 4.139279330814022, "mal-L_c": 2.0600806026051077, "pydam_p": 0, "mal-L_e": 3.4168384391598536, "galctn-L_e": 3.9832782300622025, "galctn-L_c": 4.401155530236103, "pydam_c": 7.924748592166101, "mal-L_p": 5.2439064552385295, "pydam_e": 4.922183315084261, "imp_e": 9.318772468799802, "anhm4p_c": 5.378512990110559, "lac-L_c": 0, "fe3dhbzs_e": 0, "fe3dhbzs_c": 5.563555435190022, "2agpe160_c": 0, "prbatp_c": 6.839370368846716, "pg160_p": 7.691488789235299, "hx2coa_c": 8.677935507932927, "2agpe160_p": 5.512237693499782, "fe3dhbzs_p": 5.305654690744327, "ametam_c": 3.690970776097843, "pg160_c": 0, "glyclt_c": 6.152685135687052, "glyclt_e": 0, "glyclt_p": 9.153148277817454, "akg_c": 5.484080015124975, "anhgm4p_c": 3.527993136519304, "akg_e": 6.066843179023155, "hhlipa_c": 3.574189112463263, "akg_p": 0, "anhgm4p_p": 0, "toct2eACP_c": 4.382103168608379, "14glucan_p": 8.087527491780698, "3c2hmp_c": 3.299115675409985, "chtbs6p_c": 7.855537513482669, "enlipa_e": 0, "trnatyr_c": 8.066387229854195, "14glucan_c": 9.813549259509958, "14glucan_e": 0, "enlipa_p": 3.8729690461705735, "adphep-LD_c": 7.908984847016658, "hacolipa_e": 5.2151587780939535, "sucbz_c": 5.798964084835622, "apg120_c": 9.356125180961344, "acgam6p_c": 7.594031882977235, "1agpg161_p": 4.020312041916844, "iletrna_c": 2.0312825066142617, "ghb_c": 6.949426419671311, "3cmp_p": 5.5201430167254255, "trnaser_c": 0, "tag6p-D_c": 0, "3cmp_e": 8.270077495815247, "fuc-L_p": 0, "n8aspmd_c": 3.0471721664006193, "fuc-L_c": 9.77204401412926, "dsbgox_p": 4.645012569593304, "udpgalfur_c": 9.418597909297514, "sucgsa_c": 7.023025062557653, "acorn_c": 5.046184521206633, "5dglcn_p": 6.628450345221505, "2dmmq8_c": 4.70544962744159, "dctp_c": 4.539474250947796, "acser_p": 8.05954208156549, "hdd2coa_c": 5.567610788937175}
