# Supplementary material for: Escher: A Web Application for Building, Sharing, and Embedding Data-Rich Visualizations of Biological Pathways
Source: PLoS Comput Biol. 2015 Aug 27;11(8):e1004321. doi: 10.1371/journal.pcbi.1004321 (PMC4552468; doi:10.1371/journal.pcbi.1004321)
Supplement: S1 File — This source code is for Escher version 1.1.2. The latest Escher source code can be cloned or downloaded from https://github.com/zakandrewking/escher. (ZIP) [file pcbi.1004321.s001.zip › escher-1.1.2/escher/example_data/reaction_data_diff_iJO1366.json]

[{"CSND": 0.0, "ADNt2pp": 1000.0, "GTPDPDP": 0.0, "EX_xan_e": 0.0, "NTD10": 0.0, "NTD11": 0.0, "NTD12": 0.0, "PMEACPE": 1.4217412428945038e-06, "XTSNH": 0.0, "DDPA": 0.27092630037535537, "Htex": -17.234100349930014, "P5CD": 0.0, "2DGULRy": 0.0, "2DGULRx": 0.0, "GAMptspp": 0.0, "ETHAAL": 0.0, "EX_lac__D_e": 0.0, "P5CR": 0.1571415052240223, "EX_glyclt_e": 0.00047557244574831825, "EX_dimp_e": 0.0, "GLUTRR": 0.0025363863773237953, "GLUTRS": 0.0025363863773237953, "ULA4Ntppi": 0.0, "EX_peamn_e": 0.0, "MSAR": 0.0, "AGM4Pt2pp": 0.0, "ALAtex": 0.0, "KAS15": 0.0, "HBZOPT": 0.0001585241485827372, "EX_hxa_e": 0.0, "G5SADs": 0.1571415052240223, "ALAALAtex": 0.0, "FMNAT": 0.00015852414858264668, "ORNtex": 0.0, "2AGPG141tipp": 0.0, "RHAT1": 0.0, "OMMBLHX": 0.0, "OMPHHX": 0.0, "PANTS": 0.00040946147786455924, "E4PD": 0.0001585241485827372, "PLIPA2A180pp": 0.0, "SCYSDS": 0.0, "EX_ppal_e": 0.0, "EX_pydam_e": 0.0, "TTDCEAtexi": 0.0, "G3PSabcpp": 0.0, "42A12BOOXpp": 0.0, "ACOAD1f": -0.25298463676064803, "ACLS": 0.6214921473419521, "IDONt2rpp": 0.0, "EX_o16a4colipa_e": 0.0, "EX_urea_e": 0.0, "LPLIPAL2ATG120": 0.0, "GLYCTO3": 0.0, "GLYCTO2": 0.0, "O2Stex": 0.0, "LYXt2pp": 0.0, "LPLIPAL1A180pp": 0.0, "2AGPEAT181": 0.0, "2AGPEAT180": 0.0, "PUNP3": 0.0, "DAPAL": 0.0, "ARBTNtex": 0.0, "PAPA181pp": 0.0, "COBALT2abcpp": 0.0, "CYTBO3_4pp": 19.999524427554253, "COLIPAPabctex": 0.0, "UMPtex": 0.0, "GALCTt2rpp": 0.0, "LPLIPAL2G140": 0.0, "LPLIPAL2G141": 0.0, "MTRPOX": 0.0, "ADSL2r": 0.318480701467514, "DSERt2pp": 0.0, "ACONIs": 0.0, "UAGPT3": 0.019753672828776242, "EX_cynt_e": 0.0, "ASPTA": -2.081200990127557, "GART": 0.07937723533177742, "CYSDDS": 0.0, "DHPTDNRN": 0.0, "EX_hxan_e": 0.0, "GAMAN6Ptex": 0.0, "DHCIND": 0.0, "UDCPPtppi": 0.0, "EX_acmum_e": 0.0, "EX_tyr__L_e": 0.0, "ASPO4": 0.0, "EAR121y": 0.0, "EAR121x": 0.0, "ALATRS": 0.0, "CTBTt2rpp": 0.0, "EX_cpgn__un_e": 0.0, "EX_h2_e": 0.0, "UDPACGALtex": 0.0, "INDOLEtex": 0.0, "23DAPPAt2pp": 0.0, "LEUTAi": 0.3202692519512519, "EX_tyrp_e": 0.0, "EX_metsox__S__L_e": 0.0, "3AMPtex": 0.0, "EX_gthox_e": 0.0, "EX_kdo2lipid4_e": 0.0, "XANtex": 0.0, "ACPS1": 0.0, "FCLK": 0.0, "MALDDH": 0.0, "IPPMIa": -0.3202692519512519, "2AGPG120tipp": 0.0, "KG6PDC": 0.0, "CYNTt2pp": 0.0, "EX_meoh_e": 1.4217412428945038e-06, "FACOAL160t2pp": 0.0, "MOHMT": 0.00040946147786455924, "CYSDtex": 0.0, "DHDPS": 0.2636967461552367, "ACtex": -9.301774145605874, "EX_3cmp_e": 0.0, "ARGAGMt7pp": 0.0, "ALATA_D2": 0.0, "CFAS180G": 0.0, "EDA": 0.0, "EDD": 0.0, "GTHOr": 0.0, "FRUK": 0.0, "GALBDtex": 0.0, "GLCtexi": 0.0, "GTHRDHpp": 0.0, "PRPPS": 0.6636439317112927, "23PDE9pp": 0.0, "MALTTTRabcpp": 0.0, "DPR": 0.00040946147786455924, "12PPDRtpp": 0.0, "EX_tre_e": 0.0, "EX_23camp_e": 0.0, "FTHFD": 0.0, "EX_spmd_e": 0.0, "AGPAT120": 0.0, "XTSNtex": 0.0, "VALabcpp": 0.0, "THMtex": 0.0, "GLUPRT": 0.31863922561609676, "KAS14": 0.0, "EX_thym_e": 0.0, "SUCRtex": 0.0, "TRPTRS": 0.0, "LEUtex": 0.0, "DHNPA2r": 0.00047557244574831825, "KDOPP": 0.02766139762175547, "2AGPG181tipp": 0.0, "OCBT": 0.21026984285912556, "DHORD2": 0.2351524472216437, "DHORD5": 0.0, "CPGNexs": 0.0, "S4FE4ST": 0.0, "AGM4PH": 0.0, "EX_etha_e": 0.0, "S4FE4SR": 0.0, "ARBTNexs": 0.0, "AGM4PA": 0.0, "GMPS2": 0.17325054437663834, "MELIBt3ipp": 0.0, "HPYRI": -1000.0, "ADEt2rpp": 0.0, "4PEPTabcpp": 0.0, "EX_btn_e": 0.0, "GALt2pp": 0.0, "LPLIPAL1E161pp": 0.0, "AGMH": 0.0, "AGMT": 0.0, "GALabcpp": 0.0, "TRPtex": 0.0, "THMDt2pp": 1000.0, "SERtex": 0.0, "CRNtex": 0.0, "HMPK1": 0.0, "GLCURt2rpp": 0.0, "SO4tex": 0.17928867943512236, "TAUDO": 0.0, "IDOND2": 0.0, "SUCBZS": 0.0, "S2FE2SS2": 0.0, "ACOAD2f": -0.25298463676064803, "LYSTRS": 0.0, "FE3Ri": 0.0, "DDGLK": 0.0, "3AMACHYD": 0.0, "ACONTa": 0.7643224052151187, "ACONTb": 0.7643224052151187, "PGLYCP": 0.0, "BUTCT": 0.0, "ASNabcpp": 0.0, "ACGAL1PPpp": 0.0, "TDPADGAT": 0.0, "ARGtex": 0.0, "EX_sulfac_e": 0.0, "EX_5dglcn_e": 0.0, "EX_gbbtn_e": 0.0, "ETHAtex": 0.0, "ASPt2pp": 1000.0, "ADNK1": 0.0, "23CGMPtex": 0.0, "EX_psclys_e": 0.0, "CLtex": 0.003700081584632947, "3OAR60": 0.0, "CRNCAR": 0.0, "EX_arbtn_e": 0.0, "DXPS": 0.0020153182118029553, "ACSERtex": 0.0, "FORt2pp": 0.0, "PLIPA2E120pp": 0.0, "CTBTCAL2": 0.0, "EX_udpgal_e": 0.0, "EX_metsox__R__L_e": 0.0, "EAR120x": 0.0, "O16A4Lpp": 0.0, "UPP3MT": 0.0001585241485827372, "METSOX2tex": 0.0, "MLTP1": 0.0, "MLTP2": 0.0, "MLTP3": 0.0, "HKNTDH": 0.0, "ISETACabcpp": 0.0, "TTRCYCtex": 0.0, "AM3PA": 0.0, "GLYCTO4": 0.0, "ACMANAtex": 0.0, "FACOAL181t2pp": 0.0, "NOtex": 0.0, "LPLIPAL2E160": 0.0, "LPLIPAL2E161": 0.0, "CITt3pp": 0.0, "SHCHF": 0.0001585241485827372, "THRt2rpp": 0.0, "UM4PCP": 0.0, "GTHS": 0.0, "OROTt2_2pp": 0.0, "ECAP3pp": 0.0, "UPP3S": 0.0003170482971654744, "GLUN": 0.0, "EX_for_e": 1.3946559622247654, "DMSOR1pp": 0.0, "ETHSO3abcpp": 0.0, "DGSNtex": 0.0, "EX_dha_e": 0.0, "12DGR160tipp": 0.0, "PPA2": 0.0, "IGPS": 0.040408018734926145, "VALTRS": 0.0, "PYDXK": 0.0, "PGPP161pp": 0.0, "LDH_D2": 0.0, "12DGR161tipp": 0.0, "3HPPtpp": 0.0, "OXCDC": 0.0, "UDPGtex": 0.0, "RMK": 0.0, "RMI": 0.0, "G3PEabcpp": 0.0, "MCITL2": 0.0, "NO3R2pp": 0.0, "EX_h2o2_e": 0.0, "FFSD": 0.0, "TRPAS2": -0.040408018734926145, "3OAS100": 0.0, "CYSDS": 0.0, "23DAPPAtex": 0.0, "GLYCtex": 0.0, "PLIPA1G120pp": 0.0, "EX_dms_e": 0.0, "INDOLEt2pp": 0.0, "EX_xmp_e": 0.0, "2MAHMP": 0.0, "FEENTERtonex": 0.0, "MANGLYCtex": 0.0, "OPMEACPD": 1.4217412428945038e-06, "GLYBt2pp": 0.0, "12PPDStex": 0.0, "AMAOTr": 1.4217412428945038e-06, "OPMEACPS": 1.4217412428810902e-06, "OPMEACPR": 1.4217412428945038e-06, "GALURtex": 0.0, "PPCSCT": 0.0, "LIPATPT": 0.0, "ALAt2rpp": -1000.0, "23CAMPtex": 0.0, "POX": 0.0, "GLUtex": 0.0, "GALCTNtex": 0.0, "CRNt7pp": 0.0, "EX_pacald_e": 0.0, "MMCD": 0.0, "HPPK2": 0.00047557244574831825, "ACACT1r": 0.25298463676064803, "DTMPK": 0.018600640680788795, "PFK_3": 0.0, "PFK_2": 0.0, "F6Ptex": 0.0, "EX_fruur_e": 0.0, "FE3HOXUtpp": 0.0, "GSNt2pp": 0.0, "FACOAL140t2pp": 0.0, "EX_tsul_e": 0.0, "PSD140": 0.0, "PSD141": 0.0, "GLYK": 0.0, "MECDPDH5": 0.001698269914637481, "EX_anhgm_e": 0.0, "2AGPE181tipp": 0.0, "GUAtex": 0.0, "MLDCP3App": 0.0, "HDCEAtexi": 0.0, "RNTR1c2": 0.018600640680788795, "DATPHs": 0.0, "PGSA160": 0.0, "UPPDC1": 0.0001585241485827372, "MANptspp": 0.0, "3HAD160": 0.0, "3HAD161": 0.0, "DHQTi": 0.27092630037535537, "PERD": 0.0001585241485827372, "THRD": 0.0, "EX_acolipa_e": 0.0, "RBFSb": 0.0003170482971653839, "GSNtex": 0.0, "RBFSa": 0.0006340965943307678, "GLDBRAN2": 0.0, "LEUt2rpp": 0.0, "THRS": 0.3868671661215377, "DDGLCNt2rpp": 0.0, "X5PL3E": 0.0, "BALAt2pp": 0.0, "QULNS": 0.0016193632757222972, "EPMEACPR": 1.4217412428945038e-06, "ASNS2": 0.17135891765296735, "ASNS1": 0.0, "GALUi": 0.0, "LPLIPAL1E120pp": 0.0, "MAN6Ptex": 0.0, "ACPPAT141": 0.0, "ACPPAT140": 0.0, "LCTStpp": 0.0, "THYMtex": 0.0, "GLYBtex": 0.0, "EX_no2_e": 0.0, "FACOAL120t2pp": 0.0, "EX_ca2_e": -0.003700081584632947, "NADPPPS": 0.0, "EGMEACPR": 1.4217412428810902e-06, "EX_galctn__L_e": 0.0, "CLPNH181pp": 0.0, "HCINNMt2rpp": 0.0, "GALM2pp": 0.0, "FECRMabcpp": 0.0, "LALADGLUtex": 0.0, "EX_lipa_cold_e": 0.0, "ACGAM1PPpp": 0.0, "DHPPDA2": 0.0003170482971653839, "ARBTtex": 0.0, "EX_tartr__D_e": 0.0, "GLNS": 1.287113010251363, "EX_tma_e": 0.0, "EX_dca_e": 0.0, "DCYTtex": 0.0, "ASNTRS": 0.0, "CPGNUtex": 0.0, "PE160abcpp": 0.03266166157301544, "PGSA181": 0.0, "EX_lcts_e": 0.0, "GLCNtex": 0.0, "UDPGALM": 0.0, "3HPPPNH": 0.0, "FE2tex": 0.00586681523880417, "ADNUC": 0.0, "2AGPE120tipp": 0.0, "TARTRt7pp": 0.0, "2AGPA161tipp": 0.0, "EX_phe__L_e": 0.0, "CLPNH141pp": 0.0, "UAG2E": 0.0, "GLNTRS": 0.0, "UMPK": 0.2687368188612977, "G1PPpp": 0.0, "MOX": -0.0017778874243050344, "ICHORSi": 0.0, "URIH": 0.0, "5MTRtex": 0.0, "AMPTASEPG": 0.0, "DMPPS": 0.001698269914637481, "EX_cmp_e": 0.0, "NTD3pp": 0.0, "ACOAD3f": -0.25298463676064803, "12PPDRtex": 0.0, "EX_ile__L_e": 0.0, "MLDCP2Bpp": 0.0, "CRNDabcpp": 0.0, "LACZpp": 0.0, "EX_so4_e": -0.17928867943512236, "FRULYSt2pp": 0.0, "UAGCVT": 0.019753672828776242, "NTD2pp": 0.0, "LALDO3": 0.0, "PYDXNtex": 0.0, "GGGABAH": 0.0, "GLUNpp": 0.0, "DALAtex": 0.0, "ALLPI": 0.0, "EX_gal1p_e": 0.0, "EX_idon__L_e": 0.0, "HADPCOADH3": 0.0, "CTPS2": 0.11411250650782011, "EX_12ppd__R_e": 0.0, "EX_gln__L_e": 0.0, "URIt2pp": 1000.0, "GTHRDabcpp": 0.0, "PGPP181": 0.0, "PGPP180": 0.0, "EX_csn_e": 0.0, "D__LACtex": 0.0, "FE3DHBZR": 0.0, "GALTptspp": 0.0, "PHEt2rpp": 0.0, "EX_LalaDgluMdapDala_e": 0.0, "CPGNtonex": 0.0, "EX_crn_e": 0.0, "EX_uacgam_e": 0.0, "ACGAptspp": 0.0, "CS": 0.7643224052151187, "GLYCtpp": 0.0, "SFGTHi": 0.0, "EX_duri_e": 0.0, "GP4GH": 0.0, "EX_skm_e": 0.0, "EX_no_e": 0.0, "HCINNMtex": 0.0, "TDP": 0.0, "CPPPGO2": 0.0, "TDSK": 0.013830698810877735, "LIPAMPL": 0.0, "EX_dtmp_e": 0.0, "FHL": 0.0, "CD2tpp": 0.0, "FE3HOXabcpp": 0.0, "THD2pp": 8.69730727485552, "ACMUMptspp": 0.0, "FEOXAMUtpp": 0.0, "DURIK1": 0.0, "ACGAL1Ptex": 0.0, "TSULtex": 0.0, "3NTD9pp": 0.0, "EX_feoxam__un_e": 0.0, "ACACT2r": 0.25298463676064803, "FE3HOXR1": 0.0, "TARTD": 0.0, "FE3HOXR3": 0.0, "FE3HOXR2": 0.0, "PYDAMK": 0.0, "EX_ethso3_e": 0.0, "METTRS": 0.0, "GLCabcpp": 0.0, "PA181abcpp": 0.0, "FUSAtex": 0.0, "PLIPA1G160pp": 0.0, "SHCHCS3": 0.0, "UDPG4E": 0.0, "12DGR120tipp": 0.0, "ACNAMtex": 0.0, "EX_galct__D_e": 0.0, "FEENTERR2": 0.0, "SUCCtex": 0.0, "LPLIPAL2G181": 0.0, "GUI2": 0.0, "GUI1": 0.0, "MCTP2App": 0.0, "MALTTRabcpp": 0.0, "MDDCP2pp": 0.0, "MALTHXtexi": 0.0, "THMDtex": 0.0, "NMNt7pp": 0.0, "CYTD": 0.0, "Zn2tex": 0.00024240688191351294, "AHCYSNS": 0.0003184700384083555, "AGPAT140": 0.0, "AGPAT141": 0.0, "GTHRDabc2pp": 0.0, "PPALtpp": 0.0, "MDDEP3pp": 0.0, "ALLK": 0.0, "URIC": 0.0, "SLNTtpp": 0.0, "MNt2pp": 0.0, "PLIPA1E160pp": 0.0, "EX_so2_e": 0.0, "RBFK": 0.00015852414858264668, "OPHHX": 0.0001585241485827372, "GGPTRCO": 0.0, "PTRCt2pp": 0.0, "CGLYtex": 0.0, "EX_thymd_e": 0.0, "HYXNtpp": 0.0, "2AGPA120tipp": 0.0, "BSORy": 0.0, "CPH4S": 0.0, "HYD1pp": 0.0, "BSORx": 0.0, "CBItonex": 0.0, "NDPK6": 0.0, "2DGULRGy": 0.0, "2DGULRGx": 0.0, "DOPAtex": 0.0, "2AGPG180tipp": 0.0, "ADOCBLabcpp": 0.0, "GTHRDtex": 0.0, "NDPK5": 0.0, "AGMtex": 0.0, "WCOS": 0.0, "METS": 0.10972927825597635, "KDOCT2": 0.02766139762175547, "O16AP1pp": 0.0, "EX_imp_e": 0.0, "ACOLIPAabctex": 0.0, "PROD2": 0.0, "REPHACCOAI": 0.0, "EX_nac_e": 0.0, "G3PStex": 0.0, "ENLIPAabctex": 0.0, "PSCLYStex": 0.0, "HOMtex": 0.0, "XYLabcpp": 0.0, "PE120abcpp": 0.0, "TAGURr": 0.0, "GBBTNtex": 0.0, "EX_glc_e": -10.0, "GLYCDx": 0.0, "RBP4E": 0.0, "CHTBStex": 0.0, "METtex": 0.0, "EX_3hcinnm_e": 0.0, "12DGR181tipp": 0.0, "GALS3": 0.0, "DMStex": 0.0, "URAt2rpp": -1000.0, "U23GAAT": 0.02766139762175547, "OMMBLHX3": 0.0, "AMPN": 0.0, "FE3HOXexs": 0.0, "DXYLK": 0.0, "PAPPT3": 0.019753672828776242, "3HCINNMH": 0.0, "ORNabcpp": 0.0, "PG160abcpp": 0.0, "FLVR": 0.0, "NADPHQR3": 0.0, "NADPHQR4": 0.0, "EX_gtp_e": 0.0, "AACPS8": 0.0, "ADOCBLS": 0.0, "DM_5DRIB": 0.0001599458898256317, "MLTGY3pp": 0.0, "LADGMDH": 0.0, "DDGALK": 0.0, "CPGNabcpp": 0.0, "ECAP1pp": 0.0, "3OAR80": 0.0, "FCLT": 0.0001585241485827372, "ORNDC": 0.0, "PItex": 0.6857278384366609, "AACPS5": 0.0, "DCYTD": 0.0, "SELGTHR": 0.0, "EX_fe3hox__un_e": 0.0, "AP5AH": 0.0, "GLCURtex": 0.0, "IDONtex": 0.0, "PGPP160pp": 0.0, "AB6PGH": 0.0, "RNDR2b": 0.0, "AACPS2": 0.0, "EX_gmp_e": 0.0, "TYRtex": 0.0, "HDCAtexi": 0.0, "SBTptspp": 0.0, "MOBDtex": 9.17023101666955e-05, "FACOAE100": 0.0, "ADD": 0.0, "H2Otpp": -29.591903044494412, "MDDEP2pp": 0.0, "GLCDpp": 0.0, "FDH4pp": 0.0, "EDTXS4": 0.0, "EDTXS1": 0.0, "EDTXS2": 0.0, "EDTXS3": 0.0, "LALALGLUtex": 0.0, "OPHBDC": 0.0001585241485827372, "EX_pro__L_e": 0.0, "ASNtex": 0.0, "FA120ACPHi": 0.0, "CYSTL": 0.109410808217568, "GTHPi": 0.0, "FE3DHBZStonex": 0.0, "Kt3pp": 0.0, "UAGDP": 0.06716874327930795, "ASPt2rpp": -1000.0, "O2tpp": 10.0, "R5PPpp": 0.0, "EX_cys__D_e": 0.0, "HPPPNt2rpp": 0.0, "LIPOt2pp": 0.0, "3HAD40": 0.0, "ALAt4pp": 1000.0, "ASPt2_3pp": 0.0, "ACGALtex": 0.0, "ECA4COLIPAabctex": 0.0, "SUCCt3pp": 0.0, "OXAMTC": 0.0, "SPODM": 0.0, "EX_ag_e": 0.0, "GLUabcpp": 0.0, "TPRDCOAS": 0.0, "NTD8": 0.0, "NTD9": 0.0, "NTD6": 0.0, "NTD7": 0.0, "NTD4": 0.0, "NTD5": 0.0, "NTD2": 0.0, "NTD3": 0.0, "NTD1": 0.0, "THMDt2rpp": -1000.0, "EX_mn2_e": -0.0004912115994200511, "METAT": 0.0006383618180596189, "3OAS120": 0.0, "3OAS121": 0.0, "INStex": 0.0, "EX_malthx_e": 0.0, "DOXRBCNtpp": 0.0, "PPCK": 0.0, "ARBTNR3": 0.0, "CTECOAI6": 0.0, "LALADGLUtpp": 0.0, "ADSL1r": 0.21257661802554545, "PACALDtex": 0.0, "EX_met__L_e": 0.0, "CTECOAI8": 0.0, "G6PDH2r": 2.2403649708276735e-28, "XYLt2pp": 0.0, "Kabcpp": 0.0, "MELIBt2pp": 0.0, "PPPNtex": 0.0, "EX_tungs_e": 0.0, "NACODA": 0.0, "DSERtex": 0.0, "HG2t3pp": 0.0, "NI2t3pp": 0.0, "MANGLYCptspp": 0.0, "BMOCOS": 8.672621581656474e-05, "UM4PL": 0.0, "ACMUMtex": 0.0, "LPLIPAL1A120pp": 0.0, "GDPMNP": 0.0, "PG161abcpp": 0.0, "EX_fe3_e": -0.0055504778122601435, "DHACOAH": 0.0, "EX_rfamp_e": 0.0, "PROGLYtex": 0.0, "EX_thm_e": 0.0, "EX_fe3dhbzs_e": 0.0, "PE180abcpp": 0.0, "FOMETRi": 0.0, "ARBTNabcpp": 0.0, "PAPA160": 0.0, "PAPA161": 0.0, "MOADSUx": 0.00034690486326625897, "MALTPTabcpp": 0.0, "ACACT3r": 0.25298463676064803, "MINOHPtexi": 0.0, "RNTR3c2": 0.019205591579640406, "PGPP120pp": 0.0, "PHETA1": -0.13169944568242514, "FMETTRS": 0.0, "GPDDA3pp": 0.0, "PTRCORNt7pp": 0.0, "ACOAD4f": -0.25298463676064803, "ATPHs": 0.0, "NTPP9": 0.0, "NTPP8": 0.0, "NTPP7": 0.0, "NTPP6": 0.0, "NTPP5": 0.0, "NTPP4": 0.0, "NTPP3": 0.0, "NTPP2": 0.0, "DM_4CRSOL": 0.0001585241485827372, "GUR1PPpp": 0.0, "FCLPA": 0.0, "F6Pt6_2pp": 0.0, "EX_etoh_e": 0.0, "MAN6PI": 0.0, "GLU5K": 0.1571415052240223, "PPALtex": 0.0, "3HAD100": 0.0, "HPPPNDO": 0.0, "AMPMS2": 0.0001585241485827372, "DMSOR2pp": 0.0, "LCADi": 0.0, "CHLt2pp": 0.0, "MCITS": 0.0, "FALDH2": 0.0, "MCITD": 0.0, "HIStex": 0.0, "PA160abcpp": 0.0, "IG3PS": 0.06734646093466977, "EX_nh4_e": -7.677988469021253, "OXCOAHDH": 0.0, "DNMPPA": 0.00047557244574831825, "PSSA181": 0.0, "PSSA180": 0.0, "TCYNTtex": 0.0, "SULFACtex": 0.0, "DRPA": 0.0, "DSBDR": 0.0, "EX_ttrcyc_e": 0.0, "UACGAMtex": 0.0, "ACPPAT161": 0.053467422921533614, "ACPPAT160": 0.0, "G1PTT": 0.0, "CD2tex": 0.0, "GALT1": 0.0, "URAtex": 0.0, "FACOAE180": 0.0, "NNATr": 0.0016193632757222972, "EX_LalaDgluMdap_e": 0.0, "PE161abcpp": 0.014970935287679126, "EAR141y": 0.0, "EAR141x": 0.0, "SDPDS": 0.2636967461552367, "CRNCAL2": 0.0, "EX_gdp_e": 0.0, "CMtpp": 0.0, "PPBNGS": 0.0012681931886618977, "MLTG1": 0.0, "SULFACabcpp": 0.0, "LPLIPAL1G161pp": 0.0, "NHFRBO": 0.0, "MLTG2": 0.0, "TYRPpp": 0.0, "HISTRS": 0.0, "CBPS": 0.0, "MALDt2_2pp": 0.0, "AGM3PA": 0.0, "AGM3PH": 0.0, "TMPPP": 0.0001585241485827372, "OMBZLM": 0.0, "PGP140abcpp": 0.0, "PHYTSpp": 0.0, "12DGR141tipp": 0.0, "EX_gly_e": 0.0, "LPLIPAL2ATG161": 0.0, "LPLIPAL2ATG160": 0.0, "EX_orn_e": 0.0, "GLYC3Pabcpp": 0.0, "EAR80x": 0.0, "ILEtex": 0.0, "HOMt2pp": 0.0, "TSULabcpp": 0.0, "DHFR": 0.019076213126537116, "LPLIPAL2ATE180": 0.0, "SUCMALtpp": 0.0, "NH4tpp": 7.677988469021253, "VALTA": -1000.0, "MPTSS": 0.00034690486326625897, "TMAOR1": 0.0, "R5PP": 0.0, "OGMEACPD": 1.4217412428810902e-06, "LPLIPAL2A120": 0.0, "CFAS160G": 0.0, "CFAS160E": 0.0, "ICHORS": 0.0, "ADK4": 0.0, "ADK3": -7.021150487431831, "ICHORT": 0.0, "HXAND": 0.0, "EX_sucr_e": 0.0, "PLIPA2E141pp": 0.0, "OGMEACPR": 1.4217412428810902e-06, "OGMEACPS": 1.4217412428810902e-06, "GLYALDtpp": 0.0, "FEROpp": 0.0, "EX_rmn_e": 0.0, "PLIPA1G161pp": 0.0, "PROt4pp": 1000.0, "APG3PAT180": 0.0, "SADH": 0.0, "LALALGLUtpp": 0.0, "PA161abcpp": 0.0, "CRNCDH": 0.0, "UDPGLCURtex": 0.0, "PGPP140": 0.0, "CYTDt2rpp": -1000.0, "EX_succ_e": 0.0, "EX_acmana_e": 0.0, "EX_feoxam_e": 0.0, "AMMQLT8": 0.0, "USHD": 0.013830698810877735, "UAAGDS": 0.019753672828776242, "GLCP2": 0.0, "EX_gal_e": 0.0, "EX_fusa_e": 0.0, "PG180abcpp": 0.0, "M1PD": 0.0, "EX_fru_e": 0.0, "G3PCabcpp": 0.0, "ACONMT": 0.0, "DUTPDP": 0.018600640680788795, "TREptspp": 0.0, "GALCTtex": 0.0, "ALR2": 0.0, "ENTERES": 0.0, "TUNGStex": 0.0, "EX_g3ps_e": 0.0, "ACNAMt2pp": 0.0, "FMNRx2": 0.0, "DHDPRy": 0.2636967461552367, "O16AT": 0.0, "DSBAO2": 0.0, "DSBAO1": 0.0, "EX_g3pi_e": 0.0, "EX_enter_e": 0.0, "PE181abcpp": 0.0, "SO3tex": 0.0, "PGCD": 1.1825816179794963, "EX_cu2_e": -0.0005040072706061018, "3OXCOAT": 0.0, "HEPT2": 0.0, "PLIPA1E161pp": 0.0, "EX_hacolipa_e": 0.0, "LIPACabcpp": 0.0, "2AGPE161tipp": 0.0, "METDtex": 0.0, "TMAOtex": 0.0, "CYANtex": 0.0, "EX_acgam1p_e": 0.0, "APG3PAT161": 0.053467422921533614, "APG3PAT160": 0.0, "CYTDt2pp": 1000.0, "PGPP180pp": 0.0, "FEENTERabcpp": 0.0, "URACPAH": 0.0, "UHGADA": 0.02766139762175547, "PDE4": 0.0, "PDE1": 0.0, "O16A4COLIPAabctex": 0.0, "CYTK1": 0.12860004977282607, "CYTK2": 0.0, "AGPAT160": 0.04536349783703494, "ME2": 0.0, "ECA4OALpp": 0.0, "O16AP2pp": 0.0, "TREHpp": 0.0, "NODOy": 0.0, "EX_cpgn_e": 0.0, "L__LACt2rpp": 0.0, "KDOPS": 0.02766139762175547, "GLUt4pp": 0.0, "SERt2rpp": 0.0, "DCTPD": 0.0, "EX_mnl_e": 0.0, "DHPTPE": 0.0, "ZN2tpp": 0.00024240688191351294, "CLPNS140pp": 0.0, "GLYC2Pabcpp": 0.0, "EX_23ccmp_e": 0.0, "GDMANE": 0.0, "CD2abcpp": 0.0, "ENO": 17.106344502706506, "XYLI1": 0.0, "DHMPTR": 0.0, "2AGPG160tipp": 0.0, "EX_man_e": 0.0, "3PEPTabcpp": 0.0, "G1SAT": 0.0025363863773237953, "PPTHpp": 0.0, "MSO3tex": 0.0, "MCTP1App": 0.009876836414388121, "ACPPAT120": 0.0, "12DGR140tipp": 0.0, "ACOAD6f": -0.1976618415171371, "MOCOS": 8.672621581656474e-05, "FDMO4": 0.0, "MNNH": 0.0, "CHORS": 0.27092630037535537, "G5SD": 0.1571415052240223, "FTHFLi": 0.0, "DNTPPA": 0.00047557244574831825, "S7PI": 0.0, "PETNT161pp": 0.0, "RBK_L1": 0.0, "UAGAAT": 0.02766139762175547, "SBTPD": 0.0, "LYSDC": 0.0, "LPLIPAL2ATE181": 0.0, "ADNCYC": 0.0, "QUIN2tpp": 0.0, "PA141abcpp": 0.0, "GALCTNLtex": 0.0, "AMPTASECG": 0.0, "PDH": 10.844831546137623, "ALLtex": 0.0, "GAM6Pt6_2pp": 0.0, "EX_his__L_e": 0.0, "OHPBAT": 0.0001585241485827372, "PGPP141": 0.0, "OMPHHX3": 0.0, "NI2tpp": 0.0002296112107274624, "SELtex": 0.0, "THRA2i": 0.0, "CYSabc2pp": 0.0, "I4FE4ST": 0.0001848263615762855, "I4FE4SR": 0.0001848263615762855, "EX_mal__D_e": 0.0, "LPLIPAL1G180pp": 0.0, "O16AP3pp": 0.0, "EX_glyc3p_e": 0.0, "NADH17pp": 0.0, "UPPRT": 0.0, "PGPP120": 0.0, "MN6PP": 0.0, "FEENTERR1": 0.0, "UPLA4FNT": 0.0, "FEENTERR3": 0.0, "FECRMR1": 0.0, "FECRMR2": 0.0, "FECRMR3": 0.0, "APH180": 0.0, "APH181": 0.0, "EX_34dhpac_e": 0.0, "23PDE2pp": 0.0, "UPLA4FNF": 0.0, "SUCptspp": 0.0, "UDPGPpp": 0.0, "POAACR": 0.0, "PLIPA1A120pp": 0.0, "APH160": 0.0, "APH161": 0.0, "EX_cbl1_e": 0.0, "BUTtex": 0.0, "HG2tex": 0.0, "AACPS9": 0.0, "LPLIPAL2E120": 0.0, "FACOAE120": 0.05532279524351094, "AACPS4": 0.10693484584306723, "EAR140y": 0.0, "AACPS6": 0.0, "AACPS7": 0.05532279524351094, "AACPS1": 0.0, "BTS5": 1.4217412428945038e-06, "AACPS3": 0.09072699567406987, "XMPtex": 0.0, "GALCTLO": 0.0, "ACCOAL": 0.0, "CITL": 0.0, "FORtppi": 1.3946559622247654, "EX_3amp_e": 0.0, "ACCOAC": 0.055327060467239585, "NMNAT": 0.0, "AKGDH": 0.0, "ADA": 0.0, "MANPGH": 0.0, "GALCTND": 0.0, "TYRt2rpp": 0.0, "NADH18pp": 0.0, "EX_tcynt_e": 0.0, "EX_agm_e": 0.0, "EX_trp__L_e": 0.0, "UDCPDPS": 3.90978841795985e-05, "MMETtex": 0.0, "COLIPAKpp": 0.0, "HSK": 0.3868671661215377, "EX_co2_e": 10.820752936448072, "METSOX2abcpp": 0.0, "EX_ptrc_e": 0.0, "RMNtpp": 0.0, "G2PP": 0.0, "PPGPPDP": 0.0, "CYTDH": 0.0, "PLIPA2E180pp": 0.0, "RFAMPtex": 0.0, "3OAR100": 0.0, "OCTDPS": 0.0001585241485827372, "H2Otex": -29.591903044494412, "LIPAHT2ex": 0.0, "EX_glcur_e": 0.0, "PRATPP": 0.06734646093466977, "ALTRH": 0.0, "MALTPTtexi": 0.0, "SERTRS2": 0.0, "DHAtpp": 0.0, "GPDDA2pp": 0.0, "O16GALFT": 0.0, "CPGNUtpp": 0.0, "PRAIi": 0.040408018734926145, "EX_4hoxpacd_e": 0.0, "EX_glyc__R_e": 0.0, "EX_man6p_e": 0.0, "GLYCLTt4pp": 0.0, "FBA3": 0.0, "MDDCP1pp": 0.0, "FACOAL60t2pp": 0.0, "ULA4NFT": 0.0, "UDPKAAT": 0.0, "CYNTAH": 0.0, "ALAt2pp": 0.0, "EX_mmet_e": 0.0, "EX_colipa_e": 0.0, "EX_galur_e": 0.0, "DCYTt2pp": 0.0, "EX_3ump_e": 0.0, "AGM4PCPpp": 0.0, "EX_pi_e": -0.6857278384366609, "EX_dopa_e": 0.0, "PAPA140": 0.0, "PAPA141": 0.0, "5DGLCNtex": 0.0, "ALLTNtex": 0.0, "CU2tpp": 0.0005040072706061018, "G3PCtex": 0.0, "NI2uabcpp": 0.0, "QMO3": 0.0, "QMO2": 0.0, "PAPA120pp": 0.0, "MOGDS": 0.0, "SELNPS": 0.0, "ANPRT": 0.040408018734926145, "EX_glyald_e": 0.0, "EX_din_e": 0.0, "PSD180": 0.0, "PSD181": 0.0, "EX_hdcea_e": 0.0, "3HAD120": 0.0, "3HAD121": 0.0, "ARGDCpp": 0.0, "EX_ala__B_e": 0.0, "DAGK120": 0.0, "PYDXtpp": 0.0, "CSNt2pp": 0.0, "SUCCt2_2pp": 0.0, "NTD5pp": 0.0, "EX_glyc_e": 0.0, "PAPA160pp": 0.0, "EX_ddca_e": 0.0, "THRAi": 0.0, "MOCDS": 0.0, "EX_eca4colipa_e": 0.0, "GARFT": 0.23926199028431935, "G3PT": 0.0, "EX_pnto__R_e": 0.0, "ADOCBIK": 0.0, "MALTHXabcpp": 0.0, "EX_ala__L_e": 0.0, "2AGPG161tipp": 0.0, "HXPRT": 0.0, "GDPDPK": 0.0, "GLCP": 6.396561787662624, "DDPGALA": 0.0, "ARBabcpp": 0.0, "TRSARr": -1000.0, "PLIPA2G141pp": 0.0, "G3PEtex": 0.0, "LPLIPAL1A161pp": 0.0, "PUNP4": 0.0, "AACTOOR": 0.0, "CYStex": 0.0, "FACOAL161t2pp": 0.0, "UACMAMO": 0.0, "PDX5POi": 0.0001585241485827372, "CFAS180E": 0.0, "ARBTNtonex": 0.0, "ASO3tex": 0.0, "L__LACD2": 0.0, "L__LACD3": 0.0, "INSH": 0.0, "PLIPA2A120pp": 0.0, "INSK": 0.0, "MALCOAMT": 1.4217412428810902e-06, "PYRt2rpp": 0.0, "AMANAPEr": 0.0, "GND": 0.0, "GNK": 0.0, "NADH10": 0.0, "NMNN": 0.0, "OP4ENH": 0.0, "PDX5PS": 0.0001585241485827372, "CLPNS180pp": 0.0, "PLIPA2A161pp": 0.0, "QUIN2tex": 0.0, "PLIPA2E140pp": 0.0, "PACCOAL": 0.0, "PYAM5PO": 0.0, "EX_quin_e": 0.0, "GLYtex": 0.0, "SELtpp": 0.0, "ALAALAD": 0.0, "EX_pydxn_e": 0.0, "DADK": 0.0, "2AGPE140tipp": 0.0, "LPLIPAL2ATG141": 0.0, "LPLIPAL2ATG140": 0.0, "DADA": 0.0, "ALAALAr": 0.019753672828776242, "TMAOR2": 0.0, "PSSA141": 0.0, "PSSA140": 0.0, "2AGPEAT120": 0.0, "PA180abcpp": 0.0, "2AGPA140tipp": 0.0, "NTPP11": 0.0, "NTPP10": 0.0, "PTRCtex": 0.0, "EX_mincyc_e": 0.0, "NOVBCNtex": 0.0, "GLYBabcpp": 0.0, "LPLIPAL2A140": 0.0, "LPLIPAL2A141": 0.0, "DM_AACALD": 0.0, "PNTK": 0.00040946147786455924, "THZPSN3": 0.0001585241485827372, "EX_val__L_e": 0.0, "TYMtex": 0.0, "EAR161y": 0.0, "EAR161x": 0.0, "ALLTN": 0.0, "DASYN180": 0.0, "ALAALAabcpp": 0.0, "PG141abcpp": 0.0, "SERt4pp": 0.0, "NTD4pp": 0.0, "THIORDXi": 0.0, "TRPt2rpp": 0.0, "EX_3hpp_e": 0.0, "PNTOtex": 0.0, "HEMEOS": 0.0, "ASCBPL": 0.0, "PSP_Lpp": 0.0, "ASCBptspp": 0.0, "PGPP161": 0.0, "PGPP160": 0.0, "PRFGS": 0.31863922561609676, "PG120abcpp": 0.0, "ETOHtex": 0.0, "MG2tex": 0.006166802641054912, "DASYN160": 0.04536349783703494, "DASYN161": 0.053467422921533614, "EX_gthrd_e": 0.0, "AGM3PApp": 0.0, "XTSNt2rpp": 0.0, "PLIPA2G140pp": 0.0, "VPAMTr": -999.6991865660872, "MALTTRtexi": 0.0, "RNDR4": 0.0, "RNDR3": 0.0, "RNDR2": 0.0, "RNDR1": 0.0, "PSCVT": 0.27092630037535537, "EX_15dap_e": 0.0, "MTHTHFSs": 0.0003184700384083555, "RNDR1b": 0.0, "GMAND": 0.0, "PDXPP": 0.0, "GALCTNLt2pp": 0.0, "URItex": 0.0, "K2L4Aabcpp": 0.013830698810877735, "DC6PH": 0.0, "CHLabcpp": 0.0, "GLYC3Pt6pp": 0.0, "SPMDtex": 0.0, "RNTR2c2": 0.019205591579640406, "PSSA161": 0.053467422921533614, "CYSDabcpp": 0.0, "HPPPNtex": 0.0, "PGMT": 0.0, "EX_adocbl_e": 0.0, "LPLIPAL2ATE141": 0.0, "LPLIPAL2ATE140": 0.0, "RFAMPtpp": 0.0, "PYK": 4.412880598514771, "CLPNS181pp": 0.0, "LA4NTpp": 0.0, "CHOLD": 0.0, "PLIPA2A160pp": 0.0, "AM4PCP": 0.0, "FRUpts2pp": 0.0, "ALPATE160pp": 0.0, "NTD9pp": 0.0, "FA100ACPHi": 0.0, "FESD2s": 0.0, "PDX5PO2": 0.0, "TDSR1": 0.0, "TDSR2": 0.0, "CYANSTpp": 0.0, "APG3PAT141": 0.0, "APG3PAT140": 0.0, "NADH5": 0.0, "NADH9": 0.0, "MALTATr": 0.0, "ACt4pp": 0.0, "L__LACtex": 0.0, "PLIPA1E120pp": 0.0, "NAtex": 0.0, "APPLDHr": 0.0, "FRULYStex": 0.0, "MCTP1Bpp": 0.0, "FE3DHBZSabcpp": 0.0, "HCO3E": 0.37380776193475357, "ADCS": 0.00047557244574831825, "AGPAT180": 0.0, "AGPAT181": 0.0, "CHTBSptspp": 0.0, "IPDDI": -0.0015006478818751453, "OCTNLL": 0.0, "AMANK": 0.0, "3NTD7pp": 0.0, "TARTRtex": 0.0, "DMATT": 0.0001976220327623357, "EX_all__D_e": 0.0, "LPLIPAL1G140pp": 0.0, "THRt2pp": 0.0, "3GMPtex": 0.0, "PHETRS": 0.0, "ACACT8r": 0.0, "MNLtex": 0.0, "ICDHyr": 0.7643224052151187, "GMHEPPA": 0.0, "EX_pydx_e": 0.0, "SUCFUMtpp": 0.0, "THRabcpp": 0.0, "PHEMEtiex": 0.0, "DCMPtex": 0.0, "D__LACt2pp": 0.0, "FBP": 0.0, "PA140abcpp": 0.0, "LPLIPAL1E180pp": 0.0, "EX_acser_e": 0.0, "FEENTERtpp": 0.0, "COBALT2tpp": 1.77717655361813e-05, "GLYCAtex": 0.0, "XYLK": 0.0, "2AGPE141tipp": 0.0, "PTRCTA": 0.0, "LPLIPAL1E140pp": 0.0, "AMPtex": 0.0, "EX_asp__L_e": 0.0, "PPCDC": 0.00040946147786455924, "ACGAtex": 0.0, "ACOAD8f": 0.0, "ARGTRS": 0.0, "MDDEP4pp": 0.0, "GGGABADr": 0.0, "ACACtex": 0.0, "LPLIPAL1G181pp": 0.0, "EX_xtsn_e": 0.0, "TARTRDtex": 0.0, "CTECOAI7": -0.10693484584306723, "GUAt2pp": 0.0, "ARBt2rpp": 0.0, "PRMICI": 0.06734646093466977, "TUNGSabcpp": 0.0, "PPND": 0.098184739363673, "PLIPA2G181pp": 0.0, "ABUTD": 0.0, "ICL": 0.0, "NO3R1bpp": 0.0, "ALAabcpp": 0.0, "UREAtpp": 0.0, "EX_octa_e": 0.0, "EX_galt_e": 0.0, "FALDtex": 0.0, "PFK": 9.381176697927794, "PFL": 1.472289431922133, "GRXR": 0.0, "PEAMNtex": 0.0, "FUCtpp": 0.0, "GLUt2rpp": 0.0, "EX_ppa_e": 0.0, "ALLULPE": 0.0, "SO2tpp": 0.0, "DBTS": 1.4217412428945038e-06, "AADDGT": 0.0, "GUAPRT": 0.0, "EAR120y": 0.0, "TYRTRS": 0.0, "ARBTNtpp": 0.0, "FORCT": 0.0, "ATPM": 3.15, "3NTD4pp": 0.0, "UDPGALtex": 0.0, "APH140": 0.0, "APH141": 0.0, "FACOAE141": 0.0, "FACOAE140": 0.0, "EX_pheme_e": 0.0, "FACOAL100t2pp": 0.0, "GLCRAL": 0.0, "NNDMBRT": 0.0, "DINSt2pp": 0.0, "PYNP2r": 0.0, "EX_fum_e": 0.0, "CDGR": 0.0, "CDGS": 0.0, "DHNAOT4": 0.0, "ACODA": 0.21026984285912556, "LALDO2x": 0.0, "2AGPGAT120": 0.0, "DKGLCNR2x": 0.0, "DKGLCNR2y": 0.0, "GLCS1": 6.396561787662624, "PPAtex": 0.0, "GPDDA5pp": 0.0, "PROtex": 0.0, "MNLptspp": 0.0, "NAt3_2pp": 0.0, "GTPDPK": 0.0, "UGLT": 0.0, "3OAR121": 0.0, "3OAR120": 0.0, "5DGLCNR": 0.0, "LSERDHr": 0.0, "DHNCOAT": 0.0, "MICITDr": 0.0, "PEAMNOpp": 0.0, "DHNCOAS": 0.0, "ACHBS": 0.20652853077844868, "MG2uabcpp": 0.0, "G6Pt6_2pp": 0.0, "EAR160x": 0.0, "EAR160y": 0.0, "METOX1s": 0.0, "PPK2r": 0.0, "GDPMNH": 0.0, "DMSOtpp": 0.0, "PAPA141pp": 0.0, "ABTA": 0.0, "CADVtpp": 0.0, "LPLIPAL1G160pp": 0.0, "DHPPD": 0.0, "FUMt2_2pp": 0.0, "EX_malt_e": 0.0, "MLDEP1pp": 0.0, "HMBS": 0.0003170482971654744, "GTPCI": 0.00047557244574831825, "SUCCt2_3pp": 0.0, "THYMt3pp": 0.0, "EX_fe3dcit_e": 0.0, "PPTtex": 0.0, "PPPGO3": 0.0001585241485827372, "PAPA161pp": 0.0, "MMETt2pp": 0.0, "ASPtex": 0.0, "2AGPGAT180": 0.0, "FCI": 0.0, "HXAtex": 0.0, "TMAOR1pp": 0.0, "DM_OXAM": 0.0, "SADT2": 0.1762049226792842, "DAMPtex": 0.0, "TYRPtex": 0.0, "UDCPDP": 0.019753672828776242, "NTP10": 0.0, "NTP11": 0.0, "NTP12": 0.0, "BTNt2ipp": 0.0, "DHAD1": 0.6214921473419521, "DHAD2": 0.20652853077844868, "ADPT": 0.00047841592823398717, "SKMtex": 0.0, "HYXNtex": 0.0, "GLTPD": 0.0, "HACD6": 0.1976618415171371, "GLYt2pp": 1000.0, "TREtex": 0.0, "CO2tex": -10.820752936448072, "EX_acgam_e": 0.0, "3OAS180": 0.0, "3OAS181": 0.0, "THFAT": 0.0, "MN2tpp": 0.0004912115994200511, "EX_cbi_e": 0.0, "ARGDC": 0.0, "CAT": 0.0, "FA160ACPHi": 0.0, "GLCTR1": 0.0, "GLCTR2": 0.0, "GLCTR3": 0.0, "HEX1": 0.0, "MALTabcpp": 0.0, "DAGK141": 0.0, "DAGK140": 0.0, "HEX4": 0.0, "HEX7": 0.0, "LPLIPAL2G180": 0.0, "GLCNt2rpp": 0.0, "Ec_biomass_iJO1366_core_53p95M": 0.710870621447252, "PPNDH": 0.13169944568242514, "PGL": 2.2403649708276735e-28, "PGM": -17.106344502706506, "PGK": -18.288926120686, "PGI": 10.0, "HEPT4": 0.0, "2AGPA141tipp": 0.0, "HEPT3": 0.0, "HEPT1": 0.0, "VALt2rpp": 0.0, "ETOHtrpp": 0.0, "ASPTRS": 0.0, "CAt6pp": -1000.0, "EX_acac_e": 0.0, "S2FE2SR": 0.0, "S2FE2SS": 0.0, "S2FE2ST": 0.0, "FDMO3": 0.0, "FDMO2": 0.0, "FADRx": 1.5538849827153336, "MALtex": 0.0, "FDMO6": 0.0, "TMAtex": 0.0, "FEENTERtex": 0.0, "LYSabcpp": 0.0, "AAMYLpp": 0.0, "PYRtex": 0.0, "EX_dgmp_e": 0.0, "UDCPDPpp": 0.0, "EX_udpg_e": 0.0, "I2FE2SS2": 0.0001848263615762855, "CBL1abcpp": 0.0, "PAPA180": 0.0, "PAPA181": 0.0, "CYSSADS": 0.0, "EX_rib__D_e": 0.0, "GLCUR1Ptex": 0.0, "ALDD3y": 0.0, "BMOGDS1": 8.672621581656474e-05, "PAPSR": 0.1762049226792842, "5DOAN": 0.0001599458898256317, "BMOGDS2": 8.672621581656474e-05, "PLIPA1A161pp": 0.0, "PRAIS": 0.31863922561609676, "ALR4x": 0.0, "MPTAT": 0.00017345243163312949, "FA141ACPHi": 0.0, "SELGTHR3": 0.0, "SELGTHR2": 0.0, "UREAtex": 0.0, "FACOAL141t2pp": 0.0, "NTD7pp": 0.0, "FEOXAMtonex": 0.0, "DAPtex": 0.0, "EX_taur_e": 0.0, "GLNtex": 0.0, "TTRCYCtpp": 0.0, "CSNtex": 0.0, "EX_5mtr_e": 0.0, "NTRIR3pp": 0.0, "HXCT": 0.0, "3OAS60": 0.0, "AGDC": 0.0, "GLCptspp": 10.0, "PGPP141pp": 0.0, "PSSA160": 0.04536349783703494, "2AGPG140tipp": 0.0, "EX_hg2_e": 0.0, "ATHRDHr": 0.0, "LCARS": 0.0, "LCARR": 0.0, "PSP_L": 1.1825816179794963, "XYLtex": 0.0, "GUAtpp": 0.0, "SPMDAT1": 0.0, "SPMDAT2": 0.0, "LPLIPAL2A160": 0.0, "LPLIPAL2A161": 0.0, "PYDAMtex": 0.0, "ACOAD7f": -0.09072699567406987, "OPHHX3": 0.0, "FRUptspp": 0.0, "CRNBTCT": 0.0, "O2tex": 10.0, "DHBD": 0.0, "CBL1tonex": 0.0, "KARA1": -0.6214921473419521, "KARA2": 0.20652853077844868, "ILETA": -0.20652853077844868, "DHBS": 0.0, "ALPATG160pp": 0.0, "MLTG3": 0.0, "EX_ala__D_e": 0.0, "CDAPPA141": 0.0, "CDAPPA140": 0.0, "DASYN140": 0.0, "DASYN141": 0.0, "HACD1": 0.25298463676064803, "AOXSr2": 1.4217412428945038e-06, "HACD3": 0.25298463676064803, "HACD2": 0.25298463676064803, "HACD5": 0.25298463676064803, "HACD4": 0.25298463676064803, "HACD7": 0.1976618415171371, "SOTA": 0.0, "HACD8": 0.0, "AMALT4": 0.0, "AMALT3": 0.0, "AMALT2": 0.0, "AMALT1": 0.0, "GLCRt2rpp": 0.0, "EX_zn2_e": -0.00024240688191351294, "NTPP1": 0.0, "3OAS80": 0.0, "H2tpp": 0.0, "2AGPA181tipp": 0.0, "SPMDt3pp": 0.0, "DOGULNR": 0.0, "ADSS": 0.21257661802554545, "MALTtexi": 0.0, "SHSL1": 0.109410808217568, "G2PPpp": 0.0, "PSCLYSt2pp": 0.0, "MTHFR2": 0.10972927825597635, "EX_inost_e": 0.0, "ADSK": 0.1762049226792842, "ACSERtpp": 0.0, "G3PGtex": 0.0, "CLPNH161pp": 0.0, "LPLIPAL2ATE161": 0.0, "LPLIPAL2ATE160": 0.0, "GSPMDA": 0.0, "FEENTERexs": 0.0, "HEPK2": 0.0, "HEPK1": 0.0, "ALATA_L": 999.2859176650852, "LPLIPAL1G141pp": 0.0, "EX_novbcn_e": 0.0, "SERTRS": 0.0, "GSPMDS": 0.0, "LPLIPAL2A180": 0.0, "LPLIPAL2A181": 0.0, "AIRC2": 0.318480701467514, "AIRC3": -0.318480701467514, "MPTS": 0.00017345243163312949, "DB4PS": 0.0006340965943307678, "COLIPAabctex": 0.0, "NTD6pp": 0.0, "PACCOAE": 0.0, "SLNTtex": 0.0, "MPTG": 0.009876836414388121, "GLYCK": 0.0, "G3PAT180": 0.0, "G3PAT181": 0.0, "LPLIPAL2G120": 0.0, "GLYCL": 0.0, "HISTD": 0.06734646093466977, "MLDCP1App": 0.0, "ASP1DC": 0.00040946147786455924, "3PEPTtex": 0.0, "CGLYabcpp": 0.0, "FE3HOXUtex": 0.0, "I2FE2SR": 1.4217412428945038e-06, "I2FE2SS": 0.00020330899773391407, "XYLI2": 0.0, "THRTRS": 0.0, "I2FE2ST": 1.9904377400523055e-05, "CRNDCAL2": 0.0, "LPLIPAL1E181pp": 0.0, "EX_but_e": 0.0, "SERD_D": 0.0, "PGPP140pp": 0.0, "CLPNS141pp": 0.0, "SERD_L": 0.0, "SEPHCHCS": 0.0, "VALtex": 0.0, "ACBIPGT": 0.0, "DSBGGT": 0.0, "ALATA_L2": 0.0, "PPPGO": 0.0, "EX_2ddglcn_e": 0.0, "EX_4abut_e": 0.0, "FEOXAMabcpp": 0.0, "SUCDi": 0.0004755724457481899, "EX_slnt_e": 0.0, "EX_mso3_e": 0.0, "AKGtex": 0.0, "PTHRpp": 0.0, "MN2t3pp": 0.0, "NTD12pp": 0.0, "PRASCSi": 0.318480701467514, "SUCASPtpp": 0.0, "RPE": -0.5516545587928986, "CMPN": 0.0, "BETALDHx": 0.0, "BETALDHy": 0.0, "RPI": -0.5233590645768124, "EX_fuc__L_e": 0.0, "PLIPA2G180pp": 0.0, "MCOATA": 0.055325638725996704, "TARTt2_3pp": 0.0, "G3PD2": -0.09883092075856856, "CO2tpp": -10.820752936448072, "G3PD7": 0.0, "G3PD6": 0.0, "G3PD5": 0.0, "EX_h_e": 17.234100349930014, "PROGLYabcpp": 0.0, "EX_amp_e": 0.0, "ASCBtex": 0.0, "RMPA": 0.0, "GLXCL": 0.0, "EX_pyr_e": 0.0, "TMDS": 0.018600640680788795, "PYDXNK": 0.0, "MOAT3C": 0.0, "G3PAT160": 0.04536349783703494, "G3PAT161": 0.0, "LYXI": 0.0, "CU1Opp": 0.0, "12PPDStpp": 0.0, "CLPNH180pp": 0.0, "EX_fecrm_e": 0.0, "PG140abcpp": 0.0, "GLYt2rpp": -1000.0, "NAMNPP": 0.0, "BWCOGDS2": 0.0, "BWCOGDS1": 0.0, "SBTtex": 0.0, "MALt2_2pp": 0.0, "ACOTA": -0.21026984285912556, "DAAD": 0.0, "FALGTHLs": 0.0, "INSt2pp": 1000.0, "ALCD2x": 0.0, "HSTPT": 0.06734646093466977, "ECAP2pp": 0.0, "CRNabcpp": 0.0, "ACANTHAT": 0.0, "PPAKr": 0.0, "EX_ttdca_e": 0.0, "EX_udpglcur_e": 0.0, "GLNabcpp": 0.0, "APG3PAT120": 0.0, "PE140abcpp": 0.0, "HISTP": 0.06734646093466977, "FALDtpp": 0.0, "GALURt2rpp": 0.0, "LYSt3pp": 0.0, "3CMPtex": 0.0, "GLCt2pp": 0.0, "DHQS": 0.27092630037535537, "ACGS": 0.21026984285912556, "PGP141abcpp": 0.0, "EX_malttr_e": 0.0, "UACGALPpp": 0.0, "DADNtex": 0.0, "DM_AMOB": 1.4217412428945038e-06, "GLYC2Ptex": 0.0, "SSALx": 0.0, "PLIPA1A160pp": 0.0, "DINStex": 0.0, "ACGK": 0.21026984285912556, "SSALy": 0.0, "TGBPA": 0.0, "ENTERES2": 0.0, "GPDDA4pp": 0.0, "PYDXNtpp": 0.0, "GK1": 0.17325054437663834, "SGSAD": 0.0, "EX_progly_e": 0.0, "OCDCEAtexi": 0.0, "FECRMUtex": 0.0, "HYD2pp": 0.0, "GLCRD": 0.0, "COLIPAabcpp": 0.0, "FACOAE161": 0.10693484584306723, "FACOAE160": 0.09072699567406987, "APH120": 0.0, "GLYALDtex": 0.0, "EX_glyc2p_e": 0.0, "FECRMtonex": 0.0, "ALDD2y": 0.0, "ALDD2x": 0.0, "G6Ptex": 0.0, "EX_23cgmp_e": 0.0, "EX_chtbs_e": 0.0, "GCALDD": 0.00047557244574831825, "23PDE4pp": 0.0, "EX_tartr__L_e": 0.0, "PSERtex": 0.0, "ALLTNt2rpp": 0.0, "CYTDtex": 0.0, "EX_galctn__D_e": 0.0, "NADK": 0.00031775916778648716, "EX_ser__L_e": 0.0, "2AGPGAT141": 0.0, "2AGPGAT140": 0.0, "EX_cobalt2_e": -1.77717655361813e-05, "EX_cyan_e": 0.0, "H2tex": 0.0, "MELIBtex": 0.0, "METabcpp": 0.0, "EX_3gmp_e": 0.0, "GUAD": 0.0, "NO3R2bpp": 0.0, "TMK": 0.0, "FESD1s": 0.0, "FUMt2_3pp": 0.0, "DHPTDCs2": 0.0003184700384083555, "GLUCYS": 0.0, "DUMPtex": 0.0, "EX_mg2_e": -0.006166802641054912, "CLPNH140pp": 0.0, "NTRIR2x": 0.0, "FUSAtpp": 0.0, "NO2t2rpp": 0.0, "TALA": -0.14028486713448027, "MEOHtrpp": -1.4217412428945038e-06, "GOFUCR": 0.0, "NADH16pp": 19.76389640788686, "ARGt3pp": 0.0, "HSST": 0.109410808217568, "OCTAtex": 0.0, "TMAOR2pp": 0.0, "3OAR141": 0.0, "3OAR140": 0.05532279524351094, "EX_alaala_e": 0.0, "EX_isetac_e": 0.0, "LYXtex": 0.0, "DXPRIi": 0.001698269914637481, "EAR100y": 0.0, "EX_lipoate_e": 0.0, "PAPSR2": 0.0, "HKNDDH": 0.0, "FACOAE181": 0.0, "PUNP5": 0.0, "PUNP6": 0.0, "PUNP7": 0.0, "PUNP1": 0.0, "PUNP2": 0.0, "5MTRtpp": 0.0, "LPLIPAL2E180": 0.0, "LPLIPAL2E181": 0.0, "SO4t2pp": 0.17928867943512236, "PMPK": 0.0001585241485827372, "ASPO3": 0.0, "34dhpactex": 0.0, "ASPO5": 0.0, "ASPO6": 0.0016193632757222972, "EX_arbt_e": 0.0, "GLYt4pp": 0.0, "23PDE7pp": 0.0, "CPMPS": 0.00017345243163312949, "MDH3": 0.0, "MDH2": 0.0, "MALTTTRtexi": 0.0, "EX_mobd_e": -9.17023101666955e-05, "PTRCabcpp": 0.0, "ASPt2_2pp": 0.0, "EX_ocdcea_e": 0.0, "R5Ptex": 0.0, "DMSOR2": 0.0, "DMSOR1": 0.0, "DHORDfum": 0.0, "NADTRHD": 0.0, "IPPS": 0.3202692519512519, "COBALT2t3pp": 0.0, "PGP160abcpp": 0.0, "ARBtex": 0.0, "PG181abcpp": 0.0, "GAL1Ptex": 0.0, "AGM3Pt2pp": 0.0, "EX_ser__D_e": 0.0, "3KGK": 0.0, "EX_no3_e": 0.0, "FRUURtex": 0.0, "CLt3_2pp": 0.0018500407923164736, "GAL1PPpp": 0.0, "TYRL": 0.0001585241485827372, "EAR100x": 0.0, "NTPTP1": 0.0, "NTPTP2": 0.0, "EX_ttdcea_e": 0.0, "DAGK161": 0.0, "DAGK160": 0.0, "PSD120": 0.0, "FEOXAMUtex": 0.0, "CDAPPA120": 0.0, "ZN2abcpp": 0.0, "PSERT": 1.1825816179794963, "CUt3": 0.0, "METSOX1tex": 0.0, "MNtex": 0.0004912115994200511, "AICART": 0.3858271624021838, "TAURtex": 0.0, "BTNtex": 0.0, "NNDPR": 0.0016193632757222972, "ACNML": 0.0, "NADN": 0.0, "GALCTD": 0.0, "RIBabcpp": 0.0, "MACPD": 0.0, "SPMDabcpp": 0.0, "ALDD4": 0.0, "LIPAabctex": 0.0, "PTPATi": 0.00040946147786455924, "EX_tym_e": 0.0, "EX_udpacgal_e": 0.0, "CMtex": 0.0, "EX_h2o_e": 29.591903044494412, "4PCP": 0.0, "GLGC": 6.396561787662624, "TKT2": -0.41136969165841836, "TKT1": -0.14028486713448027, "GLCATr": 0.0, "FE2t2pp": 0.0, "EX_chol_e": 0.0, "DASYN181": 0.0, "EX_LalaDglu_e": 0.0, "GGPTRCS": 0.0, "EX_h2s_e": 0.0, "NTRIR4pp": 0.0, "SERAT": 0.1762049226792842, "EX_melib_e": 0.0, "EX_n2o_e": 0.0, "CYStpp": 0.0, "CHRPL": 0.0001585241485827372, "CYNTtex": 0.0, "EX_12ppd__S_e": 0.0, "ACM6PH": 0.0, "PMDPHT": 0.0003170482971653839, "ACALD": 0.0, "METDabcpp": 0.0, "DGMPtex": 0.0, "ACt2rpp": -9.301774145605874, "O16GLCT2": 0.0, "MDDCP5pp": 0.0, "23CCMPtex": 0.0, "O16GLCT1": 0.0, "GDPTPDP": 0.0, "GLYCK2": 0.0, "G6PDA": 0.0, "SPODMpp": 0.0, "MPTG2": 0.0, "MLTG5": 0.0, "MLTG4": 0.0, "ACACCT": 0.0, "3HAD80": 0.0, "LPLIPAL2ATG181": 0.0, "LPLIPAL2ATG180": 0.0, "DKGLCNR1": 0.0, "RNTR4c2": 0.018600640680788795, "G1Ptex": 0.0, "EX_indole_e": 0.0, "GLCRtex": 0.0, "H2St1pp": 0.0, "G3PIabcpp": 0.0, "LDH_D": 0.0, "RBK": 0.0, "DAPabcpp": 0.0, "ECAtpp": 0.0, "OMCDC": 0.3202692519512519, "CBIuabcpp": 0.0, "EX_dcyt_e": 0.0, "O16AUNDtpp": 0.0, "SELCYSS": 0.0, "SARCOX": 0.0, "ACS": 991.1123620175543, "EX_damp_e": 0.0, "2AGPA160tipp": 0.0, "ME1": 0.0, "METOX2s": 0.0, "IMPtex": 0.0, "EX_lipa_e": 0.0, "GALCTNt2pp": 0.0, "14GLUCANabcpp": 0.0, "FDMO": 0.0, "2AGPA180tipp": 0.0, "AGMt2pp": 0.0, "CRNt8pp": 0.0, "CLPNH160pp": 0.0, "PYDXPP": 0.0, "EX_crn__D_e": 0.0, "EX_minohp_e": 0.0, "EX_alltn_e": 0.0, "EAR60x": 0.0, "EAR60y": 0.0, "CDAPPA161": 0.0, "CDAPPA160": 0.0, "RMNtex": 0.0, "NTD1pp": 0.0, "MLDCP2App": 0.0, "DASYN120": 0.0, "MTHFC": 0.6252476768350859, "EX_gsn_e": 0.0, "MTHFD": 0.6252476768350859, "TRPS2": 0.0, "TRPS3": 0.040408018734926145, "TRPS1": 0.0, "CD2t3pp": 0.0, "FE2t3pp": 0.0, "DHAtex": 0.0, "DURIt2pp": 0.0, "DOXRBCNtex": 0.0, "EX_met__D_e": 0.0, "3HAD60": 0.0, "OMPDC": 0.2351524472216437, "2AGPEAT161": 0.0, "2AGPEAT160": 0.0, "EX_26dap__M_e": 0.0, "OHPHM": 0.0, "UACGAMPpp": 0.0, "PPAt4pp": 0.0, "EX_dcmp_e": 0.0, "EX_so3_e": 0.0, "TYROXDApp": 0.0, "NADDP": 0.0, "CRNDtex": 0.0, "GTPtex": 0.0, "AGt3": 0.0, "ALAR": 0.02963050924316436, "R1PK": 0.0, "AOBUTDs": 0.0, "HCYSMT2": 0.0, "EAR181y": 0.0, "EAR181x": 0.0, "MDDCP4pp": 0.0, "ADCL": 0.00047557244574831825, "EX_acgal1p_e": 0.0, "DPCOAK": 0.00040946147786455924, "GLYCLTDy": 0.0, "HSDy": -0.49627797433910575, "XYLK2": 0.0, "NOtpp": 0.0, "GLYCLTDx": 0.0, "FE2abcpp": 0.0, "NMNDA": 0.0, "EX_fald_e": 0.0, "EX_maltttr_e": 0.0, "MCPST": 0.0, "CDAPPA181": 0.0, "CDAPPA180": 0.0, "FUCtex": 0.0, "EX_cys__L_e": 0.0, "GDPtex": 0.0, "GLYAT": 0.0, "ANHGMtex": 0.0, "GLYCLTtex": -0.00047557244574831825, "SUCTARTtpp": 0.0, "ZNabcpp": 0.0, "FACOAL180t2pp": 0.0, "DHPTDNR": 0.0, "UAMAGS": 0.019753672828776242, "EX_lac__L_e": 0.0, "EX_23dappa_e": 0.0, "FRUURt2rpp": 0.0, "ADNtex": 0.0, "DHPS2": 0.00047557244574831825, "PYDXtex": 0.0, "LPLIPAL1E141pp": 0.0, "FACOAE60": 0.0, "DHBSH": 0.0, "GLYOX3": 0.0, "ACACT4r": 0.25298463676064803, "PLIPA1E180pp": 0.0, "METSOXR2": 0.0, "TMDK1": 0.0, "ARGORNt7pp": 0.0, "METSOXR1": 0.0, "PLIPA1G140pp": 0.0, "G1PACT": 0.06716874327930795, "FACOAL80t2pp": 0.0, "PGSA161": 0.0, "FACOAE80": 0.0, "TRE6PH": 0.0, "EX_gam_e": 0.0, "LPLIPAL1A160pp": 0.0, "TRE6PP": 0.0, "TRE6PS": 0.0, "THRt4pp": 0.0, "THDPS": 0.2636967461552367, "DMQMT": 0.0, "EX_glyb_e": 0.0, "GALtex": 0.0, "4PCPpp": 0.0, "ILEt2rpp": 0.0, "PPNCL2": 0.00040946147786455924, "3OAR180": 0.0, "TMDPP": 0.0, "G3PAT140": 0.0, "G3PAT141": 0.0, "CITtex": 0.0, "EX_glcn_e": 0.0, "GUACYC": 0.0, "4HTHRS": 0.0, "EX_glu__L_e": 0.0, "PLIPA1E141pp": 0.0, "BUTSO3abcpp": 0.0, "EX_arab__L_e": 0.0, "MMM": 0.0, "FADRx2": 0.0, "APRAUR": 0.0003170482971653839, "XYLUt2pp": 0.0, "HYD3pp": 0.0, "EAR140x": 0.0, "GLBRAN2": 0.0, "UDPGDC": 0.0, "NTD10pp": 0.0, "CITt7pp": 0.0, "LIPOCT": 0.0, "EX_gal__bD_e": 0.0, "LPLIPAL1G120pp": 0.0, "GMHEPK": 0.0, "FE3DCITabcpp": 0.0, "TAURabcpp": 0.0, "EX_aso3_e": 0.0, "EX_nmn_e": 0.0, "ADNt2rpp": -1000.0, "CYTDK2": 0.0, "PLIPA2E181pp": 0.0, "EX_enlipa_e": 0.0, "ACOAD5f": -0.25298463676064803, "EAR80y": 0.0, "23CUMPtex": 0.0, "EX_cd2_e": 0.0, "MG2t3_2pp": 0.006166802641054912, "PMANM": 0.0, "PIt2rpp": 0.6857278384366609, "ACMANAptspp": 0.0, "GSNK": 0.0, "MDH": 0.7431050497764901, "SHK3Dr": 0.27092630037535537, "TYRTA": -0.098184739363673, "ASPK": 0.7599747204943424, "ASPT": 0.0, "PTAr": 1000.0, "EX_sbt__D_e": 0.0, "EX_na1_e": 0.0, "DHFS": 0.00047557244574831825, "CYTBDpp": 0.0, "CYSTRS": 0.0, "GTPCII2": 0.0003170482971653839, "EX_g3pc_e": 0.0, "PLIPA1G141pp": 0.0, "MG2tpp": 0.0, "MAN6Pt6_2pp": 0.0, "PLIPA1G181pp": 0.0, "EX_feenter_e": 0.0, "METSOX1abcpp": 0.0, "LCTStex": 0.0, "UAPGR": 0.019753672828776242, "EX_g3pg_e": 0.0, "DURADx": 0.0, "PTA2": 0.0, "MEPCT": 0.001698269914637481, "EX_g3pe_e": 0.0, "PROabcpp": 0.0, "CHORM": 0.22988418504609814, "PETNT181pp": 0.0, "EAR180x": 0.0, "EAR180y": 0.0, "CLPNH120pp": 0.0, "NAt3_1p5pp": 0.0, "FE3HOXtonex": 0.0, "FEOXAMR2": 0.0, "FEOXAMR3": 0.0, "FEOXAMR1": 0.0, "BALAtex": 0.0, "H2O2tex": 0.0, "OROTtex": 0.0, "MLTGY4pp": 0.0, "ADPRDP": 0.0, "EX_glcr_e": 0.0, "PPKr": -1000.0, "SUCOAS": 0.3731075543728047, "APCS": 0.0, "EX_23cump_e": 0.0, "EX_fe2_e": -0.00586681523880417, "FE2tpp": 0.00586681523880417, "INSTtex": 0.0, "GMHEPAT": 0.0, "EX_acald_e": 0.0, "ACACt2pp": 0.0, "PLIPA1A180pp": 0.0, "LPLIPAL1A140pp": 0.0, "ATPPRT": 0.06734646093466977, "EX_ac_e": 9.301774145605874, "CTBTabcpp": 0.0, "DDCAtexi": 0.0, "GF6PTA": 0.06716874327930795, "PRAMPC": 0.06734646093466977, "NTP3pp": 0.0, "RHCCE": 0.0003184700384083555, "ASO3t8pp": 0.0, "CYSS": 0.1762049226792842, "2AGPGAT160": 0.0, "FEOXAMexs": 0.0, "EX_dmso_e": 0.0, "HEXt2rpp": 0.0, "ANHMK": 0.0, "UGLYCH": 0.0, "ADK1": 1000.0, "INSt2rpp": -1000.0, "EX_f6p_e": 0.0, "DCAtex": 0.0, "ASNt2rpp": 0.0, "MECDPS": 0.001698269914637481, "NACtex": 0.0, "ACALDtex": 0.0, "IMPC": -0.3858271624021838, "EX_k_e": -0.13875696921215347, "3OAR161": 0.0, "3OAR160": 0.0, "IMPD": 0.17325054437663834, "HOPNTAL": 0.0, "CLIPAabctex": 0.0, "EX_acgal_e": 0.0, "FE3tex": 0.0055504778122601435, "EX_dump_e": 0.0, "ACOATA": 0.0, "2AGPE180tipp": 0.0, "DURIPP": 0.0, "G3PItex": 0.0, "DALAt2pp": 0.009876836414388121, "EX_ocdca_e": 0.0, "DAPDC": 0.24394307332646045, "SERASr": 0.0, "3OAS140": 0.05532279524351094, "3OAS141": 0.0, "ISETACtex": 0.0, "SPMS": 0.0, "ASPCT": 0.2351524472216437, "ATPS4rpp": 28.241888789112178, "PPPNt2rpp": 0.0, "PYDAMtpp": 0.0, "EX_ni2_e": -0.0002296112107274624, "ACGAM1Ptex": 0.0, "NTP3": 0.0, "NTP1": 0.0, "DAGK181": 0.0, "DAGK180": 0.0, "PA120abcpp": 0.0, "ENTCS": 0.0, "FUM": 0.741327162352185, "AM4PA": 0.0, "Kt2pp": 0.13875696921215347, "DAPE": 0.2636967461552367, "APG3PAT181": 0.0, "TDPAGTA": 0.0, "HG2abcpp": 0.0, "NO3t7pp": 0.0, "ABUTtex": 0.0, "EX_ump_e": 0.0, "FRULYSDG": 0.0, "EX_cgly_e": 0.0, "GPDDA1pp": 0.0, "AGM4PApp": 0.0, "GTHOXtex": 0.0, "CCGS": 0.0, "IPPMIb": -0.3202692519512519, "PLIPA1A181pp": 0.0, "LPLIPAL1A141pp": 0.0, "TMPK": 0.0001585241485827372, "SGDS": 0.0, "ACACT5r": 0.25298463676064803, "3HAD180": 0.0, "3HAD181": 0.0, "ASNNpp": 0.0, "FRD2": 0.0, "FRD3": 0.0, "PACALDt2rpp": 0.0, "DMSOtex": 0.0, "GALTtex": 0.0, "ORPT": -0.2351524472216437, "ALAGLUE": 0.0, "EX_akg_e": 0.0, "HISt2rpp": 0.0, "DADNt2pp": 0.0, "EX_g1p_e": 0.0, "SUCBZL": 0.0, "PGSA120": 0.0, "FLDR2": 0.0, "ASR": 0.0, "HCYSMT": 0.0, "RNDR4b": 0.0, "AST": 0.0, "5DGLCNt2rpp": 0.0, "PLIPA2A141pp": 0.0, "ALCD19": 0.0, "ALLabcpp": 0.0, "FRULYSK": 0.0, "EX_leu__L_e": 0.0, "FRULYSE": 0.0, "EX_maltpt_e": 0.0, "TDPDRE": 0.0, "LIPAabcpp": 0.0, "FECRMexs": 0.0, "EX_ascb__L_e": 0.0, "IGPDH": 0.06734646093466977, "TDPDRR": 0.0, "26DAHtex": 0.0, "HYPOE": 0.0, "PSSA120": 0.0, "EX_fe3hox_e": 0.0, "PGAMT": -0.06716874327930795, "ACPPAT181": 0.0, "ACPPAT180": 0.0, "EX_halipa_e": 0.0, "ACGAMT": 0.0, "EX_xyl__D_e": 0.0, "PLIPA1E140pp": 0.0, "PLIPA2G120pp": 0.0, "GAMtex": 0.0, "DM_MTHTHF": 0.0003184700384083555, "NADPHQR2": 0.0, "PGP120abcpp": 0.0, "ACMAMUT": 0.0, "EX_acnam_e": 0.0, "NDPK8": 0.0, "DSERDHr": 0.0, "NDPK2": 0.30232119050095163, "NDPK3": 0.12860004977282607, "NDPK1": -6.459118402350364, "TRDR": 0.1762049226792842, "NDPK7": 0.0, "NDPK4": 0.018600640680788795, "EX_cu_e": 0.0, "GLYC3Ptex": 0.0, "RNDR3b": 0.0, "GLUABUTt7pp": 0.0, "CA2t3pp": 999.9962999184154, "ACALDtpp": 0.0, "EX_manglyc_e": 0.0, "MGSA": 0.0, "FA161ACPHi": 0.0, "NI2tex": 0.0002296112107274624, "EX_o2_e": -10.0, "URAt2pp": 1000.0, "ASPabcpp": 0.0, "PGSA180": 0.0, "ALLTAMH": 0.0, "MAN1PT2": 0.0, "SHCHD2": 0.0001585241485827372, "2AGPGAT161": 0.0, "2AGPEAT141": 0.0, "2AGPEAT140": 0.0, "EX_r5p_e": 0.0, "ARBTNR2": 0.0, "DIMPtex": 0.0, "THRPtex": 0.0, "ARBTNR1": 0.0, "GHMT2r": 0.7541455813982983, "MLDCP1Bpp": 0.0, "MOAT2": 0.013830698810877735, "BWCOS": 0.0, "N2Otpp": 0.0, "MANtex": 0.0, "ARGabcpp": 0.0, "IPMD": 0.3202692519512519, "LACZ": 0.0, "LPLIPAL2ATE120": 0.0, "EX_tmao_e": 0.0, "IPDPS": 0.0, "EX_mal__L_e": 0.0, "SULRi": 0.1762049226792842, "PLIPA1E181pp": 0.0, "THMabcpp": 0.0, "EX_cit_e": 0.0, "GAPD": 18.288926120686, "DSBCGT": 0.0, "LPLIPAL2G160": 0.0, "LPLIPAL2G161": 0.0, "INOSTt4pp": 0.0, "GMPtex": 0.0, "EAR40x": 0.0, "EAR40y": 0.0, "3HPPtex": 0.0, "GLCtex": 10.0, "CU2tex": 0.0005040072706061018, "GMPR": 0.0, "EX_frulys_e": 0.0, "MEOHtex": -1.4217412428945038e-06, "XANt2pp": 0.0, "3NTD2pp": 0.0, "HISabcpp": 0.0, "EX_cytd_e": 0.0, "THRD_L": 0.20652853077844868, "GLYOX": 0.0, "PLIPA2E160pp": 0.0, "THRtex": 0.0, "NACtpp": 0.0, "EX_dad__2_e": 0.0, "N2Otex": 0.0, "AGM4PCP": 0.0, "URIK2": 0.0, "GHBDHx": 0.0, "AKGt2rpp": 0.0, "EX_arbtn__fe3_e": 0.0, "CBMKr": 0.4454222900807692, "ARAI": 0.0, "GALKr": 0.0, "ACACT6r": 0.1976618415171371, "MALS": 0.0, "EX_pser__L_e": 0.0, "NTD11pp": 0.0, "ARBt3ipp": 0.0, "XYLUtex": 0.0, "MALt3pp": 0.0, "LIPAHTex": 0.0, "NTD8pp": 0.0, "CBIAT": 0.0, "DTMPtex": 0.0, "ECOAH8": 0.0, "ECOAH6": 0.1976618415171371, "ECOAH7": 0.1976618415171371, "ECOAH4": 0.25298463676064803, "ECOAH5": 0.25298463676064803, "ECOAH2": 0.25298463676064803, "ECOAH3": 0.25298463676064803, "ECOAH1": 0.25298463676064803, "DHNPTE": 0.0, "FA80ACPHi": 0.0, "GRTT": 0.0001976220327623357, "G3PAT120": 0.0, "ARBTptspp": 0.0, "NO3tex": 0.0, "MINCYCtex": 0.0, "SO2tex": 0.0, "UGLCURPpp": 0.0, "LIPOS": 0.0, "NMNtex": 0.0, "ADOCBLtonex": 0.0, "NO2tex": 0.0, "A5PISO": 0.02766139762175547, "ARGSL": 0.21026984285912556, "LYSt2pp": 0.0, "OBTFL": 0.0, "Ec_biomass_iJO1366_WT_53p95M": 0.0, "UAMAS": 0.019753672828776242, "ARGSS": 0.21026984285912556, "NO3R1pp": 0.0, "CRNDt2rpp": 0.0, "CLPNS160pp": 0.0, "PNTOt4pp": 0.0, "ALDD19xr": 0.0, "PGP180abcpp": 0.0, "EX_dgsn_e": 0.0, "EX_doxrbcn_e": 0.0, "EX_thr__L_e": 0.0, "EX_orot_e": 0.0, "EX_g6p_e": 0.0, "UGMDDS": 0.019753672828776242, "EX_sel_e": 0.0, "4PEPTtex": 0.0, "GTPHs": 0.0, "ASNN": 0.0, "PLIPA1A140pp": 0.0, "PHEMEabcpp": 0.0, "MLTGY1pp": 0.0, "3HAD141": 0.0, "EX_colipap_e": 0.0, "MLTGY2pp": 0.0, "CBMD": 0.0, "ADEtex": 0.0, "LYStex": 0.0, "FE3DCITtonex": 0.0, "ACKr": -1000.0, "RIBtex": 0.0, "DHORTS": -0.2351524472216437, "DGSNt2pp": 0.0, "PPC": 2.1041962329904913, "PPA": 0.0, "FDH5pp": 0.0, "HPYRRy": 0.0, "FORtex": -1.3946559622247654, "12DGR180tipp": 0.0, "URIt2rpp": -1000.0, "PPM": 0.0, "PPS": 0.0, "PGPP181pp": 0.0, "GPDDA4": 0.0, "GPDDA5": 0.0, "PRAGSr": 0.31863922561609676, "GPDDA1": 0.0, "GPDDA2": 0.0, "GPDDA3": 0.0, "GLYCAt2rpp": 0.0, "SKMt2pp": 0.0, "OCDCAtexi": 0.0, "XANtpp": 0.0, "ANS": 0.040408018734926145, "TPI": 9.280726413893502, "EX_gua_e": 0.0, "PLIPA2G161pp": 0.0, "ZN2t3pp": 0.0, "SDPTA": -0.2636967461552367, "POR5": 0.07731073443549588, "GLUSy": 0.0, "LIPOtex": 0.0, "CPGNR2": 0.0, "CPGNR3": 0.0, "CRNCBCT": 0.0, "CPGNR1": 0.0, "BPNT": 0.1762049226792842, "NI2abcpp": 0.0, "ETHSO3tex": 0.0, "FMNRx": 0.0, "CBLAT": 0.0, "EX_ins_e": 0.0, "LPLIPAL1E160pp": 0.0, "PROTRS": 0.0, "GLYTRS": 0.0, "NODOx": 0.0, "CA2tex": 0.003700081584632947, "EX_uri_e": 0.0, "LPLIPAL1A181pp": 0.0, "PGP161abcpp": 0.0, "3OAR40": 0.0, "FLVRx": 0.0, "DURItex": 0.0, "ThDPAT": 0.0, "LPADSS": 0.013830698810877735, "EX_14glucan_e": 0.0, "CU2abcpp": 0.0, "BUTSO3tex": 0.0, "MDDEP1pp": 0.0, "ILEabcpp": 0.0, "CLPNS161pp": 0.0, "EX_adn_e": 0.0, "3UMPtex": 0.0, "EX_ura_e": 0.0, "NADS1": 0.0016193632757222972, "TREH": 0.0, "PLIPA2E161pp": 0.0, "LPLIPAL2E140": 0.0, "LPLIPAL2E141": 0.0, "MSO3abcpp": 0.0, "2AGPGAT181": 0.0, "PPM2": 0.0, "CUtex": 0.0, "LGTHL": 0.0, "PLIPA1A141pp": 0.0, "EX_LalaLglu_e": 0.0, "UDPGALPpp": 0.0, "INDOLEt2rpp": 0.0, "LEUTRS": 0.0, "GLUR": -0.019753672828776242, "4HOXPACDtex": 0.0, "XPPT": 0.0, "NH4tex": 7.677988469021253, "NOVBCNtpp": 0.0, "AGMHE": 0.0, "EX_hom__L_e": 0.0, "AP4AS": 0.0, "MALTptspp": 0.0, "EX_o2s_e": 0.0, "EX_arg__L_e": 0.0, "CYSabcpp": 0.0, "3OAR181": 0.0, "AP4AH": 0.0, "GLYCLTt2rpp": -0.00047557244574831825, "PYROX": 0.0, "PIuabcpp": 0.0, "DGK1": 0.0, "ETHAt2pp": 0.0, "SHKK": 0.27092630037535537, "URDGLYCD": 0.0, "PAPA140pp": 0.0, "EX_asn__L_e": 0.0, "3OAS160": 0.0, "3OAS161": 0.0, "EX_lyx__L_e": 0.0, "FBA": 9.381176697927794, "LALGP": 0.0, "PLIPA2G160pp": 0.0, "EX_ade_e": 0.0, "NMNPtpp": 0.0, "Ktex": 0.13875696921215347, "DHAPT": 0.0, "EX_pppn_e": 0.0, "ABUTt2pp": 0.0, "ICYSDS": 0.0012831214717122898, "FE3abcpp": 0.0055504778122601435, "XAND": 0.0, "G6PP": 0.0, "AGPR": -0.21026984285912556, "BUTt2rpp": 0.0, "PSD160": 0.04536349783703494, "PSD161": 0.053467422921533614, "MALDtex": 0.0, "MINCYCtpp": 0.0, "CRNt2rpp": 0.0, "GLUDC": 0.0, "CYANST": 0.0, "F6PP": 0.0, "GLUDy": -6.040340890110456, "EX_gam6p_e": 0.0, "PGP181abcpp": 0.0, "T2DECAI": 0.0, "PLIPA2A140pp": 0.0, "F6PA": 0.0, "FRUtex": 0.0, "UM3PL": 0.0, "MI1PP": 0.0, "LEUabcpp": 0.0, "PHEtex": 0.0, "EX_cm_e": 0.0, "AGPAT161": 0.053467422921533614, "EX_thrp_e": 0.0, "FUMtex": 0.0, "PPPNDO": 0.0, "ACACT7r": 0.1976618415171371, "MALt2_3pp": 0.0, "NTP5": 0.0, "PLIPA2A181pp": 0.0, "ACGAMK": 0.0, "DTARTD": 0.0, "NAt3pp": 1000.0, "PAPA120": 0.0, "DHCINDO": 0.0, "R15BPK": 0.0, "CINNDO": 0.0, "HETZK": 0.0, "K2L4Aabctex": 0.013830698810877735, "EX_fecrm__un_e": 0.0, "MOAT": 0.013830698810877735, "TDPGDH": 0.0, "COBALT2tex": 1.77717655361813e-05, "FA140ACPHi": 0.0, "PGSA141": 0.0, "PGSA140": 0.0, "EX_xylu__L_e": 0.0, "CPPPGO": 0.0001585241485827372, "PE141abcpp": 0.0, "H2Stex": 0.0, "2AGPE160tipp": 0.0, "NNAM": 0.0, "CYTBD2pp": 0.0, "ASAD": -0.7599747204943424, "3HAD140": 0.0, "MANAO": 0.0, "RZ5PP": 0.0, "HPYRRx": 1000.0, "CLPNS120pp": 0.0, "ADMDC": 0.0, "OAADC": 0.0, "PAPA180pp": 0.0, "IDOND": 0.0, "UDPGD": 0.0, "SULabcpp": 0.0, "CMPtex": 0.0, "EX_cl_e": -0.003700081584632947, "FECRMUtpp": 0.0, "DDGLCNtex": 0.0, "EX_lys__L_e": 0.0, "MTAN": 0.0, "MOBDabcpp": 9.17023101666955e-05, "H2SO": 0.0, "EX_ppt_e": 0.0, "PROt2rpp": -1000.0, "MLDEP2pp": 0.0, "FESR": 0.0, "EX_butso3_e": 0.0, "OXDHCOAT": 0.0, "TTDCAtexi": 0.0, "ILETRS": 0.0, "AAMYL": 0.0, "QUINDH": 0.0, "EX_hdca_e": 0.0, "EX_3hpppn_e": 0.0, "14GLUCANtexi": 0.0, "G3PGabcpp": 0.0, "EX_glcur1p_e": 0.0, "CHLtex": 0.0, "MDDCP3pp": 0.0, "CDPMEK": 0.001698269914637481, "CU1abcpp": 0.0, "LCTSt3ipp": 0.0, "SELR": 0.0, "PLIPA1G180pp": 0.0}, {"CSND": 0.0, "FUCtpp": 0.0, "ADNt2pp": 1000.0, "GTPDPDP": 0.0, "EX_tym_e": 0.0, "EX_ppa_e": 0.0, "ALLULPE": 0.0, "GLUt2rpp": 0.0, "NTD5": 0.0, "EX_metsox__R__L_e": 0.0, "AADDGT": 0.0, "EX_xan_e": 0.0, "NTD10": 0.0, "NTD11": 0.0, "NTD12": 0.0, "PMEACPE": 1.888227922861049e-06, "O16A4Lpp": 0.0, "XTSNH": 0.0, "DDPA": 0.35981976886643996, "Htex": -56.369078688945336, "P5CD": 0.0, "ARBTNtpp": 0.0, "2DGULRy": 0.0, "2DGULRx": 0.0, "PETNT181pp": 0.0, "GAMptspp": 0.0, "EX_lac__D_e": 0.0, "P5CR": 0.20870111174402464, "FORCT": 0.0, "ATPM": 3.15, "EX_glyclt_e": 0.0006316122402267805, "EX_dimp_e": 0.0, "SPMS": 0.0, "GLUTRR": 0.0033685986143841117, "GLUTRS": 0.0033685986143841117, "3NTD4pp": 0.0, "EX_peamn_e": 0.0, "APH140": 0.0, "APH141": 0.0, "AGM4Pt2pp": 0.0, "EX_duri_e": 0.0, "KAS15": 0.0, "HBZOPT": 0.00021053741339900698, "EX_hxa_e": 0.0, "FACOAE141": 0.0, "FACOAE140": 0.0, "G5SADs": 0.20870111174402464, "ALAALAtex": 0.0, "EX_pheme_e": 0.0, "FACOAL100t2pp": 0.0, "CLPNS140pp": 0.0, "ORNtex": 0.0, "2AGPG141tipp": 0.0, "RHAT1": 0.0, "NNDMBRT": 0.0, "OMPHHX": 0.0, "PANTS": 0.0005438096418124269, "E4PD": 0.00021053741339900698, "PLIPA2A180pp": 0.0, "DINSt2pp": 0.0, "SCYSDS": 0.0, "EX_ppal_e": 0.0, "EX_pydam_e": 0.0, "PLIPA2G141pp": 0.0, "PYAM5PO": -1.2328960909616415e-32, "EX_fum_e": 0.0, "PYDXNtpp": 0.0, "42A12BOOXpp": 0.0, "ACOAD1f": -0.3359912765938951, "ACLS": 0.825409568945988, "CDGR": 0.0, "CDGS": 0.0, "MANAO": 0.0, "EX_o16a4colipa_e": 0.0, "EX_urea_e": 0.0, "DHNAOT4": 0.0, "GLYCTO3": 0.0, "ACODA": 0.27926135687945774, "PHETA1": -0.17491127306442614, "LALDO2x": 0.0, "2AGPGAT120": 0.0, "LYXt2pp": 0.0, "DKGLCNR2x": 0.0, "EX_tungs_e": 0.0, "PUNP1": -0.0006353886960427067, "2AGPEAT181": 0.0, "2AGPEAT180": 0.0, "XTSNtex": 0.0, "GLCS1": 0.0, "MSO3tex": 0.0, "GP4GH": 0.0, "PPAtex": 0.0, "GPDDA5pp": 0.0, "NAt3pp": 0.0, "DAPAL": 0.0, "PROtex": 0.0, "LPLIPAL2E181": 0.0, "MNLptspp": 0.0, "ARBTNtex": 0.0, "PAPA181pp": 0.0, "COBALT2abcpp": 0.0, "FRUURt2rpp": 0.0, "CYTBO3_4pp": 19.9993683877598, "GTPDPK": 0.0, "EX_no_e": 0.0, "O16AP3pp": 0.0, "UMPtex": 0.0, "UGLT": 0.0, "3OAR121": 0.0, "GALCTt2rpp": 0.0, "MN2t3pp": 0.0, "LPLIPAL2G140": 0.0, "LPLIPAL2G141": 0.0, "SELCYSS": 0.0, "5DGLCNR": 0.0, "MDH": 0.9867142715978706, "ADSL2r": 0.4229772164301344, "LSERDHr": 0.0, "DHNCOAT": 0.0, "EX_galt_e": 0.0, "MICITDr": 0.0, "DSERt2pp": 0.0, "ACONIs": 0.0, "PEAMNOpp": 0.0, "DHNCOAS": 0.0, "ACHBS": 0.2742924851004489, "TYRTRS": 0.0, "GART": 0.0, "THMDtex": 0.0, "CYSDDS": 0.0, "PMPK": 0.00021053741339900698, "EX_hxan_e": 0.0, "METabcpp": 0.0, "G6Pt6_2pp": 0.0, "GAMAN6Ptex": 0.0, "DHCIND": 0.0, "UDCPPtppi": 0.0, "EX_acmum_e": 0.0, "EX_tyr__L_e": 0.0, "34dhpactex": 0.0, "EAR160x": 0.0, "EAR160y": 0.0, "METOX1s": 0.0, "EX_acser_e": 0.0, "PPK2r": 0.0, "EAR121y": 0.0, "EAR121x": 0.0, "ALATRS": 0.0, "CTBTt2rpp": 0.0, "TDSK": 0.01836868123359229, "DMSOtpp": 0.0, "XANtex": 0.0, "GSNK": 0.0, "EX_cpgn__un_e": 0.0, "EX_h2_e": 0.0, "ABTA": 0.0, "EX_arbt_e": 0.0, "INDOLEtex": 0.0, "23DAPPAt2pp": 0.0, "CADVtpp": 0.0, "LEUTAi": 0.4253526071572557, "MLTGY2pp": 0.0, "UAGCVT": 0.026235038760231418, "EX_tyrp_e": 0.0, "DHPPD": 0.0, "FUMt2_2pp": 0.0, "EX_malt_e": 0.0, "MLDEP1pp": 6.7407548053553255e-34, "MALtex": 0.0, "GLYt4pp": 0.0, "HMBS": 0.00042107482679801396, "EX_metsox__S__L_e": 0.0, "SUCCt2_3pp": 0.0, "3AMPtex": 0.0, "EX_fe3dcit_e": 0.0, "PPTtex": 0.0, "EX_gthox_e": 0.0, "EX_kdo2lipid4_e": 0.0, "UDPACGALtex": 0.0, "FCLT": 0.00021053741339900698, "IPPMIb": -0.4253526071572557, "QMO3": 0.0, "FCLK": 0.0, "PG161abcpp": 0.0, "MALDDH": 0.0, "ASPtex": 0.0, "NTPP11": 0.0, "FCI": 0.0, "HXAtex": 0.0, "KG6PDC": 0.0, "CYNTt2pp": 0.0, "LPLIPAL1A141pp": 0.0, "FACOAL160t2pp": 0.0, "DM_OXAM": 0.0, "MOHMT": 0.0005438096418124269, "NOtex": 0.0, "THMabcpp": 0.0, "METSOXR1": 0.0, "HACD3": 0.3359912765938951, "DHDPS": 0.35021812987869166, "ALAt2pp": 1000.0, "TRPtex": 0.0, "LPLIPAL2E161": 0.0, "SULRi": 0.23401941584773547, "ACtex": -21.32648032048206, "NTP10": 0.0, "3PEPTabcpp": 0.0, "ALATA_D2": 0.0, "CFAS180G": 0.0, "DHAD1": 0.825409568945988, "DHAD2": 0.2742924851004489, "ADPT": 0.0, "SKMtex": 0.0, "CPMPS": 0.000230363806589048, "EDA": 0.0, "SUCCt3pp": 0.0, "HYXNtex": 0.0, "EDD": 0.0, "2AGPEAT160": 0.0, "PACCOAE": 0.0, "SOTA": 0.0, "GTHOr": 0.23401941584773547, "FRUK": 0.0, "GLYt2pp": 1000.0, "TREtex": 0.0, "CO2tex": 0.031979028101410796, "HACD8": 0.0, "3OAS180": 0.0, "3OAS181": 0.0, "GLCtexi": 0.0, "THFAT": 0.0, "MCPST": 0.0, "GTHRDHpp": 0.0, "PRPPS": 0.8807563617066821, "SUCDi": 0.0006316122401970108, "23PDE9pp": 0.0, "MALTTTRabcpp": 0.0, "DPR": 0.0005438096418124269, "MSAR": 0.0, "12PPDRtpp": 0.0, "EX_tre_e": 0.0, "EX_cbi_e": 0.0, "ARGDC": 0.0, "CAT": 0.0, "URIC": 0.0, "FA160ACPHi": 0.0, "GLCTR1": 0.0, "GLCTR2": 0.0, "GLCTR3": 0.0, "HEX1": 0.0, "FTHFD": 0.0, "DAGK141": 0.0, "DAGK140": 0.0, "EX_spmd_e": 0.0, "AGPAT120": 0.0, "G3PCabcpp": 0.0, "SGDS": 0.0, "EX_fe3dhbzs_e": 0.0, "DHAPT": 0.0, "ZN2t3pp": 0.0, "NO2t2rpp": 0.0, "PGL": 0.0, "PGM": -32.82357557225186, "MCTP1App": 0.013117519380115709, "THMtex": 0.0, "PGI": 10.0, "PE180abcpp": 0.0, "HEPT4": 0.0, "2AGPA141tipp": 0.0, "HEPT3": 0.0, "GLUPRT": 0.4231877538435334, "HEPT1": 0.0, "MTRPOX": 0.0, "VALt2rpp": 0.0, "ETOHtrpp": -1.1317719217597397, "EX_thym_e": 0.0, "ASPTRS": 0.0, "PLIPA1E180pp": 0.0, "LEUtex": 0.0, "CAt6pp": -1000.0, "KDOPP": 0.03673736246718458, "2AGPG181tipp": 0.0, "EX_acac_e": 0.0, "OCBT": 0.27926135687945774, "S2FE2SR": 0.0, "DHORD2": 0.3123081778714104, "DHORD5": 0.0, "CPGNexs": 0.0, "FDMO3": 0.0, "AGM4PH": 0.0, "FADRx": 2.0637292671513694, "ACPPAT120": 0.0, "EX_etha_e": 0.0, "S4FE4SR": 0.0, "ARBTNexs": 0.0, "AGM4PA": 0.0, "PROTRS": 0.0, "AAMYLpp": 0.0, "PYDAMK": 0.0, "GMPS2": 0.2300956782239989, "EX_dgmp_e": 0.0, "PROGLYtex": 0.0, "PPAKr": 0.0, "MELIBt3ipp": 0.0, "PGP161abcpp": 0.0, "EX_udpg_e": 0.0, "I2FE2SS2": 0.0002454696299719364, "QMO2": 0.0, "METTRS": 0.0, "CBL1abcpp": 0.0, "PAPA180": 0.0, "HPYRI": -1000.0, "ADEt2rpp": 0.0, "4PEPTabcpp": 0.0, "EX_btn_e": 0.0, "ILEtex": 0.0, "GALt2pp": 0.0, "MDH3": 0.0, "GLCRAL": 0.0, "LPLIPAL1E161pp": 0.0, "CYSSADS": 0.0, "EX_rib__D_e": 0.0, "AGMT": 0.0, "ALDD3y": 0.0, "THRt4pp": 0.0006316122402267805, "BMOGDS1": 0.000115181903294524, "PAPSR": 0.0, "5DOAN": 0.000212425641321868, "BMOGDS2": 0.000115181903294524, "EX_colipa_e": 0.0, "PLIPA1A161pp": 0.0, "GLYCK": 0.0, "PRAIS": 0.4231877538435334, "NNDPR": 0.0021506916041379737, "CRNtex": 0.0, "ALR4x": 0.0, "LPLIPAL1E140pp": 0.0, "FA141ACPHi": 0.0, "GLCURt2rpp": 0.0, "MALt2_2pp": 0.0, "SELGTHR2": 0.0, "TAUDO": 0.0, "UREAtex": 0.0, "IDOND2": 0.0, "FACOAL141t2pp": 0.0, "PSSA120": 0.0, "NTD7pp": 0.0, "S2FE2SS2": -2.3665827156630354e-30, "ACOAD2f": -0.3359912765938951, "LYSTRS": 0.0, "FE3Ri": 0.0, "DDGLK": 0.0, "EX_taur_e": 0.0, "LYSt3pp": 0.0, "GLNtex": 0.0, "CRNabcpp": 0.0, "PLIPA2A161pp": 0.0, "3AMACHYD": 0.0, "TTRCYCtpp": 0.0, "ACONTa": 1.0151037784184094, "ACONTb": 1.0151037784184094, "CSNtex": 0.0, "EX_5mtr_e": 0.0, "NTRIR3pp": 0.0, "HXCT": 0.0, "MALDtex": 0.0, "NTPTP1": 0.0, "BUTCT": 0.0, "3OAS60": 0.0, "AGDC": 0.0, "ASNabcpp": 0.0, "PLIPA1G160pp": 0.0, "DADNt2pp": 0.0, "ARGtex": 0.0, "EX_sulfac_e": 0.0, "EX_5dglcn_e": 0.0, "EX_gbbtn_e": 0.0, "ETHAtex": 0.0, "PGPP141pp": 0.0, "PSSA160": 0.060247688334727496, "MTHFR2": 0.14573248697245433, "GPDDA2": 0.0, "PYNP2r": 0.0, "ASPt2pp": 1000.0, "ADNK1": 0.0006353886960030716, "LCARS": 0.0, "LCARR": 0.0, "23CGMPtex": 0.0, "EX_psclys_e": 0.0, "CLtex": 0.004914113169245881, "3OAR60": 0.0, "XYLtex": 10.0, "CRNCAR": 0.0, "GUAtpp": 0.0, "SUCBZL": 0.0, "UM4PCP": 0.0, "EX_arbtn_e": 0.0, "MDDEP2pp": 0.0, "SPMDAT1": 0.0, "SPMDAT2": 0.0, "DXPS": 0.0026765630806555372, "ACSERtex": 0.0, "LPLIPAL2A160": 0.0, "LPLIPAL2A161": 0.0, "PYDAMtex": -1.2328960909616415e-32, "PPPGO3": 0.00021053741339900698, "SHCHF": 0.00021053741339900698, "FORt2pp": 0.0, "PLIPA2E120pp": 0.0, "OPHHX3": 0.0, "ILEt2rpp": 0.0, "IGPS": 0.053666269909595304, "THMDt2rpp": -1000.0, "CTBTCAL2": 0.0, "DHBD": 0.0, "CBL1tonex": 0.0, "DBTS": 1.888227922861049e-06, "EAR120x": 0.0, "EAR120y": 0.0, "KARA1": -0.825409568945988, "KARA2": 0.2742924851004489, "METSOX2tex": 0.0, "UDPGtex": 0.0, "ILETA": -0.2742924851004489, "MLTP1": 0.0, "MLTP2": 0.0, "MLTP3": 0.0, "DHBS": 0.0, "ALPATG160pp": 0.0, "GALCTNLtex": 0.0, "UDPG4E": 0.0, "HCINNMtex": 0.0, "ASR": 0.0, "TTRCYCtex": 0.0, "CDAPPA141": 0.0, "CDAPPA140": 0.0, "PGPP140pp": 0.0, "S7PI": 0.0, "AM3PA": 0.0, "GLYCTO4": 0.0, "TMK": 0.0, "R5PPpp": 0.0, "ACMANAtex": 0.0, "DASYN140": 0.0, "DASYN141": 0.0, "HACD1": 0.3359912765938951, "AOXSr2": 1.888227922861049e-06, "DAMPtex": 0.0, "HACD2": 0.3359912765938951, "CITt3pp": 0.0, "HACD4": 0.3359912765938951, "HACD7": 0.262516551659526, "HACD6": 0.262516551659526, "EX_acgam_e": 0.0, "AMALT4": 0.0, "AMALT3": 0.0, "AMALT2": 0.0, "AMALT1": 0.0, "GLCRt2rpp": 0.0, "THRt2rpp": -0.0006316122402267805, "EX_zn2_e": -0.00032194286084780886, "DM_4CRSOL": 0.00021053741339900698, "GTHS": 0.0, "PLIPA2A141pp": 0.0, "PE181abcpp": 0.0, "EX_quin_e": 0.0, "UPP3S": 0.00042107482679801396, "G3PAT141": 0.0, "NTP11": 0.0, "PUNP5": 0.0, "2AGPA181tipp": 0.0, "SPMDt3pp": 0.0, "DOGULNR": 0.0, "EX_for_e": 26.359857002349226, "ADSS": 0.28232500668414057, "ETHSO3abcpp": 0.0, "GLYtex": 0.0, "DGSNtex": 0.0, "MALTtexi": 0.0, "EX_dha_e": 0.0, "SHSL1": 0.1453095239177335, "G2PPpp": 0.0, "12DGR160tipp": 0.0, "2AGPG140tipp": 0.0, "PPA2": 0.0, "EX_ser__D_e": 0.0, "EX_inost_e": 0.0, "CRNBTCT": 0.0, "VALTRS": 0.0, "ADSK": 0.23401941584773547, "ACSERtpp": 0.0, "G3PGtex": 0.0, "LALADGLUtpp": 0.0, "CLPNH161pp": 0.0, "LPLIPAL2ATE161": 0.0, "LDH_D2": 0.0, "GSPMDA": 0.0, "ZN2tpp": 0.00032194286084780886, "12DGR161tipp": 0.0, "HEPK2": 0.0, "HEPK1": 0.0, "ALATA_L": 999.0516205316918, "3HPPtpp": 0.0, "SDPDS": 0.35021812987869166, "LPLIPAL1G141pp": 0.0, "EX_novbcn_e": 0.0, "SERTRS": 0.0, "OXCDC": 0.0, "CITtex": 0.0, "MANGLYCptspp": 0.0, "RMK": 0.0, "GSPMDS": 0.0, "PGPP120pp": 0.0, "G3PEabcpp": 0.0, "LPLIPAL2A181": 0.0, "SUCFUMtpp": 0.0, "PLIPA2E160pp": 0.0, "AIRC2": 0.4229772164301344, "AIRC3": -0.4229772164301344, "LPLIPAL1E120pp": 0.0, "NO3R2pp": 0.0, "DB4PS": 0.0008421496535960278, "COLIPAabctex": 1.802020426590222e-30, "EX_h2o2_e": 0.0, "ECAP3pp": -9.939716919818679e-31, "FFSD": 0.0, "NO3R1bpp": 0.0, "MAN6PI": 0.0, "3OAS100": 0.0, "CYSDS": 0.0, "G3PAT180": 0.0, "G3PAT181": 0.0, "LPLIPAL2G120": 0.0, "GLYCL": 0.0, "HISTD": 0.08944346847800505, "MLDCP1App": 0.0, "ASP1DC": 0.0005438096418124269, "3PEPTtex": 0.0, "RMI": 0.0, "CGLYabcpp": 0.0, "FE3HOXUtex": 0.0, "PLIPA1G120pp": 0.0, "I2FE2SR": 1.888227922861049e-06, "I2FE2SS": 0.00027001659296913005, "XYLI2": -3.9798055839744675e-30, "PROGLYabcpp": 0.0, "THRTRS": 0.0, "EX_dms_e": 0.0, "CRNDCAL2": 0.0, "LPLIPAL1E181pp": 0.0, "4HTHRS": 0.0, "DMSOtex": 0.0, "EX_xmp_e": 0.0, "2MAHMP": 0.0, "FEENTERtonex": 0.0, "MCOATA": 0.0734785013902148, "PPALtex": 0.0, "SUCCtex": 0.0, "MANGLYCtex": 0.0, "ACBIPGT": 0.0, "SO2tex": 0.0, "LPLIPAL2E160": 0.0, "OPMEACPD": 1.8882279228248145e-06, "DSBGGT": 0.0, "12PPDStex": 0.0, "ALATA_L2": 0.0, "AMAOTr": 1.888227922861049e-06, "PPPGO": 0.0, "OPMEACPS": 1.8882279228248145e-06, "OPMEACPR": 1.8882279228248145e-06, "EX_2ddglcn_e": 0.0, "MCITL2": 0.0, "GALURtex": 0.0, "LIPOtex": 0.0, "FEOXAMabcpp": 0.0, "MPTS": 0.000230363806589048, "LIPATPT": 0.0, "ALAt2rpp": -1000.0, "DHORDfum": 0.0, "EX_slnt_e": 0.0, "EX_mso3_e": 0.0, "PAPA120": 0.0, "23CAMPtex": 0.0, "POX": 0.0, "PTHRpp": 0.0, "CLt3_2pp": 0.0024570565846229403, "HEPT2": 0.0, "NTD12pp": 0.0, "METtex": 0.0, "PRASCSi": 0.4229772164301344, "SUCASPtpp": 0.0, "MALTTRabcpp": 0.0, "RPE": -4.065990943775616, "PLIPA1E141pp": 0.0, "BETALDHx": 0.0, "EX_ascb__L_e": 0.0, "RPI": -4.0284114316548365, "XYLK2": 0.0, "NTD6pp": 0.0, "EX_fuc__L_e": 0.0, "PLIPA2G180pp": 0.0, "CYStpp": 0.0, "EAR140y": 0.0, "TMAtex": 0.0, "MOX": -0.0021506916041379737, "EX_pacald_e": 0.0, "TARTt2_3pp": 0.0, "HPPK2": 0.0006316122401968894, "OMMBLHX": 0.0, "G3PD2": -0.13125827582976296, "CO2tpp": 0.031979028101410796, "DTMPK": 0.024703685914791104, "G3PD7": 0.0, "G3PD6": 0.0, "G3PD5": 0.0, "LCADi": 0.0, "PFK_3": 0.0, "PFK_2": 0.0, "CRNt8pp": 0.0, "EX_amp_e": 0.0, "ASCBtex": 0.0, "FE3HOXUtpp": 0.0, "GSNt2pp": 0.0, "RMPA": 0.0, "GLXCL": 0.0, "FACOAL140t2pp": 0.0, "MALTATr": 0.0, "MCITS": 0.0, "23DAPPAtex": 0.0, "PYDXNK": 0.0, "EX_tsul_e": 0.0, "SHK3Dr": 0.35981976886643996, "GLYCtex": 0.0, "PSD140": 0.0, "PSD141": 0.0, "G3PAT160": 0.060247688334727496, "G3PAT161": 0.07101058749503547, "MECDPDH5": 0.002255488253857523, "EX_anhgm_e": 0.0, "2AGPE181tipp": 0.0, "MPTG": 0.013117519380115709, "GUAtex": 0.0, "IDONt2rpp": 0.0, "LYXI": 0.0, "MLDCP3App": 6.7407548053553255e-34, "CU1Opp": 0.0, "12PPDStpp": 0.0, "HDCEAtexi": 0.0, "INDOLEt2rpp": 0.0, "DATPHs": 0.0, "PGSA160": 0.0, "CLPNH180pp": 0.0, "EX_fecrm_e": 0.0, "PG140abcpp": 0.0, "GLYt2rpp": -1000.0, "SUCCt2_2pp": 0.0, "MANptspp": 0.0, "NAMNPP": 0.0, "BWCOGDS2": 0.0, "BWCOGDS1": 0.0, "3HAD161": 0.0, "MCITD": 0.0, "SBTtex": 0.0, "DHQTi": 0.35981976886643996, "LPLIPAL2ATG120": 0.0, "TCYNTtex": 0.0, "THRD": 0.0, "NTPP10": 0.0, "EX_acolipa_e": 0.0, "ACOTA": -0.27926135687945774, "RBFSb": 0.0004210748267980139, "GSNtex": 0.0, "DAAD": 0.0, "FALGTHLs": 0.0, "GLDBRAN2": 0.0, "INSt2pp": 1000.0, "ALCD2x": -1.1317719217597397, "MCTP2App": 0.0, "LEUt2rpp": 0.0, "HSTPT": 0.08944346847800505, "GPDDA5": 0.0, "HIStex": 0.0, "DDGLCNt2rpp": 0.0, "NI2uabcpp": 0.0, "BALAt2pp": 0.0, "ACANTHAT": 0.0, "EPMEACPR": 1.8882279228248145e-06, "ASNS2": 0.22758339097263508, "ATPPRT": 0.08944346847800505, "PFK": 15.844801616236735, "EX_his__L_e": 0.0, "TAGURr": 0.0, "SERD_D": 0.0, "EX_ttdca_e": 0.0, "EX_udpglcur_e": 0.0, "GLNabcpp": 0.0, "ASPTA": -2.764062618486774, "APG3PAT120": 0.0, "ACPPAT141": 0.0, "ACPPAT140": 0.0, "LCTStpp": 0.0, "PE140abcpp": 0.0, "PYDAMtpp": -1.2328960909616415e-32, "GLYBtex": 0.0, "EX_no2_e": 0.0, "METDtex": 0.0, "FACOAL120t2pp": 0.0, "EX_ca2_e": -0.004914113169245881, "GALURt2rpp": 0.0, "PTA2": 0.0, "EX_cgly_e": 0.0, "EX_galctn__L_e": 0.0, "3CMPtex": 0.0, "NOVBCNtex": 0.0, "HCINNMt2rpp": 0.0, "EX_fe3hox_e": 0.0, "GLYBabcpp": 0.0, "DHQS": 0.35981976886643996, "FECRMabcpp": 0.0, "ACGS": 0.27926135687945774, "NHFRBO": 0.0, "PGP141abcpp": 0.0, "3OAR120": 0.0, "ACGAM1PPpp": 0.0, "DADNtex": 0.0, "DM_AMOB": 1.888227922861049e-06, "SELtex": 0.0, "EX_tartr__D_e": 0.0, "GTHRDabc2pp": 0.0, "ALPATE160pp": 0.0, "GLYC2Ptex": 0.0, "I2FE2ST": 2.6435190920054685e-05, "O16GLCT1": 0.0, "LPLIPAL2A141": 0.0, "EX_tma_e": 0.0, "OXCOAHDH": 0.0, "ACGK": 0.27926135687945774, "SSALy": 0.0, "DCYTtex": 0.0, "ASNTRS": 0.0, "CPGNUtex": 0.0, "TGBPA": 0.0, "UDPKAAT": 3.9798055839744675e-30, "RNTR4c2": 0.024703685914791104, "ENTERES2": 0.0, "PE160abcpp": 0.04337826007188689, "GPDDA4pp": 0.0, "EX_lcts_e": 0.0, "GK1": 0.2300956782239989, "GLCNtex": 0.0, "UDPGALM": 0.0, "ICHORT": 0.0, "PGAMT": -0.08920743998764741, "SGSAD": 0.0, "EX_progly_e": 0.0, "OCDCEAtexi": 0.0, "TRPTRS": 0.0, "FECRMUtex": 0.0, "HYD2pp": 0.0, "FLVRx": 0.0, "FE2tex": 0.0077917725236861185, "ADNUC": 0.0, "TRE6PP": 0.0, "COLIPAabcpp": 0.0, "FACOAE161": 0.14202117499007094, "FACOAE160": 0.12049537666945499, "TARTRt7pp": 0.0, "2AGPA161tipp": 0.0, "GLYALDtex": 0.0, "NDPK1": -17.55175786799355, "EX_glyc2p_e": 0.0, "FECRMtonex": 0.0, "ALDD2y": 0.0, "ALDD2x": 0.0, "EX_phe__L_e": 0.0, "ADK1": 1000.0, "G6Ptex": 0.0, "EX_23cgmp_e": 0.0, "XTSNt2rpp": 0.0, "PLIPA2G160pp": 0.0, "EX_chtbs_e": 0.0, "UAG2E": -4.5933429173635575e-31, "GLNTRS": 0.0, "UMPK": 0.3569118978652341, "PLIPA1A181pp": 0.0, "G1PPpp": 0.0, "GCALDD": 0.0006316122401968894, "ICHORSi": 0.0, "UDCPDP": 0.026235038760231418, "23PDE4pp": 0.0, "EX_tartr__L_e": 0.0, "AMPTASEPG": 0.0, "PSERtex": 0.0, "THZPSN3": 0.00021053741339900698, "DMPPS": 0.002255488253857523, "SERD_L": 0.0, "EX_cmp_e": 0.0, "ALLTNt2rpp": 0.0, "ACOAD3f": -0.3359912765938951, "TRPS3": 0.053666269909595304, "12PPDRtex": 0.0, "CYTDtex": 0.0, "EX_galctn__D_e": 0.0, "EX_ile__L_e": 0.0, "NADK": 0.00042201894075956224, "EX_ser__L_e": 0.0, "LPADSS": 0.01836868123359229, "2AGPGAT141": 0.0, "2AGPGAT140": 0.0, "CRNDabcpp": 0.0, "EX_cobalt2_e": -2.3602849035763118e-05, "LACZpp": 0.0, "ALLK": 0.0, "EX_cyan_e": 0.0, "FRULYSt2pp": 0.0, "H2tex": 0.0, "MELIBtex": 0.0, "EX_g1p_e": 0.0, "LALDO3": 0.0, "PYDXNtex": 0.0, "GGGABAH": 0.0, "EX_3gmp_e": 0.0, "GUAD": 0.0, "DALAtex": 0.0, "ALLPI": 0.0, "PGP140abcpp": 0.0, "ACONMT": 0.0, "NO3R2bpp": 0.0, "EX_hom__L_e": 0.0, "EX_idon__L_e": 0.0, "FUMt2_3pp": 0.0, "RNDR1b": 0.0, "DHPTDCs2": 0.00042296305472083875, "GLUCYS": 0.0, "CTPS2": 0.15155389365863495, "DUMPtex": 0.0, "EX_mg2_e": -0.008190188615409802, "DSBDR": 0.0, "EX_12ppd__R_e": 0.0, "EX_gln__L_e": 0.0, "TDPDRE": 0.0, "GTHRDabcpp": 0.0, "FUSAtpp": 0.0, "ALAALAabcpp": 6.162975822039155e-33, "TALA": 3.1470196812521114, "MEOHtrpp": -1.888227922861049e-06, "EX_csn_e": 0.0, "D__LACtex": 0.0, "NTD8": 0.0, "FE3DHBZR": 0.0, "GALTptspp": 0.0, "PHEt2rpp": 0.0, "ARGt3pp": 0.0, "EX_LalaDgluMdapDala_e": 0.0, "HSST": 0.1453095239177335, "CPGNtonex": 0.0, "EX_crn_e": 0.0, "3OAR141": 0.0, "3OAR140": 0.07347472493436916, "EX_alaala_e": 0.0, "EX_isetac_e": 0.0, "EX_uacgam_e": 0.0, "ACGAptspp": 0.0, "LYXtex": 0.0, "DXPRIi": 0.002255488253857523, "CS": 1.0151037784184094, "GLYCtpp": 0.0, "EX_lipoate_e": 0.0, "SFGTHi": 0.0, "PAPSR2": 0.23401941584773547, "ALAtex": 0.0, "THIORDXi": 0.0, "FACOAE181": 0.0, "FACOAE180": 0.0, "PUNP6": 0.0, "PUNP7": 0.0, "LPLIPAL1A180pp": 0.0, "PUNP2": 0.0, "5MTRtpp": 0.0, "LPLIPAL2E180": 0.0, "EX_skm_e": 0.0, "COLIPAPabctex": 0.0, "SO4t2pp": 0.23811498221242108, "EX_cynt_e": 0.0, "DHPTDNRN": 0.0, "ASPO3": 0.0, "ASPO4": 0.0, "ASPO5": 0.0, "ASPO6": 0.0021506916041379737, "PPCSCT": 0.0, "EX_dtmp_e": 0.0, "FHL": 0.0, "CD2tpp": 0.0, "FE3HOXabcpp": 0.0, "SUCTARTtpp": 0.0, "PGMT": 4.5933429173635575e-31, "ACMUMptspp": 0.0, "FEOXAMUtpp": 0.0, "PGSA161": 0.0, "CYTDK2": 0.0, "DURIK1": 0.0, "PNTOtex": 0.0, "ACGAL1Ptex": 0.0, "MDH2": 0.0, "SEPHCHCS": 0.0, "TSULtex": 0.0, "UGLYCH": 0.0, "EGMEACPR": 1.8882279228248145e-06, "3NTD9pp": 0.0, "EX_feoxam__un_e": 0.0, "ACACT2r": 0.3359912765938951, "FE3HOXR1": 0.0, "TARTD": 0.0, "FE3HOXR3": 0.0, "FE3HOXR2": 0.0, "EX_mobd_e": -0.00012179070102453767, "PTRCabcpp": 0.0, "EX_ethso3_e": 0.0, "ASPt2_2pp": 0.0, "GLCabcpp": 0.0, "MACPD": 0.0, "EX_ocdcea_e": 0.0, "NTPP4": 0.0, "R5Ptex": 0.0, "FUSAtex": 0.0, "DMSOR1": 0.0, "ACGAL1PPpp": 0.0, "MALTHXtexi": 0.0, "NADTRHD": 0.0, "MDDCP1pp": -5.483375132646773e-33, "SHCHCS3": 0.0, "SPMDabcpp": 0.0, "IPPS": 0.4253526071572557, "COBALT2t3pp": 0.0, "PGP160abcpp": 0.0, "HKNTDH": 0.0, "INSTtex": 0.0, "ORNDC": 0.0, "ARBtex": 0.0, "PG181abcpp": 0.0, "PGP120abcpp": 0.0, "DKGLCNR2y": 0.0, "GAL1Ptex": 0.0, "AGM3Pt2pp": 0.0, "AKGtex": 0.0, "PTRCt2pp": 0.0, "3KGK": 0.0, "EX_galct__D_e": 0.0, "UPLA4FNT": 3.9798055839744675e-30, "PGPP160": 0.0, "LPLIPAL2G180": 0.0, "LPLIPAL2G181": 0.0, "GUI2": 0.0, "GUI1": 0.0, "FRUURtex": 0.0, "GLUtex": 0.0, "MDDCP2pp": 0.0, "MMCD": 0.0, "GAL1PPpp": 0.0, "EAR100x": 0.0, "EAR100y": 0.0, "NTPTP2": 0.0, "NMNt7pp": 0.0, "EX_ttdcea_e": 0.0, "G3PAT140": 0.0, "FECRMR3": 0.0, "DAGK161": 0.0, "DAGK160": 0.0, "PSD120": 0.0, "AAMYL": 0.0, "EX_acnam_e": 0.0, "FEOXAMUtex": 0.0, "MG2tex": 0.008190188615409802, "NTPP1": 0.0, "ZN2abcpp": 0.0, "AHCYSNS": 0.00042296305472083875, "PSERT": 1.5705977745889212, "AGPAT140": 0.0, "AGPAT141": 0.0, "CUt3": 0.0, "GLNS": 1.709426900275202, "LPLIPAL2A180": 0.0, "METSOX1tex": 0.0, "H2Otpp": -23.766390139716616, "AICART": 0.5124206849081394, "PPALtpp": 0.0, "MDDEP3pp": 0.0, "TAURtex": 0.0, "UAGPT3": 0.026235038760231418, "PA141abcpp": 0.0, "GUR1PPpp": 0.0, "EX_so4_e": -0.23811498221242108, "BTNtex": -1.12486345814367e-32, "SLNTtpp": 0.0, "EX_gal1p_e": 0.0, "MNt2pp": 0.0, "ACNML": 0.0, "PLIPA1E160pp": 0.0, "EX_so2_e": 0.0, "RBFK": 0.00021053741339900693, "OPHHX": 0.00021053741339900698, "MG2t3_2pp": 0.008190188615409802, "NADN": 0.0, "GALCTD": 0.0, "4PCP": 0.0, "EX_ura_e": 0.0, "BETALDHy": 0.0, "ALDD4": 0.0, "LIPAabctex": 0.0, "PTPATi": 0.0005438096418124269, "ACNAMtex": 0.0, "CGLYtex": 0.0, "EX_thymd_e": 0.0, "GLYK": 0.0, "ADPRDP": -5.048709793414476e-29, "HYXNtpp": 0.0, "2AGPA120tipp": 0.0, "GALTtex": 0.0, "LPLIPAL2E140": 0.0, "CMtex": 0.0, "EX_h2o_e": 23.766390139716616, "SUCptspp": 0.0, "CPH4S": 0.0, "HYD1pp": 0.0, "GLGC": 0.0, "TKT2": 2.786989374972272, "TKT1": 3.1470196812521114, "CBItonex": 0.0, "GLCATr": 0.0, "MSO3abcpp": 0.0, "2DGULRGy": 0.0, "2DGULRGx": 0.0, "FE2t2pp": 0.0, "EX_chol_e": 0.0, "NDPK4": 0.024703685914791104, "O16AT": 0.0, "EX_LalaDglu_e": 0.0, "GTHRDtex": 0.0, "RBK": 0.0, "GGPTRCS": 0.0, "AGMtex": 0.0, "EX_h2s_e": 0.0, "WCOS": -2.2467898731221493e-30, "METS": 0.14573248697245433, "KDOCT2": 0.03673736246718458, "O16AP1pp": 0.0, "NTRIR4pp": 0.0, "EX_imp_e": 0.0, "ACOLIPAabctex": 0.0, "PROD2": 0.0, "EX_melib_e": 0.0, "REPHACCOAI": 0.0, "EX_nac_e": 0.0, "EX_n2o_e": 0.0, "ASNtex": 0.0, "DOPAtex": 0.0, "ENLIPAabctex": 0.0, "2AGPG180tipp": 0.0, "PSCLYStex": 0.0, "CYStex": 0.0, "PLIPA1A120pp": 0.0, "CHRPL": 0.00021053741339900698, "VPAMTr": -999.6004868478532, "CYNTtex": 0.0, "EX_12ppd__S_e": 0.0, "GBBTNtex": 0.0, "GLYC3Ptex": 0.0, "XYLabcpp": 0.0, "ACM6PH": 0.0, "EX_glc_e": -10.0, "PMDPHT": 0.0004210748267980139, "ACALD": -1.1317719217597397, "MALTTRtexi": 0.0, "GLYCDx": 0.0, "RBP4E": 0.0, "DGMPtex": 0.0, "CHTBStex": 0.0, "H2tpp": 0.0, "ARBTNabcpp": 0.0, "EX_3hcinnm_e": 0.0, "RNDR3": 0.0, "NI2t3pp": 0.0, "12DGR181tipp": 0.0, "ACt2rpp": -21.32648032048206, "O16GLCT2": 0.0, "MDDCP5pp": 4.8148248609680896e-33, "23CCMPtex": 0.0, "GLU5K": 0.20870111174402464, "GDPTPDP": 0.0, "DMStex": 0.0, "PLIPA1A140pp": 0.0, "GLYCK2": 0.0, "G6PDA": 0.0, "SPODMpp": 0.0, "MPTG2": 0.0, "GTPCI": 0.0006316122401968894, "MLTG5": 0.0, "MLTG4": 0.0, "ACACCT": 0.0, "3HAD80": 0.0, "XYLK": 10.0, "LPLIPAL2ATG181": 0.0, "LPLIPAL2ATG180": 0.0, "U23GAAT": 0.03673736246718458, "LPLIPAL2ATG141": 0.0, "DKGLCNR1": 0.0, "AMPN": 0.0, "FE3HOXexs": 0.0, "G1Ptex": 0.0, "PAPPT3": 0.026235038760231418, "EX_indole_e": 0.0, "GLYCTO2": 0.0, "ACACT1r": 0.3359912765938951, "GLCRtex": 0.0, "H2St1pp": 0.0, "G3PIabcpp": 0.0, "FLVR": 0.0, "NADPHQR3": 0.0, "LDH_D": 0.0, "EX_gtp_e": 0.0, "HG2tex": 0.0, "ADOCBLS": 0.0, "DAPabcpp": 0.0, "ECAtpp": 0.0, "OMCDC": 0.4253526071572557, "CBIuabcpp": 0.0, "EX_dcyt_e": 0.0, "LADGMDH": 0.0, "DDGALK": 0.0, "SARCOX": 0.0, "CPGNabcpp": 0.0, "ECAP1pp": 1.7820870516658142e-31, "3OAR80": 1.9590318653063915e-33, "SULFACabcpp": 0.0, "ACS": 979.2235378147124, "AACPS4": 0.14202117499007094, "URItex": 0.0, "ME1": 0.0, "METOX2s": 0.0, "GGPTRCO": 0.0, "DCYTD": 0.0, "EX_lipa_e": 0.0, "SELGTHR": 0.0, "GALCTNt2pp": 0.0, "UAMAGS": 0.026235038760231418, "14GLUCANabcpp": 0.0, "EX_fe3hox__un_e": 0.0, "AP5AH": 0.0, "EX_manglyc_e": 0.0, "FDMO": 0.0, "PTAr": 1000.0, "AGMt2pp": 0.0, "MGSA": 0.0, "CLPNH160pp": 0.0, "PYDXPP": -5.847123311159648e-31, "IDONtex": 0.0, "EX_crn__D_e": 0.0, "AACPS1": 0.0, "AB6PGH": 0.0, "LPLIPAL2ATE160": 0.0, "RNDR2b": 0.0, "BTS5": 1.888227922861049e-06, "EX_gmp_e": 0.0, "TYRtex": 0.0, "HDCAtexi": 0.0, "EX_minohp_e": 0.0, "EX_alltn_e": 0.0, "EAR60x": 0.0, "EAR60y": 0.0, "CDAPPA161": 0.0, "CDAPPA160": 0.0, "RMNtex": 0.0, "NTD1pp": 0.0, "MLDCP2App": 0.0, "MOBDtex": 0.00012179070102453767, "UAGAAT": 0.03673736246718458, "FACOAE100": -3.417242937983222e-30, "ADD": 0.0, "DASYN120": 0.0, "2AGPG120tipp": 0.0, "GALCTND": 0.0, "MTHFC": 0.8303973230039504, "GLCDpp": 0.0, "FDH4pp": 0.0, "MTHFD": 0.8303973230039504, "EDTXS4": 0.0, "ALLabcpp": 0.0, "TRPS1": 0.0, "EDTXS1": 0.0, "EDTXS2": 0.0, "EDTXS3": 0.0, "DHAtex": 0.0, "PRAIi": 0.053666269909595304, "DURIt2pp": 0.0, "OPHBDC": 0.00021053741339900698, "DOXRBCNtex": 0.0, "IMPtex": 0.0, "ASPabcpp": 0.0, "ADA": 0.0, "G3PStex": 0.0, "RBK_L1": 0.0, "EX_met__D_e": 0.0, "3HAD60": 0.0, "OMPDC": 0.3123081778714104, "2AGPEAT161": 0.0, "FA120ACPHi": 0.0, "CYSTL": 0.1453095239177335, "GTHPi": 0.0, "FE3DHBZStonex": 0.0, "UDPGLCURtex": 0.0, "PLIPA1A180pp": 0.0, "SERt2rpp": 0.0, "Kt3pp": 0.0, "NO3t7pp": 0.0, "UAGDP": 0.08920743998764741, "TMAOR1pp": 0.0, "ASPt2rpp": -1000.0, "O2tpp": 10.0, "EX_26dap__M_e": 0.0, "EX_cys__D_e": 0.0, "OHPHM": 0.0, "HPPPNt2rpp": 0.0, "LIPOt2pp": 0.0, "APH180": 0.0, "MOAT3C": 0.0, "PPAt4pp": 0.0, "SHCHD2": 0.00021053741339900698, "EX_dcmp_e": 0.0, "ASPt2_3pp": 0.0, "EX_so3_e": 0.0, "ACGALtex": 0.0, "TYROXDApp": 0.0, "ECA4COLIPAabctex": -1.035379938102578e-30, "HOMtex": 0.0, "NO3tex": 0.0, "PAPA180pp": 0.0, "NADDP": 0.0, "OXAMTC": 0.0, "2AGPGAT160": 0.0, "GTPtex": 0.0, "CPPPGO2": 0.0, "NOVBCNtpp": 0.0, "R1PK": 0.0, "EX_ag_e": 0.0, "GLUabcpp": 0.0, "TPRDCOAS": 0.0, "HCYSMT2": 0.0, "EAR181y": 0.0, "EAR181x": 0.0, "MDDCP4pp": 0.0, "NTD7": 0.0, "ADCL": 0.0006316122401968894, "FORtppi": 26.359857002349226, "NTD2": 0.0, "EX_acgal1p_e": 0.0, "NTD1": 0.0, "DPCOAK": 0.0005438096418124269, "GLYCLTDy": 0.0, "HSDy": -0.6591114475516079, "EX_mn2_e": -0.0006523827473484925, "METAT": 0.0008478143373645749, "ADCS": 0.0006316122401968894, "ME2": 0.0, "GLYCLTDx": 0.0, "FE2abcpp": 0.0, "3OAS120": 0.0, "3OAS121": 0.0, "PLIPA1A160pp": 0.0, "MLDCP2Bpp": -6.7407548053553255e-34, "PSD161": 0.07101058749503547, "EX_fald_e": 0.0, "EX_maltttr_e": 0.0, "MLTGY4pp": 0.0, "DOXRBCNtpp": 0.0, "RHCCE": 0.00042296305472083875, "PPCK": 0.0, "CDAPPA181": 0.0, "ARBTNR2": 0.0, "FUCtex": 0.0, "EX_cys__L_e": 0.0, "XPPT": 0.0, "CTECOAI6": 0.0, "CTECOAI7": -0.14202117499007094, "GLYAT": 0.0, "ADSL1r": 0.28232500668414057, "ANHGMtex": 0.0, "PACALDtex": 0.0, "TTDCEAtexi": 0.0, "G1PACT": 0.08920743998764741, "EX_met__L_e": 0.0, "CTECOAI8": 0.0, "THRt2pp": 0.0, "G6PDH2r": 0.0, "GLYCLTtex": -0.0006316122402267805, "RFAMPtex": 0.0, "ZNabcpp": 0.0, "PPKr": -982.5313241606127, "LPLIPAL2ATE141": 0.0, "PDX5POi": 0.0, "Kabcpp": 0.0, "GLYCLTt4pp": 999.9993683877598, "MELIBt2pp": 0.0, "DHPTDNR": 0.0, "PPPNtex": 0.0, "EX_23dappa_e": 0.0, "NACODA": 0.0, "METDabcpp": 0.0, "NTP12": 0.0, "DSERtex": 0.0, "HG2t3pp": 0.0, "ADNtex": 0.0, "DHPS2": 0.0006316122401968894, "BTNt2ipp": -1.12486345814367e-32, "LPLIPAL1E141pp": 0.0, "FACOAE60": 0.0, "DHBSH": 0.0, "GDPMNH": 0.0, "BMOCOS": 0.000115181903294524, "NTD9": 0.0, "UM4PL": 0.0, "GLYOX3": 0.0, "ACACT4r": 0.3359912765938951, "ACMUMtex": 0.0, "LPLIPAL1A120pp": 0.0, "GDPMNP": 0.0, "TDP": 0.0, "MMETt2pp": 0.0, "EX_fe3_e": -0.007371641810849536, "POR5": 0.10267711387537669, "ARGORNt7pp": 0.0, "DHACOAH": 0.0, "EX_rfamp_e": 0.0, "ASAD": -1.0093295774302995, "MN2tpp": 0.0006523827473484925, "EX_thm_e": 0.0, "PLIPA2G181pp": 0.0, "Ec_biomass_iJO1366_core_53p95M": 0.9441139614305246, "FACOAL80t2pp": 0.0, "FOMETRi": 0.0, "FACOAE80": 9.116293095259762e-30, "UDPGPpp": 0.0, "TRE6PH": -3.9798055839744675e-30, "EX_gam_e": 0.0, "PAPA160": 0.0, "PAPA161": 0.0, "MOADSUx": 0.000460727613178096, "METSOX1abcpp": 0.0, "MALTPTabcpp": 0.0, "TRE6PS": -3.9798055839744675e-30, "ACACT3r": 0.3359912765938951, "MINOHPtexi": 0.0, "RNTR3c2": 0.02550712689596848, "N2Otpp": 0.0, "AP4AH": 0.0, "RNDR4b": 0.0, "FEOXAMtonex": 0.0, "DMQMT": 0.0, "FMETTRS": 0.0, "EX_arg__L_e": 0.0, "GALtex": 0.0, "PLIPA1G140pp": 0.0, "UAAGDS": 0.026235038760231418, "GPDDA3pp": 0.0, "4PCPpp": 0.0, "PTRCORNt7pp": 0.0, "ACOAD4f": -0.3359912765938951, "FRUptspp": 0.0, "EX_3hpppn_e": 0.0, "TYRt2rpp": 0.0, "PLIPA2A160pp": 0.0, "NTPP9": 0.0, "NTPP8": 0.0, "NTPP7": 0.0, "NTPP6": 0.0, "NTPP5": 0.0, "GALS3": 0.0, "NTPP3": 0.0, "NTPP2": 0.0, "EX_mincyc_e": 0.0, "FALDH2": 0.0, "MALTptspp": 0.0, "FCLPA": 0.0, "F6Pt6_2pp": 0.0, "NAt3_2pp": 0.0, "PYROX": 0.0, "EX_etoh_e": 1.1317719217597397, "EX_glcn_e": 0.0, "GUACYC": 0.0, "EX_but_e": 0.0, "EX_galur_e": 0.0, "UPPDC1": 0.00021053741339900698, "3HAD100": 0.0, "HPPPNDO": 0.0, "EX_glu__L_e": 0.0, "CMPN": 0.0, "DMSOR2pp": 0.0, "EX_arab__L_e": 0.0, "LPLIPAL2ATG161": 0.0, "EX_h_e": 56.369078688945336, "CHLt2pp": 0.0, "EX_pyr_e": 0.0, "TRPAS2": -0.053666269909595304, "APRAUR": 0.0004210748267980139, "XYLUt2pp": 0.0, "HYD3pp": 0.0, "PItex": 0.9107215947279604, "GLBRAN2": 0.0, "PA160abcpp": 0.0, "IG3PS": 0.08944346847800505, "EX_nh4_e": -10.19720873335323, "UDPGDC": 3.9798055839744675e-30, "NTD10pp": 0.0, "CITt7pp": 0.0, "PPPNt2rpp": 0.0, "DINStex": 0.0, "LIPOCT": 0.0, "EX_gal__bD_e": 0.0, "PROabcpp": 0.0, "THDPS": 0.35021812987869166, "LPLIPAL1G120pp": 0.0, "DNMPPA": 0.0006316122401968894, "THYMtex": 0.0, "GMHEPK": 0.0, "FE3DCITabcpp": 0.0, "PSSA180": 0.0, "TAURabcpp": 0.0, "EX_cu_e": 0.0, "SULFACtex": 0.0, "DRPA": 0.0, "CLPNH140pp": 0.0, "EX_aso3_e": 0.0, "Zn2tex": 0.00032194286084780886, "R5PP": 0.0, "EX_ttrcyc_e": 0.0, "EX_nmn_e": 0.0, "ADNt2rpp": -1000.0, "ACPPAT161": 0.0, "ACPPAT160": 0.0, "PSSA181": 0.0, "UDPGALtex": 0.0, "OMBZLM": 0.0, "UHGADA": 0.03673736246718458, "23PDE7pp": 0.0, "G1PTT": -4.5933429173635575e-31, "CD2tex": 0.0, "EX_enlipa_e": 0.0, "EAR80x": 1.9590318653063915e-33, "PERD": 0.00021053741339900698, "GALT1": 0.0, "SERAT": 0.23401941584773547, "URAtex": 0.0, "TYRL": 0.00021053741339900698, "23CUMPtex": 0.0, "TRPS2": 0.0, "LPLIPAL1G161pp": 0.0, "MINCYCtex": 0.0, "EX_cd2_e": 0.0, "3OAS161": 0.0, "PMANM": 0.0, "NNATr": 0.0021506916041379737, "PIt2rpp": 0.9107215947279604, "EX_LalaDgluMdap_e": 0.0, "ACMANAptspp": 0.0, "TARTRtex": 0.0, "TMPPP": 0.00021053741339900698, "PE161abcpp": 0.019883040027726846, "EAR141y": 0.0, "EAR141x": 0.0, "PE120abcpp": 0.0, "EAR180y": 0.0, "CRNCAL2": 0.0, "NTP1": 0.0, "EX_gdp_e": 0.0, "UACGAMPpp": 0.0, "PPBNGS": 0.0016842993071920559, "MLTG1": 0.0, "NAt3_1p5pp": 0.0, "METSOX2abcpp": 0.0, "ASPK": 1.0093295774302995, "ASPT": 0.0, "2AGPA180tipp": 0.0, "RBFSa": 0.0008421496535960278, "EX_sbt__D_e": 0.0, "MLTG3": 0.0, "EX_na1_e": 2.8856405695239776e-24, "LPLIPAL2ATE180": 0.0, "CYTBDpp": 0.0, "CYSTRS": 0.0, "MLTG2": 0.0, "TYRPpp": 0.0, "HISTRS": 0.0, "GTPCII2": 0.0004210748267980139, "CBPS": 0.0, "MALDt2_2pp": 0.0, "EX_g3pc_e": 0.0, "AGM3PA": 0.0, "PLIPA1G141pp": 0.0, "UDPGD": 3.9798055839744675e-30, "EX_ala__L_e": 0.0, "APG3PAT141": 0.0, "AGM3PH": 0.0, "UAPGR": 0.026235038760231418, "NMNN": 0.0, "PYRtex": 0.0, "MG2tpp": 0.0, "MAN6Pt6_2pp": 0.0, "EX_23camp_e": 0.0, "PGSA120": 0.0, "EX_feenter_e": 0.0, "TMDK1": 0.0, "MMM": 0.0, "DMSOR2": 0.0, "XYLt2pp": 10.0, "LPLIPAL1A160pp": 0.0, "LCTStex": 0.0, "HXAND": 0.0, "PHYTSpp": 0.0, "12DGR141tipp": 0.0, "EX_g3pg_e": 0.0, "DXYLK": 0.0, "EX_gly_e": 0.0, "THRS": 0.5138019236338743, "DURADx": 0.0, "FADRx2": 0.0, "MEPCT": 0.002255488253857523, "EX_g3pe_e": 0.0, "EX_orn_e": 0.0, "GLYC3Pabcpp": 0.0, "PLIPA2E140pp": 0.0, "3HCINNMH": 0.0, "ACOAD5f": -0.3359912765938951, "EAR80y": 0.0, "DHNPTE": 0.0, "SELGTHR3": 0.0, "EAR180x": 0.0, "GLTPD": 0.0, "CLPNH120pp": 0.0, "FECRMexs": 0.0, "DHFR": 0.025335298154987994, "DHFS": 0.0006316122401968894, "PROt4pp": 0.0, "TREH": 0.0, "FE3HOXtonex": 0.0, "ORNabcpp": 0.0, "FEOXAMR2": 0.0, "FEOXAMR3": 0.0, "FEOXAMR1": 0.0, "NH4tpp": 10.19720873335323, "ACt4pp": 0.0, "MPTSS": 0.000460727613178096, "UACGAMtex": 0.0, "TMAOR1": 0.0, "OAADC": 0.0, "H2O2tex": 0.0, "OGMEACPD": 1.8882279228248145e-06, "L__LACtex": 0.0, "LPLIPAL2A120": 0.0, "CFAS160G": 0.0, "EX_cpgn_e": 0.0, "CFAS160E": 0.0, "ICHORS": 0.0, "ADK4": 0.0, "MCTP1Bpp": 5.483375132646773e-33, "PGLYCP": 0.0, "ADK3": -18.298197968749427, "ACALDtpp": 0.0, "EX_glcr_e": 0.0, "EX_sucr_e": 0.0, "HEX7": -3.9798055839744675e-30, "OGMEACPR": 1.8882279228248145e-06, "ACOATA": 0.0, "GLYALDtpp": 0.0, "APCS": 0.0, "EX_23cump_e": 0.0, "FEROpp": 0.0, "EX_rmn_e": 0.0, "FE2tpp": 0.0077917725236861185, "PLIPA1G161pp": 0.0, "OCTDPS": 0.00021053741339900698, "ENTCS": 0.0, "APG3PAT181": 0.0, "APG3PAT180": 0.0, "SADH": 0.0, "LALALGLUtpp": 0.0, "EX_acald_e": 0.0, "PRATPP": 0.08944346847800505, "CRNCDH": 0.0, "ACACt2pp": 0.0, "ICYSDS": 0.0017041257003820968, "CYTDt2rpp": -1000.0, "ASNS1": 0.0, "TDPADGAT": -4.5933429173635575e-31, "EX_succ_e": 0.0, "EX_acmana_e": 0.0, "EX_feoxam_e": 0.0, "AMMQLT8": 0.0, "CTBTabcpp": 0.0, "OROTtex": 0.0, "HG2abcpp": 0.0, "DDCAtexi": 0.0, "PDX5PS": 0.00021053741339900698, "PPNDH": 0.17491127306442614, "PRAMPC": 0.08944346847800505, "GLCP2": 0.0, "LACZ": 0.0, "NTP3pp": 0.0, "EX_fusa_e": 0.0, "DM_5DRIB": 0.000212425641321868, "M1PD": 0.0, "EX_fru_e": 0.0, "GLUABUTt7pp": 0.0, "FA161ACPHi": 0.0, "CYSS": 0.23401941584773547, "EX_r5p_e": 0.0, "TMDS": 0.024703685914791104, "TREptspp": 0.0, "FEOXAMexs": 0.0, "GALCTtex": 0.0, "PAPA181": 0.0, "ORPT": -0.3123081778714104, "EX_g3pi_e": 0.0, "EX_dmso_e": 0.0, "HEXt2rpp": 0.0, "ALR2": 0.0, "ENTERES": 0.0, "ANHMK": 0.0, "PGK": -34.39417334684078, "TUNGStex": 0.0, "EX_g3ps_e": 0.0, "DIMPtex": 0.0, "O16AUNDtpp": 0.0, "CBMKr": 0.5915695347508682, "ACNAMt2pp": 0.0, "INSt2rpp": -1000.0, "EX_f6p_e": 0.0, "FMNRx2": 0.0, "T2DECAI": 0.0, "ASO3t8pp": 0.0, "ASNt2rpp": 0.0, "CU2tex": 0.0006693767986542419, "NTD2pp": 0.0, "DSBAO2": 0.0, "DSBAO1": 0.0, "NACtex": 0.0, "ACALDtex": 0.0, "EX_enter_e": 0.0, "CHTBSptspp": 0.0, "SO3tex": 0.0, "IMPC": -0.5124206849081394, "PGCD": 1.5705977745889212, "EX_k_e": -0.1842844364735084, "EX_cu2_e": -0.0006693767986542419, "3OAR160": 0.0, "IMPD": 0.2300956782239989, "HOPNTAL": 0.0, "3OXCOAT": 0.0, "DMSOR1pp": 0.0, "CLIPAabctex": 0.0, "PLIPA2E141pp": 0.0, "EX_acgal_e": 0.0, "FE3tex": 0.007371641810849536, "PLIPA1E161pp": 0.0, "EX_dump_e": 0.0, "OMPHHX3": 0.0, "EX_hacolipa_e": 0.0, "ALDD19xr": 0.0, "EX_gsn_e": 0.0, "2AGPE161tipp": 0.0, "IPDDI": -0.0019930245725798376, "RIBtex": 0.0, "SUCOAS": 0.49552765379642516, "DURIPP": 0.0, "G3PItex": 0.0, "DALAt2pp": 0.013117519380115709, "TMAOtex": 0.0, "CYANtex": 0.0, "VALabcpp": 0.0, "UPP3MT": 0.00021053741339900698, "EX_ocdca_e": 0.0, "EX_acgam1p_e": 0.0, "UDCPDPS": 5.192626787867886e-05, "DAPDC": 0.32398309111846024, "EX_damp_e": 0.0, "APG3PAT161": 0.0, "APG3PAT160": 0.0, "SERASr": 0.0, "3OAS140": 0.07347472493436916, "3OAS141": 0.0, "CYTDt2pp": 1000.0, "EX_fe2_e": -0.0077917725236861185, "MALTPTtexi": 0.0, "FEENTERabcpp": 0.0, "URACPAH": 0.0, "ASPCT": 0.3123081778714104, "EX_malttr_e": 0.0, "ATPS4rpp": 17.39758858504931, "PDE4": 0.0, "NADH10": 0.0, "O16A4COLIPAabctex": 0.0, "EX_ni2_e": -0.00030494880954205945, "CYTK2": 0.0, "ACGAM1Ptex": 0.0, "NTP3": 0.0, "AGPAT160": 0.060247688334727496, "AGPAT161": 0.07101058749503547, "ECA4OALpp": -3.3526588471893e-30, "O16AP2pp": 0.0, "DAGK181": 0.0, "DAGK180": 0.0, "SSALx": 0.0, "TREHpp": 0.0, "PSP_L": 1.5705977745889212, "PA120abcpp": 0.0, "NODOy": 0.0, "2AGPE160tipp": 0.0, "DHNPA2r": 0.0006316122401968894, "FUM": 0.9845635799937327, "L__LACt2rpp": 0.0, "Kt2pp": 0.1842844364735084, "DAPE": 0.35021812987869166, "EX_gal_e": 0.0, "TDPAGTA": -4.5933429173635575e-31, "14GLUCANtexi": 0.0, "EX_glcur1p_e": 0.0, "GLUt4pp": 0.0, "ABUTtex": 0.0, "GMHEPAT": 0.0, "LALALGLUtex": 0.0, "DCTPD": 0.0, "EX_mnl_e": 0.0, "EX_cytd_e": 0.0, "EX_ump_e": 0.0, "FRULYSDG": 0.0, "FMNAT": 0.00021053741339900693, "GLYC2Pabcpp": 0.0, "GPDDA1pp": 0.0, "EX_23ccmp_e": 0.0, "GDMANE": 0.0, "THRD_L": 0.2742924851004489, "UGLCURPpp": 0.0, "PGPP160pp": 0.0, "S2FE2SS": 2.3665827156630354e-30, "AGM4PApp": 0.0, "S2FE2ST": 3.0198581527991858e-30, "CD2abcpp": 0.0, "TRDR": 0.0, "ENO": 32.82357557225186, "SLNTtex": 0.0, "XYLI1": 10.0, "DHMPTR": 0.0, "2AGPG160tipp": 0.0, "ISETACabcpp": 0.0, "GTHOXtex": 0.0, "EX_man_e": 0.0, "CCGS": 0.0, "ACPS1": 0.0, "IPPMIa": -0.4253526071572557, "EX_meoh_e": 1.888227922861049e-06, "S4FE4ST": -6.532754371361504e-31, "ARGAGMt7pp": 0.0, "G1SAT": 0.0033685986143841117, "TMPK": 0.00021053741339900698, "FDMO2": 0.0, "PG180abcpp": 0.0, "EX_gam6p_e": 0.0, "PPTHpp": 0.0, "ACACT5r": 0.3359912765938951, "3HAD180": 0.0, "3HAD181": 0.0, "ASNNpp": 0.0, "FTHFLi": 0.10542165316112145, "PSSA161": 0.07101058749503547, "12DGR140tipp": 0.0, "FRD2": 0.0, "FRD3": 0.0, "PACALDt2rpp": 0.0, "FDMO6": 0.0, "ACOAD6f": -0.262516551659526, "EX_hg2_e": 0.0, "2AGPE120tipp": 0.0, "PPNCL2": 0.0005438096418124269, "SUCBZS": 0.0, "MOCOS": 0.000115181903294524, "FDMO4": 0.0, "ALAGLUE": 0.0, "EX_akg_e": 0.0, "KAS14": 0.0, "HISt2rpp": 0.0, "F6Ptex": 0.0, "FE3DHBZSabcpp": 0.0, "MNNH": 0.0, "NTD3pp": 0.0, "LPLIPAL1A140pp": 0.0, "G5SD": 0.20870111174402464, "DTARTD": 0.0, "THD2pp": 11.550975630877128, "DNTPPA": 0.0006316122401968894, "GMHEPPA": 0.0, "HCYSMT": 0.0, "FACOAL181t2pp": 0.0, "AST": 0.0, "5DGLCNt2rpp": 0.0, "OROTt2_2pp": 0.0, "PETNT161pp": 0.0, "XANt2pp": 0.0, "ALCD19": 0.0, "EX_ac_e": 21.32648032048206, "PLIPA2E181pp": 0.0, "EX_no3_e": 0.0, "FRULYSK": 0.0, "PPM2": 0.0, "EX_leu__L_e": 0.0, "FRULYSE": 0.0, "SBTPD": 0.0, "LYSDC": 0.0, "EX_maltpt_e": 0.0, "GLCt2pp": 0.0, "LPLIPAL2ATE181": 0.0, "INDOLEt2pp": 0.0, "LIPAabcpp": 0.0, "ADNCYC": 0.0, "GALCTNtex": 0.0, "CRNt7pp": 0.0, "3HAD160": 0.0, "EX_fecrm__un_e": 0.0, "EX_fruur_e": 0.0, "AMPTASECG": 0.0, "IGPDH": 0.08944346847800505, "TDPDRR": 0.0, "PDH": 0.0, "USHD": 0.01836868123359229, "PA161abcpp": 0.0, "LEUabcpp": 0.0, "ALLtex": 0.0, "GAM6Pt6_2pp": 0.0, "HYPOE": 1.2328960909616415e-32, "GALUi": 0.0, "MAN6Ptex": 0.0, "PGPP141": 0.0, "CLPNH181pp": 0.0, "GALM2pp": 0.0, "NI2tpp": 0.00030494880954205945, "ARBTtex": 0.0, "NMNDA": 0.0, "3HPPPNH": 0.0, "ACPPAT181": 0.0, "ACPPAT180": 0.0, "THRA2i": 0.0, "URIK2": 0.0, "UDCPDPpp": -1.5648842836564674e-30, "EX_halipa_e": 0.0, "SBTptspp": 0.0, "I4FE4ST": 0.0002454696299719364, "I4FE4SR": 0.0002454696299719364, "PGPP140": 0.0, "EX_cm_e": 0.0, "EX_mal__D_e": 0.0, "EX_xyl__D_e": -10.0, "PLIPA1E140pp": 0.0, "PLIPA2G120pp": 0.0, "SUCMALtpp": 0.0, "GAMtex": 0.0, "LPLIPAL1G180pp": 0.0, "DM_MTHTHF": 0.00042296305472083875, "EX_glyc3p_e": 0.0, "NADPHQR2": 0.0, "NADH17pp": 0.0, "EX_dca_e": 0.0, "UPPRT": 0.0, "PGPP120": 0.0, "MN6PP": 0.0, "THMDt2pp": 1000.0, "INStex": 0.0, "FEENTERR1": 0.0, "FEENTERR2": 0.0, "FEENTERR3": 0.0, "FECRMR1": 0.0, "FECRMR2": 0.0, "ACMAMUT": -4.5933429173635575e-31, "CYTD": 0.0, "APH181": 0.0, "EX_34dhpac_e": 0.0, "23PDE2pp": 0.0, "NDPK8": 0.0, "UPLA4FNF": 3.9798055839744675e-30, "DSERDHr": 0.0, "NDPK2": 0.4015156178590578, "NDPK3": 0.17079493619261749, "BSORy": 0.0, "BSORx": 0.0, "NDPK6": 0.0, "NDPK7": 0.0, "ADOCBLabcpp": 0.0, "NDPK5": 0.0, "POAACR": 0.0, "O2Stex": 0.0, "APH160": 0.0, "APH161": 0.0, "EX_cbl1_e": 0.0, "BUTtex": 0.0, "RNDR3b": 0.0, "PTRCTA": 0.0, "PG160abcpp": 0.0, "PLIPA2E180pp": 0.0, "CA2t3pp": 999.9950858868308, "MLTGY3pp": 0.0, "AACPS8": -3.417242937983222e-30, "AACPS9": 4.343838693068191e-30, "LPLIPAL2E120": 0.0, "FACOAE120": 0.07347472493436916, "EAR140x": 0.0, "AACPS5": 0.0, "AACPS6": 0.0, "AACPS7": 0.07347472493436916, "GLCURtex": 0.0, "GLCtex": 10.0, "AACPS2": 0.0, "AACPS3": 0.12049537666945499, "NI2tex": 0.00030494880954205945, "PYDXtex": 5.847123311159648e-31, "SADT2": 0.23401941584773547, "VALTA": -1000.0, "XMPtex": 0.0, "PGSA181": 0.0, "EX_o2_e": -10.0, "URAt2pp": 1000.0, "EX_pro__L_e": 0.0, "GALCTLO": 0.0, "URAt2rpp": -1000.0, "PGSA180": 0.0, "ALLTAMH": 0.0, "MAN1PT2": 0.0, "3HAD40": 0.0, "ACCOAL": 0.0, "CITL": 0.0, "2AGPGAT161": 0.0, "2AGPEAT141": 0.0, "2AGPEAT140": 0.0, "EX_3amp_e": 0.0, "EX_malthx_e": 0.0, "ACCOAC": 0.07348038961813763, "ARBTNR3": 0.0, "THRPtex": 0.0, "ARBTNR1": 0.0, "GHMT2r": 1.0015878429464071, "NMNAT": 0.0, "X5PL3E": 0.0, "ULA4NFT": 3.9798055839744675e-30, "MLDCP1Bpp": -5.483375132646773e-33, "AKGDH": 0.0, "MOAT2": 0.01836868123359229, "BWCOS": 0.0, "MANPGH": 0.0, "MANtex": 0.0, "ATPHs": 0.0, "ARGabcpp": 0.0, "IPMD": 0.4253526071572557, "AMPMS2": 0.00021053741339900698, "LPLIPAL2ATE120": 0.0, "NADH18pp": 0.0, "EX_tcynt_e": 0.0, "EX_agm_e": 0.0, "EX_trp__L_e": 0.0, "EX_tmao_e": 0.0, "MMETtex": 0.0, "COLIPAKpp": -2.4149213003179997e-30, "MG2uabcpp": 0.0, "HSK": 0.5138019236338743, "IPDPS": 0.0, "HEX4": 0.0, "GLCUR1Ptex": 0.0, "EX_co2_e": -0.031979028101410796, "TMAOR2": 0.0, "NADPHQR4": 0.0, "EX_mal__L_e": 0.0, "LIPAMPL": -4.7724544021915704e-30, "ACGAMK": 0.0, "EX_ptrc_e": 0.0, "RMNtpp": 0.0, "PGPP180pp": 0.0, "PLIPA1E181pp": 0.0, "G2PP": 0.0, "PPGPPDP": 0.0, "GALBDtex": 0.0, "CLPNS141pp": 0.0, "EX_cit_e": 0.0, "GAPD": 34.39417334684078, "DSBCGT": 0.0, "3OAR100": 0.0, "LPLIPAL2G160": 0.0, "LPLIPAL2G161": 0.0, "MECDPS": 0.002255488253857523, "INOSTt4pp": 0.0, "GMPtex": 0.0, "LIPAHT2ex": 0.0, "EX_glcur_e": 0.0, "EAR40x": 0.0, "EAR40y": 0.0, "3HPPtex": 0.0, "12DGR120tipp": 0.0, "AGMH": 0.0, "GMPR": 0.0, "CD2t3pp": 0.0, "EX_frulys_e": 0.0, "MEOHtex": -1.888227922861049e-06, "ALTRH": 0.0, "LALADGLUtex": 0.0, "NADPPPS": 0.0, "3NTD2pp": 0.0, "FE2t3pp": 0.0, "SERTRS2": 0.0, "DHAtpp": 0.0, "GPDDA2pp": 0.0, "PA140abcpp": 0.0, "DHPTPE": 0.0, "O16GALFT": 0.0, "CPGNUtpp": 0.0, "GLYOX": 0.0, "TYRTA": -0.1304000762388226, "TPI": 15.711392648802835, "FALDtpp": 0.0, "SO2tpp": 0.0, "THRtex": 0.0, "NACtpp": 0.0, "URIt2rpp": -1000.0, "OHPBAT": 0.00021053741339900698, "OCTNLL": 0.0, "LPLIPAL2ATG160": 0.0, "GALabcpp": 0.0, "AGM4PCP": 0.0, "CYSabc2pp": 0.0, "GHBDHx": 0.0, "EX_4hoxpacd_e": 0.0, "TMDPP": 0.0, "PLIPA1G181pp": 0.0, "AKGt2rpp": 0.0, "R15BPK": 0.0, "EX_arbtn__fe3_e": 0.0, "EX_glyc__R_e": 0.0, "EX_man6p_e": 0.0, "ANS": 0.053666269909595304, "SO4tex": 0.23811498221242108, "ARAI": 0.0, "FBA3": 0.0, "MALt3pp": 0.0, "GALKr": 0.0, "FACOAL60t2pp": 0.0, "ACACT6r": 0.262516551659526, "MALS": 0.0, "CYNTAH": 0.0, "EX_pser__L_e": 0.0, "CYTDH": 0.0, "NTD11pp": 0.0, "EX_mmet_e": 0.0, "ARBt3ipp": 0.0, "XYLUtex": 0.0, "APH120": 0.0, "G3PEtex": 0.0, "GUAPRT": 0.0, "SPODM": 0.0, "DCYTt2pp": 0.0, "DCAtex": 0.0, "EX_3ump_e": 0.0, "HETZK": 0.0, "AGM4PCPpp": 0.0, "EX_pi_e": -0.9107215947279604, "K2L4Aabctex": 0.01836868123359229, "HOMt2pp": 0.0, "NTD8pp": 0.0, "EX_dopa_e": 0.0, "PAPA140": 0.0, "PAPA141": 0.0, "5DGLCNtex": 0.0, "ALLTNtex": 0.0, "DTMPtex": 0.0, "CU2tpp": 0.0006693767986542419, "G3PCtex": 0.0, "FEENTERtex": 0.0, "HMPK1": 0.0, "ECOAH8": 0.0, "ECOAH6": 0.262516551659526, "ECOAH7": 0.262516551659526, "ECOAH4": 0.3359912765938951, "ECOAH5": 0.3359912765938951, "ECOAH2": 0.3359912765938951, "ECOAH3": 0.3359912765938951, "QUIN2tpp": 0.0, "ECOAH1": 0.3359912765938951, "OP4ENH": 0.0, "FA80ACPHi": 0.0, "GRTT": 0.00026246368127768585, "G3PAT120": 0.0, "TUNGSabcpp": 0.0, "EX_glyald_e": 0.0, "EX_din_e": 0.0, "PSD180": 0.0, "PSD181": 0.0, "ARBTptspp": 0.0, "EX_hdcea_e": 0.0, "CLPNH141pp": 0.0, "EX_ala__B_e": 0.0, "3HAD120": 0.0, "3HAD121": 0.0, "ARGDCpp": 0.0, "PNTK": 0.0005438096418124269, "TYMtex": 0.0, "LIPOS": 4.7724544021915704e-30, "NMNtex": 0.0, "URIH": 0.0, "DAGK120": 0.0, "PGSA140": 0.0, "PYDXtpp": 5.847123311159648e-31, "ADOCBLtonex": 0.0, "CSNt2pp": 0.0, "NO2tex": 0.0, "RIBabcpp": 0.0, "NTD5pp": 0.0, "EX_glyc_e": 0.0, "A5PISO": 0.03673736246718458, "ARGSL": 0.27926135687945774, "PAPA160pp": 0.0, "GLYBt2pp": 0.0, "OMMBLHX3": 0.0, "EX_ddca_e": 0.0, "LYSt2pp": 0.0, "MOCDS": 0.0, "EX_eca4colipa_e": 0.0, "Ec_biomass_iJO1366_WT_53p95M": 0.0, "GARFT": 0.4231877538435334, "G3PT": 0.0, "3OAR161": 0.0, "UAMAS": 0.026235038760231418, "ARGSS": 0.27926135687945774, "NO3R1pp": 0.0, "EX_pnto__R_e": 0.0, "CRNDt2rpp": 0.0, "MALTHXabcpp": 0.0, "CLPNS160pp": 0.0, "2AGPG161tipp": 0.0, "HXPRT": 0.0, "MALTTTRtexi": 0.0, "GDPDPK": 0.0, "PGP180abcpp": 0.0, "EX_dgsn_e": 0.0, "EX_doxrbcn_e": 0.0, "EX_thr__L_e": 0.0, "DDPGALA": 0.0, "EX_orot_e": 0.0, "THYMt3pp": 0.0, "EX_g6p_e": 0.0, "NNAM": 0.0, "UGMDDS": 0.026235038760231418, "EX_sel_e": 0.0, "ARBabcpp": 0.0, "TRSARr": -1000.0, "PPM": -0.0006353886960427067, "4PEPTtex": 0.0, "GTPHs": 0.0, "MNtex": 0.0006523827473484925, "DAPtex": 0.0, "LPLIPAL1A161pp": 0.0, "PUNP4": 0.0, "AACTOOR": 0.0, "QULNS": 0.0021506916041379737, "ASNN": 0.0, "5MTRtex": 0.0, "FACOAL161t2pp": 0.0, "UACMAMO": -4.5933429173635575e-31, "PHEMEabcpp": -4.595268847307945e-30, "ACACtex": 0.0, "MLTGY1pp": 0.0, "PAPA120pp": 0.0, "CFAS180E": 0.0, "ARBTNtonex": 0.0, "EX_colipap_e": 0.0, "LPLIPAL1G160pp": 0.0, "ASO3tex": 0.0, "CBMD": 0.0, "ADEtex": 0.0, "INSH": 0.0, "LYStex": 0.0, "PLIPA2A120pp": 0.0, "INSK": 0.0, "MALCOAMT": 1.8882279228248145e-06, "PYRt2rpp": 0.0, "AMANAPEr": 0.0, "FE3DCITtonex": 0.0, "PGPP161pp": 0.0, "GND": 0.0, "ACKr": -1000.0, "GNK": 0.0, "DHORTS": -0.3123081778714104, "GLCNt2rpp": 0.0, "DGSNt2pp": 0.0, "PPC": 2.7946028169114507, "PPA": 0.0, "LYSabcpp": 0.0, "FDH5pp": 0.0, "UREAtpp": 0.0, "RZ5PP": 0.0, "EX_lipa_cold_e": 0.0, "12DGR180tipp": 0.0, "CLPNS180pp": 0.0, "EX_3cmp_e": 0.0, "PPS": 0.0, "SELNPS": 0.0, "PGPP181pp": 0.0, "PGPP180": 0.0, "GPDDA4": 0.0, "ANPRT": 0.053666269909595304, "QUIN2tex": 0.0, "PRAGSr": 0.4231877538435334, "HISTP": 0.08944346847800505, "GPDDA1": 0.0, "ATHRDHr": 0.0, "GPDDA3": 0.0, "GLYCAt2rpp": 0.0, "PACCOAL": 0.0, "SKMt2pp": 0.0, "OCDCAtexi": 0.0, "ACOAD7f": -0.12049537666945499, "XANtpp": 0.0, "MALTabcpp": 0.0, "EX_ala__D_e": 0.0, "ALAt4pp": 0.0, "3OAS80": 1.9590318653063915e-33, "H2Otex": -23.766390139716616, "EX_gua_e": 0.0, "PLIPA2G161pp": 0.0, "SELtpp": 0.0, "ALAALAD": 0.0, "EX_pydxn_e": 0.0, "DADK": 0.0, "SDPTA": -0.35021812987869166, "2AGPE140tipp": 0.0, "L__LACD2": 0.0, "GLUSy": 0.0, "DADA": 0.0, "ALAALAr": 0.026235038760231418, "EX_4abut_e": 0.0, "CPGNR2": 0.0, "CPGNR3": 0.0, "CRNCBCT": 0.0, "CPGNR1": 0.0, "BPNT": 0.23401941584773547, "NI2abcpp": 0.0, "PSSA141": 0.0, "PSSA140": 0.0, "ETHSO3tex": 0.0, "FMNRx": 0.0, "2AGPEAT120": 0.0, "CBLAT": 0.0, "PA180abcpp": 0.0, "2AGPA140tipp": 0.0, "EX_ins_e": 0.0, "LPLIPAL1E160pp": 0.0, "L__LACD3": 0.0, "GLYTRS": 0.0, "PTRCtex": 0.0, "NODOx": 0.0, "FORtex": -26.359857002349226, "PPCDC": 0.0005438096418124269, "CA2tex": 0.004914113169245881, "EX_uri_e": 0.0, "PAPA141pp": 0.0, "LPLIPAL1A181pp": 0.0, "APPLDHr": 0.0, "LPLIPAL2A140": 0.0, "3OAR40": 0.0, "DM_AACALD": 0.0, "PHEMEtiex": -4.595268847307945e-30, "GLCRD": 0.0, "DURItex": 0.0, "LPLIPAL2ATG140": 0.0, "EX_val__L_e": 0.0, "ThDPAT": 0.0, "FA140ACPHi": 0.0, "EAR161y": 0.0, "EAR161x": 0.0, "ALLTN": 0.0, "TYRPtex": 0.0, "DASYN180": 0.0, "DASYN181": 0.0, "EX_14glucan_e": 0.0, "PG141abcpp": 0.0, "SERt4pp": 0.0, "NTD4pp": 0.0, "HKNDDH": 0.0, "CU2abcpp": 0.0, "TRPt2rpp": 0.0, "BUTSO3tex": 0.0, "EX_3hpp_e": 0.0, "MDDEP1pp": 0.0, "HEMEOS": 0.0, "ILEabcpp": 0.0, "ASCBPL": 0.0, "CLPNS161pp": 0.0, "CRNDtex": 0.0, "EX_adn_e": 0.0, "ASCBptspp": 0.0, "PGPP161": 0.0, "3UMPtex": 0.0, "PRFGS": 0.4231877538435334, "PG120abcpp": 0.0, "HACD5": 0.3359912765938951, "ETOHtex": -1.1317719217597397, "CDAPPA120": 0.0, "DASYN160": 0.060247688334727496, "DASYN161": 0.07101058749503547, "EX_gthrd_e": 0.0, "NADS1": 0.0021506916041379737, "AGM3PApp": 0.0, "PLIPA2E161pp": 0.0, "EX_udpacgal_e": 0.0, "LPLIPAL2E141": 0.0, "MOGDS": 0.0, "PAPA161pp": 0.0, "GLCptspp": 10.0, "GLUNpp": 0.0, "PLIPA2G140pp": 0.0, "2AGPGAT181": 0.0, "2AGPGAT180": 0.0, "CUtex": 0.0, "RNDR4": 0.0, "LGTHL": 0.0, "RNDR2": 0.0, "RNDR1": 0.0, "PSCVT": 0.35981976886643996, "EX_15dap_e": 0.0, "PLIPA1A141pp": 0.0, "MTHTHFSs": 0.00042296305472083875, "EX_LalaLglu_e": 0.0, "GMAND": 0.0, "UDPGALPpp": 0.0, "PDXPP": 0.0, "GALCTNLt2pp": 0.0, "2AGPA160tipp": 0.0, "LEUTRS": 0.0, "AOBUTDs": 0.0, "K2L4Aabcpp": 0.01836868123359229, "GLUR": -0.026235038760231418, "DC6PH": 0.0, "4HOXPACDtex": 0.0, "GLUN": 0.0, "CHLabcpp": 0.0, "TSULabcpp": 0.0, "GLYC3Pt6pp": 0.0, "NH4tex": 10.19720873335323, "SPMDtex": 0.0, "ISETACtex": 0.0, "RNTR2c2": 0.02550712689596848, "AGt3": 0.0, "EX_octa_e": 0.0, "AGMHE": 0.0, "CYSDabcpp": 0.0, "EX_dad__2_e": 0.0, "AP4AS": 0.0, "HPPPNtex": 0.0, "PNTOt4pp": 0.0, "LIPAHTex": 0.0, "GDPtex": 0.0, "FESD1s": 0.0, "EX_adocbl_e": 0.0, "MOBDabcpp": 0.00012179070102453767, "FACOAL180t2pp": 0.0, "LPLIPAL2ATE140": 0.0, "HADPCOADH3": 0.0, "EX_o2s_e": 0.0, "NTD6": 0.0, "RFAMPtpp": 0.0, "PYK": 19.24636081638012, "CLPNS181pp": 0.0, "LA4NTpp": 3.9798055839744675e-30, "CHOLD": 0.0, "SUCRtex": 0.0, "EX_glyb_e": 0.0, "CYSabcpp": 0.0, "3OAR181": 0.0, "3OAR180": 0.0, "GLYCLTt2rpp": -1000.0, "AM4PCP": 0.0, "PIuabcpp": 0.0, "FRUpts2pp": 0.0, "ETHAt2pp": 0.0, "BUTSO3abcpp": 0.0, "SHKK": 0.35981976886643996, "ULA4Ntppi": 3.9798055839744675e-30, "H2SO": 0.0, "URDGLYCD": 0.0, "PAPA140pp": 0.0, "NTD3": 0.0, "EX_asn__L_e": 0.0, "NTD9pp": 0.0, "FA100ACPHi": 0.0, "FESD2s": 0.0, "3OAS160": 0.0, "ETHAAL": 0.0, "EX_lyx__L_e": 0.0, "PDX5PO2": 0.00021053741339900698, "TDSR1": 0.0, "TDSR2": 0.0, "LALGP": 0.0, "ECAP2pp": 1.7820870516658142e-31, "CYANSTpp": 0.0, "EX_ade_e": 0.0, "APG3PAT140": 0.0, "NADH5": 0.0, "NMNPtpp": 0.0, "NADH9": 0.0, "CHORM": 0.30531134930324877, "BALAtex": 0.0, "DHPPDA2": 0.0004210748267980139, "PLIPA1E120pp": 0.0, "Ktex": 0.1842844364735084, "NAtex": -2.8856405695239776e-24, "CHORS": 0.35981976886643996, "EX_pppn_e": 0.0, "FRULYStex": 0.0, "ABUTt2pp": 0.0, "FEENTERexs": 0.0, "FE3abcpp": 0.007371641810849536, "HCO3E": 0.49645760604827205, "PYDXK": 0.0, "G6PP": 0.0, "AGPAT180": 0.0, "AGPAT181": 0.0, "AGPR": -0.27926135687945774, "BUTt2rpp": 0.0, "NOtpp": 0.0, "CYTK1": 0.17079493619261749, "NTRIR2x": 0.0, "PSD160": 0.060247688334727496, "CYSDtex": 0.0, "2AGPE180tipp": 0.0, "THRAi": 0.0, "ALAR": 0.039352558140347126, "OBTFL": 0.0, "MINCYCtpp": 0.0, "CRNt2rpp": 0.0, "AM4PA": 0.0, "URIt2pp": 1000.0, "GLUDC": 0.0, "PDE1": 0.0, "CYANST": 0.0, "F6PP": 0.0, "AMANK": 0.0, "3NTD7pp": 0.0, "GLUDy": -8.022233574012867, "DMATT": 0.00026246368127768585, "EX_all__D_e": 0.0, "MPTAT": 0.000230363806589048, "PGP181abcpp": 0.0, "LPLIPAL1G140pp": 0.0, "PGPP181": 0.0, "FLDR2": 0.0, "PLIPA2A140pp": 0.0, "F6PA": 0.0, "FRUtex": 0.0, "3GMPtex": 0.0, "UM3PL": 0.0, "DHDPRy": 0.35021812987869166, "MI1PP": 0.0, "DUTPDP": 0.024703685914791104, "PHETRS": 0.0, "ACACT8r": 0.0, "26DAHtex": 0.0, "MNLtex": 0.0, "PHEtex": 0.0, "ACGAMT": -4.594065141092703e-31, "ICDHyr": 1.0151037784184094, "FALDtex": 0.0, "KDOPS": 0.03673736246718458, "EX_pydx_e": 0.0, "FUMtex": 0.0, "LIPACabcpp": 0.0, "GOFUCR": 0.0, "THRabcpp": 0.0, "PPPNDO": 0.0, "ACACT7r": 0.262516551659526, "MALt2_3pp": 0.0, "DCMPtex": 0.0, "NTP5": 0.0, "PLIPA2A181pp": 0.0, "D__LACt2pp": 0.0, "FBP": 0.0, "HISabcpp": 0.0, "LPLIPAL1E180pp": 0.0, "G3PSabcpp": 0.0, "FEENTERtpp": 0.0, "N2Otex": 0.0, "COBALT2tpp": 2.3602849035763118e-05, "DHCINDO": 0.0, "GLYCAtex": 0.0, "CINNDO": 0.0, "FBA": 15.844801616236735, "ADOCBIK": 0.0, "CDAPPA180": 0.0, "2AGPE141tipp": 0.0, "CBIAT": 0.0, "MOAT": 0.01836868123359229, "TDPGDH": -4.5933429173635575e-31, "CMtpp": 0.0, "AMPtex": 0.0, "OGMEACPS": 1.8882279228248145e-06, "PGSA141": 0.0, "EX_asp__L_e": 0.0, "EX_xylu__L_e": 0.0, "CPPPGO": 0.00021053741339900698, "PE141abcpp": 0.0, "ACGAtex": 0.0, "ACOAD8f": 0.0, "H2Stex": 0.0, "ARGTRS": 0.0, "NADH16pp": 19.68642859764819, "MDDEP4pp": 0.0, "CYTBD2pp": 0.0, "PUNP3": 0.0, "GGGABADr": 0.0, "3HAD140": 0.0, "3HAD141": 0.0, "LPLIPAL1G181pp": 0.0, "PSCLYSt2pp": 0.0, "EX_xtsn_e": 0.0, "UACGALPpp": 0.0, "HPYRRy": 0.0, "HPYRRx": 1000.0, "CLPNS120pp": 0.0, "ADMDC": 0.0, "XAND": 0.0, "EX_lac__L_e": 0.0, "GUAt2pp": 0.0, "IDOND": 0.0, "OCTAtex": 0.0, "ARBt2rpp": 0.0, "PA181abcpp": 0.0, "SULabcpp": 0.0, "CMPtex": 0.0, "SERtex": 0.0, "PRMICI": 0.08944346847800505, "TMAOR2pp": 0.0, "EX_cl_e": -0.004914113169245881, "PPND": 0.1304000762388226, "FECRMUtpp": 0.0, "DDGLCNtex": 0.0, "EX_lys__L_e": 0.0, "MTAN": 0.0, "ABUTD": 0.0, "TARTRDtex": 0.0, "ICL": 0.0, "GLCP": 0.0, "DGK1": 0.0, "ALAabcpp": 0.0, "EX_ppt_e": 0.0, "PROt2rpp": 0.0, "MLDEP2pp": 0.0, "RNTR1c2": 0.024703685914791104, "FESR": 0.0, "EX_butso3_e": 0.0, "OXDHCOAT": 0.0, "TTDCAtexi": 0.0, "VALtex": 0.0, "ILETRS": 0.0, "EX_thrp_e": 0.0, "METSOXR2": 0.0, "QUINDH": 0.0, "EX_hdca_e": 0.0, "G3PGabcpp": 0.0, "COBALT2tex": 2.3602849035763118e-05, "O2tex": 10.0, "PFL": 26.46296274396296, "GF6PTA": 0.08920743998764741, "LCTSt3ipp": 0.0, "NTD4": 0.0, "GRXR": 0.23401941584773547, "CHLtex": 0.0, "SELR": 0.0, "MDDCP3pp": 0.0, "PSP_Lpp": 0.0, "CDPMEK": 0.002255488253857523, "CU1abcpp": 0.0, "EX_udpgal_e": 0.0, "PEAMNtex": 0.0, "PLIPA1G180pp": 0.0}]
