# Supplementary material for: Escher: A Web Application for Building, Sharing, and Embedding Data-Rich Visualizations of Biological Pathways
Source: PLoS Comput Biol. 2015 Aug 27;11(8):e1004321. doi: 10.1371/journal.pcbi.1004321 (PMC4552468; doi:10.1371/journal.pcbi.1004321)
Supplement: S1 File — This source code is for Escher version 1.1.2. The latest Escher source code can be cloned or downloaded from https://github.com/zakandrewking/escher. (ZIP) [file pcbi.1004321.s001.zip › escher-1.1.2/escher/example_data/reaction_data_iJO1366.json]

{"PMEACPE": 1.04e-06, "GLYCLTtex": -0.00034642, "D-LACt2pp": 6.33e-26, "UAMAGS": 0.014389, "RNTR3c2": 0.01399, "DDPA": 0.19735, "Htex": -55.4374, "ADNtex": -9.35e-26, "DHPS2": 0.00034642, "UPP3MT": 0.00011547, "BMOCOS": 6.32e-05, "ACACT4r": 0.18428, "EX_lac__D_e": -6.33e-26, "P5CR": 0.11447, "TMPPP": 0.00011547, "ATPM": 3.15, "EX_glyclt_e": 0.00034642, "GLUTRR": 0.0018476, "GLUTRS": 0.0018476, "MN2tpp": 0.00035781, "G1PACT": 0.048928, "KAS15": -2.1e-18, "HBZOPT": 0.00011547, "G5SADs": 0.11447, "MOADSUx": 0.0002527, "ACACT3r": 0.18428, "THRt4pp": 0.0026952, "THDPS": 0.19208, "PANTS": 0.00029826, "E4PD": 0.00011547, "PPNCL2": 0.00029826, "ACOAD1f": -0.18428, "ACLS": 0.45271, "NTPP9": 5.98e-29, "DM_4CRSOL": 0.00011547, "ACODA": 0.15317, "CITtex": -3.68e-27, "EX_h_e": 55.4374, "APRAUR": 0.00023095, "IG3PS": 0.049057, "EX_nh4_e": -5.5929, "PE160abcpp": 0.023792, "PPND": 0.071521, "ADSL2r": 0.23199, "DNMPPA": 0.00034642, "UAGPT3": 0.014389, "ASPTA": -1.516, "GART": 0.057821, "ADNt2rpp": -9.35e-26, "THD2pp": 6.3354, "TDSK": 0.010075, "TYRL": 0.00011547, "LEUTAi": 0.23329, "MG2t3_2pp": 0.0044921, "NNATr": 0.0011796, "PIt2rpp": 0.4995, "PE161abcpp": 0.010905, "GSNK": 9.17e-27, "SDPDS": 0.19208, "HMBS": 0.00023095, "MDH": 0.36955, "PPBNGS": 0.00092379, "PPPGO3": 0.00011547, "FCLT": 0.00011547, "ASPK": 0.55359, "PTAr": 15.8552, "H2Otpp": 2.2223, "EX_succ_e": 0.17164, "EX_meoh_e": 1.04e-06, "PPKr": -1.8145, "MOHMT": 0.00029826, "SADT2": 0.12835, "DHDPS": 0.19208, "UDCPDP": 0.014389, "ACtex": -16.1569, "HACD5": 0.18428, "DHAD1": 0.45271, "DHAD2": 0.15044, "HACD4": 0.18428, "PDX5PS": 0.00011547, "MNtex": 0.00035781, "HSTPT": 0.049057, "MEPCT": 0.0012371, "CO2tex": 0.18918, "ACOAD5f": -0.18428, "PRPPS": 0.48307, "DPR": 0.00029826, "DHFR": 0.013896, "DHFS": 0.00034642, "NH4tpp": 5.5929, "VALTA": -0.21912, "MPTSS": 0.0002527, "OGMEACPD": 1.04e-06, "PPNDH": 0.095934, "PGM": -37.8918, "THRt2rpp": -0.0026952, "ADK1": 1.3595, "GLUPRT": 0.23211, "OGMEACPS": 1.04e-06, "SUCOAS": 0.27178, "CHORS": 0.19735, "ETOHtrpp": -15.8782, "FE2tpp": 0.0042736, "EPMEACPR": 1.04e-06, "DHNPA2r": 0.00034642, "KDOPP": 0.020149, "KDOPS": 0.020149, "OCBT": 0.15317, "FADRx": 1.1319, "ORPT": -0.17129, "EX_ac_e": 16.1569, "USHD": 0.010075, "GMPS2": 0.1262, "UAAGDS": 0.014389, "PRAMPC": 0.049057, "I2FE2SS2": 0.00013463, "RHCCE": 0.00023198, "CYSS": 0.12835, "DUTPDP": 0.013549, "ADEt2rpp": -1.41e-27, "IPMD": 0.23329, "PRATPP": 0.049057, "BMOGDS1": 6.32e-05, "PAPSR": 0.12835, "5DOAN": 0.00034746, "BMOGDS2": 6.32e-05, "INSt2rpp": 9.27e-26, "DHDPRy": 0.19208, "PRAIS": 0.23211, "MECDPS": 0.0012371, "MPTAT": 0.00012635, "SO4tex": 0.1306, "IMPC": -0.28105, "PGCD": 0.86143, "EX_k_e": -0.10107, "EX_cu2_e": -0.00036713, "IMPD": 0.1262, "ACOAD2f": -0.18428, "PHETA1": -0.095934, "MALCOAMT": 1.04e-06, "PSD161": 0.038947, "OGMEACPR": 1.04e-06, "Eciomass_iJO1366_core_53p95M": -0.51782, "H2Otex": 2.2223, "ACONTa": 0.55675, "ACONTb": 0.55675, "DURIPP": 2.08e-28, "DALAt2pp": 0.0071946, "PRFGS": 0.23211, "DAPDC": 0.1777, "GLCptspp": 20.0, "PSCVT": 0.19735, "3OAS140": 0.040299, "PSSA161": 0.038947, "PSSA160": 0.033044, "ASPCT": 0.17129, "ADNK1": 0.00057944, "CLtex": 0.0026952, "AGPAT160": 0.033044, "AGPAT161": 0.038947, "DXPS": 0.001468, "CAt6pp": -0.0026952, "FUM": 0.36837, "PRMICI": 0.049057, "OPHHX3": 0.00011547, "EX_ca2_e": -0.0026952, "DAPE": 0.19208, "DBTS": 1.04e-06, "KARA1": -0.45271, "KARA2": 0.15044, "ZN2tpp": 0.00017658, "ILETA": -0.15044, "FMNAT": 0.00011547, "ENO": 37.8918, "IPPMIb": -0.23329, "IPPMIa": -0.23329, "HACD1": 0.18428, "AOXSr2": 1.04e-06, "HACD3": 0.18428, "HACD2": 0.18428, "CITt3pp": 3.68e-27, "G1SAT": 0.0018476, "HACD7": 0.14398, "HACD6": 0.14398, "SHCHF": 0.00011547, "ACACT5r": 0.18428, "MCTP1App": 0.0071946, "EX_zn2_e": -0.00017658, "DHPPDA2": 0.00023095, "UPP3S": 0.00023095, "ACOAD6f": -0.14398, "ADSS": 0.15485, "SHSL1": 0.079698, "MTHFR2": 0.07993, "PSP_L": 0.86143, "G5SD": 0.11447, "IGPS": 0.029434, "ADSK": 0.12835, "DNTPPA": 0.00034642, "ALATA_L": -0.30104, "EX_etoh_e": 15.8782, "UAGAAT": 0.020149, "AIRC2": 0.23199, "AIRC3": -0.23199, "MPTS": 0.00012635, "DB4PS": 0.00046189, "HISTP": 0.049057, "TRPAS2": -0.029434, "MPTG": 0.0071946, "TMDS": 0.013549, "IGPDH": 0.049057, "PDH": -3.88e-11, "HISTD": 0.049057, "ASP1DC": 0.00029826, "OHPBAT": 0.00011547, "I2FE2SR": 1.04e-06, "I2FE2SS": 0.0001481, "NI2tpp": 0.00016726, "I2FE2ST": 1.45e-05, "PGAMT": -0.048928, "I4FE4ST": 0.00013463, "I4FE4SR": 0.00013463, "OPMEACPD": 1.04e-06, "DXPRIi": 0.0012371, "OPMEACPS": 1.04e-06, "OPMEACPR": 1.04e-06, "DM_MTHTHF": 0.00023198, "DHORDfum": 0.17129, "CLt3_2pp": 0.0013476, "PRASCSi": 0.23199, "NDPK8": 9.24e-27, "RPE": -0.402, "NDPK2": 0.22022, "NDPK3": 0.093676, "NDPK1": 0.4094, "TRDR": 0.12835, "NDPK7": 8.42e-30, "NDPK4": 0.013549, "NDPK5": -9.17e-27, "MCOATA": 0.040301, "HPPK2": 0.00034642, "G3PD2": -0.071991, "CO2tpp": 0.18918, "DTMPK": 0.013549, "PGI": 20.0, "FACOAE120": 0.040299, "AACPS4": 0.077894, "AACPS7": 0.040299, "MGSA": -7.3e-26, "GLCtex": 20.0, "BTS5": 1.04e-06, "AACPS3": 0.066088, "NI2tex": 0.00016726, "3HAD40": -2.1e-18, "FORtppi": 34.175, "G3PAT160": 0.033044, "G3PAT161": 0.038947, "MECDPDH5": 0.0012371, "ACCOAC": 0.040302, "GHMT2r": 0.54934, "MOAT2": 0.010075, "RNTR1c2": 0.013549, "UPPDC1": 0.00011547, "AMPMS2": 0.00011547, "UDCPDPS": 2.85e-05, "DHQTi": 0.19735, "PERD": 0.00011547, "HSK": 0.28181, "IPDPS": 0.0010931, "EX_co2_e": -0.18918, "ACOTA": -0.15317, "RBFSb": 0.00023095, "SULRi": 0.12835, "RBFSa": 0.00046189, "ALCD2x": -15.8782, "UAPGR": 0.014389, "THRS": 0.28181, "GAPD": 38.7532, "QULNS": 0.0011796, "OCTDPS": 0.00011547, "ASNS2": 0.12482, "ATPPRT": 0.049057, "CU2tex": 0.00036713, "Kt2pp": 0.10107, "EGMEACPR": 1.04e-06, "THRD_L": 0.15044, "DHQS": 0.19735, "ACGS": 0.15317, "DM_AMOB": 1.04e-06, "PRAIi": 0.029434, "MEOHtex": -1.04e-06, "ACGK": 0.15317, "CBMKr": 0.32446, "GK1": 0.1262, "ACACT6r": 0.14398, "FE2tex": 0.0042736, "FACOAE161": 0.077894, "FACOAE160": 0.066088, "CU2tpp": 0.00036713, "GRTT": 0.00014395, "UMPK": 0.19576, "EX_pi_e": -0.4995, "GCALDD": 0.00034642, "ECOAH6": 0.14398, "ECOAH7": 0.14398, "ECOAH4": 0.18428, "ECOAH5": 0.18428, "ECOAH2": 0.18428, "ECOAH3": 0.18428, "ECOAH1": 0.18428, "ANPRT": 0.029434, "ANS": 0.029434, "ACOAD3f": -0.18428, "POR5": 0.056315, "NADK": 0.00023147, "FORtex": -34.175, "PNTK": 0.00029826, "EX_cobalt2_e": -1.29e-05, "UAGCVT": 0.014389, "D-LACtex": 6.33e-26, "ACHBS": 0.15044, "DHPTDCs2": 0.00023198, "A5PISO": 0.020149, "ARGSL": 0.15317, "CTPS2": 0.083123, "EX_mg2_e": -0.0044921, "TALA": -0.10226, "GARFT": 0.17429, "UAMAS": 0.014389, "ARGSS": 0.15317, "PPCDC": 0.00029826, "HSST": 0.079698, "3OAR140": 0.040299, "EXe3_e": -0.0040431, "MOX": -0.0011796, "AMAOTr": 1.04e-06, "CS": 0.55675, "UGMDDS": 0.014389, "PUNP4": 9.17e-27, "PUNP5": 4.04e-26, "PUNP6": -6.27e-27, "ACOAD7f": -0.066088, "PUNP1": -0.00057944, "PUNP3": -9.17e-27, "SO4t2pp": 0.1306, "PMPK": 0.00011547, "CPPPGO2": 0.00011547, "ASPO6": 0.0011796, "ADEtex": -1.41e-27, "TMPK": 0.00011547, "INSH": -1.05e-30, "INSK": 5.23e-26, "DMPPS": 0.00014395, "CPMPS": 0.00012635, "ACKr": -15.8552, "DHORTS": -0.17129, "ACACT2r": 0.18428, "PPC": 1.7044, "netFlux": 796.663, "EX_mobd_e": -6.68e-05, "PPM": -0.00057944, "PRAGSr": 0.23211, "IPPS": 0.23329, "EXor_e": 34.175, "TPI": 19.4759, "DADK": 8.72e-27, "SDPTA": -0.19208, "SUCCtex": -0.17164, "ALAALAr": 0.014389, "BPNT": 0.12835, "Zn2tex": 0.00017658, "CA2tex": 0.0026952, "DASYN160": 0.033044, "PSERT": 0.86143, "GLNS": 0.93757, "3OAR40": -2.1e-18, "AICART": 0.28105, "URIH": 1.05e-30, "THZPSN3": 0.00011547, "LPADSS": 0.010075, "EX_so4_e": -0.1306, "NNDPR": 0.0011796, "RBFK": 0.00011547, "PTPATi": 0.00029826, "RPI": -0.38138, "ETOHtex": -15.8782, "MG2tex": 0.0044921, "AHCYSNS": 0.00023198, "DASYN161": 0.038947, "EX_h2o_e": -2.2223, "NADS1": 0.0011796, "TKT2": -0.29973, "TKT1": -0.10226, "EX_ni2_e": -0.00016726, "PPM2": 5.06e-28, "MTHTHFSs": 0.00023198, "METS": 0.07993, "KDOCT2": 0.020149, "SERAT": 0.12835, "K2L4Aabcpp": 0.010075, "GLUR": -0.014389, "NH4tex": 5.5929, "RNTR2c2": 0.01399, "CHRPL": 0.00011547, "EX_glc_e": -20.0, "PMDPHT": 0.00023095, "ACALD": -15.8782, "ACOAD4f": -0.18428, "ACt2rpp": -16.1569, "GLYCLTt2rpp": -0.00034642, "GLU5K": 0.11447, "SHKK": 0.19735, "GTPCI": 0.00034642, "PDX5PO2": 0.00011547, "ATPS4rpp": -13.212, "U23GAAT": 0.020149, "RNTR4c2": 0.013549, "PAPPT3": 0.014389, "CHORM": 0.16745, "ACACT1r": 0.18428, "Ktex": 0.10107, "DHAPT": 15.7582, "ICYSDS": 0.00093466, "FE3abcpp": 0.0040431, "HCO3E": 0.27229, "DM_5DRIB": 0.00034746, "OMCDC": 0.23329, "AGPR": -0.15317, "SHK3Dr": 0.19735, "CYTK1": 0.093676, "PSD160": 0.033044, "FE3tex": 0.0040431, "TYRTA": -0.071521, "EXe2_e": -0.0042736, "ALAR": 0.021584, "UHGADA": 0.020149, "PItex": 0.4995, "GLUDy": -4.4, "DMATT": 0.00014395, "MOCOS": 6.32e-05, "F6PA": 15.7582, "MEOHtrpp": -1.04e-06, "ICDHyr": 0.55675, "MOBDtex": 6.68e-05, "ACACT7r": 0.14398, "XPPT": -6.24e-29, "MTHFC": 0.45545, "MTHFD": 0.45545, "TRPS3": 0.029434, "COBALT2tpp": 1.29e-05, "OPHBDC": 0.00011547, "FBA": 3.7909, "K2L4Aabctex": 0.010075, "OMPDC": 0.17129, "MOAT": 0.010075, "PFK": 3.7909, "CYSTL": 0.079698, "GTPCII2": 0.00023095, "UAGDP": 0.048928, "ASAD": -0.55359, "SHCHD2": 0.00011547, "SUCCt3pp": 0.17164, "EX_cl_e": -0.0026952, "NTD8": 9.17e-27, "MOBDabcpp": 6.68e-05, "NTD6": -8.72e-27, "ADCL": 0.00034642, "DGK1": -9.17e-27, "NTD1": 7.23e-29, "DPCOAK": 0.00029826, "HSDy": -0.3615, "EX_mn2_e": -0.00035781, "METAT": 0.00069595, "ADCS": 0.00034642, "PGK": -38.7532, "INStex": 9.27e-26, "COBALT2tex": 1.29e-05, "PFL": 34.2315, "GF6PTA": 0.048928, "CTECOAI7": -0.077894, "ADSL1r": 0.15485, "CDPMEK": 0.0012371}
