# Supplementary material for: Escher: A Web Application for Building, Sharing, and Embedding Data-Rich Visualizations of Biological Pathways
Source: PLoS Comput Biol. 2015 Aug 27;11(8):e1004321. doi: 10.1371/journal.pcbi.1004321 (PMC4552468; doi:10.1371/journal.pcbi.1004321)
Supplement: S1 File — This source code is for Escher version 1.1.2. The latest Escher source code can be cloned or downloaded from https://github.com/zakandrewking/escher. (ZIP) [file pcbi.1004321.s001.zip › escher-1.1.2/escher/example_data/reaction_text_data_iJO1366.csv]

reaction	value
CSND	h_c + h2o_c + csn_c --> nh4_c + ura_c
ADNt2pp	h_p + adn_p --> h_c + adn_c
GTPDPDP	gdptp_c + h2o_c --> h_c + ppgpp_c + pi_c
EX_tym_e	tym_e -->
EX_xan_e	xan_e -->
NTD10	xmp_c + h2o_c --> pi_c + xtsn_c
NTD11	imp_c + h2o_c --> ins_c + pi_c
NTD12	h2o_c + dimp_c --> pi_c + din_c
PMEACPE	pmeACP_c + h2o_c --> pimACP_c + meoh_c
XTSNH	h2o_c + xtsn_c --> xan_c + rib__D_c
DDPA	e4p_c + pep_c + h2o_c --> pi_c + 2dda7p_c
Htex	h_e <=> h_p
P5CD	nad_c + 1pyr5c_c + 2 h2o_c --> glu__L_c + nadh_c + h_c
2DGULRy	nadph_c + h_c + 2dhguln_c --> idon__L_c + nadp_c
2DGULRx	h_c + nadh_c + 2dhguln_c --> nad_c + idon__L_c
GAMptspp	pep_c + gam_p --> gam6p_c + pyr_c
EX_lac__D_e	lac__D_e -->
P5CR	nadph_c + 1pyr5c_c + 2 h_c --> pro__L_c + nadp_c
EX_glyclt_e	glyclt_e -->
EX_dimp_e	dimp_e -->
GLUTRR	glutrna_c + h_c + nadph_c --> trnaglu_c + glu1sa_c + nadp_c
GLUTRS	trnaglu_c + glu__L_c + atp_c --> amp_c + glutrna_c + ppi_c
ULA4Ntppi	uLa4n_c --> uLa4n_p
EX_peamn_e	peamn_e -->
MSAR	nadph_c + msa_c + h_c --> 3hpp_c + nadp_c
AGM4Pt2pp	anhgm4p_p + h_p --> anhgm4p_c + h_c
EX_duri_e	duri_e -->
KAS15	malACP_c + accoa_c + h_c --> co2_c + actACP_c + coa_c
HBZOPT	octdp_c + 4hbz_c --> ppi_c + 3ophb_c
EX_hxa_e	hxa_e -->
G5SADs	glu5sa_c --> 1pyr5c_c + h2o_c + h_c
ALAALAtex	alaala_e <=> alaala_p
LYStex	lys__L_e <=> lys__L_p
ORNtex	orn_e <=> orn_p
2AGPG141tipp	2agpg141_p --> 2agpg141_c
RHAT1	kphphhlipa_c + dtdprmn_c --> dtdp_c + h_c + icolipa_c
OMMBLHX	0.5 o2_c + 2ommbl_c --> 2omhmbl_c
OMPHHX	0.5 o2_c + 2omph_c --> 2ombzl_c
PANTS	atp_c + pant__R_c + ala__B_c --> h_c + amp_c + pnto__R_c + ppi_c
E4PD	h2o_c + e4p_c + nad_c <=> nadh_c + 2 h_c + 4per_c
PLIPA2A180pp	pa180_p + h2o_p --> ocdca_p + h_p + 1odecg3p_p
SCYSDS	cys__L_c + sufse_c --> sufsesh_c + ala__L_c
EX_ppal_e	ppal_e -->
EX_pydam_e	pydam_e -->
TREHpp	tre_p + h2o_p --> 2 glc__D_p
42A12BOOXpp	o2_p + dopa_p + h2o_p --> h2o2_p + 34dhpac_p + nh4_p
ACOAD1f	fad_c + btcoa_c <=> fadh2_c + b2coa_c
ACLS	h_c + 2 pyr_c --> co2_c + alac__S_c
IDONt2rpp	h_p + idon__L_p <=> h_c + idon__L_c
EX_o16a4colipa_e	o16a4colipa_e -->
EX_urea_e	urea_e -->
LPLIPAL2ATG120	2agpg120_c + pg120_c --> g3pg_c + apg120_c
GLYCTO3	mqn8_c + glyclt_c --> glx_c + mql8_c
GLYCTO2	q8_c + glyclt_c --> glx_c + q8h2_c
LALADGLUtpp	LalaDglu_p + h_p --> LalaDglu_c + h_c
LYXt2pp	h_p + lyx__L_p --> lyx__L_c + h_c
PUNP1	adn_c + pi_c <=> r1p_c + ade_c
2AGPEAT181	atp_c + ocdcea_c + 2agpe181_c --> pe181_c + amp_c + ppi_c
2AGPEAT180	atp_c + ocdca_c + 2agpe180_c --> pe180_c + amp_c + ppi_c
PUNP3	pi_c + gsn_c <=> r1p_c + gua_c
DAPAL	h2o_c + 23dappa_c --> pyr_c + 2 nh4_c
ARBTNtex	arbtn_p + h_p --> arbtn_e + h_c
PAPA181pp	h2o_p + pa181_p --> 12dgr181_p + pi_p
COBALT2abcpp	cobalt2_c + h2o_c + atp_c --> h_c + pi_c + adp_c + cobalt2_p
CYTBO3_4pp	4 h_c + q8h2_c + 0.5 o2_c --> h2o_c + 4 h_p + q8_c
EX_no_e	no_e -->
UMPtex	ump_e <=> ump_p
GALCTt2rpp	galct__D_p + h_p <=> galct__D_c + h_c
MN2t3pp	h_p + mn2_c --> h_c + mn2_p
LPLIPAL2G140	2agpg140_c + h2o_c --> ttdca_c + g3pg_c + h_c
LPLIPAL2G141	2agpg141_c + h2o_c --> h_c + g3pg_c + ttdcea_c
MTRPOX	h2o_c + o2_c + Nmtrp_c --> h2o2_c + fald_c + trp__L_c
ADSL2r	25aics_c <=> fum_c + aicar_c
DSERt2pp	h_p + ser__D_p --> h_c + ser__D_c
ACONIs	acon__T_c <=> acon__C_c
UAGPT3	uagmda_c + uacgam_c --> h_c + uaagmda_c + udp_c
HCINNMtex	3hcinnm_e <=> 3hcinnm_p
ASPTA	asp__L_c + akg_c <=> glu__L_c + oaa_c
GART	for_c + gar_c + atp_c --> h_c + pi_c + adp_c + fgam_c
CYSDDS	h2o_c + cys__D_c --> h2s_c + nh4_c + pyr_c
PMPK	atp_c + 4ampm_c --> 2mahmp_c + adp_c
EX_hxan_e	hxan_e -->
GAMAN6Ptex	gam6p_e <=> gam6p_p
DHCIND	nad_c + cenchddd_c --> dhcinnm_c + nadh_c + h_c
UDCPPtppi	udcpp_p --> udcpp_c
EX_acmum_e	acmum_e -->
EX_tyr__L_e	tyr__L_e -->
34dhpactex	34dhpac_e <=> 34dhpac_p
EAR121y	t3c5ddeceACP_c + h_c + nadph_c --> cddec5eACP_c + nadp_c
EAR121x	h_c + nadh_c + t3c5ddeceACP_c --> cddec5eACP_c + nad_c
ALATRS	trnaala_c + ala__L_c + atp_c --> alatrna_c + amp_c + ppi_c
CTBTt2rpp	h_p + ctbt_p <=> h_c + ctbt_c
EX_cpgn__un_e	cpgn__un_e -->
EX_h2_e	h2_e -->
UDPACGALtex	udpacgal_e <=> udpacgal_p
INDOLEtex	indole_e <=> indole_p
23DAPPAt2pp	h_p + 23dappa_p --> 23dappa_c + h_c
LEUTAi	glu__L_c + 4mop_c --> leu__L_c + akg_c
EX_tyrp_e	tyrp_e -->
EX_metsox__S__L_e	metsox__S__L_e -->
3AMPtex	3amp_e <=> 3amp_p
EX_gthox_e	gthox_e -->
EX_kdo2lipid4_e	kdo2lipid4_e -->
FCLT	ppp9_c + fe2_c --> pheme_c + 2 h_c
IPPMIb	2ippm_c + h2o_c <=> 3c3hmp_c
FCLK	fcl__L_c + atp_c --> fc1p_c + h_c + adp_c
MALDDH	nad_c + mal__D_c --> nadh_c + co2_c + pyr_c
PLIPA1A181pp	h2o_p + pa181_p --> 2odec11eg3p_p + ocdcea_p
2AGPG120tipp	2agpg120_p --> 2agpg120_c
KG6PDC	h_c + 3dhgulnp_c --> co2_c + xu5p__L_c
CYNTt2pp	h_p + cynt_p --> cynt_c + h_c
LPLIPAL1A141pp	1tdec7eg3p_p + h2o_p --> h_p + ttdcea_p + glyc3p_p
FACOAL160t2pp	coa_c + h_p + hdca_p + atp_c --> amp_c + pmtcoa_c + h_c + ppi_c
MOHMT	mlthf_c + h2o_c + 3mob_c --> thf_c + 2dhp_c
DHDPS	aspsa_c + pyr_c --> 2 h2o_c + h_c + 23dhdp_c
ACtex	ac_e <=> ac_p
3PEPTabcpp	h2o_c + atp_c + LalaDgluMdap_p --> LalaDgluMdap_c + h_c + pi_c + adp_c
ALATA_D2	ala__D_c + pydx5p_c --> pyam5p_c + pyr_c
CFAS180G	pg181_c + 2 amet_c --> 2 h_c + 2 ahcys_c + cpg180_c
EDA	2ddg6p_c --> pyr_c + g3p_c
EDD	6pgc_c --> h2o_c + 2ddg6p_c
GTHOr	nadph_c + h_c + gthox_c <=> 2 gthrd_c + nadp_c
FRUK	atp_c + f1p_c --> adp_c + h_c + fdp_c
GALBDtex	gal__bD_e <=> gal__bD_p
GLCtexi	glc__D_e --> glc__D_p
GTHRDHpp	gthrd_p + h2o_p --> cgly_p + glu__L_p
PRPPS	atp_c + r5p_c <=> h_c + prpp_c + amp_c
23PDE9pp	h2o_p + 23cgmp_p --> 3gmp_p + h_p
MALTTTRabcpp	atp_c + maltttr_p + h2o_c --> maltttr_c + pi_c + adp_c + h_c
DPR	h_c + 2dhp_c + nadph_c --> pant__R_c + nadp_c
12PPDRtpp	12ppd__R_p <=> 12ppd__R_c
EX_tre_e	tre_e -->
EX_23camp_e	23camp_e -->
FTHFD	10fthf_c + h2o_c --> thf_c + for_c + h_c
EX_spmd_e	spmd_e -->
AGPAT120	ddcaACP_c + 1ddecg3p_c --> ACP_c + pa120_c
ALLTNt2rpp	alltn_p + h_p <=> alltn_c + h_c
XTSNtex	xtsn_e <=> xtsn_p
VALabcpp	val__L_p + atp_c + h2o_c --> val__L_c + h_c + pi_c + adp_c
THMtex	thm_e <=> thm_p
GLUPRT	gln__L_c + h2o_c + prpp_c --> pram_c + glu__L_c + ppi_c
KAS14	malACP_c + acACP_c + h_c --> co2_c + ACP_c + actACP_c
EX_thym_e	thym_e -->
SUCRtex	sucr_e <=> sucr_p
TRPTRS	atp_c + trp__L_c + trnatrp_c --> amp_c + trptrna_c + ppi_c
LEUtex	leu__L_e <=> leu__L_p
DHNPA2r	dhnpt_c <=> gcald_c + 6hmhpt_c
KDOPP	kdo8p_c + h2o_c --> kdo_c + pi_c
2AGPG181tipp	2agpg181_p --> 2agpg181_c
OCBT	cbp_c + orn_c <=> h_c + citr__L_c + pi_c
DHORD2	q8_c + dhor__S_c --> orot_c + q8h2_c
DHORD5	mqn8_c + dhor__S_c --> mql8_c + orot_c
CPGNexs	fe3_e + cpgn__un_e --> cpgn_e
S4FE4ST	4 h_c + sufbcd__4fe4s_c --> sufbcd_c + 4fe4s_c
AGM4PH	anhgm4p_c + h2o_c --> anhm4p_c + acgam_c
EX_etha_e	etha_e -->
S4FE4SR	sufbcd__2fe2s2_c + fadh2_c + 2 h_c --> fad_c + sufbcd__4fe4s_c
ARBTNexs	fe3_e + arbtn_e --> arbtn__fe3_e
AGM4PA	anhgm4p_c + h2o_c --> anhgm_c + LalaDgluMdapDala_c
GMPS2	gln__L_c + h2o_c + atp_c + xmp_c --> gmp_c + glu__L_c + amp_c + ppi_c + 2 h_c
MELIBt3ipp	h_p + melib_c --> h_c + melib_p
HPYRI	hpyr_c <=> 2h3oppan_c
ADEt2rpp	h_p + ade_p <=> h_c + ade_c
4PEPTabcpp	h2o_c + atp_c + LalaDgluMdapDala_p --> h_c + pi_c + LalaDgluMdapDala_c + adp_c
EX_btn_e	btn_e -->
GALt2pp	gal_p + h_p --> gal_c + h_c
LPLIPAL1E161pp	1agpe161_p + h2o_p --> g3pe_p + h_p + hdcea_p
AGMH	anhgm_c + h2o_c --> anhm_c + acgam_c
AGMT	agm_c + h2o_c --> ptrc_c + urea_c
GALabcpp	h2o_c + atp_c + gal_p --> h_c + adp_c + pi_c + gal_c
EX_colipa_e	colipa_e -->
THMDt2pp	h_p + thymd_p --> thymd_c + h_c
SERtex	ser__L_e <=> ser__L_p
CRNtex	crn_e <=> crn_p
HMPK1	4ahmmp_c + atp_c --> adp_c + h_c + 4ampm_c
LPLIPAL1E140pp	h2o_p + 1agpe140_p --> ttdca_p + h_p + g3pe_p
GLCURt2rpp	h_p + glcur_p <=> glcur_c + h_c
SO4tex	so4_e <=> so4_p
TAUDO	taur_c + akg_c + o2_c --> aacald_c + co2_c + so3_c + h_c + succ_c
IDOND2	nadph_c + h_c + 5dglcn_c --> nadp_c + idon__L_c
S2FE2SS2	sufbcd__2fe2s_c + h2o_c + atp_c + 2 sufsesh_c + fadh2_c + 2 fe2_c --> fad_c + 2 sufse_c + 7 h_c + sufbcd__2fe2s2_c + adp_c + pi_c
ACOAD2f	fad_c + hxcoa_c <=> hx2coa_c + fadh2_c
LYSTRS	lys__L_c + trnalys_c + atp_c --> amp_c + lystrna_c + ppi_c
FE3Ri	2 fe3_c + fadh2_c --> fad_c + 2 fe2_c + 2 h_c
DDGLK	atp_c + 2ddglcn_c --> 2ddg6p_c + h_c + adp_c
3AMACHYD	3amac_c + h_c + h2o_c --> msa_c + nh4_c
ACONTa	cit_c <=> acon__C_c + h2o_c
ACONTb	acon__C_c + h2o_c <=> icit_c
PGLYCP	h2o_c + 2pglyc_c --> glyclt_c + pi_c
BUTCT	but_c + accoa_c --> btcoa_c + ac_c
ASNabcpp	asn__L_p + atp_c + h2o_c --> h_c + asn__L_c + pi_c + adp_c
PLIPA1G160pp	h2o_p + pg160_p --> hdca_p + h_p + 2agpg160_p
DADNt2pp	h_p + dad__2_p --> dad__2_c + h_c
ARGtex	arg__L_e <=> arg__L_p
EX_sulfac_e	sulfac_e -->
EX_5dglcn_e	5dglcn_e -->
EX_gbbtn_e	gbbtn_e -->
ETHAtex	etha_e <=> etha_p
ASPt2pp	h_p + asp__L_p --> asp__L_c + h_c
ADNK1	atp_c + adn_c --> adp_c + h_c + amp_c
23CGMPtex	23cgmp_e <=> 23cgmp_p
EX_psclys_e	psclys_e -->
CLtex	cl_e <=> cl_p
3OAR60	nadph_c + h_c + 3ohexACP_c <=> nadp_c + 3hhexACP_c
CRNCAR	crncoa_c <=> crnDcoa_c
EX_arbtn_e	arbtn_e -->
DXPS	pyr_c + h_c + g3p_c --> dxyl5p_c + co2_c
ACSERtex	acser_e <=> acser_p
FORt2pp	for_p + h_p --> for_c + h_c
PLIPA2E120pp	pe120_p + h2o_p --> ddca_p + h_p + 1agpe120_p
CTBTCAL2	coa_c + atp_c + ctbt_c --> adp_c + ctbtcoa_c + pi_c
EX_udpgal_e	udpgal_e -->
DBTS	dann_c + co2_c + atp_c --> dtbt_c + pi_c + adp_c + 3 h_c
EAR120x	tddec2eACP_c + nadh_c + h_c --> ddcaACP_c + nad_c
EAR120y	tddec2eACP_c + nadph_c + h_c --> ddcaACP_c + nadp_c
UPP3MT	uppg3_c + 2 amet_c --> h_c + 2 ahcys_c + dscl_c
METSOX2tex	metsox__R__L_e <=> metsox__R__L_p
MLTP1	pi_c + maltpt_c <=> maltttr_c + g1p_c
MLTP2	pi_c + malthx_c <=> maltpt_c + g1p_c
MLTP3	malthp_c + pi_c <=> malthx_c + g1p_c
UDPG4E	udpg_c <=> udpgal_c
ISETACabcpp	h2o_c + isetac_p + atp_c --> h_c + isetac_c + adp_c + pi_c
TTRCYCtex	ttrcyc_e <=> ttrcyc_p
AM3PA	h2o_c + anhm3p_c --> anhm_c + LalaDgluMdap_c
GLYCTO4	glyclt_c + 2dmmq8_c --> 2dmmql8_c + glx_c
ACMANAtex	acmana_e <=> acmana_p
NOtex	no_e <=> no_p
LPLIPAL2E160	h2o_c + 2agpe160_c --> hdca_c + h_c + g3pe_c
LPLIPAL2E161	2agpe161_c + h2o_c --> g3pe_c + h_c + hdcea_c
CITt3pp	cit_c + h_p --> h_c + cit_p
SHCHF	fe2_c + scl_c --> sheme_c + 3 h_c
THRt2rpp	h_p + thr__L_p <=> thr__L_c + h_c
UM4PCP	um4p_c + h2o_c --> ala__D_c + ugmd_c
GTHS	gly_c + glucys_c + atp_c --> h_c + gthrd_c + adp_c + pi_c
PLIPA2A141pp	pa141_p + h2o_p --> 1tdec7eg3p_p + h_p + ttdcea_p
ECAP3pp	unagamuf_p + eca3und_p --> udcpdp_p + eca4und_p + h_p
UPP3S	hmbil_c --> uppg3_c + h2o_c
NTP11	ditp_c + h2o_c --> pi_c + h_c + didp_c
PUNP5	ins_c + pi_c <=> r1p_c + hxan_c
EX_for_e	for_e -->
ETHSO3abcpp	h2o_c + ethso3_p + atp_c --> ethso3_c + h_c + pi_c + adp_c
DGSNtex	dgsn_e <=> dgsn_p
EX_dha_e	dha_e -->
12DGR160tipp	12dgr160_p --> 12dgr160_c
O2Stex	o2s_e <=> o2s_p
PPA2	pppi_c + h2o_c --> ppi_c + pi_c + h_c
CRNBTCT	bbtcoa_c + crn_c <=> crncoa_c + gbbtn_c
VALTRS	val__L_c + trnaval_c + atp_c --> valtrna_c + amp_c + ppi_c
PYDXK	pydx_c + atp_c --> adp_c + h_c + pydx5p_c
PGPP161pp	pgp161_p + h2o_p --> pg161_p + pi_p
LDH_D2	lac__D_c + q8_c --> pyr_c + q8h2_c
12DGR161tipp	12dgr161_p --> 12dgr161_c
3HPPtpp	h_c + 3hpp_c --> 3hpp_p + h_p
OXCDC	h_c + oxalcoa_c --> forcoa_c + co2_c
UDPGtex	udpg_e <=> udpg_p
RMK	rml_c + atp_c --> adp_c + rml1p_c + h_c
RMI	rmn_c <=> rml_c
G3PEabcpp	h2o_c + g3pe_p + atp_c --> h_c + pi_c + g3pe_c + adp_c
MCITL2	micit_c <=> pyr_c + succ_c
NO3R2pp	2 h_c + mql8_c + no3_c --> h2o_c + 2 h_p + mqn8_c + no2_c
EX_h2o2_e	h2o2_e -->
FFSD	suc6p_c + h2o_c --> g6p_c + fru_c
TRPAS2	h2o_c + trp__L_c <=> pyr_c + indole_c + nh4_c
3OAS100	malACP_c + ocACP_c + h_c --> 3odecACP_c + co2_c + ACP_c
CYSDS	cys__L_c + h2o_c --> h2s_c + nh4_c + pyr_c
23DAPPAtex	23dappa_e <=> 23dappa_p
GLYCtex	glyc_e <=> glyc_p
PLIPA1G120pp	h2o_p + pg120_p --> h_p + 2agpg120_p + ddca_p
EX_dms_e	dms_e -->
INDOLEt2pp	indole_c + h_c --> h_p + indole_p
DMSOtex	dmso_e <=> dmso_p
EX_xmp_e	xmp_e -->
2MAHMP	h2o_c + 2mahmp_c --> h_c + 4ampm_c + pi_c
FEENTERtonex	feenter_e + h_p --> feenter_p + h_c
MCOATA	malcoa_c + ACP_c <=> malACP_c + coa_c
MANGLYCtex	manglyc_e <=> manglyc_p
SO2tex	so2_e <=> so2_p
OPMEACPD	hpmeACP_c --> h2o_c + epmeACP_c
12PPDStex	12ppd__S_e <=> 12ppd__S_p
AMAOTr	8aonn_c + amet_c <=> dann_c + amob_c
OPMEACPS	malACP_c + h_c + gmeACP_c --> opmeACP_c + co2_c + ACP_c
OPMEACPR	nadph_c + h_c + opmeACP_c --> hpmeACP_c + nadp_c
GALURtex	galur_e <=> galur_p
PPCSCT	succ_c + ppcoa_c --> ppa_c + succoa_c
LIPATPT	lipoate_c + atp_c --> lipoamp_c + ppi_c
ALAt2rpp	h_p + ala__L_p <=> ala__L_c + h_c
23CAMPtex	23camp_e <=> 23camp_p
POX	h2o_c + q8_c + pyr_c --> co2_c + ac_c + q8h2_c
MALTTRabcpp	h2o_c + atp_c + malttr_p --> h_c + malttr_c + adp_c + pi_c
EX_ascb__L_e	ascb__L_e -->
PA141abcpp	pa141_c + atp_c + h2o_c --> h_c + pi_c + pa141_p + adp_c
EX_pacald_e	pacald_e -->
HPPK2	atp_c + 6hmhpt_c --> h_c + 6hmhptpp_c + amp_c
ACACT1r	2 accoa_c <=> coa_c + aacoa_c
DTMPK	dtmp_c + atp_c <=> adp_c + dtdp_c
PFK_3	atp_c + s7p_c --> s17bp_c + adp_c + h_c
PFK_2	atp_c + tag6p__D_c --> tagdp__D_c + h_c + adp_c
GALCTNLtex	galctn__L_e <=> galctn__L_p
FE3HOXUtpp	h_p + fe3hox__un_p --> h_c + fe3hox__un_e
GSNt2pp	h_p + gsn_p --> h_c + gsn_c
FACOAL140t2pp	h_p + coa_c + ttdca_p + atp_c --> h_c + tdcoa_c + amp_c + ppi_c
EX_tsul_e	tsul_e -->
PSD140	ps140_c + h_c --> pe140_c + co2_c
PSD141	ps141_c + h_c --> co2_c + pe141_c
GLYK	glyc_c + atp_c --> glyc3p_c + adp_c + h_c
MECDPDH5	2mecdp_c + h_c + 2 flxr_c --> h2mb4p_c + h2o_c + 2 flxso_c
EX_anhgm_e	anhgm_e -->
2AGPE181tipp	2agpe181_p --> 2agpe181_c
GUAtex	gua_e <=> gua_p
MLDCP3App	murein5px3p_p + h2o_p --> murein3px3p_p + alaala_p
HDCEAtexi	hdcea_e --> hdcea_p
RNTR1c2	2 flxr_c + 2 h_c + atp_c --> datp_c + 2 flxso_c + h2o_c
DATPHs	h2o_c + h_c + datp_c --> ditp_c + nh4_c
PGSA160	cdpdhdecg_c + glyc3p_c --> h_c + pgp160_c + cmp_c
UHGADA	h2o_c + u3aga_c --> ac_c + u3hga_c
UPPDC1	4 h_c + uppg3_c --> cpppg3_c + 4 co2_c
MANptspp	man_p + pep_c --> pyr_c + man6p_c
3HAD160	3hpalmACP_c --> tpalm2eACP_c + h2o_c
3HAD161	3hcpalm9eACP_c --> h2o_c + t3c9palmeACP_c
DHQTi	3dhq_c --> 3dhsk_c + h2o_c
PERD	4per_c + nad_c <=> nadh_c + ohpb_c + h_c
THRD	nad_c + thr__L_c --> 2aobut_c + nadh_c + h_c
EX_acolipa_e	acolipa_e -->
RBFSb	2 dmlz_c --> 4r5au_c + ribflv_c
GSNtex	gsn_e <=> gsn_p
RBFSa	db4p_c + 4r5au_c --> 2 h2o_c + pi_c + dmlz_c
GLDBRAN2	bglycogen_c --> glycogen_c
LEUt2rpp	h_p + leu__L_p <=> h_c + leu__L_c
THRS	h2o_c + phom_c --> thr__L_c + pi_c
DDGLCNt2rpp	h_p + 2ddglcn_p <=> 2ddglcn_c + h_c
BALAt2pp	ala__B_p + h_p --> ala__B_c + h_c
QULNS	iasp_c + dhap_c --> 2 h2o_c + pi_c + quln_c
EPMEACPR	nadph_c + epmeACP_c + h_c --> pmeACP_c + nadp_c
ASNS2	asp__L_c + atp_c + nh4_c --> asn__L_c + amp_c + ppi_c + h_c
ASNS1	asp__L_c + h2o_c + atp_c + gln__L_c --> glu__L_c + asn__L_c + amp_c + ppi_c + h_c
EX_his__L_e	his__L_e -->
LPLIPAL1E120pp	1agpe120_p + h2o_p --> ddca_p + g3pe_p + h_p
PSSA120	ser__L_c + cdpdddecg_c --> ps120_c + h_c + cmp_c
ACPPAT141	tdeACP_c + pi_c + h_c --> ACP_c + ttdceap_c
ACPPAT140	h_c + pi_c + myrsACP_c --> ACP_c + ttdcap_c
LCTStpp	lcts_p + h_p <=> lcts_c + h_c
THYMtex	thym_e <=> thym_p
GLYBtex	glyb_e <=> glyb_p
EX_no2_e	no2_e -->
FACOAL120t2pp	atp_c + h_p + ddca_p + coa_c --> ddcacoa_c + ppi_c + amp_c + h_c
EX_ca2_e	ca2_e <=>
NADPPPS	h2o_c + nadp_c --> pi_c + nad_c
EGMEACPR	nadph_c + h_c + egmeACP_c --> nadp_c + gmeACP_c
EX_galctn__L_e	galctn__L_e -->
HCINNMt2rpp	h_p + 3hcinnm_p <=> 3hcinnm_c + h_c
EX_fe3hox_e	fe3hox_e -->
FECRMabcpp	h2o_c + fecrm_p + atp_c --> fecrm_c + pi_c + adp_c + h_c
LALADGLUtex	LalaDglu_e <=> LalaDglu_p
NHFRBO	h_c + nadh_c + 2 no_c --> nad_c + n2o_c + h2o_c
EX_lipa_cold_e	lipa_cold_e -->
ACGAM1PPpp	acgam1p_p + h2o_p --> acgam_p + pi_p
DHPPDA2	h2o_c + 25drapp_c + h_c --> 5apru_c + nh4_c
SELtex	sel_e <=> sel_p
EX_tartr__D_e	tartr__D_e -->
GTHRDabc2pp	h2o_c + atp_c + gthrd_c --> h_c + gthrd_p + adp_c + pi_c
O16GLCT1	udpg_c + aragund_c --> garagund_c + udp_c + h_c
EX_tma_e	tma_e -->
EX_dca_e	dca_e -->
DCYTtex	dcyt_e <=> dcyt_p
ASNTRS	asn__L_c + trnaasn_c + atp_c --> amp_c + ppi_c + asntrna_c
CPGNUtex	h_p + cpgn__un_p --> cpgn__un_e + h_c
RNTR4c2	utp_c + 2 h_c + 2 flxr_c --> dutp_c + h2o_c + 2 flxso_c
PE160abcpp	h2o_c + atp_c + pe160_c --> h_c + pe160_p + adp_c + pi_c
PGSA181	cdpdodec11eg_c + glyc3p_c --> h_c + pgp181_c + cmp_c
EX_lcts_e	lcts_e -->
GLCNtex	glcn_e <=> glcn_p
UDPGALM	udpgal_c --> udpgalfur_c
PGAMT	gam1p_c <=> gam6p_c
FE2tex	fe2_e <=> fe2_p
ADNUC	adn_c + h2o_c --> rib__D_c + ade_c
2AGPE120tipp	2agpe120_p --> 2agpe120_c
TARTRt7pp	succ_c + tartr__L_p <=> succ_p + tartr__L_c
2AGPA161tipp	2hdec9eg3p_p --> 2hdec9eg3p_c
EX_phe__L_e	phe__L_e -->
ADK1	atp_c + amp_c <=> 2 adp_c
UAG2E	uacgam_c <=> uacmam_c
GLNTRS	gln__L_c + trnagln_c + atp_c --> glntrna_c + amp_c + ppi_c
UMPK	atp_c + ump_c <=> udp_c + adp_c
G1PPpp	g1p_p + h2o_p --> glc__D_p + pi_p
EX_g6p_e	g6p_e -->
ICHORSi	chor_c --> ichor_c
URIH	uri_c + h2o_c --> rib__D_c + ura_c
5MTRtex	5mtr_e <=> 5mtr_p
AMPTASEPG	progly_c + h2o_c --> gly_c + pro__L_c
DMPPS	h2mb4p_c + nadh_c + h_c --> h2o_c + dmpp_c + nad_c
EX_cmp_e	cmp_e -->
NTD3pp	dcmp_p + h2o_p --> pi_p + dcyt_p
ACOAD3f	occoa_c + fad_c <=> oc2coa_c + fadh2_c
TRPS3	3ig3p_c --> indole_c + g3p_c
12PPDRtex	12ppd__R_e <=> 12ppd__R_p
EX_ile__L_e	ile__L_e -->
MLDCP2Bpp	murein4p3p_p + h2o_p --> ala__D_p + murein3p3p_p
SHK3Dr	nadph_c + 3dhsk_c + h_c <=> skm_c + nadp_c
CRNDabcpp	h2o_c + atp_c + crn__D_p --> pi_c + crn__D_c + adp_c + h_c
LACZpp	lcts_p + h2o_p --> gal_p + glc__D_p
EX_so4_e	so4_e <=>
FRULYSt2pp	h_p + frulys_p --> frulys_c + h_c
UAGCVT	uacgam_c + pep_c --> pi_c + uaccg_c
NTD2pp	ump_p + h2o_p --> pi_p + uri_p
URIC	2 h2o_c + o2_c + urate_c --> h2o2_c + co2_c + alltn_c
PYDXNtex	pydxn_e <=> pydxn_p
GGGABAH	h2o_c + gg4abut_c --> glu__L_c + 4abut_c
GLUNpp	gln__L_p + h2o_p --> nh4_p + glu__L_p
DALAtex	ala__D_e <=> ala__D_p
ALLPI	all6p_c <=> allul6p_c
NNDPR	quln_c + prpp_c + 2 h_c --> co2_c + nicrnt_c + ppi_c
EX_idon__L_e	idon__L_e -->
HADPCOADH3	3hadpcoa_c + nad_c <=> oxadpcoa_c + nadh_c + h_c
CTPS2	gln__L_c + h2o_c + atp_c + utp_c --> ctp_c + glu__L_c + pi_c + adp_c + 2 h_c
EX_12ppd__R_e	12ppd__R_e -->
EX_gln__L_e	gln__L_e -->
TDPDRE	dtdp4d6dg_c --> dtdp4d6dm_c
GTHRDabcpp	h2o_c + atp_c + gthrd_p --> h_c + gthrd_c + pi_c + adp_c
PGPP181	pgp181_c + h2o_c --> pi_c + pg181_c
PGPP180	h2o_c + pgp180_c --> pi_c + pg180_c
EX_csn_e	csn_e -->
D__LACtex	lac__D_e <=> lac__D_p
FE3DHBZR	fe3dhbzs_c --> fe3_c + 23dhbzs_c
GALTptspp	galt_p + pep_c --> pyr_c + galt1p_c
PHEt2rpp	h_p + phe__L_p <=> h_c + phe__L_c
EX_LalaDgluMdapDala_e	LalaDgluMdapDala_e -->
CPGNtonex	cpgn_e + h_p --> cpgn_p + h_c
EX_crn_e	crn_e -->
EX_uacgam_e	uacgam_e -->
ACGAptspp	acgam_p + pep_c --> pyr_c + acgam6p_c
CS	accoa_c + oaa_c + h2o_c --> h_c + cit_c + coa_c
GLYCtpp	glyc_c <=> glyc_p
SFGTHi	Sfglutth_c + h2o_c --> gthrd_c + for_c + h_c
ALAtex	ala__L_e <=> ala__L_p
Zn2tex	zn2_e <=> zn2_p
GP4GH	h2o_c + gp4g_c --> 2 h_c + 2 gdp_c
EX_skm_e	skm_e -->
COLIPAPabctex	h2o_c + colipap_p + atp_c --> colipap_e + h_c + pi_c + adp_c
EX_cynt_e	cynt_e -->
NMNN	h2o_c + nmn_c --> r5p_c + h_c + ncam_c
CPPPGO2	2 amet_c + cpppg3_c --> 2 co2_c + 2 met__L_c + 2 dad__5_c + pppg9_c
TDSK	atp_c + lipidAds_c --> lipidA_c + h_c + adp_c
EX_dtmp_e	dtmp_e -->
FHL	h_c + for_c --> h2_c + co2_c
CD2tpp	cd2_p --> cd2_c
FE3HOXabcpp	h2o_c + fe3hox_p + atp_c --> h_c + fe3hox_c + adp_c + pi_c
THD2pp	2 h_p + nadh_c + nadp_c --> nad_c + 2 h_c + nadph_c
ACMUMptspp	pep_c + acmum_p --> acmum6p_c + pyr_c
FEOXAMUtpp	h_p + feoxam__un_c --> h_c + feoxam__un_p
DURIK1	atp_c + duri_c --> dump_c + h_c + adp_c
ACGAL1Ptex	acgal1p_e <=> acgal1p_p
TSULtex	tsul_e <=> tsul_p
3NTD9pp	3gmp_p + h2o_p --> pi_p + gsn_p
EX_feoxam__un_e	feoxam__un_e -->
ACACT2r	accoa_c + btcoa_c <=> 3ohcoa_c + coa_c
FE3HOXR1	fadh2_c + 2 fe3hox_c --> 2 fe2_c + fad_c + 2 h_c + 2 fe3hox__un_c
TARTD	tartr__L_c --> oaa_c + h2o_c
FE3HOXR3	2 fe3hox_c + rbflvrd_c --> 2 fe2_c + ribflv_c + 2 h_c + 2 fe3hox__un_c
FE3HOXR2	fmnh2_c + 2 fe3hox_c --> 2 fe2_c + 2 h_c + fmn_c + 2 fe3hox__un_c
PYDAMK	pydam_c + atp_c --> pyam5p_c + h_c + adp_c
EX_ethso3_e	ethso3_e -->
METTRS	met__L_c + trnamet_c + atp_c --> amp_c + mettrna_c + ppi_c
GLCabcpp	h2o_c + atp_c + glc__D_p --> h_c + glc__D_c + pi_c + adp_c
PA181abcpp	h2o_c + pa181_c + atp_c --> h_c + pi_c + adp_c + pa181_p
FUSAtex	fusa_e <=> fusa_p
ACGAL1PPpp	acgal1p_p + h2o_p --> pi_p + acgal_p
SHCHCS3	2sephchc_c --> 2shchc_c + pyr_c
HKNTDH	h2o_c + hkntd_c --> op4en_c + h_c + fum_c
12DGR120tipp	12dgr120_p --> 12dgr120_c
PTRCt2pp	ptrc_p + h_p --> ptrc_c + h_c
EX_galct__D_e	galct__D_e -->
UPLA4FNT	udcpp_c + udpLa4fn_c --> udp_c + uLa4fn_c
LPLIPAL2G180	2agpg180_c + h2o_c --> ocdca_c + g3pg_c + h_c
LPLIPAL2G181	2agpg181_c + h2o_c --> h_c + g3pg_c + ocdcea_c
GUI2	galur_c <=> tagur_c
GUI1	glcur_c <=> fruur_c
MCTP2App	murein5p5p5p_p --> 2 ala__D_p + murein5px4px4p_p
GLUtex	glu__L_e <=> glu__L_p
MDDCP2pp	murein5px4px4p_p + h2o_p --> murein4px4px4p_p + ala__D_p
MALTHXtexi	malthx_e --> malthx_p
THMDtex	thymd_e <=> thymd_p
NMNt7pp	h2o_c + nmn_p --> r5p_c + h_c + ncam_c
EX_acnam_e	acnam_e -->
X5PL3E	xu5p__L_c --> ru5p__L_c
NTPP1	h2o_c + dgtp_c --> h_c + dgmp_c + ppi_c
GALTtex	galt_e <=> galt_p
AGPAT140	1tdecg3p_c + myrsACP_c --> ACP_c + pa140_c
AGPAT141	1tdec7eg3p_c + tdeACP_c --> pa141_c + ACP_c
GLNS	nh4_c + glu__L_c + atp_c --> gln__L_c + h_c + pi_c + adp_c
PPALtpp	ppal_c <=> ppal_p
MDDEP3pp	murein5px4p_p + h2o_p --> murein5p4p_p
ALLK	all__D_c + atp_c --> adp_c + h_c + all6p_c
LALDO3	mthgxl_c + h_c + nadph_c --> lald__L_c + nadp_c
SLNTtpp	h_p + slnt_p --> h_c + slnt_c
MNt2pp	h_p + mn2_p --> mn2_c + h_c
PLIPA1E160pp	h2o_p + pe160_p --> hdca_p + h_p + 2agpe160_p
EX_so2_e	so2_e -->
RBFK	ribflv_c + atp_c --> fmn_c + h_c + adp_c
OPHHX	2oph_c + 0.5 o2_c --> 2ohph_c
GGPTRCO	ggptrc_c + h2o_c + o2_c --> h2o2_c + nh4_c + ggbutal_c
ACNAMtex	acnam_e <=> acnam_p
CGLYtex	cgly_e <=> cgly_p
EX_thymd_e	thymd_e -->
HYXNtpp	hxan_p <=> hxan_c
2AGPA120tipp	2ddecg3p_p --> 2ddecg3p_c
SUCptspp	pep_c + sucr_p --> pyr_c + suc6p_c
CPH4S	h2o_c + ahdt_c --> pppi_c + h_c + cph4_c + acald_c
HYD1pp	h2_c + 2 h_c + q8_c --> 2 h_p + q8h2_c
UDPGPpp	h2o_p + udpg_p --> g1p_p + 2 h_p + ump_p
CBItonex	cbi_e + h_p --> cbi_p + h_c
TRDR	nadph_c + trdox_c + h_c --> trdrd_c + nadp_c
2DGULRGy	nadph_c + 2dhguln_c + h_c --> glcn_c + nadp_c
2DGULRGx	2dhguln_c + h_c + nadh_c --> nad_c + glcn_c
DOPAtex	dopa_e <=> dopa_p
2AGPG180tipp	2agpg180_p --> 2agpg180_c
NDPK4	dtdp_c + atp_c <=> dttp_c + adp_c
GTHRDtex	gthrd_e <=> gthrd_p
AGMtex	agm_e <=> agm_p
WCOS	2 h_c + mptamp_c + tungs_c --> h2o_c + cu2_c + wco_c + amp_c
METS	5mthf_c + hcys__L_c --> met__L_c + thf_c + h_c
KDOCT2	kdo_c + ctp_c --> ppi_c + ckdo_c
O16AP1pp	2 o16aund_p --> h_p + udcpdp_p + o16a2und_p
EX_imp_e	imp_e -->
ACOLIPAabctex	h2o_c + atp_c + acolipa_p --> h_c + acolipa_e + pi_c + adp_c
PROD2	pro__L_c + fad_c --> 1pyr5c_c + fadh2_c + h_c
REPHACCOAI	rephaccoa_c <=> 2oxpaccoa_c
EX_nac_e	nac_e -->
G3PStex	g3ps_e <=> g3ps_p
ENLIPAabctex	h2o_c + atp_c + enlipa_p --> pi_c + adp_c + h_c + enlipa_e
PSCLYStex	psclys_e <=> psclys_p
HOMtex	hom__L_e <=> hom__L_p
XYLabcpp	h2o_c + atp_c + xyl__D_p --> xyl__D_c + adp_c + h_c + pi_c
PE120abcpp	h2o_c + atp_c + pe120_c --> h_c + pi_c + pe120_p + adp_c
TAGURr	nad_c + altrn_c <=> tagur_c + nadh_c + h_c
GBBTNtex	gbbtn_e <=> gbbtn_p
EX_glc_e	glc__D_e -->
GLYCDx	nad_c + glyc_c --> nadh_c + dha_c + h_c
RBP4E	ru5p__L_c <=> xu5p__D_c
CHTBStex	chtbs_e <=> chtbs_p
ARBTNabcpp	h2o_c + atp_c + arbtn__fe3_p --> h_c + arbtn__fe3_c + pi_c + adp_c
EX_3hcinnm_e	3hcinnm_e -->
ACOAD4f	fad_c + dcacoa_c <=> fadh2_c + dc2coa_c
GALS3	h2o_c + melib_c --> gal_c + glc__D_c
DMStex	dms_e <=> dms_p
URAt2rpp	h_p + ura_p <=> h_c + ura_c
XYLK	atp_c + xylu__D_c --> adp_c + xu5p__D_c + h_c
U23GAAT	3hmrsACP_c + u3hga_c --> ACP_c + h_c + u23ga_c
AMPN	amp_c + h2o_c --> r5p_c + ade_c
FE3HOXexs	fe3hox__un_e + fe3_e --> fe3hox_e
DXYLK	dxyl_c + atp_c --> dxyl5p_c + adp_c + h_c
PAPPT3	udcpp_c + ugmda_c --> uagmda_c + ump_c
3HCINNMH	nadh_c + h_c + o2_c + 3hcinnm_c --> h2o_c + dhcinnm_c + nad_c
ORNabcpp	orn_p + atp_c + h2o_c --> orn_c + h_c + pi_c + adp_c
PG160abcpp	h2o_c + atp_c + pg160_c --> pi_c + pg160_p + adp_c + h_c
FLVR	nadph_c + h_c + ribflv_c --> rbflvrd_c + nadp_c
NADPHQR3	nadph_c + h_c + mqn8_c --> mql8_c + nadp_c
NADPHQR4	nadph_c + h_c + 2dmmq8_c --> 2dmmql8_c + nadp_c
EX_gtp_e	gtp_e -->
HG2tex	hg2_e <=> hg2_p
ADOCBLS	agdpcbi_c + rdmbzi_c --> adocbl_c + gmp_c + h_c
DM_5DRIB	5drib_c -->
MLTGY3pp	murein3p3p_p --> 2 anhgm3p_p
LADGMDH	LalaDgluMdap_c + h2o_c --> 26dap__M_c + LalaDglu_c
DDGALK	atp_c + 2dh3dgal_c --> adp_c + 2dh3dgal6p_c + h_c
CPGNabcpp	h2o_c + cpgn_p + atp_c --> h_c + cpgn_c + pi_c + adp_c
ECAP1pp	2 unagamuf_p --> udcpdp_p + h_p + eca2und_p
3OAR80	h_c + nadph_c + 3ooctACP_c <=> 3hoctACP_c + nadp_c
AACPS4	hdcea_c + atp_c + ACP_c --> hdeACP_c + amp_c + ppi_c
O16A4COLIPAabctex	h2o_c + atp_c + o16a4colipa_p --> o16a4colipa_e + adp_c + h_c + pi_c
EAR140y	tmrs2eACP_c + h_c + nadph_c --> myrsACP_c + nadp_c
DCYTD	h2o_c + dcyt_c + h_c --> duri_c + nh4_c
SELGTHR	2 h_c + slnt_c + 4 gthrd_c --> 3 h2o_c + gthox_c + dgslnt_c
EX_fe3hox__un_e	fe3hox__un_e -->
AP5AH	ap5a_c + h2o_c --> adp_c + 2 h_c + atp_c
MGSA	dhap_c --> mthgxl_c + pi_c
IDONtex	idon__L_e <=> idon__L_p
DTARTD	tartr__D_c --> oaa_c + h2o_c
AB6PGH	arbt6p_c + h2o_c --> hqn_c + g6p_c
RNDR2b	grxrd_c + gdp_c --> h2o_c + grxox_c + dgdp_c
BTS5	dtbt_c + 2fe2s_c + amet_c --> h_c + btn_c + met__L_c + dad__5_c + 2fe1s_c
EX_gmp_e	gmp_e -->
TYRtex	tyr__L_e <=> tyr__L_p
HDCAtexi	hdca_e --> hdca_p
SBTptspp	sbt__D_p + pep_c --> sbt6p_c + pyr_c
MOBDtex	mobd_e <=> mobd_p
FACOAE100	dcacoa_c + h2o_c --> h_c + dca_c + coa_c
ADD	h2o_c + h_c + ade_c --> hxan_c + nh4_c
ADA	adn_c + h2o_c + h_c --> ins_c + nh4_c
GALCTND	galctn__D_c --> 2dh3dgal_c + h2o_c
GLCDpp	glc__D_p + h2o_p + q8_c --> glcn_p + h_p + q8h2_c
FDH4pp	for_p + 2 h_c + q8_c --> h_p + q8h2_c + co2_p
EDTXS4	kdo2lipid4p_c + myrsACP_c --> ACP_c + lipa_cold_c
EDTXS1	ddcaACP_c + kdo2lipid4_c --> kdo2lipid4L_c + ACP_c
EDTXS2	myrsACP_c + kdo2lipid4L_c --> lipa_c + ACP_c
EDTXS3	kdo2lipid4_c + hdeACP_c --> kdo2lipid4p_c + ACP_c
LALALGLUtex	LalaLglu_e <=> LalaLglu_p
OPHBDC	3ophb_c + h_c --> 2oph_c + co2_c
ASPabcpp	h2o_c + atp_c + asp__L_p --> asp__L_c + h_c + pi_c + adp_c
FA120ACPHi	ddcaACP_c + h2o_c --> ddca_c + h_c + ACP_c
CYSTL	cyst__L_c + h2o_c --> pyr_c + nh4_c + hcys__L_c
GTHPi	h2o2_c + 2 gthrd_c --> 2 h2o_c + gthox_c
FE3DHBZStonex	fe3dhbzs_e + h_p --> h_c + fe3dhbzs_p
Kt3pp	h_p + k_c --> h_c + k_p
UAGDP	utp_c + h_c + acgam1p_c --> uacgam_c + ppi_c
ASPt2rpp	h_p + asp__L_p <=> asp__L_c + h_c
O2tpp	o2_p <=> o2_c
R5PPpp	h2o_p + r5p_p --> rib__D_p + pi_p
EX_cys__D_e	cys__D_e -->
HPPPNt2rpp	h_p + 3hpppn_p <=> 3hpppn_c + h_c
LIPOt2pp	lipoate_p + h_p --> lipoate_c + h_c
SHCHD2	dscl_c + nad_c --> scl_c + nadh_c + h_c
ALAt4pp	ala__L_p + na1_p --> na1_c + ala__L_c
ASPt2_3pp	asp__L_p + 3 h_p --> asp__L_c + 3 h_c
ACGALtex	acgal_e <=> acgal_p
ECA4COLIPAabctex	h2o_c + atp_c + eca4colipa_p --> h_c + pi_c + eca4colipa_e + adp_c
NO3tex	no3_e <=> no3_p
OXAMTC	pi_c + oxur_c --> oxam_c + cbp_c
SPODM	2 h_c + 2 o2s_c --> h2o2_c + o2_c
EX_ag_e	ag_e -->
GLUabcpp	h2o_c + atp_c + glu__L_p --> glu__L_c + pi_c + adp_c + h_c
TPRDCOAS	dpcoa_c + atp_c --> 2tpr3dpcoa_c + ade_c
NTD8	h2o_c + dgmp_c --> pi_c + dgsn_c
NTD9	gmp_c + h2o_c --> pi_c + gsn_c
NTD6	damp_c + h2o_c --> dad__2_c + pi_c
NTD7	amp_c + h2o_c --> adn_c + pi_c
NTD4	h2o_c + cmp_c --> cytd_c + pi_c
NTD5	dtmp_c + h2o_c --> thymd_c + pi_c
NTD2	h2o_c + ump_c --> uri_c + pi_c
NTD3	dcmp_c + h2o_c --> pi_c + dcyt_c
NTD1	h2o_c + dump_c --> pi_c + duri_c
THMDt2rpp	thymd_p + h_p <=> h_c + thymd_c
EX_mn2_e	mn2_e <=>
METAT	h2o_c + met__L_c + atp_c --> pi_c + ppi_c + amet_c
ME2	mal__L_c + nadp_c --> nadph_c + co2_c + pyr_c
3OAS120	malACP_c + dcaACP_c + h_c --> co2_c + ACP_c + 3oddecACP_c
3OAS121	malACP_c + h_c + cdec3eACP_c --> 3ocddec5eACP_c + co2_c + ACP_c
PLIPA1A160pp	h2o_p + pa160_p --> hdca_p + 2hdecg3p_p
PSD161	h_c + ps161_c --> pe161_c + co2_c
INStex	ins_e <=> ins_p
DOXRBCNtpp	h_p + doxrbcn_p --> doxrbcn_e + h_c
RHCCE	rhcys_c --> hcys__L_c + dhptd_c
PPCK	atp_c + oaa_c --> adp_c + co2_c + pep_c
CTECOAI6	tdecoa_c <=> td2coa_c
CTECOAI7	hdcoa_c <=> hdd2coa_c
ADSL1r	dcamp_c <=> amp_c + fum_c
PACALDtex	pacald_e <=> pacald_p
EX_met__L_e	met__L_e -->
CTECOAI8	odecoa_c <=> od2coa_c
G6PDH2r	g6p_c + nadp_c <=> nadph_c + 6pgl_c + h_c
HCYSMT	amet_c + hcys__L_c --> h_c + ahcys_c + met__L_c
Kabcpp	h2o_c + k_p + atp_c --> h_c + k_c + pi_c + adp_c
MELIBt2pp	h_p + melib_p --> melib_c + h_c
PPPNtex	pppn_e <=> pppn_p
EX_tungs_e	tungs_e <=>
NACODA	h2o_c + acg5sa_c --> ac_c + glu5sa_c
DSERtex	ser__D_e <=> ser__D_p
HG2t3pp	hg2_c + h_p --> hg2_p + h_c
NI2t3pp	h_p + ni2_c --> ni2_p + h_c
GDPMNH	h2o_c + gdpmann_c --> man_c + h_c + gdp_c
BMOCOS	mptamp_c + moco_c --> bmoco_c + amp_c + cu2_c
UM4PL	atp_c + LalaDgluMdapDala_c + uamr_c --> um4p_c + h_c + pi_c + adp_c
ACMUMtex	acmum_e --> acmum_p
LPLIPAL1A120pp	1ddecg3p_p + h2o_p --> glyc3p_p + h_p + ddca_p
GDPMNP	h2o_c + gdpmann_c --> gmp_c + 2 h_c + man1p_c
MMETt2pp	h_p + mmet_p --> mmet_c + h_c
EX_fe3_e	fe3_e <=>
DHACOAH	23dhacoa_c + h2o_c <=> 3hadpcoa_c
EX_rfamp_e	rfamp_e -->
MN2tpp	mn2_p --> mn2_c
EX_fe3dhbzs_e	fe3dhbzs_e -->
PE180abcpp	h2o_c + atp_c + pe180_c --> h_c + pi_c + pe180_p + adp_c
FOMETRi	5fthf_c + h_c --> methf_c + h2o_c
ARBt2rpp	h_p + arab__L_p <=> h_c + arab__L_c
PAPA160	h2o_c + pa160_c --> 12dgr160_c + pi_c
PAPA161	pa161_c + h2o_c --> 12dgr161_c + pi_c
MOADSUx	moadamp_c + iscssh_c + nadh_c --> nad_c + amp_c + moadcosh_c + iscs_c
MALTPTabcpp	atp_c + maltpt_p + h2o_c --> maltpt_c + h_c + adp_c + pi_c
ACACT3r	accoa_c + hxcoa_c <=> 3oocoa_c + coa_c
MINOHPtexi	minohp_e --> minohp_p
RNTR3c2	2 flxr_c + ctp_c + 2 h_c --> 2 flxso_c + dctp_c + h2o_c
PGPP120pp	h2o_p + pgp120_p --> pi_p + pg120_p
FEOXAMtonex	feoxam_e + h_p --> feoxam_p + h_c
FMETTRS	10fthf_c + mettrna_c --> thf_c + h_c + fmettrna_c
GPDDA3pp	g3ps_p + h2o_p --> ser__L_p + h_p + glyc3p_p
PTRCORNt7pp	ptrc_p + orn_c <=> ptrc_c + orn_p
12DGR181tipp	12dgr181_p --> 12dgr181_c
TYRt2rpp	h_p + tyr__L_p <=> h_c + tyr__L_c
NTPP9	itp_c + h2o_c --> imp_c + h_c + ppi_c
NTPP8	h2o_c + utp_c --> ppi_c + h_c + ump_c
NTPP7	dttp_c + h2o_c --> dtmp_c + ppi_c + h_c
NTPP6	atp_c + h2o_c --> h_c + ppi_c + amp_c
NTPP5	h2o_c + datp_c --> damp_c + h_c + ppi_c
NTPP4	h2o_c + ctp_c --> h_c + ppi_c + cmp_c
NTPP3	h2o_c + dctp_c --> dcmp_c + h_c + ppi_c
NTPP2	h2o_c + gtp_c --> gmp_c + h_c + ppi_c
EX_mincyc_e	mincyc_e -->
GUR1PPpp	glcur1p_p + h2o_p --> pi_p + glcur_p
FCLPA	fc1p_c <=> dhap_c + lald__L_c
F6Pt6_2pp	f6p_p + 2 pi_c --> f6p_c + 2 pi_p
EX_etoh_e	etoh_e -->
MAN6PI	man6p_c <=> f6p_c
EX_but_e	but_e -->
EX_galur_e	galur_e -->
3HAD100	3hdecACP_c --> h2o_c + tdec2eACP_c
HPPPNDO	dhpppn_c + o2_c --> h_c + hkndd_c
LACZ	lcts_c + h2o_c --> gal_c + glc__D_c
DMSOR2pp	2dmmql8_c + dmso_p --> 2dmmq8_c + dms_p + h2o_p
EX_h_e	h_e <=>
CHLt2pp	chol_p + h_p --> h_c + chol_c
EX_pyr_e	pyr_e -->
MCITD	2mcit_c --> 2mcacn_c + h2o_c
HIStex	his__L_e <=> his__L_p
PA160abcpp	h2o_c + atp_c + pa160_c --> pa160_p + h_c + pi_c + adp_c
IG3PS	gln__L_c + prlp_c --> aicar_c + eig3p_c + glu__L_c + h_c
EX_nh4_e	nh4_e <=>
SULRi	so3_c + 5 h_c + 3 nadph_c --> h2s_c + 3 h2o_c + 3 nadp_c
DINStex	din_e <=> din_p
DNMPPA	h2o_c + dhpmp_c --> pi_c + dhnpt_c
PSSA181	ser__L_c + cdpdodec11eg_c --> ps181_c + h_c + cmp_c
PSSA180	ser__L_c + cdpdodecg_c --> h_c + ps180_c + cmp_c
EX_cu_e	cu_e -->
SULFACtex	sulfac_e <=> sulfac_p
DRPA	2dr5p_c --> g3p_c + acald_c
DSBDR	dsbdox_c + trdrd_c --> trdox_c + dsbdrd_c
EX_ttrcyc_e	ttrcyc_e -->
OCTAtex	octa_e <=> octa_p
ACPPAT161	h_c + pi_c + hdeACP_c --> ACP_c + hdceap_c
ACPPAT160	palmACP_c + pi_c + h_c --> hdcap_c + ACP_c
G1PTT	dttp_c + h_c + g1p_c --> dtdpglu_c + ppi_c
CD2tex	cd2_e <=> cd2_p
GALT1	gicolipa_c + udpg_c --> gagicolipa_c + h_c + udp_c
URAtex	ura_e <=> ura_p
TYRL	tyr__L_c + nadph_c + amet_c --> dhgly_c + dad__5_c + nadp_c + met__L_c + 4crsol_c + h_c
TRPS2	indole_c + ser__L_c --> h2o_c + trp__L_c
NNATr	atp_c + h_c + nicrnt_c <=> dnad_c + ppi_c
EX_LalaDgluMdap_e	LalaDgluMdap_e -->
PE161abcpp	h2o_c + atp_c + pe161_c --> pe161_p + h_c + pi_c + adp_c
EAR141y	t3c7mrseACP_c + h_c + nadph_c --> tdeACP_c + nadp_c
EAR141x	t3c7mrseACP_c + nadh_c + h_c --> nad_c + tdeACP_c
SDPDS	sl26da_c + h2o_c --> succ_c + 26dap__LL_c
CRNCAL2	crn_c + coa_c + atp_c --> crncoa_c + pi_c + adp_c
EX_gdp_e	gdp_e -->
PPBNGS	2 5aop_c --> ppbng_c + 2 h2o_c + h_c
MLTG1	h2o_c + malttr_c --> malt_c + glc__D_c
SULFACabcpp	h2o_c + atp_c + sulfac_p --> h_c + pi_c + adp_c + sulfac_c
LPLIPAL1G161pp	1agpg161_p + h2o_p --> h_p + hdcea_p + g3pg_p
MLTG3	h2o_c + maltpt_c --> maltttr_c + glc__D_c
MLTG2	h2o_c + maltttr_c --> glc__D_c + malttr_c
TYRPpp	tyrp_p + h2o_p --> tyr__L_p + pi_p
HISTRS	atp_c + his__L_c + trnahis_c --> histrna_c + amp_c + ppi_c
CBPS	gln__L_c + h2o_c + 2 atp_c + hco3_c --> glu__L_c + cbp_c + 2 adp_c + pi_c + 2 h_c
MALDt2_2pp	2 h_p + mal__D_p --> mal__D_c + 2 h_c
AGM3PA	anhgm3p_c + h2o_c --> LalaDgluMdap_c + anhgm_c
AGM3PH	anhgm3p_c + h2o_c --> anhm3p_c + acgam_c
TMDK1	atp_c + thymd_c --> adp_c + dtmp_c + h_c
LPLIPAL1A160pp	h2o_p + 1hdecg3p_p --> hdca_p + h_p + glyc3p_p
PGP140abcpp	h2o_c + pgp140_c + atp_c --> h_c + pi_c + adp_c + pgp140_p
PHYTSpp	minohp_p + 6 h2o_p --> inost_p + 6 pi_p
12DGR141tipp	12dgr141_p --> 12dgr141_c
EX_gly_e	gly_e -->
LPLIPAL2ATG161	pg161_c + 2agpg161_c --> apg161_c + g3pg_c
LPLIPAL2ATG160	2agpg160_c + pg160_c --> apg160_c + g3pg_c
EX_orn_e	orn_e -->
GLYC3Pabcpp	h2o_c + atp_c + glyc3p_p --> glyc3p_c + h_c + adp_c + pi_c
EAR80x	nadh_c + h_c + toct2eACP_c --> nad_c + ocACP_c
EAR80y	nadph_c + toct2eACP_c + h_c --> ocACP_c + nadp_c
HOMt2pp	h_p + hom__L_c --> hom__L_p + h_c
TSULabcpp	h2o_c + tsul_p + atp_c --> tsul_c + pi_c + adp_c + h_c
DHFR	nadph_c + h_c + dhf_c <=> thf_c + nadp_c
DHFS	atp_c + dhpt_c + glu__L_c --> dhf_c + pi_c + adp_c + h_c
SUCMALtpp	succ_c + mal__L_p --> succ_p + mal__L_c
NH4tpp	nh4_p <=> nh4_c
VALTA	akg_c + val__L_c <=> glu__L_c + 3mob_c
MPTSS	atp_c + moadcoo_c + h_c --> ppi_c + moadamp_c
TMAOR1	tmao_c + h_c + mql8_c --> mqn8_c + tma_c + h2o_c
R5PP	h2o_c + r5p_c --> rib__D_c + pi_c
OGMEACPD	hgmeACP_c --> egmeACP_c + h2o_c
LPLIPAL2A120	2ddecg3p_c + h2o_c --> glyc3p_c + ddca_c + 2 h_c
CFAS160G	pg161_c + 2 amet_c --> 2 h_c + 2 ahcys_c + cpg160_c
EX_cpgn_e	cpgn_e -->
CFAS160E	2 amet_c + pe161_c --> cpe160_c + 2 h_c + 2 ahcys_c
ICHORS	chor_c <=> ichor_c
ADK4	amp_c + itp_c <=> idp_c + adp_c
ADK3	amp_c + gtp_c <=> adp_c + gdp_c
ACALDtpp	acald_p <=> acald_c
EX_sucr_e	sucr_e -->
PLIPA2E141pp	pe141_p + h2o_p --> h_p + ttdcea_p + 1agpe141_p
OGMEACPR	nadph_c + h_c + ogmeACP_c --> hgmeACP_c + nadp_c
OGMEACPS	malACP_c + malcoame_c + h_c --> ogmeACP_c + co2_c + coa_c
GLYALDtpp	glyald_p <=> glyald_c
FEROpp	4 fe2_p + 4 h_p + o2_p --> 4 fe3_p + 2 h2o_p
EX_rmn_e	rmn_e -->
PLIPA1G161pp	pg161_p + h2o_p --> h_p + 2agpg161_p + hdcea_p
EX_gal_e	gal_e -->
APG3PAT180	ocdcap_c + glyc3p_c --> pi_c + h_c + 1odecg3p_c
SADH	2 h2o_c + 2 h_c + sucarg_c --> 2 nh4_c + co2_c + sucorn_c
LALALGLUtpp	LalaLglu_p + h_p --> LalaLglu_c + h_c
PA161abcpp	h2o_c + atp_c + pa161_c --> h_c + pa161_p + adp_c + pi_c
CRNCDH	crncoa_c <=> ctbtcoa_c + h2o_c
PGPP141	h2o_c + pgp141_c --> pi_c + pg141_c
PGPP140	pgp140_c + h2o_c --> pi_c + pg140_c
CYTDt2rpp	h_p + cytd_p <=> h_c + cytd_c
TDPADGAT	dtdp4addg_c + accoa_c --> dtdp4aaddg_c + coa_c + h_c
EX_succ_e	succ_e -->
EX_acmana_e	acmana_e -->
EX_feoxam_e	feoxam_e -->
AMMQLT8	2dmmql8_c + amet_c --> h_c + ahcys_c + mql8_c
USHD	h2o_c + u23ga_c --> lipidX_c + ump_c + 2 h_c
UAAGDS	uamag_c + atp_c + 26dap__M_c --> h_c + ugmd_c + pi_c + adp_c
GLCP2	pi_c + bglycogen_c --> g1p_c
EX_fusa_e	fusa_e -->
PG180abcpp	h2o_c + atp_c + pg180_c --> pg180_p + pi_c + adp_c + h_c
M1PD	mnl1p_c + nad_c <=> f6p_c + nadh_c + h_c
EX_fru_e	fru_e -->
G3PCabcpp	h2o_c + atp_c + g3pc_p --> g3pc_c + h_c + pi_c + adp_c
ACONMT	acon__T_c + amet_c --> ahcys_c + aconm_c
DUTPDP	dutp_c + h2o_c --> dump_c + ppi_c + h_c
TREptspp	pep_c + tre_p --> tre6p_c + pyr_c
GALCTtex	galct__D_e <=> galct__D_p
ALR2	nadph_c + h_c + mthgxl_c --> acetol_c + nadp_c
ENTERES	enter_c + 3 h2o_c --> 3 23dhbzs_c + 3 h_c
TUNGStex	tungs_e <=> tungs_p
EX_g3ps_e	g3ps_e -->
ACNAMt2pp	h_p + acnam_p --> h_c + acnam_c
FMNRx2	nadph_c + fmn_c + h_c --> fmnh2_c + nadp_c
DHDPRy	h_c + 23dhdp_c + nadph_c --> thdp_c + nadp_c
O16AT	ragund_c + accoa_c --> coa_c + aragund_c
DSBAO2	mqn8_c + dsbard_p --> mql8_c + dsbaox_p
DSBAO1	q8_c + dsbard_p --> q8h2_c + dsbaox_p
EX_g3pi_e	g3pi_e -->
EX_enter_e	enter_e -->
MINCYCtex	mincyc_e <=> mincyc_p
SO3tex	so3_e <=> so3_p
PGCD	nad_c + 3pg_c --> nadh_c + h_c + 3php_c
EX_cu2_e	cu2_e <=>
3OXCOAT	oxadpcoa_c + coa_c --> succoa_c + accoa_c
DMSOR1pp	mql8_c + dmso_p --> mqn8_c + dms_p + h2o_p
PLIPA1E161pp	h2o_p + pe161_p --> h_p + 2agpe161_p + hdcea_p
URIt2rpp	h_p + uri_p <=> h_c + uri_c
EX_hacolipa_e	hacolipa_e -->
2AGPE161tipp	2agpe161_p --> 2agpe161_c
METDtex	met__D_e <=> met__D_p
TMAOtex	tmao_e <=> tmao_p
CYANtex	cyan_e <=> cyan_p
EX_acgam1p_e	acgam1p_e -->
ORNDC	orn_c + h_c --> co2_c + ptrc_c
APG3PAT161	glyc3p_c + hdceap_c --> h_c + pi_c + 1hdec9eg3p_c
APG3PAT160	hdcap_c + glyc3p_c --> pi_c + h_c + 1hdecg3p_c
CYTDt2pp	h_p + cytd_p --> h_c + cytd_c
PGPP180pp	pgp180_p + h2o_p --> pg180_p + pi_p
FEENTERabcpp	h2o_c + feenter_p + atp_c --> h_c + feenter_c + adp_c + pi_c
URACPAH	uracp_c + h2o_c --> poaac_c + cbm_c + h_c
EX_malttr_e	malttr_e -->
PDE4	35cgmp_c + h2o_c --> gmp_c + h_c
PDE1	camp_c + h2o_c --> h_c + amp_c
PItex	pi_e <=> pi_p
CYTK1	atp_c + cmp_c <=> adp_c + cdp_c
CYTK2	atp_c + dcmp_c <=> dcdp_c + adp_c
AGPAT160	1hdecg3p_c + palmACP_c --> pa160_c + ACP_c
AGPAT161	hdeACP_c + 1hdec9eg3p_c --> ACP_c + pa161_c
ECA4OALpp	eca4und_p + colipa_p --> h_p + eca4colipa_p + udcpdp_p
O16AP2pp	o16aund_p + o16a2und_p --> h_p + o16a3und_p + udcpdp_p
NODOy	nadph_c + 2 no_c + 2 o2_c --> 2 no3_c + nadp_c + h_c
2AGPE160tipp	2agpe160_p --> 2agpe160_c
L__LACt2rpp	h_p + lac__L_p <=> lac__L_c + h_c
KDOPS	ara5p_c + pep_c + h2o_c --> kdo8p_c + pi_c
GLUt4pp	na1_p + glu__L_p --> glu__L_c + na1_c
SERt2rpp	ser__L_p + h_p <=> ser__L_c + h_c
H2tpp	h2_p <=> h2_c
DCTPD	h_c + h2o_c + dctp_c --> dutp_c + nh4_c
EX_mnl_e	mnl_e -->
EX_cytd_e	cytd_e -->
ZN2tpp	zn2_p --> zn2_c
CLPNS140pp	2 pg140_p <=> glyc_p + clpn140_p
GLYC2Pabcpp	h2o_c + atp_c + glyc2p_p --> h_c + glyc2p_c + pi_c + adp_c
EX_23ccmp_e	23ccmp_e -->
GDMANE	gdpddman_c --> gdpofuc_c
CD2abcpp	h2o_c + atp_c + cd2_c --> h_c + adp_c + cd2_p + pi_c
ENO	2pg_c <=> h2o_c + pep_c
XYLI1	xyl__D_c <=> xylu__D_c
DHMPTR	nadph_c + dhmpt_c + h_c --> thmnp_c + nadp_c
2AGPG160tipp	2agpg160_p --> 2agpg160_c
EX_man_e	man_e -->
ARGAGMt7pp	arg__L_p + agm_c <=> arg__L_c + agm_p
G1SAT	glu1sa_c <=> 5aop_c
PPTHpp	ppt_p + h2o_p --> pi_p + h2_p
MSO3tex	mso3_e <=> mso3_p
MCTP1App	murein5p5p_p --> ala__D_p + murein5px4p_p
FTHFLi	for_c + atp_c + thf_c --> 10fthf_c + adp_c + pi_c
12DGR140tipp	12dgr140_p --> 12dgr140_c
ACOAD6f	fad_c + tdcoa_c <=> fadh2_c + td2coa_c
MOCOS	mobd_c + mptamp_c + 2 h_c --> h2o_c + cu2_c + amp_c + moco_c
TMAtex	tma_e <=> tma_p
MNNH	mana_c --> 2ddglcn_c + h2o_c
G5SD	glu5p_c + h_c + nadph_c --> glu5sa_c + nadp_c + pi_c
PGPP160pp	pgp160_p + h2o_p --> pg160_p + pi_p
DNTPPA	h2o_c + ahdt_c --> h_c + dhpmp_c + ppi_c
S7PI	s7p_c --> gmhep7p_c
XYLt2pp	xyl__D_p + h_p --> h_c + xyl__D_c
PETNT161pp	pe161_p + lipa_p --> 12dgr161_p + enlipa_p
RBK_L1	rbl__L_c + atp_c --> adp_c + ru5p__L_c + h_c
UAGAAT	uacgam_c + 3hmrsACP_c <=> ACP_c + u3aga_c
SBTPD	nad_c + sbt6p_c <=> h_c + nadh_c + f6p_c
LYSDC	lys__L_c + h_c --> 15dap_c + co2_c
LPLIPAL2ATE181	2agpe181_c + pg181_c --> g3pe_c + apg181_c
ADNCYC	atp_c --> camp_c + ppi_c
QUIN2tpp	quin_p <=> quin_c
CRNt7pp	crn_p + gbbtn_c --> gbbtn_p + crn_c
EX_fruur_e	fruur_e -->
AMPTASECG	h2o_c + cgly_c --> gly_c + cys__L_c
PDH	nad_c + pyr_c + coa_c --> nadh_c + co2_c + accoa_c
ALLtex	all__D_e <=> all__D_p
GAM6Pt6_2pp	gam6p_p + 2 pi_c --> 2 pi_p + gam6p_c
GALUi	utp_c + g1p_c + h_c --> udpg_c + ppi_c
PYRtex	pyr_e <=> pyr_p
CLPNH181pp	clpn181_p + h2o_p --> pg181_p + pa181_p + h_p
NI2tpp	ni2_p --> ni2_c
ARBTtex	arbt_e --> arbt_p
THRA2i	athr__L_c --> acald_c + gly_c
URIK2	uri_c + gtp_c --> gdp_c + h_c + ump_c
I4FE4ST	iscu__4fe4s_c + 4 h_c --> iscu_c + 4fe4s_c
I4FE4SR	iscu__2fe2s2_c + fadh2_c + 2 h_c --> iscu__4fe4s_c + fad_c
EX_mal__D_e	mal__D_e -->
LPLIPAL1G180pp	h2o_p + 1agpg180_p --> ocdca_p + h_p + g3pg_p
O16AP3pp	o16aund_p + o16a3und_p --> udcpdp_p + h_p + o16a4und_p
EX_glyc3p_e	glyc3p_e -->
NADH17pp	mqn8_c + nadh_c + 4 h_c --> nad_c + 3 h_p + mql8_c
UPPRT	ura_c + prpp_c --> ppi_c + ump_c
PGPP120	h2o_c + pgp120_c --> pg120_c + pi_c
MN6PP	h2o_c + man6p_c --> man_c + pi_c
FEENTERR1	2 feenter_c + fadh2_c --> 2 fe2_c + fad_c + 2 h_c + 2 enter_c
FEENTERR2	fmnh2_c + 2 feenter_c --> 2 fe2_c + 2 h_c + fmn_c + 2 enter_c
FEENTERR3	2 feenter_c + rbflvrd_c --> 2 fe2_c + 2 h_c + 2 enter_c + ribflv_c
FECRMR1	2 fecrm_c + fadh2_c --> 2 fe2_c + fad_c + 2 h_c + 2 fecrm__un_c
FECRMR2	2 fecrm_c + fmnh2_c --> 2 fe2_c + 2 fecrm__un_c + 2 h_c + fmn_c
FECRMR3	2 fecrm_c + rbflvrd_c --> 2 fe2_c + 2 fecrm__un_c + 2 h_c + ribflv_c
APH180	ocdcap_c + h2o_c --> ocdca_c + pi_c + 2 h_c
APH181	h2o_c + ocdceap_c --> 2 h_c + ocdcea_c + pi_c
23PDE2pp	23cump_p + h2o_p --> h_p + 3ump_p
UPLA4FNF	h2o_c + uLa4fn_c --> uLa4n_c + for_c
BSORy	h_c + nadph_c + btnso_c --> h2o_c + btn_c + nadp_c
BSORx	nadh_c + h_c + btnso_c --> h2o_c + btn_c + nad_c
POAACR	poaac_c + nadh_c --> nad_c + h2o_c + 3amac_c
PLIPA1A120pp	pa120_p + h2o_p --> 2ddecg3p_p + ddca_p
APH160	hdcap_c + h2o_c --> hdca_c + pi_c + 2 h_c
APH161	h2o_c + hdceap_c --> 2 h_c + pi_c + hdcea_c
EX_cbl1_e	cbl1_e -->
BUTtex	but_e <=> but_p
AACPS8	dca_c + atp_c + ACP_c --> dcaACP_c + amp_c + ppi_c
AACPS9	octa_c + atp_c + ACP_c --> amp_c + ocACP_c + ppi_c
LPLIPAL2E120	2agpe120_c + h2o_c --> g3pe_c + ddca_c + h_c
FACOAE120	ddcacoa_c + h2o_c --> ddca_c + h_c + coa_c
EAR140x	tmrs2eACP_c + nadh_c + h_c --> nad_c + myrsACP_c
AACPS5	ocdcea_c + ACP_c + atp_c --> amp_c + ppi_c + octeACP_c
AACPS6	atp_c + ACP_c + ocdca_c --> ocdcaACP_c + amp_c + ppi_c
AACPS7	ddca_c + atp_c + ACP_c --> ddcaACP_c + amp_c + ppi_c
AACPS1	ttdca_c + ACP_c + atp_c --> amp_c + myrsACP_c + ppi_c
AACPS2	ttdcea_c + ACP_c + atp_c --> tdeACP_c + amp_c + ppi_c
AACPS3	atp_c + ACP_c + hdca_c --> palmACP_c + amp_c + ppi_c
XMPtex	xmp_e <=> xmp_p
GALCTLO	galctn__L_c + nad_c --> h_c + nadh_c + tagur_c
ACCOAL	ppa_c + atp_c + coa_c --> ppcoa_c + adp_c + pi_c
CITL	cit_c --> oaa_c + ac_c
FORtppi	for_c --> for_p
EX_xtsn_e	xtsn_e -->
ACCOAC	accoa_c + hco3_c + atp_c --> h_c + malcoa_c + adp_c + pi_c
NMNAT	h_c + nmn_c + atp_c --> nad_c + ppi_c
AKGDH	nad_c + coa_c + akg_c --> nadh_c + co2_c + succoa_c
EX_thm_e	thm_e -->
MANPGH	h2o_c + man6pglyc_c --> glyc__R_c + man6p_c
MDDEP2pp	murein3px4p_p + h2o_p --> murein4p3p_p
ATPHs	atp_c + h_c + h2o_c --> itp_c + nh4_c
NADH18pp	nadh_c + 4 h_c + 2dmmq8_c --> nad_c + 3 h_p + 2dmmql8_c
EX_tcynt_e	tcynt_e -->
EX_agm_e	agm_e -->
EX_trp__L_e	trp__L_e -->
UDCPDPS	frdp_c + 8 ipdp_c --> 8 ppi_c + udcpdp_c
MMETtex	mmet_e <=> mmet_p
COLIPAKpp	udcpdp_p + colipa_p --> udcpp_p + colipap_p
HSK	atp_c + hom__L_c --> adp_c + h_c + phom_c
EX_co2_e	co2_e -->
METSOX2abcpp	metsox__R__L_p + h2o_c + atp_c --> h_c + pi_c + metsox__R__L_c + adp_c
EX_ptrc_e	ptrc_e -->
RMNtpp	h_p + rmn_p --> rmn_c + h_c
G2PP	glyc2p_c + h2o_c --> glyc_c + pi_c
PPGPPDP	ppgpp_c + h2o_c --> gdp_c + ppi_c
ALAt2pp	h_p + ala__L_p --> ala__L_c + h_c
RFAMPtex	rfamp_e <=> rfamp_p
3OAR100	nadph_c + 3odecACP_c + h_c <=> 3hdecACP_c + nadp_c
OCTDPS	5 ipdp_c + frdp_c --> octdp_c + 5 ppi_c
LIPAHT2ex	hdca_e + h_e + colipa_e --> h2o_e + hacolipa_e
EX_glcur_e	glcur_e -->
MALt2_3pp	mal__L_p + 3 h_p --> mal__L_c + 3 h_c
ALTRH	altrn_c --> 2ddglcn_c + h2o_c
MALTPTtexi	maltpt_e --> maltpt_p
SERTRS2	ser__L_c + trnasecys_c + atp_c --> amp_c + sertrna_sec__c + ppi_c
DHAtpp	dha_p <=> dha_c
GPDDA2pp	g3pe_p + h2o_p --> h_p + etha_p + glyc3p_p
O16GALFT	udpgalfur_c + garagund_c --> gfgaragund_c + udp_c + h_c
CPGNUtpp	h_p + cpgn__un_c --> h_c + cpgn__un_p
TPI	dhap_c <=> g3p_c
PRAIi	pran_c --> 2cpr5p_c
EX_4hoxpacd_e	4hoxpacd_e -->
EX_3amp_e	3amp_e -->
EX_glyc__R_e	glyc__R_e -->
EX_man6p_e	man6p_e -->
GLYCLTt4pp	glyclt_p + na1_p --> glyclt_c + na1_c
FBA3	s17bp_c <=> e4p_c + dhap_c
MDDCP1pp	h2o_p + murein5px4p_p --> ala__D_p + murein4px4p_p
FACOAL60t2pp	hxa_p + coa_c + atp_c + h_p --> amp_c + hxcoa_c + ppi_c + h_c
ULA4NFT	udpLa4n_c + 10fthf_c --> h_c + thf_c + udpLa4fn_c
UDPKAAT	glu__L_c + udpLa4o_c <=> udpLa4n_c + akg_c
CYNTAH	3 h_c + hco3_c + cynt_c --> nh4_c + 2 co2_c
CYTDH	cytd_c + h2o_c --> csn_c + rib__D_c
EX_mmet_e	mmet_e -->
TRPtex	trp__L_e <=> trp__L_p
DCYTt2pp	h_p + dcyt_p --> h_c + dcyt_c
EX_3ump_e	3ump_e -->
AGM4PCPpp	anhgm4p_p + h2o_p --> anhgm3p_p + ala__D_p
EX_pi_e	pi_e <=>
EX_dopa_e	dopa_e -->
PAPA140	h2o_c + pa140_c --> pi_c + 12dgr140_c
PAPA141	h2o_c + pa141_c --> 12dgr141_c + pi_c
5DGLCNtex	5dglcn_e <=> 5dglcn_p
ALLTNtex	alltn_e <=> alltn_p
CU2tpp	cu2_p --> cu2_c
G3PCtex	g3pc_e <=> g3pc_p
NI2uabcpp	ni2_p + atp_c + h2o_c --> ni2_c + h_c + pi_c + adp_c
CYStex	cys__L_e <=> cys__L_p
QMO2	q8h2_c + 2 o2_c --> q8_c + 2 h_c + 2 o2s_c
PAPA120pp	h2o_p + pa120_p --> pi_p + 12dgr120_p
MOGDS	moco_c + gtp_c + h_c --> mocogdp_c + ppi_c
SELNPS	h2o_c + atp_c + seln_c --> amp_c + pi_c + selnp_c
ANPRT	anth_c + prpp_c --> ppi_c + pran_c
EX_glyald_e	glyald_e -->
EX_din_e	din_e -->
PSD180	h_c + ps180_c --> co2_c + pe180_c
PSD181	ps181_c + h_c --> co2_c + pe181_c
EX_hdcea_e	hdcea_e -->
3HAD120	3hddecACP_c --> h2o_c + tddec2eACP_c
3HAD121	3hcddec5eACP_c --> h2o_c + t3c5ddeceACP_c
ARGDCpp	arg__L_p + h_p --> co2_p + agm_p
DAGK120	12dgr120_c + atp_c --> pa120_c + adp_c + h_c
PYDXtpp	pydx_p --> pydx_c
CSNt2pp	h_p + csn_p --> csn_c + h_c
SUCCt2_2pp	2 h_p + succ_p --> succ_c + 2 h_c
NTD5pp	dtmp_p + h2o_p --> pi_p + thymd_p
EX_glyc_e	glyc_e -->
PAPA160pp	h2o_p + pa160_p --> 12dgr160_p + pi_p
EX_ddca_e	ddca_e -->
THRAi	thr__L_c --> acald_c + gly_c
MOCDS	h_c + ctp_c + moco_c --> ppi_c + mococdp_c
EX_eca4colipa_e	eca4colipa_e -->
GARFT	10fthf_c + gar_c <=> thf_c + h_c + fgam_c
G3PT	glyc3p_c + h2o_c --> glyc_c + pi_c
EX_pnto__R_e	pnto__R_e -->
ADOCBIK	adocbi_c + atp_c --> h_c + adp_c + adocbip_c
MALTHXabcpp	malthx_p + h2o_c + atp_c --> h_c + malthx_c + pi_c + adp_c
GGGABADr	h2o_c + nadp_c + ggbutal_c <=> gg4abut_c + 2 h_c + nadph_c
2AGPG161tipp	2agpg161_p --> 2agpg161_c
HXPRT	hxan_c + prpp_c --> ppi_c + imp_c
GDPDPK	atp_c + gdp_c --> h_c + amp_c + ppgpp_c
GLCP	glycogen_c + pi_c --> g1p_c
DDPGALA	2dh3dgal6p_c <=> pyr_c + g3p_c
ARBabcpp	h2o_c + arab__L_p + atp_c --> h_c + pi_c + adp_c + arab__L_c
TRSARr	nadh_c + 2h3oppan_c + h_c <=> nad_c + glyc__R_c
PPM	r1p_c <=> r5p_c
MNtex	mn2_e <=> mn2_p
G3PEtex	g3pe_e <=> g3pe_p
LPLIPAL1A161pp	1hdec9eg3p_p + h2o_p --> h_p + hdcea_p + glyc3p_p
PUNP4	pi_c + dgsn_c <=> 2dr1p_c + gua_c
AACTOOR	h2o_c + aact_c + o2_c --> h2o2_c + nh4_c + mthgxl_c
QMO3	mql8_c + 2 o2_c --> mqn8_c + 2 h_c + 2 o2s_c
FACOAL161t2pp	h_p + coa_c + atp_c + hdcea_p --> amp_c + hdcoa_c + ppi_c + h_c
UACMAMO	h2o_c + uacmam_c + 2 nad_c --> 2 nadh_c + uacmamu_c + 3 h_c
PDX5POi	o2_c + pdx5p_c --> h2o2_c + pydx5p_c
CFAS180E	pe181_c + 2 amet_c --> 2 h_c + 2 ahcys_c + cpe180_c
ARBTNtonex	arbtn__fe3_e + h_p --> arbtn__fe3_p + h_c
ASO3tex	aso3_e <=> aso3_p
L__LACD2	lac__L_c + q8_c --> pyr_c + q8h2_c
L__LACD3	lac__L_c + mqn8_c --> pyr_c + mql8_c
INSH	ins_c + h2o_c --> rib__D_c + hxan_c
PLIPA2A120pp	h2o_p + pa120_p --> ddca_p + 1ddecg3p_p + h_p
INSK	ins_c + atp_c --> adp_c + imp_c + h_c
MALCOAMT	malcoa_c + amet_c --> malcoame_c + ahcys_c
PYRt2rpp	pyr_p + h_p <=> h_c + pyr_c
AMANAPEr	acmanap_c <=> acgam6p_c
GND	6pgc_c + nadp_c --> nadph_c + co2_c + ru5p__D_c
GNK	atp_c + glcn_c --> 6pgc_c + h_c + adp_c
NADH10	mqn8_c + h_c + nadh_c --> mql8_c + nad_c
GLCNt2rpp	h_p + glcn_p <=> h_c + glcn_c
LYSabcpp	h2o_c + atp_c + lys__L_p --> lys__L_c + h_c + adp_c + pi_c
CLPNS180pp	2 pg180_p <=> glyc_p + clpn180_p
PLIPA2A161pp	h2o_p + pa161_p --> 1hdec9eg3p_p + h_p + hdcea_p
QUIN2tex	quin_e <=> quin_p
PLIPA2E140pp	h2o_p + pe140_p --> ttdca_p + 1agpe140_p + h_p
PACCOAL	pac_c + atp_c + coa_c --> phaccoa_c + amp_c + ppi_c
ACOAD7f	pmtcoa_c + fad_c <=> hdd2coa_c + fadh2_c
3OAS80	malACP_c + hexACP_c + h_c --> co2_c + ACP_c + 3ooctACP_c
GLYtex	gly_e <=> gly_p
SELtpp	2 h_p + sel_p --> 2 h_c + sel_c
ALAALAD	alaala_c + h2o_c --> 2 ala__D_c
EX_pydxn_e	pydxn_e -->
DADK	damp_c + atp_c <=> dadp_c + adp_c
2AGPE140tipp	2agpe140_p --> 2agpe140_c
LPLIPAL2ATG141	2agpg141_c + pg141_c --> g3pg_c + apg141_c
LPLIPAL2ATG140	pg140_c + 2agpg140_c --> apg140_c + g3pg_c
DADA	h_c + h2o_c + dad__2_c --> din_c + nh4_c
ALAALAr	2 ala__D_c + atp_c <=> h_c + alaala_c + pi_c + adp_c
TMAOR2	h_c + 2dmmql8_c + tmao_c --> h2o_c + 2dmmq8_c + tma_c
PSSA141	cdpdtdec7eg_c + ser__L_c --> ps141_c + h_c + cmp_c
PSSA140	ser__L_c + cdpdtdecg_c --> h_c + ps140_c + cmp_c
2AGPEAT120	ddca_c + atp_c + 2agpe120_c --> amp_c + ppi_c + pe120_c
PA180abcpp	h2o_c + pa180_c + atp_c --> h_c + pi_c + pa180_p + adp_c
2AGPA140tipp	2tdecg3p_p --> 2tdecg3p_c
MALt2_2pp	mal__L_p + 2 h_p --> mal__L_c + 2 h_c
NTPP10	ditp_c + h2o_c --> h_c + dimp_c + ppi_c
PTRCtex	ptrc_e <=> ptrc_p
FORtex	for_e <=> for_p
NOVBCNtex	novbcn_e <=> novbcn_p
GLYBabcpp	h2o_c + glyb_p + atp_c --> glyb_c + h_c + pi_c + adp_c
LPLIPAL2A140	h2o_c + 2tdecg3p_c --> ttdca_c + glyc3p_c + 2 h_c
LPLIPAL2A141	2tdec7eg3p_c + h2o_c --> ttdcea_c + glyc3p_c + 2 h_c
DM_AACALD	aacald_c -->
GLCRD	glcr_c --> 5dh4dglc_c + h2o_c
SUCCt3pp	h_p + succ_c --> succ_p + h_c
EX_val__L_e	val__L_e -->
UGLCURPpp	udpglcur_p + h2o_p --> glcur1p_p + 2 h_p + ump_p
EAR161y	h_c + t3c9palmeACP_c + nadph_c --> hdeACP_c + nadp_c
EAR161x	h_c + t3c9palmeACP_c + nadh_c --> nad_c + hdeACP_c
ALLTN	h2o_c + alltn_c --> alltt_c + h_c
DASYN180	pa180_c + ctp_c + h_c --> ppi_c + cdpdodecg_c
DASYN181	pa181_c + h_c + ctp_c --> ppi_c + cdpdodec11eg_c
PG141abcpp	pg141_c + atp_c + h2o_c --> h_c + pi_c + pg141_p + adp_c
SERt4pp	ser__L_p + na1_p --> na1_c + ser__L_c
NTD4pp	cmp_p + h2o_p --> cytd_p + pi_p
HKNDDH	hkndd_c + h2o_c --> succ_c + h_c + op4en_c
TRPt2rpp	h_p + trp__L_p <=> trp__L_c + h_c
EX_3hpp_e	3hpp_e -->
PNTOtex	pnto__R_e <=> pnto__R_p
ASCBPL	h2o_c + ascb6p_c --> h_c + 3dhgulnp_c
PSP_Lpp	h2o_p + pser__L_p --> ser__L_p + pi_p
ASCBptspp	pep_c + ascb__L_p --> ascb6p_c + pyr_c
PGPP161	h2o_c + pgp161_c --> pi_c + pg161_c
PGPP160	h2o_c + pgp160_c --> pg160_c + pi_c
PRFGS	gln__L_c + fgam_c + atp_c + h2o_c --> fpram_c + h_c + glu__L_c + pi_c + adp_c
PG120abcpp	h2o_c + pg120_c + atp_c --> h_c + pg120_p + pi_c + adp_c
ETOHtex	etoh_e <=> etoh_p
CDAPPA120	cdpdddecg_c + h2o_c --> 2 h_c + pa120_c + cmp_c
DASYN160	pa160_c + ctp_c + h_c --> cdpdhdecg_c + ppi_c
DASYN161	pa161_c + ctp_c + h_c --> cdpdhdec9eg_c + ppi_c
EX_gthrd_e	gthrd_e -->
AGM3PApp	anhgm3p_p + h2o_p --> anhgm_p + LalaDgluMdap_p
XTSNt2rpp	h_p + xtsn_p <=> xtsn_c + h_c
PLIPA2G140pp	pg140_p + h2o_p --> ttdca_p + h_p + 1agpg140_p
VPAMTr	ala__L_c + 3mob_c <=> val__L_c + pyr_c
MALTTRtexi	malttr_e --> malttr_p
RNDR4	udp_c + trdrd_c --> trdox_c + dudp_c + h2o_c
RNDR3	trdrd_c + cdp_c --> trdox_c + h2o_c + dcdp_c
RNDR2	gdp_c + trdrd_c --> trdox_c + h2o_c + dgdp_c
RNDR1	trdrd_c + adp_c --> trdox_c + dadp_c + h2o_c
PSCVT	skm5p_c + pep_c <=> 3psme_c + pi_c
EX_15dap_e	15dap_e -->
MTHTHFSs	h2o_c + mdhdhf_c --> mththf_c
RNDR1b	adp_c + grxrd_c --> h2o_c + grxox_c + dadp_c
GMAND	gdpmann_c --> gdpddman_c + h2o_c
PDXPP	pdx5p_c + h2o_c --> pi_c + pydxn_c
GALCTNLt2pp	h_p + galctn__L_p --> galctn__L_c + h_c
2AGPA160tipp	2hdecg3p_p --> 2hdecg3p_c
K2L4Aabcpp	h2o_c + atp_c + kdo2lipid4_c --> kdo2lipid4_p + adp_c + h_c + pi_c
DC6PH	chtbs6p_c + h2o_c --> acgam_c + acgam6p_c
CHLabcpp	h2o_c + chol_p + atp_c --> h_c + chol_c + pi_c + adp_c
GLYC3Pt6pp	pi_c + glyc3p_p --> glyc3p_c + pi_p
SPMDtex	spmd_e <=> spmd_p
RNTR2c2	2 h_c + gtp_c + 2 flxr_c --> h2o_c + dgtp_c + 2 flxso_c
PSSA161	ser__L_c + cdpdhdec9eg_c --> ps161_c + cmp_c + h_c
CYSDabcpp	h2o_c + atp_c + cys__D_p --> h_c + cys__D_c + pi_c + adp_c
HPPPNtex	3hpppn_e <=> 3hpppn_p
GDPtex	gdp_e <=> gdp_p
EX_adocbl_e	adocbl_e -->
FACOAL180t2pp	ocdca_p + h_p + coa_c + atp_c --> stcoa_c + amp_c + ppi_c + h_c
LPLIPAL2ATE140	pg140_c + 2agpe140_c --> apg140_c + g3pe_c
RFAMPtpp	rfamp_p + h_p --> rfamp_e + h_c
PYK	pep_c + adp_c + h_c --> atp_c + pyr_c
CLPNS181pp	2 pg181_p <=> glyc_p + clpn181_p
LA4NTpp	colipa_p + uLa4n_p --> acolipa_p + udcpp_p
CHOLD	chol_c + nad_c --> betald_c + h_c + nadh_c
PLIPA2A160pp	pa160_p + h2o_p --> hdca_p + h_p + 1hdecg3p_p
AM4PCP	anhm4p_c + h2o_c --> anhm3p_c + ala__D_c
FRUpts2pp	pep_c + fru_p --> f6p_c + pyr_c
BUTSO3abcpp	butso3_p + h2o_c + atp_c --> h_c + butso3_c + pi_c + adp_c
NTD9pp	gmp_p + h2o_p --> pi_p + gsn_p
FA100ACPHi	h2o_c + dcaACP_c --> h_c + ACP_c + dca_c
FESD2s	2 no_c + 2 4fe4s_c + 2 h_c --> 2 3fe4s_c + n2o_c + 2 fe3_c + h2o_c
PDX5PO2	pdx5p_c + nad_c --> h_c + nadh_c + pydx5p_c
TDSR1	dsbcox_p + dsbdrd_c --> dsbcrd_p + dsbdox_c
TDSR2	dsbdrd_c + dsbgox_p --> dsbdox_c + dsbgrd_p
CYANSTpp	cyan_p + tsul_p --> so3_p + tcynt_p + h_p
APG3PAT141	glyc3p_c + ttdceap_c --> 1tdec7eg3p_c + h_c + pi_c
APG3PAT140	ttdcap_c + glyc3p_c --> pi_c + h_c + 1tdecg3p_c
NADH5	q8_c + h_c + nadh_c --> q8h2_c + nad_c
NADH9	nadh_c + h_c + 2dmmq8_c --> 2dmmql8_c + nad_c
CHORM	chor_c --> pphn_c
BALAtex	ala__B_e <=> ala__B_p
L__LACtex	lac__L_e <=> lac__L_p
PLIPA1E120pp	pe120_p + h2o_p --> ddca_p + h_p + 2agpe120_p
NAtex	na1_e <=> na1_p
CHORS	3psme_c --> pi_c + chor_c
FRULYStex	frulys_e <=> frulys_p
MCTP1Bpp	murein5p5p_p --> murein5px3p_p + alaala_p
FE3DHBZSabcpp	h2o_c + atp_c + fe3dhbzs_p --> fe3dhbzs_c + h_c + pi_c + adp_c
HCO3E	co2_c + h2o_c <=> h_c + hco3_c
XYLK2	xylu__L_c + atp_c --> h_c + adp_c + xu5p__L_c
AGPAT180	1odecg3p_c + ocdcaACP_c --> pa180_c + ACP_c
AGPAT181	1odec11eg3p_c + octeACP_c --> ACP_c + pa181_c
CHTBSptspp	pep_c + chtbs_p --> chtbs6p_c + pyr_c
2AGPE180tipp	2agpe180_p --> 2agpe180_c
AM4PA	h2o_c + anhm4p_c --> LalaDgluMdapDala_c + anhm_c
AMANK	atp_c + acmana_c --> h_c + adp_c + acmanap_c
3NTD7pp	3amp_p + h2o_p --> pi_p + adn_p
TARTRtex	tartr__L_e <=> tartr__L_p
DMATT	dmpp_c + ipdp_c --> ppi_c + grdp_c
EX_all__D_e	all__D_e -->
LPLIPAL1G140pp	1agpg140_p + h2o_p --> ttdca_p + h_p + g3pg_p
THRt2pp	thr__L_c + h_p --> thr__L_p + h_c
3GMPtex	3gmp_e <=> 3gmp_p
PHETRS	trnaphe_c + atp_c + phe__L_c --> amp_c + phetrna_c + ppi_c
ACACT8r	coa_c + 3oodcoa_c <=> accoa_c + pmtcoa_c
MNLtex	mnl_e <=> mnl_p
ICDHyr	icit_c + nadp_c <=> nadph_c + co2_c + akg_c
GMHEPPA	h2o_c + gmhep17bp_c --> pi_c + gmhep1p_c
EX_pydx_e	pydx_e -->
LIPACabcpp	h2o_c + lipa_cold_c + atp_c --> h_c + lipa_cold_p + pi_c + adp_c
THRabcpp	h2o_c + atp_c + thr__L_p --> h_c + pi_c + thr__L_c + adp_c
PHEMEtiex	pheme_p --> pheme_e
MCPST	cyan_c + mercppyr_c --> pyr_c + tcynt_c + h_c
D__LACt2pp	lac__D_p + h_p <=> lac__D_c + h_c
FBP	fdp_c + h2o_c --> f6p_c + pi_c
HISabcpp	h2o_c + his__L_p + atp_c --> h_c + his__L_c + pi_c + adp_c
LPLIPAL1E180pp	1agpe180_p + h2o_p --> g3pe_p + ocdca_p + h_p
EX_acser_e	acser_e -->
FEENTERtpp	enter_c + h_p --> h_c + enter_p
COBALT2tpp	cobalt2_p --> cobalt2_c
GLYCAtex	glyc__R_e <=> glyc__R_p
FBA	fdp_c <=> dhap_c + g3p_c
2AGPE141tipp	2agpe141_p --> 2agpe141_c
CBIAT	h_c + cbi_c + atp_c <=> adocbi_c + pppi_c
CMtpp	h_p + cm_p --> cm_e + h_c
AMPtex	amp_e <=> amp_p
EX_asp__L_e	asp__L_e -->
PPCDC	4ppcys_c + h_c --> co2_c + pan4p_c
ACGAtex	acgam_e <=> acgam_p
ACOAD8f	fad_c + stcoa_c <=> od2coa_c + fadh2_c
ARGTRS	arg__L_c + atp_c + trnaarg_c --> amp_c + ppi_c + argtrna_c
MDDEP4pp	murein4px4px4p_p + h2o_p --> murein4px4p4p_p
EX_ala__L_e	ala__L_e -->
ACACtex	acac_e <=> acac_p
LPLIPAL1G181pp	h2o_p + 1agpg181_p --> h_p + g3pg_p + ocdcea_p
TARTRDtex	tartr__D_e <=> tartr__D_p
EX_lac__L_e	lac__L_e -->
GUAt2pp	gua_p + h_p --> gua_c + h_c
PRMICI	prfp_c <=> prlp_c
TUNGSabcpp	tungs_p + atp_c + h2o_c --> tungs_c + h_c + pi_c + adp_c
PPND	nad_c + pphn_c --> 34hpp_c + co2_c + nadh_c
PLIPA2G181pp	h2o_p + pg181_p --> h_p + ocdcea_p + 1agpg181_p
ABUTD	nad_c + h2o_c + 4abutn_c --> nadh_c + 2 h_c + 4abut_c
ICL	icit_c --> glx_c + succ_c
DGK1	atp_c + dgmp_c <=> adp_c + dgdp_c
ALAabcpp	h2o_c + ala__L_p + atp_c --> h_c + ala__L_c + adp_c + pi_c
UREAtpp	urea_p <=> urea_c
EX_octa_e	octa_e -->
EX_galt_e	galt_e -->
FALDtex	fald_e <=> fald_p
G3PGabcpp	h2o_c + g3pg_p + atp_c --> h_c + pi_c + g3pg_c + adp_c
PFK	f6p_c + atp_c --> adp_c + fdp_c + h_c
PFL	pyr_c + coa_c --> accoa_c + for_c
GRXR	grxox_c + 2 gthrd_c --> grxrd_c + gthox_c
PEAMNtex	peamn_e <=> peamn_p
FUCtpp	h_p + fuc__L_p <=> fuc__L_c + h_c
GLUt2rpp	glu__L_p + h_p <=> glu__L_c + h_c
EX_ppa_e	ppa_e -->
ALLULPE	allul6p_c <=> f6p_c
SO2tpp	so2_p <=> so2_c
EX_metsox__R__L_e	metsox__R__L_e -->
AADDGT	unagamu_c + dtdp4aaddg_c --> unagamuf_c + h_c + dtdp_c
GUAPRT	prpp_c + gua_c --> ppi_c + gmp_c
O16A4Lpp	o16a4und_p + colipa_p --> udcpdp_p + h_p + o16a4colipa_p
TYRTRS	tyr__L_c + trnatyr_c + atp_c --> amp_c + tyrtrna_c + ppi_c
ARBTNtpp	h_p + arbtn_c --> arbtn_p + h_c
FORCT	oxa_c + forcoa_c <=> for_c + oxalcoa_c
ATPM	atp_c + h2o_c --> pi_c + h_c + adp_c
3NTD4pp	3cmp_p + h2o_p --> pi_p + cytd_p
UDPGALtex	udpgal_e <=> udpgal_p
APH140	ttdcap_c + h2o_c --> ttdca_c + pi_c + 2 h_c
APH141	h2o_c + ttdceap_c --> ttdcea_c + pi_c + 2 h_c
FACOAE141	h2o_c + tdecoa_c --> ttdcea_c + h_c + coa_c
FACOAE140	h2o_c + tdcoa_c --> ttdca_c + h_c + coa_c
EX_pheme_e	pheme_e -->
FACOAL100t2pp	dca_p + h_p + atp_c + coa_c --> amp_c + dcacoa_c + ppi_c + h_c
GLCRAL	5dh4dglc_c --> 2h3oppan_c + pyr_c
NNDMBRT	dmbzid_c + nicrnt_c --> nac_c + 5prdmbz_c + h_c
DINSt2pp	din_p + h_p --> h_c + din_c
PYNP2r	pi_c + uri_c <=> ura_c + r1p_c
PLIPA2G141pp	pg141_p + h2o_p --> 1agpg141_p + h_p + ttdcea_p
EX_fum_e	fum_e -->
CDGR	2 nadph_c + preq0_c + 3 h_c --> 2 nadp_c + preq1_c
CDGS	h_c + cph4_c --> cdg_c + nh4_c
DHNAOT4	octdp_c + h_c + dhna_c --> co2_c + 2dmmql8_c + ppi_c
ACODA	acorn_c + h2o_c --> orn_c + ac_c
LALDO2x	h_c + mthgxl_c + nadh_c --> nad_c + lald__D_c
2AGPGAT120	ddca_c + 2agpg120_c + atp_c --> amp_c + pg120_c + ppi_c
DKGLCNR2x	h_c + nadh_c + 25dkglcn_c --> nad_c + 5dglcn_c
DKGLCNR2y	nadph_c + h_c + 25dkglcn_c --> 5dglcn_c + nadp_c
GLCS1	adpglc_c --> glycogen_c + h_c + adp_c
PPAtex	ppa_e <=> ppa_p
GPDDA5pp	h2o_p + g3pi_p --> glyc3p_p + inost_p + h_p
PROtex	pro__L_e <=> pro__L_p
MNLptspp	pep_c + mnl_p --> pyr_c + mnl1p_c
NAt3_2pp	2 h_p + na1_c --> na1_p + 2 h_c
GTPDPK	atp_c + gtp_c --> h_c + amp_c + gdptp_c
UGLT	udpg_c + gal1p_c <=> udpgal_c + g1p_c
3OAR121	3ocddec5eACP_c + nadph_c + h_c --> 3hcddec5eACP_c + nadp_c
3OAR120	3oddecACP_c + h_c + nadph_c <=> 3hddecACP_c + nadp_c
5DGLCNR	5dglcn_c + h_c + nadph_c <=> glcn_c + nadp_c
LSERDHr	ser__L_c + nadp_c <=> nadph_c + h_c + 2amsa_c
DHNCOAT	14dhncoa_c + h2o_c --> h_c + coa_c + dhna_c
MICITDr	2mcacn_c + h2o_c <=> micit_c
PEAMNOpp	o2_p + peamn_p + h2o_p --> h2o2_p + pacald_p + nh4_p
DHNCOAS	sbzcoa_c + h_c --> 14dhncoa_c + h2o_c
ACHBS	2obut_c + h_c + pyr_c --> 2ahbut_c + co2_c
MG2uabcpp	h2o_c + atp_c + mg2_p --> h_c + adp_c + mg2_c + pi_c
G6Pt6_2pp	g6p_p + 2 pi_c --> g6p_c + 2 pi_p
XANtex	xan_e <=> xan_p
EAR160x	tpalm2eACP_c + nadh_c + h_c --> palmACP_c + nad_c
EAR160y	tpalm2eACP_c + h_c + nadph_c --> palmACP_c + nadp_c
METOX1s	h2o2_c + met__L_c --> metsox__S__L_c + h2o_c
PPK2r	atp_c + ppi_c <=> pppi_c + adp_c
PETNT181pp	pe181_p + lipa_p --> 12dgr181_p + enlipa_p
MANGLYCptspp	pep_c + manglyc_p --> pyr_c + man6pglyc_c
DMSOtpp	dmso_p <=> dmso_c
PAPA141pp	pa141_p + h2o_p --> 12dgr141_p + pi_p
ABTA	4abut_c + akg_c --> sucsal_c + glu__L_c
CADVtpp	h_p + 15dap_c + lys__L_p --> lys__L_c + h_c + 15dap_p
MLTGY2pp	murein4p3p_p --> anhgm3p_p + anhgm4p_p
DHPPD	cechddd_c + nad_c --> nadh_c + h_c + dhpppn_c
FUMt2_2pp	2 h_p + fum_p --> fum_c + 2 h_c
EX_malt_e	malt_e -->
MLDEP1pp	murein3px3p_p + h2o_p --> murein3p3p_p
HMBS	4 ppbng_c + h2o_c --> 4 nh4_c + hmbil_c
GTPCI	h2o_c + gtp_c --> ahdt_c + h_c + for_c
SUCCt2_3pp	succ_p + 3 h_p --> succ_c + 3 h_c
THYMt3pp	thym_c + h_p --> thym_p + h_c
EX_fe3dcit_e	fe3dcit_e -->
PPTtex	ppt_e <=> ppt_p
PPPGO3	pppg9_c + 3 fum_c --> 3 succ_c + ppp9_c
PAPA161pp	h2o_p + pa161_p --> 12dgr161_p + pi_p
PG161abcpp	h2o_c + atp_c + pg161_c --> pg161_p + h_c + pi_c + adp_c
ASPtex	asp__L_e <=> asp__L_p
FCI	fuc__L_c <=> fcl__L_c
HXAtex	hxa_e <=> hxa_p
TMAOR1pp	h_p + mql8_c + tmao_p --> mqn8_c + tma_p + h2o_p
DM_OXAM	oxam_c -->
SADT2	h2o_c + so4_c + atp_c + gtp_c --> aps_c + gdp_c + ppi_c + pi_c
HACD3	h_c + nadh_c + 3oocoa_c <=> nad_c + 3hocoa_c
MALtex	mal__L_e <=> mal__L_p
TYRPtex	tyrp_e <=> tyrp_p
UDCPDP	udcpdp_c + h2o_c --> udcpp_c + pi_c + h_c
NTP10	itp_c + h2o_c --> idp_c + h_c + pi_c
DAPabcpp	h2o_c + atp_c + 26dap__M_p --> h_c + pi_c + 26dap__M_c + adp_c
NTP12	xtp_c + h2o_c --> xdp_c + pi_c + h_c
BTNt2ipp	btn_p + h_p --> btn_c + h_c
DHAD1	23dhmb_c --> 3mob_c + h2o_c
DHAD2	23dhmp_c --> 3mop_c + h2o_c
ADPT	prpp_c + ade_c --> amp_c + ppi_c
SKMtex	skm_e <=> skm_p
HYXNtex	hxan_e <=> hxan_p
GLTPD	nad_c + galt1p_c <=> h_c + nadh_c + tag6p__D_c
SOTA	sucorn_c + akg_c --> glu__L_c + sucgsa_c
GLYt2pp	gly_p + h_p --> gly_c + h_c
TREtex	tre_e <=> tre_p
CO2tex	co2_e <=> co2_p
HACD8	h_c + 3oodcoa_c + nadh_c <=> nad_c + 3hodcoa_c
3OAS180	malACP_c + h_c + palmACP_c --> co2_c + ACP_c + 3ooctdACP_c
3OAS181	malACP_c + hdeACP_c + h_c --> 3ocvac11eACP_c + co2_c + ACP_c
THFAT	methf_c + h2o_c --> h_c + 5fthf_c
PROGLYtex	progly_e <=> progly_p
EX_cbi_e	cbi_e -->
ARGDC	h_c + arg__L_c --> agm_c + co2_c
CAT	2 h2o2_c --> o2_c + 2 h2o_c
FA160ACPHi	palmACP_c + h2o_c --> ACP_c + h_c + hdca_c
GLCTR1	udpg_c + icolipa_c --> h_c + udp_c + gicolipa_c
GLCTR2	udpg_c + gagicolipa_c --> udp_c + h_c + ggagicolipa_c
GLCTR3	ggagicolipa_c + udpg_c --> udp_c + h_c + gggagicolipa_c
HEX1	atp_c + glc__D_c --> adp_c + h_c + g6p_c
MALTabcpp	h2o_c + malt_p + atp_c --> h_c + malt_c + pi_c + adp_c
DAGK141	12dgr141_c + atp_c --> adp_c + h_c + pa141_c
DAGK140	atp_c + 12dgr140_c --> adp_c + h_c + pa140_c
HEX4	atp_c + man_c --> adp_c + h_c + man6p_c
HEX7	atp_c + fru_c --> adp_c + f6p_c + h_c
G1PACT	accoa_c + gam1p_c --> h_c + acgam1p_c + coa_c
PPNDH	h_c + pphn_c --> phpyr_c + h2o_c + co2_c
PGL	h2o_c + 6pgl_c --> 6pgc_c + h_c
PGM	2pg_c <=> 3pg_c
PGK	3pg_c + atp_c <=> adp_c + 13dpg_c
PGI	g6p_c <=> f6p_c
HEPT4	gggagicolipa_c + adphep__LD_c --> colipa_c + h_c + adp_c
2AGPA141tipp	2tdec7eg3p_p --> 2tdec7eg3p_c
HEPT3	phhlipa_c + adphep__LD_c --> h_c + adp_c + hphhlipa_c
HEPT1	lipa_c + adphep__LD_c --> hlipa_c + h_c + adp_c
VALt2rpp	val__L_p + h_p <=> val__L_c + h_c
ETOHtrpp	etoh_p <=> etoh_c
ASPTRS	asp__L_c + trnaasp_c + atp_c --> asptrna_c + amp_c + ppi_c
CAt6pp	ca2_c + na1_p <=> ca2_p + na1_c
EX_acac_e	acac_e -->
S2FE2SR	h2o_c + sufbcd_c + 2fe1s_c + atp_c + sufsesh_c --> sufbcd__2fe2s_c + 5 h_c + sufse_c + pi_c + adp_c
S2FE2SS	h2o_c + atp_c + sufbcd_c + fadh2_c + 2 sufsesh_c + 2 fe2_c --> sufbcd__2fe2s_c + 2 sufse_c + 7 h_c + fad_c + pi_c + adp_c
S2FE2ST	4 h_c + sufbcd__2fe2s_c --> sufbcd_c + 2fe2s_c
FDMO3	fmnh2_c + ethso3_c + o2_c --> fmn_c + h2o_c + h_c + so3_c + acald_c
FDMO2	mso3_c + fmnh2_c + o2_c --> h2o_c + so3_c + h_c + fmn_c + fald_c
FADRx	fad_c + nadh_c + h_c --> fadh2_c + nad_c
ACPPAT120	pi_c + h_c + ddcaACP_c --> ddcap_c + ACP_c
FDMO6	o2_c + fmnh2_c + sulfac_c --> h2o_c + so3_c + h_c + fmn_c + glx_c
FDMO4	fmnh2_c + o2_c + butso3_c --> h2o_c + btal_c + so3_c + h_c + fmn_c
FEENTERtex	h_p + enter_p --> h_c + enter_e
AAMYLpp	14glucan_p --> malthx_p
OHPBAT	glu__L_c + ohpb_c <=> phthr_c + akg_c
EX_dgmp_e	dgmp_e -->
UDCPDPpp	h2o_p + udcpdp_p --> udcpp_p + h_p + pi_p
EX_udpg_e	udpg_e -->
I2FE2SS2	iscu__2fe2s_c + 2 iscssh_c + fadh2_c + 2 fe2_c --> iscu__2fe2s2_c + fad_c + 6 h_c + 2 iscs_c
CBL1abcpp	h2o_c + atp_c + cbl1_p --> h_c + cbl1_c + pi_c + adp_c
PAPA180	pa180_c + h2o_c --> pi_c + 12dgr180_c
PAPA181	pa181_c + h2o_c --> pi_c + 12dgr181_c
ILEtex	ile__L_e <=> ile__L_p
CYSSADS	3sala_c + 2 h_c --> so2_c + ala__L_c
EX_pser__L_e	pser__L_e -->
GLCUR1Ptex	glcur1p_e <=> glcur1p_p
ALDD3y	h2o_c + nadp_c + ppal_c --> ppa_c + 2 h_c + nadph_c
THRt4pp	na1_p + thr__L_p --> thr__L_c + na1_c
BMOGDS1	bmoco_c + gtp_c + h_c --> ppi_c + bmoco1gdp_c
PAPSR	paps_c + trdrd_c --> trdox_c + so3_c + 2 h_c + pap_c
5DOAN	dad__5_c + h2o_c --> ade_c + 5drib_c
BMOGDS2	bmoco1gdp_c + gtp_c + h_c --> bmocogdp_c + ppi_c
PLIPA1A161pp	h2o_p + pa161_p --> hdcea_p + 2hdec9eg3p_p
PRAIS	fpram_c + atp_c --> 2 h_c + air_c + adp_c + pi_c
ALR4x	acetol_c + h_c + nadh_c --> nad_c + 12ppd__R_c
MPTAT	atp_c + mpt_c + h_c --> ppi_c + mptamp_c
FA141ACPHi	tdeACP_c + h2o_c --> ttdcea_c + ACP_c + h_c
SELGTHR3	nadph_c + gslnt_c --> seln_c + gthrd_c + nadp_c
SELGTHR2	h_c + nadph_c + dgslnt_c --> gslnt_c + nadp_c + gthrd_c
UREAtex	urea_e <=> urea_p
FACOAL141t2pp	ttdcea_p + h_p + coa_c + atp_c --> amp_c + tdecoa_c + ppi_c + h_c
NTD7pp	amp_p + h2o_p --> pi_p + adn_p
THDPS	succoa_c + h2o_c + thdp_c --> coa_c + sl2a6o_c
PHETA1	phe__L_c + akg_c <=> glu__L_c + phpyr_c
DAPtex	15dap_e <=> 15dap_p
EX_taur_e	taur_e -->
LYSt3pp	h_p + lys__L_c --> h_c + lys__L_p
GLNtex	gln__L_e <=> gln__L_p
TTRCYCtpp	ttrcyc_p + h_p --> ttrcyc_e + h_c
CSNtex	csn_e <=> csn_p
EX_5mtr_e	5mtr_e -->
NTRIR3pp	2 h_p + 3 q8h2_c + no2_p --> 2 h2o_p + nh4_p + 3 q8_c
HXCT	hxa_c + accoa_c --> ac_c + hxcoa_c
NTPTP1	h2o_c + dgtp_c --> pppi_c + dgsn_c
3OAS60	malACP_c + h_c + butACP_c --> co2_c + 3ohexACP_c + ACP_c
AGDC	acgam6p_c + h2o_c --> ac_c + gam6p_c
GLCptspp	glc__D_p + pep_c --> g6p_c + pyr_c
PLIPA2E160pp	h2o_p + pe160_p --> hdca_p + h_p + 1agpe160_p
PGPP141pp	pgp141_p + h2o_p --> pi_p + pg141_p
PSSA160	cdpdhdecg_c + ser__L_c --> ps160_c + h_c + cmp_c
MTHFR2	nadh_c + 2 h_c + mlthf_c --> nad_c + 5mthf_c
GPDDA2	g3pe_c + h2o_c --> etha_c + glyc3p_c + h_c
LCARS	lald__L_c + nadh_c + h_c <=> nad_c + 12ppd__S_c
LCARR	lald__D_c + h_c + nadh_c <=> 12ppd__R_c + nad_c
PSP_L	h2o_c + pser__L_c --> ser__L_c + pi_c
XYLtex	xyl__D_e <=> xyl__D_p
GUAtpp	gua_p <=> gua_c
SPMDAT1	accoa_c + spmd_c --> h_c + N1aspmd_c + coa_c
SPMDAT2	accoa_c + spmd_c --> h_c + coa_c + n8aspmd_c
LPLIPAL2A160	h2o_c + 2hdecg3p_c --> hdca_c + 2 h_c + glyc3p_c
LPLIPAL2A161	h2o_c + 2hdec9eg3p_c --> glyc3p_c + 2 h_c + hdcea_c
PYDAMtex	pydam_e <=> pydam_p
PYAM5PO	h2o_c + pyam5p_c + o2_c --> h2o2_c + nh4_c + pydx5p_c
OPHHX3	2oph_c + nad_c + 2 atp_c + 3 h2o_c --> 3 h_c + nadh_c + 2ohph_c + 2 pi_c + 2 adp_c
ILEt2rpp	h_p + ile__L_p <=> ile__L_c + h_c
IGPS	h_c + 2cpr5p_c --> 3ig3p_c + h2o_c + co2_c
O2tex	o2_e <=> o2_p
DHBD	23ddhb_c + nad_c <=> nadh_c + h_c + 23dhb_c
CBL1tonex	h_p + cbl1_e --> cbl1_p + h_c
KARA1	23dhmb_c + nadp_c <=> nadph_c + h_c + alac__S_c
KARA2	nadph_c + 2ahbut_c + h_c <=> nadp_c + 23dhmp_c
ILETA	ile__L_c + akg_c <=> 3mop_c + glu__L_c
DHBS	h_c + 23dhb_c + atp_c --> 23dhba_c + ppi_c
ALPATG160pp	alpp_p + pg160_p --> lpp_p + 2agpg160_p
CDAPPA141	cdpdtdec7eg_c + h2o_c --> cmp_c + 2 h_c + pa141_c
CDAPPA140	h2o_c + cdpdtdecg_c --> pa140_c + cmp_c + 2 h_c
ICHORT	h2o_c + ichor_c --> 23ddhb_c + pyr_c
TMK	atp_c + thm_c --> adp_c + h_c + thmmp_c
DASYN140	h_c + pa140_c + ctp_c --> cdpdtdecg_c + ppi_c
DASYN141	pa141_c + h_c + ctp_c --> ppi_c + cdpdtdec7eg_c
HACD1	h_c + aacoa_c + nadh_c <=> 3hbcoa_c + nad_c
AOXSr2	ala__L_c + pimACP_c --> ACP_c + 8aonn_c + co2_c
DAMPtex	damp_e <=> damp_p
HACD2	h_c + 3ohcoa_c + nadh_c <=> 3hhcoa_c + nad_c
HACD5	3oddcoa_c + nadh_c + h_c <=> 3hddcoa_c + nad_c
HACD4	nadh_c + 3odcoa_c + h_c <=> 3hdcoa_c + nad_c
HACD7	3ohdcoa_c + nadh_c + h_c <=> 3hhdcoa_c + nad_c
HACD6	h_c + nadh_c + 3otdcoa_c <=> nad_c + 3htdcoa_c
EX_acgam_e	acgam_e -->
AMALT4	malt_c + malthx_c --> malthp_c + glc__D_c
AMALT3	maltpt_c + malt_c --> glc__D_c + malthx_c
AMALT2	maltttr_c + malt_c --> maltpt_c + glc__D_c
AMALT1	malttr_c + malt_c --> maltttr_c + glc__D_c
GLCRt2rpp	glcr_p + h_p <=> h_c + glcr_c
EX_zn2_e	zn2_e <=>
DM_4CRSOL	4crsol_c -->
EX_quin_e	quin_e -->
G3PAT141	glyc3p_c + tdeACP_c --> ACP_c + 1tdec7eg3p_c
2AGPA181tipp	2odec11eg3p_p --> 2odec11eg3p_c
SPMDt3pp	h_p + spmd_c --> spmd_p + h_c
DOGULNR	h_c + 23doguln_c + nadh_c --> 3dhguln_c + nad_c
ADSS	asp__L_c + gtp_c + imp_c --> 2 h_c + pi_c + dcamp_c + gdp_c
MALTtexi	malt_e --> malt_p
SHSL1	cys__L_c + suchms_c --> succ_c + cyst__L_c + h_c
G2PPpp	glyc2p_p + h2o_p --> glyc_p + pi_p
PSCLYSt2pp	h_p + psclys_p --> psclys_c + h_c
2AGPG140tipp	2agpg140_p --> 2agpg140_c
EX_inost_e	inost_e -->
ADSK	aps_c + atp_c --> adp_c + h_c + paps_c
ACSERtpp	acser_c --> acser_p
G3PGtex	g3pg_e <=> g3pg_p
CLPNH161pp	h2o_p + clpn161_p --> pa161_p + pg161_p + h_p
LPLIPAL2ATE161	2agpe161_c + pg161_c --> g3pe_c + apg161_c
LPLIPAL2ATE160	pg160_c + 2agpe160_c --> g3pe_c + apg160_c
GSPMDA	gtspmd_c + h2o_c --> spmd_c + gthrd_c
HEPK2	hphhlipa_c + atp_c --> adp_c + h_c + phphhlipa_c
HEPK1	hhlipa_c + atp_c --> phhlipa_c + h_c + adp_c
ALATA_L	ala__L_c + akg_c <=> glu__L_c + pyr_c
LPLIPAL1G141pp	1agpg141_p + h2o_p --> h_p + ttdcea_p + g3pg_p
EX_novbcn_e	novbcn_e -->
SERTRS	ser__L_c + trnaser_c + atp_c --> amp_c + sertrna_c + ppi_c
GSPMDS	spmd_c + atp_c + gthrd_c --> gtspmd_c + h_c + adp_c + pi_c
LPLIPAL2A180	h2o_c + 2odecg3p_c --> ocdca_c + glyc3p_c + 2 h_c
LPLIPAL2A181	h2o_c + 2odec11eg3p_c --> ocdcea_c + glyc3p_c + 2 h_c
AIRC2	hco3_c + atp_c + air_c --> h_c + adp_c + 5caiz_c + pi_c
AIRC3	5aizc_c <=> 5caiz_c
MPTS	cu2_c + 2 moadcosh_c + cpmp_c --> mpt_c + 5 h_c + 2 moadcoo_c
DB4PS	ru5p__D_c --> db4p_c + for_c + h_c
COLIPAabctex	h2o_c + atp_c + colipa_p --> h_c + adp_c + colipa_e + pi_c
NTD6pp	damp_p + h2o_p --> pi_p + dad__2_p
PACCOAE	phaccoa_c + h_c + nadph_c + o2_c --> rephaccoa_c + h2o_c + nadp_c
SLNTtex	slnt_e <=> slnt_p
MPTG	2 uaagmda_c --> 2 udcpdp_c + murein5p5p_p + 2 h_c
GLYCK	atp_c + glyc__R_c --> 3pg_c + h_c + adp_c
G3PAT180	ocdcaACP_c + glyc3p_c --> 1odecg3p_c + ACP_c
G3PAT181	glyc3p_c + octeACP_c --> ACP_c + 1odec11eg3p_c
LPLIPAL2G120	h2o_c + 2agpg120_c --> h_c + ddca_c + g3pg_c
GLYCL	gly_c + thf_c + nad_c --> nadh_c + nh4_c + co2_c + mlthf_c
HISTD	h2o_c + histd_c + 2 nad_c --> his__L_c + 2 nadh_c + 3 h_c
MLDCP1App	h2o_p + murein5px4p_p --> murein3px4p_p + alaala_p
ASP1DC	asp__L_c + h_c --> co2_c + ala__B_c
3PEPTtex	LalaDgluMdap_e <=> LalaDgluMdap_p
CGLYabcpp	h2o_c + atp_c + cgly_p --> h_c + cgly_c + pi_c + adp_c
FE3HOXUtex	h_p + fe3hox__un_c --> fe3hox__un_p + h_c
I2FE2SR	iscssh_c + iscu_c + 2fe1s_c --> iscu__2fe2s_c + 4 h_c + iscs_c
I2FE2SS	2 iscssh_c + fadh2_c + iscu_c + 2 fe2_c --> iscu__2fe2s_c + fad_c + 6 h_c + 2 iscs_c
XYLI2	glc__D_c <=> fru_c
THRTRS	atp_c + trnathr_c + thr__L_c --> thrtrna_c + amp_c + ppi_c
I2FE2ST	4 h_c + iscu__2fe2s_c --> iscu_c + 2fe2s_c
CRNDCAL2	coa_c + atp_c + crn__D_c --> crnDcoa_c + pi_c + adp_c
LPLIPAL1E181pp	h2o_p + 1agpe181_p --> h_p + g3pe_p + ocdcea_p
COLIPAabcpp	h2o_c + atp_c + colipa_c --> h_c + colipa_p + adp_c + pi_c
EX_23cgmp_e	23cgmp_e -->
OMMBLHX3	nad_c + 2 atp_c + 2ommbl_c + 3 h2o_c --> nadh_c + 2omhmbl_c + 2 pi_c + 2 adp_c + 3 h_c
PPALtex	ppal_e <=> ppal_p
SUCCtex	succ_e <=> succ_p
VALtex	val__L_e <=> val__L_p
ACBIPGT	h_c + gtp_c + adocbip_c --> ppi_c + agdpcbi_c
DSBGGT	dsbgox_p + 2 gthrd_p --> dsbgrd_p + gthox_p
ALATA_L2	ala__L_c + pydx5p_c --> pyam5p_c + pyr_c
PPPGO	pppg9_c + 1.5 o2_c --> ppp9_c + 3 h2o_c
EX_2ddglcn_e	2ddglcn_e -->
LIPOtex	lipoate_e <=> lipoate_p
FEOXAMabcpp	h2o_c + atp_c + feoxam_p --> h_c + feoxam_c + pi_c + adp_c
DHORDfum	dhor__S_c + fum_c --> succ_c + orot_c
EX_slnt_e	slnt_e <=>
EX_mso3_e	mso3_e -->
AKGtex	akg_e <=> akg_p
PTHRpp	h2o_p + thrp_p --> pi_p + thr__L_p
CLt3_2pp	2 cl_p + h_c --> h_p + 2 cl_c
HEPT2	adphep__LD_c + hlipa_c --> h_c + hhlipa_c + adp_c
NTD12pp	dimp_p + h2o_p --> din_p + pi_p
METtex	met__L_e <=> met__L_p
PRASCSi	asp__L_c + atp_c + 5aizc_c --> 25aics_c + h_c + pi_c + adp_c
SUCASPtpp	succ_c + asp__L_p --> succ_p + asp__L_c
RPE	ru5p__D_c <=> xu5p__D_c
PLIPA1E141pp	pe141_p + h2o_p --> h_p + ttdcea_p + 2agpe141_p
BETALDHx	nad_c + betald_c + h2o_c --> glyb_c + nadh_c + 2 h_c
BETALDHy	h2o_c + betald_c + nadp_c --> glyb_c + 2 h_c + nadph_c
RPI	r5p_c <=> ru5p__D_c
EX_fuc__L_e	fuc__L_e -->
PLIPA2G180pp	pg180_p + h2o_p --> ocdca_p + h_p + 1agpg180_p
CYStpp	cys__L_c --> cys__L_p
TARTt2_3pp	3 h_p + tartr__D_p --> tartr__D_c + 3 h_c
G3PD2	glyc3p_c + nadp_c <=> nadph_c + dhap_c + h_c
CO2tpp	co2_p <=> co2_c
G3PD7	2dmmq8_c + glyc3p_c --> dhap_c + 2dmmql8_c
G3PD6	glyc3p_c + mqn8_c --> dhap_c + mql8_c
G3PD5	q8_c + glyc3p_c --> q8h2_c + dhap_c
LCADi	lald__L_c + nad_c + h2o_c --> nadh_c + 2 h_c + lac__L_c
CRNt8pp	crn_p + crn__D_c --> crn__D_p + crn_c
EX_amp_e	amp_e -->
ASCBtex	ascb__L_e <=> ascb__L_p
RMPA	rml1p_c <=> dhap_c + lald__L_c
GLXCL	h_c + 2 glx_c --> 2h3oppan_c + co2_c
MCITS	h2o_c + ppcoa_c + oaa_c --> h_c + 2mcit_c + coa_c
TMDS	mlthf_c + dump_c --> dtmp_c + dhf_c
PYDXNK	pydxn_c + atp_c --> adp_c + pdx5p_c + h_c
MOAT3C	ckdo_c + phphhlipa_c --> kphphhlipa_c + h_c + cmp_c
G3PAT160	glyc3p_c + palmACP_c --> ACP_c + 1hdecg3p_c
G3PAT161	glyc3p_c + hdeACP_c --> ACP_c + 1hdec9eg3p_c
LYXI	lyx__L_c --> xylu__L_c
CU1Opp	4 cu_p + 4 h_p + o2_p --> 4 cu2_p + 2 h2o_p
12PPDStpp	12ppd__S_p <=> 12ppd__S_c
CLPNH180pp	clpn180_p + h2o_p --> pa180_p + h_p + pg180_p
EX_fecrm_e	fecrm_e -->
PG140abcpp	h2o_c + atp_c + pg140_c --> h_c + pg140_p + pi_c + adp_c
GLYt2rpp	h_p + gly_p <=> gly_c + h_c
NAMNPP	prpp_c + nac_c + atp_c + h2o_c --> adp_c + pi_c + nicrnt_c + ppi_c
BWCOGDS2	bwco1gdp_c + gtp_c + h_c --> bwcogdp_c + ppi_c
BWCOGDS1	gtp_c + h_c + bwco_c --> ppi_c + bwco1gdp_c
SBTtex	sbt__D_e <=> sbt__D_p
NTPP11	xtp_c + h2o_c --> ppi_c + h_c + xmp_c
TCYNTtex	tcynt_e <=> tcynt_p
ACOTA	akg_c + acorn_c <=> glu__L_c + acg5sa_c
DAAD	ala__D_c + h2o_c + fad_c --> nh4_c + fadh2_c + pyr_c
FALGTHLs	fald_c + gthrd_c <=> hmgth_c
INSt2pp	ins_p + h_p --> ins_c + h_c
ALCD2x	nad_c + etoh_c <=> nadh_c + acald_c + h_c
HSTPT	glu__L_c + imacp_c --> hisp_c + akg_c
FECRMexs	fe3_e + fecrm__un_e --> fecrm_e
ACANTHAT	accoa_c + anth_c --> acanth_c + coa_c
XPPT	xan_c + prpp_c --> ppi_c + xmp_c
ATPPRT	atp_c + prpp_c --> prbatp_c + ppi_c
EX_ttdca_e	ttdca_e -->
EX_udpglcur_e	udpglcur_e -->
GLNabcpp	h2o_c + atp_c + gln__L_p --> gln__L_c + h_c + pi_c + adp_c
EX_LalaDglu_e	LalaDglu_e -->
PE140abcpp	h2o_c + pe140_c + atp_c --> h_c + pi_c + pe140_p + adp_c
HISTP	h2o_c + hisp_c --> pi_c + histd_c
GALURt2rpp	galur_p + h_p <=> h_c + galur_c
EX_cgly_e	cgly_e -->
3CMPtex	3cmp_e <=> 3cmp_p
DHQS	2dda7p_c --> pi_c + 3dhq_c
ACGS	accoa_c + glu__L_c --> coa_c + h_c + acglu_c
PGP141abcpp	pgp141_c + atp_c + h2o_c --> h_c + pgp141_p + pi_c + adp_c
PROt4pp	na1_p + pro__L_p --> na1_c + pro__L_c
DADNtex	dad__2_e <=> dad__2_p
DM_AMOB	amob_c -->
GLYC2Ptex	glyc2p_e <=> glyc2p_p
SSALx	h2o_c + sucsal_c + nad_c --> nadh_c + 2 h_c + succ_c
MEOHtex	meoh_e <=> meoh_p
OXCOAHDH	nadp_c + 2oxpaccoa_c + 2 h2o_c --> 3oxdhscoa_c + 2 h_c + nadph_c
ACGK	acglu_c + atp_c --> acg5p_c + adp_c
SSALy	h2o_c + sucsal_c + nadp_c --> 2 h_c + nadph_c + succ_c
TGBPA	tagdp__D_c <=> dhap_c + g3p_c
ENTERES2	feenter_c + 3 h2o_c --> fe3_c + 3 23dhbzs_c + 3 h_c
GPDDA4pp	h2o_p + g3pg_p --> glyc3p_p + glyc_p + h_p
PYDXNtpp	pydxn_p --> pydxn_c
GK1	atp_c + gmp_c <=> adp_c + gdp_c
SGSAD	nad_c + sucgsa_c + h2o_c --> sucglu_c + nadh_c + 2 h_c
EX_progly_e	progly_e -->
OCDCEAtexi	ocdcea_e --> ocdcea_p
EX_rib__D_e	rib__D_e -->
FECRMUtex	h_p + fecrm__un_p --> h_c + fecrm__un_e
HYD2pp	mqn8_c + 2 h_c + h2_c --> 2 h_p + mql8_c
SERD_D	ser__D_c --> pyr_c + nh4_c
FACOAE161	h2o_c + hdcoa_c --> hdcea_c + h_c + coa_c
FACOAE160	h2o_c + pmtcoa_c --> hdca_c + coa_c + h_c
APH120	ddcap_c + h2o_c --> ddca_c + 2 h_c + pi_c
GLYALDtex	glyald_e <=> glyald_p
EX_glyc2p_e	glyc2p_e -->
FECRMtonex	h_p + fecrm_e --> fecrm_p + h_c
ALDD2y	h2o_c + nadp_c + acald_c --> 2 h_c + ac_c + nadph_c
ALDD2x	h2o_c + acald_c + nad_c --> 2 h_c + nadh_c + ac_c
G6Ptex	g6p_e <=> g6p_p
PGPP140pp	pgp140_p + h2o_p --> pg140_p + pi_p
PLIPA2G160pp	h2o_p + pg160_p --> 1agpg160_p + hdca_p + h_p
EX_chtbs_e	chtbs_e -->
UGLYCH	h2o_c + 2 h_c + urdglyc_c --> 2 nh4_c + co2_c + glx_c
GCALDD	nad_c + gcald_c + h2o_c --> 2 h_c + nadh_c + glyclt_c
23PDE4pp	h2o_p + 23ccmp_p --> 3cmp_p + h_p
EX_tartr__L_e	tartr__L_e -->
PSERtex	pser__L_e <=> pser__L_p
THZPSN3	dhgly_c + h_c + iscssh_c + nadph_c + dxyl5p_c + atp_c --> 4mpetz_c + nadp_c + co2_c + amp_c + iscs_c + ppi_c + 2 h2o_c
SERD_L	ser__L_c --> pyr_c + nh4_c
ANS	gln__L_c + chor_c --> h_c + anth_c + glu__L_c + pyr_c
SEPHCHCS	h_c + ichor_c + akg_c --> 2sephchc_c + co2_c
CYTDtex	cytd_e <=> cytd_p
EX_galctn__D_e	galctn__D_e -->
NADK	nad_c + atp_c --> nadp_c + h_c + adp_c
EX_ser__L_e	ser__L_e -->
LPADSS	u23ga_c + lipidX_c --> lipidAds_c + h_c + udp_c
2AGPGAT141	ttdcea_c + atp_c + 2agpg141_c --> pg141_c + amp_c + ppi_c
2AGPGAT140	atp_c + 2agpg140_c + ttdca_c --> amp_c + pg140_c + ppi_c
EX_cobalt2_e	cobalt2_e <=>
EX_cyan_e	cyan_e -->
H2tex	h2_e <=> h2_p
MELIBtex	melib_e <=> melib_p
METabcpp	h2o_c + met__L_p + atp_c --> h_c + met__L_c + pi_c + adp_c
EX_3gmp_e	3gmp_e -->
GUAD	gua_c + h_c + h2o_c --> nh4_c + xan_c
NO3R2bpp	no3_p + mql8_c --> mqn8_c + no2_p + h2o_p
EX_hom__L_e	hom__L_e -->
FESD1s	2 h_c + h2o2_c + 2 4fe4s_c --> 2 h2o_c + 2 fe3_c + 2 3fe4s_c
FUMt2_3pp	3 h_p + fum_p --> fum_c + 3 h_c
DHPTDCs2	dhptd_c --> mdhdhf_c
GLUCYS	glu__L_c + cys__L_c + atp_c --> h_c + adp_c + pi_c + glucys_c
DUMPtex	dump_e <=> dump_p
EX_mg2_e	mg2_e <=>
CLPNH140pp	clpn140_p + h2o_p --> pg140_p + h_p + pa140_p
NTRIR2x	5 h_c + 3 nadh_c + no2_c --> 3 nad_c + nh4_c + 2 h2o_c
FUSAtpp	h_p + fusa_p --> h_c + fusa_e
ALAALAabcpp	h2o_c + atp_c + alaala_p --> h_c + alaala_c + adp_c + pi_c
TALA	s7p_c + g3p_c <=> f6p_c + e4p_c
MEOHtrpp	meoh_p <=> meoh_c
GOFUCR	nadph_c + gdpofuc_c + h_c --> gdpfuc_c + nadp_c
NADH16pp	nadh_c + 4 h_c + q8_c --> nad_c + 3 h_p + q8h2_c
ARGt3pp	h_p + arg__L_c --> arg__L_p + h_c
HSST	succoa_c + hom__L_c --> coa_c + suchms_c
TMAOR2pp	tmao_p + h_p + 2dmmql8_c --> tma_p + h2o_p + 2dmmq8_c
3OAR141	h_c + 3ocmrs7eACP_c + nadph_c --> 3hcmrs7eACP_c + nadp_c
3OAR140	nadph_c + 3omrsACP_c + h_c <=> nadp_c + 3hmrsACP_c
EX_alaala_e	alaala_e -->
EX_isetac_e	isetac_e -->
LYXtex	lyx__L_e <=> lyx__L_p
DXPRIi	dxyl5p_c + h_c + nadph_c --> 2me4p_c + nadp_c
EX_lipoate_e	lipoate_e -->
PAPSR2	grxrd_c + paps_c --> 2 h_c + so3_c + pap_c + grxox_c
THIORDXi	h2o2_c + trdrd_c --> trdox_c + 2 h2o_c
FACOAE181	odecoa_c + h2o_c --> h_c + ocdcea_c + coa_c
FACOAE180	stcoa_c + h2o_c --> ocdca_c + h_c + coa_c
PUNP6	pi_c + din_c <=> 2dr1p_c + hxan_c
PUNP7	pi_c + xtsn_c <=> r1p_c + xan_c
LPLIPAL1A180pp	h2o_p + 1odecg3p_p --> glyc3p_p + ocdca_p + h_p
PUNP2	pi_c + dad__2_c <=> ade_c + 2dr1p_c
5MTRtpp	h_c + 5mtr_c --> h_p + 5mtr_p
LPLIPAL2E180	2agpe180_c + h2o_c --> g3pe_c + h_c + ocdca_c
LPLIPAL2E181	h2o_c + 2agpe181_c --> ocdcea_c + g3pe_c + h_c
SO4t2pp	h_p + so4_p --> h_c + so4_c
DHPTDNRN	3 h_c + nadh_c + dhptdn_c --> thptdn_c + nad_c
ASPO3	asp__L_c + q8_c --> iasp_c + q8h2_c + h_c
ASPO4	mqn8_c + asp__L_c --> mql8_c + h_c + iasp_c
ASPO5	asp__L_c + fum_c --> iasp_c + h_c + succ_c
ASPO6	asp__L_c + o2_c --> iasp_c + h2o2_c + h_c
EX_arbt_e	arbt_e -->
GLYt4pp	gly_p + na1_p --> na1_c + gly_c
CYTDK2	cytd_c + gtp_c --> h_c + cmp_c + gdp_c
CPMPS	gtp_c + h2o_c --> ppi_c + cpmp_c
TTDCEAtexi	ttdcea_e --> ttdcea_p
MDH3	mqn8_c + mal__L_c --> mql8_c + oaa_c
MDH2	q8_c + mal__L_c --> q8h2_c + oaa_c
EX_mobd_e	mobd_e <=>
PTRCabcpp	h2o_c + atp_c + ptrc_p --> h_c + ptrc_c + pi_c + adp_c
ASPt2_2pp	asp__L_p + 2 h_p --> asp__L_c + 2 h_c
EX_ocdcea_e	ocdcea_e -->
R5Ptex	r5p_e <=> r5p_p
DMSOR2	2dmmql8_c + dmso_c --> 2dmmq8_c + h2o_c + dms_c
DMSOR1	mql8_c + dmso_c --> mqn8_c + h2o_c + dms_c
HEMEOS	frdp_c + h2o_c + pheme_c --> hemeO_c + ppi_c
NADTRHD	nadph_c + nad_c --> nadh_c + nadp_c
IPPS	h2o_c + 3mob_c + accoa_c --> 3c3hmp_c + h_c + coa_c
COBALT2t3pp	h_p + cobalt2_c --> cobalt2_p + h_c
PGP160abcpp	h2o_c + atp_c + pgp160_c --> h_c + pgp160_p + pi_c + adp_c
ARBtex	arab__L_e <=> arab__L_p
PG181abcpp	h2o_c + pg181_c + atp_c --> pg181_p + pi_c + adp_c + h_c
GAL1Ptex	gal1p_e <=> gal1p_p
AGM3Pt2pp	h_p + anhgm3p_p --> anhgm3p_c + h_c
EX_ser__D_e	ser__D_e -->
3KGK	atp_c + 3dhguln_c --> adp_c + 3dhgulnp_c + h_c
EX_no3_e	no3_e -->
FRUURtex	fruur_e <=> fruur_p
2AGPGAT160	atp_c + 2agpg160_c + hdca_c --> pg160_c + amp_c + ppi_c
MMCD	h_c + mmcoa__S_c --> ppcoa_c + co2_c
GAL1PPpp	h2o_p + gal1p_p --> pi_p + gal_p
EAR100x	nadh_c + tdec2eACP_c + h_c --> dcaACP_c + nad_c
EAR100y	nadph_c + tdec2eACP_c + h_c --> dcaACP_c + nadp_c
NTPTP2	gtp_c + h2o_c --> pppi_c + gsn_c
EX_ttdcea_e	ttdcea_e -->
DAGK161	12dgr161_c + atp_c --> adp_c + pa161_c + h_c
DAGK160	12dgr160_c + atp_c --> pa160_c + adp_c + h_c
PSD120	h_c + ps120_c --> co2_c + pe120_c
FEOXAMUtex	h_p + feoxam__un_p --> h_c + feoxam__un_e
MG2tex	mg2_e <=> mg2_p
ZN2abcpp	h2o_c + zn2_c + atp_c --> h_c + zn2_p + pi_c + adp_c
PSERT	glu__L_c + 3php_c --> pser__L_c + akg_c
CUt3	cu_c + h_e --> h_c + cu_e
METSOX1tex	metsox__S__L_e <=> metsox__S__L_p
H2Otpp	h2o_p <=> h2o_c
AICART	10fthf_c + aicar_c <=> thf_c + fprica_c
TAURtex	taur_e <=> taur_p
BTNtex	btn_e <=> btn_p
EX_gal1p_e	gal1p_e -->
ACNML	acnam_c --> acmana_c + pyr_c
MG2t3_2pp	mg2_p + 2 h_c <=> 2 h_p + mg2_c
NADN	nad_c + h2o_c --> adprib_c + ncam_c + h_c
GALCTD	galct__D_c --> 5dh4dglc_c + h2o_c
TREH	h2o_c + tre_c --> 2 glc__D_c
MACPD	malACP_c + h_c --> co2_c + acACP_c
SPMDabcpp	h2o_c + spmd_p + atp_c --> h_c + spmd_c + pi_c + adp_c
ALDD4	nad_c + btal_c + h2o_c --> but_c + nadh_c + 2 h_c
LIPAabctex	lipa_p + atp_c + h2o_c --> h_c + lipa_e + pi_c + adp_c
PTPATi	atp_c + pan4p_c + h_c --> ppi_c + dpcoa_c
AHCYSNS	ahcys_c + h2o_c --> rhcys_c + ade_c
LPLIPAL2E140	h2o_c + 2agpe140_c --> ttdca_c + h_c + g3pe_c
CMtex	cm_e <=> cm_p
EX_h2o_e	h2o_e <=>
4PCP	LalaDgluMdapDala_c + h2o_c --> ala__D_c + LalaDgluMdap_c
GLGC	h_c + atp_c + g1p_c --> ppi_c + adpglc_c
TKT2	e4p_c + xu5p__D_c <=> g3p_c + f6p_c
TKT1	r5p_c + xu5p__D_c <=> s7p_c + g3p_c
UDPGLCURtex	udpglcur_e <=> udpglcur_p
GLCATr	accoa_c + glc__D_c <=> acglc__D_c + coa_c
FE2t2pp	h_p + fe2_p --> fe2_c + h_c
EX_chol_e	chol_e -->
GGPTRCS	atp_c + ptrc_c + glu__L_c --> ggptrc_c + adp_c + h_c + pi_c
EX_h2s_e	h2s_e -->
NTRIR4pp	2 h_p + 3 mql8_c + no2_p --> 3 mqn8_c + nh4_p + 2 h2o_p
SERAT	ser__L_c + accoa_c <=> coa_c + acser_c
EX_melib_e	melib_e -->
EX_n2o_e	n2o_e -->
ASNtex	asn__L_e <=> asn__L_p
CHRPL	chor_c --> 4hbz_c + pyr_c
CYNTtex	cynt_e <=> cynt_p
EX_12ppd__S_e	12ppd__S_e -->
ACM6PH	h2o_c + acmum6p_c --> lac__D_c + acgam6p_c
PMDPHT	5aprbu_c + h2o_c --> pi_c + 4r5au_c
ACALD	nad_c + acald_c + coa_c <=> nadh_c + h_c + accoa_c
METDabcpp	h2o_c + atp_c + met__D_p --> h_c + met__D_c + pi_c + adp_c
DGMPtex	dgmp_e <=> dgmp_p
ACt2rpp	h_p + ac_p <=> h_c + ac_c
O16GLCT2	udpg_c + gfgaragund_c --> udp_c + h_c + o16aund_c
MDDCP5pp	murein5p3p_p + h2o_p --> murein4p3p_p + ala__D_p
23CCMPtex	23ccmp_e <=> 23ccmp_p
GLU5K	atp_c + glu__L_c --> adp_c + glu5p_c
GDPTPDP	gdptp_c + h2o_c --> gtp_c + ppi_c
GLYCK2	glyc__R_c + atp_c --> h_c + adp_c + 2pg_c
G6PDA	gam6p_c + h2o_c --> f6p_c + nh4_c
SPODMpp	2 o2s_p + 2 h_p --> h2o2_p + o2_p
MPTG2	murein5p5p_p + uaagmda_c --> murein5p5p5p_p + udcpdp_c + h_c
MLTG5	h2o_c + malthp_c --> malthx_c + glc__D_c
MLTG4	h2o_c + malthx_c --> maltpt_c + glc__D_c
ACACCT	accoa_c + acac_c --> ac_c + aacoa_c
3HAD80	3hoctACP_c --> toct2eACP_c + h2o_c
LPLIPAL2ATG181	2agpg181_c + pg181_c --> g3pg_c + apg181_c
LPLIPAL2ATG180	pg180_c + 2agpg180_c --> apg180_c + g3pg_c
DKGLCNR1	nadph_c + h_c + 25dkglcn_c --> 2dhguln_c + nadp_c
HXAND	hxan_c + nad_c + h2o_c --> nadh_c + h_c + xan_c
G1Ptex	g1p_e <=> g1p_p
EX_indole_e	indole_e -->
GLCRtex	glcr_e <=> glcr_p
H2St1pp	h2s_c --> h2s_p
G3PIabcpp	h2o_c + g3pi_p + atp_c --> pi_c + g3pi_c + adp_c + h_c
LDH_D	nad_c + lac__D_c <=> nadh_c + pyr_c + h_c
RBK	atp_c + rib__D_c --> adp_c + h_c + r5p_c
ECAtpp	unagamuf_c --> unagamuf_p
OMCDC	3c4mop_c + h_c --> co2_c + 4mop_c
CBIuabcpp	cbi_p + h2o_c + atp_c --> h_c + cbi_c + pi_c + adp_c
EX_dcyt_e	dcyt_e -->
O16AUNDtpp	o16aund_c --> o16aund_p
SELCYSS	selnp_c + sertrna_sec__c --> sectrna_c + h_c + pi_c
SARCOX	sarcs_c + h2o_c + o2_c --> h2o2_c + fald_c + gly_c
ACS	ac_c + coa_c + atp_c --> accoa_c + amp_c + ppi_c
EX_damp_e	damp_e -->
URItex	uri_e <=> uri_p
ME1	nad_c + mal__L_c --> nadh_c + pyr_c + co2_c
METOX2s	h2o2_c + met__L_c --> metsox__R__L_c + h2o_c
IMPtex	imp_e <=> imp_p
EX_lipa_e	lipa_e -->
GALCTNt2pp	h_p + galctn__D_p --> galctn__D_c + h_c
14GLUCANabcpp	h2o_c + atp_c + 14glucan_p --> h_c + 14glucan_c + pi_c + adp_c
FDMO	fmnh2_c + isetac_c + o2_c --> fmn_c + h2o_c + so3_c + h_c + gcald_c
PTAr	accoa_c + pi_c <=> coa_c + actp_c
AGMt2pp	h_p + anhgm_p --> anhgm_c + h_c
PROGLYabcpp	h2o_c + progly_p + atp_c --> h_c + progly_c + pi_c + adp_c
CLPNH160pp	h2o_p + clpn160_p --> pa160_p + h_p + pg160_p
PYDXPP	pydx5p_c + h2o_c --> pydx_c + pi_c
EX_crn__D_e	crn__D_e -->
EX_minohp_e	minohp_e -->
EX_alltn_e	alltn_e -->
EAR60x	h_c + nadh_c + thex2eACP_c --> nad_c + hexACP_c
EAR60y	thex2eACP_c + nadph_c + h_c --> hexACP_c + nadp_c
CDAPPA161	h2o_c + cdpdhdec9eg_c --> 2 h_c + pa161_c + cmp_c
CDAPPA160	cdpdhdecg_c + h2o_c --> pa160_c + cmp_c + 2 h_c
RMNtex	rmn_e <=> rmn_p
NTD1pp	h2o_p + dump_p --> pi_p + duri_p
MLDCP2App	h2o_p + murein5p5p_p --> murein5p3p_p + alaala_p
DASYN120	pa120_c + h_c + ctp_c --> ppi_c + cdpdddecg_c
MTHFC	h2o_c + methf_c <=> h_c + 10fthf_c
EX_gsn_e	gsn_e -->
MTHFD	nadp_c + mlthf_c <=> nadph_c + methf_c
CLPNS141pp	2 pg141_p <=> glyc_p + clpn141_p
OXDHCOAT	3oxdhscoa_c + coa_c --> accoa_c + 23dhacoa_c
TRPS1	3ig3p_c + ser__L_c --> g3p_c + h2o_c + trp__L_c
CD2t3pp	h_p + cd2_c --> cd2_p + h_c
FE2t3pp	fe2_c + h_p --> fe2_p + h_c
DHAtex	dha_e <=> dha_p
DURIt2pp	h_p + duri_p --> duri_c + h_c
DOXRBCNtex	doxrbcn_e <=> doxrbcn_p
EX_met__D_e	met__D_e -->
3HAD60	3hhexACP_c --> h2o_c + thex2eACP_c
OMPDC	h_c + orot5p_c --> co2_c + ump_c
2AGPEAT161	hdcea_c + atp_c + 2agpe161_c --> pe161_c + amp_c + ppi_c
2AGPEAT160	2agpe160_c + atp_c + hdca_c --> amp_c + pe160_c + ppi_c
PLIPA1A180pp	pa180_p + h2o_p --> ocdca_p + 2odecg3p_p
TDP	h2o_c + thmpp_c --> thmmp_c + pi_c + h_c
EX_26dap__M_e	26dap__M_e -->
OHPHM	2ohph_c + amet_c --> h_c + ahcys_c + 2omph_c
UACGAMPpp	uacgam_p + h2o_p --> 2 h_p + acgam1p_p + ump_p
PPAt4pp	ppa_p + na1_p --> na1_c + ppa_c
EX_dcmp_e	dcmp_e -->
EX_so3_e	so3_e -->
TYROXDApp	o2_p + h2o_p + tym_p --> h2o2_p + 4hoxpacd_p + nh4_p
NADDP	nad_c + h2o_c --> nmn_c + amp_c + 2 h_c
CRNDtex	crn__D_e <=> crn__D_p
GTPtex	gtp_e <=> gtp_p
NOVBCNtpp	novbcn_p + h_p --> novbcn_e + h_c
R1PK	r1p_c + atp_c --> r15bp_c + adp_c + h_c
AOBUTDs	h_c + 2aobut_c --> aact_c + co2_c
HCYSMT2	hcys__L_c + mmet_c --> h_c + 2 met__L_c
EAR181y	nadph_c + h_c + t3c11vaceACP_c --> octeACP_c + nadp_c
EAR181x	h_c + t3c11vaceACP_c + nadh_c --> octeACP_c + nad_c
MDDCP4pp	murein5p4p_p + h2o_p --> murein4p4p_p + ala__D_p
ADCL	4adcho_c --> 4abz_c + h_c + pyr_c
EX_acgal1p_e	acgal1p_e -->
DPCOAK	dpcoa_c + atp_c --> adp_c + h_c + coa_c
GLYCLTDy	nadph_c + glx_c + h_c --> glyclt_c + nadp_c
HSDy	hom__L_c + nadp_c <=> nadph_c + aspsa_c + h_c
ADCS	chor_c + gln__L_c --> glu__L_c + 4adcho_c
NOtpp	no_p <=> no_c
GLYCLTDx	h_c + nadh_c + glx_c --> nad_c + glyclt_c
FE2abcpp	h2o_c + fe2_p + atp_c --> h_c + pi_c + adp_c + fe2_c
NMNDA	h2o_c + nmn_c --> nicrnt_c + nh4_c
EX_fald_e	fald_e -->
EX_maltttr_e	maltttr_e -->
DCMPtex	dcmp_e <=> dcmp_p
CDAPPA181	cdpdodec11eg_c + h2o_c --> 2 h_c + pa181_c + cmp_c
CDAPPA180	h2o_c + cdpdodecg_c --> pa180_c + cmp_c + 2 h_c
FUCtex	fuc__L_e <=> fuc__L_p
EX_cys__L_e	cys__L_e -->
PGMT	g1p_c <=> g6p_c
GLYAT	accoa_c + gly_c <=> 2aobut_c + coa_c
ANHGMtex	anhgm_e <=> anhgm_p
GLYCLTtex	glyclt_e <=> glyclt_p
SUCTARTtpp	tartr__D_p + succ_c --> tartr__D_c + succ_p
ZNabcpp	h2o_c + zn2_p + atp_c --> h_c + zn2_c + pi_c + adp_c
LPLIPAL2ATE141	pg141_c + 2agpe141_c --> g3pe_c + apg141_c
DHPTDNR	3 h_c + dhptdn_c + nadph_c --> nadp_c + thptdn_c
UAMAGS	glu__D_c + uama_c + atp_c --> h_c + pi_c + adp_c + uamag_c
EX_23dappa_e	23dappa_e -->
FRUURt2rpp	h_p + fruur_p <=> h_c + fruur_c
ADNtex	adn_e <=> adn_p
DHPS2	6hmhptpp_c + 4abz_c --> dhpt_c + ppi_c
PYDXtex	pydx_e <=> pydx_p
LPLIPAL1E141pp	h2o_p + 1agpe141_p --> h_p + g3pe_p + ttdcea_p
FACOAE60	h2o_c + hxcoa_c --> hxa_c + coa_c + h_c
DHBSH	h2o_c + 23dhbzs_c --> 23dhb_c + ser__L_c
GLYOX3	mthgxl_c + h2o_c --> h_c + lac__D_c
ACACT4r	occoa_c + accoa_c <=> 3odcoa_c + coa_c
PLIPA1E180pp	pe180_p + h2o_p --> ocdca_p + h_p + 2agpe180_p
METSOXR2	trdrd_c + metsox__R__L_c --> trdox_c + h2o_c + met__L_c
TMPPP	4mpetz_c + h_c + 2mahmp_c --> thmmp_c + ppi_c
ARGORNt7pp	arg__L_p + orn_c <=> arg__L_c + orn_p
METSOXR1	trdrd_c + metsox__S__L_c --> trdox_c + h2o_c + met__L_c
PLIPA1G140pp	pg140_p + h2o_p --> ttdca_p + h_p + 2agpg140_p
Ec_biomass_iJO1366_core_53p95M	0.001831 nad_c + 0.026166 dttp_c + 0.215792 ser__L_c + 0.153686 met__L_c + 0.423162 val__L_c + 0.000447 nadp_c + 0.26316 glu__L_c + 0.026166 datp_c + 0.00026 4fe4s_c + 0.054154 pe161_c + 0.137896 tyr__L_c + 0.000223 mlthf_c + 0.006715 fe2_c + 0.005205 cl_c + 0.26316 gln__L_c + 0.185265 phe__L_c + 0.000223 2ohph_c + 0.290529 ile__L_c + 0.000223 fad_c + 0.133508 ctp_c + 0.004338 so4_c + 0.000223 th…
FACOAL80t2pp	h_p + coa_c + atp_c + octa_p --> occoa_c + amp_c + ppi_c + h_c
PGSA161	glyc3p_c + cdpdhdec9eg_c --> h_c + pgp161_c + cmp_c
FACOAE80	occoa_c + h2o_c --> octa_c + coa_c + h_c
TRE6PH	h2o_c + tre6p_c --> g6p_c + glc__D_c
EX_gam_e	gam_e -->
OMBZLM	2ombzl_c + amet_c --> 2ommbl_c + ahcys_c + h_c
TRE6PP	tre6p_c + h2o_c --> pi_c + tre_c
TRE6PS	g6p_c + udpg_c --> udp_c + h_c + tre6p_c
PDX5PS	nad_c + phthr_c + dxyl5p_c --> pdx5p_c + nadh_c + co2_c + h_c + pi_c + 2 h2o_c
RNDR4b	grxrd_c + udp_c --> h2o_c + grxox_c + dudp_c
DMQMT	2omhmbl_c + amet_c --> h_c + ahcys_c + q8h2_c
EX_glyb_e	glyb_e -->
GALtex	gal_e <=> gal_p
4PCPpp	LalaDgluMdapDala_p + h2o_p --> ala__D_p + LalaDgluMdap_p
FRUptspp	pep_c + fru_p --> pyr_c + f1p_c
PPNCL2	4ppan_c + ctp_c + cys__L_c --> cmp_c + h_c + 4ppcys_c + ppi_c
APG3PAT120	glyc3p_c + ddcap_c --> h_c + pi_c + 1ddecg3p_c
3OAR180	nadph_c + 3ooctdACP_c + h_c <=> 3hoctaACP_c + nadp_c
TMDPP	thymd_c + pi_c <=> 2dr1p_c + thym_c
G3PAT140	glyc3p_c + myrsACP_c --> ACP_c + 1tdecg3p_c
FALDH2	nad_c + hmgth_c <=> Sfglutth_c + nadh_c + h_c
CITtex	cit_e <=> cit_p
[truncated: 584 more rows]
