# Supplementary material for: Escher: A Web Application for Building, Sharing, and Embedding Data-Rich Visualizations of Biological Pathways
Source: PLoS Comput Biol. 2015 Aug 27;11(8):e1004321. doi: 10.1371/journal.pcbi.1004321 (PMC4552468; doi:10.1371/journal.pcbi.1004321)
Supplement: S1 File — This source code is for Escher version 1.1.2. The latest Escher source code can be cloned or downloaded from https://github.com/zakandrewking/escher. (ZIP) [file pcbi.1004321.s001.zip › escher-1.1.2/escher/js/build/almond-start.frag]

(function (root, factory) {
    if (typeof define === 'function' && define.amd) {
        //Allow using this built library as an AMD module
        //in another project. That other project will only
        //see this AMD call, not the internal modules in
        //the closure below.
        define('escher', factory);
    } else {
        //Browser globals case. Just assign the
        //result to a property on the global.
        root.escher = factory();
    }
}(this, function () {
    //almond, and your modules will be inlined here
