# Supplementary material for: Escher: A Web Application for Building, Sharing, and Embedding Data-Rich Visualizations of Biological Pathways
Source: PLoS Comput Biol. 2015 Aug 27;11(8):e1004321. doi: 10.1371/journal.pcbi.1004321 (PMC4552468; doi:10.1371/journal.pcbi.1004321)
Supplement: S1 File — This source code is for Escher version 1.1.2. The latest Escher source code can be cloned or downloaded from https://github.com/zakandrewking/escher. (ZIP) [file pcbi.1004321.s001.zip › escher-1.1.2/escher/js/build/build.js]

({
    baseUrl: '../src',
    name: "../build/almond",
    paths: {
        lib: '../../lib'
    },
    include: ["main"],
    wrap: {
        startFile: '../build/almond-start.frag',
        endFile: '../build/almond-end.frag'
    }
})
