# Supplementary material for: Escher: A Web Application for Building, Sharing, and Embedding Data-Rich Visualizations of Biological Pathways
Source: PLoS Comput Biol. 2015 Aug 27;11(8):e1004321. doi: 10.1371/journal.pcbi.1004321 (PMC4552468; doi:10.1371/journal.pcbi.1004321)
Supplement: S1 File — This source code is for Escher version 1.1.2. The latest Escher source code can be cloned or downloaded from https://github.com/zakandrewking/escher. (ZIP) [file pcbi.1004321.s001.zip › escher-1.1.2/escher/js/src/Behavior.js]

define(["utils", "build"], function(utils, build) {
    /** Defines the set of click and drag behaviors for the map, and keeps track
     of which behaviors are activated. 

     A Behavior instance has the following attributes:

     my_behavior.rotation_drag:

     my_behavior.text_label_mousedown:

     my_behavior.text_label_click:

     my_behavior.selectable_mousedown:

     my_behavior.selectable_click:

     my_behavior.selectable_drag:

     my_behavior.node_mouseover:

     my_behavior.node_mouseout:

     my_behavior.label_mousedown:

     my_behavior.label_mouseover:

     my_behavior.label_mouseout:

     my_behavior.bezier_drag:

     my_behavior.bezier_mouseover:

     my_behavior.bezier_mouseout:

     my_behavior.reaction_label_drag:

     my_behavior.node_label_drag:

     */

    var Behavior = utils.make_class();
    
    // methods
    Behavior.prototype = { init: init,
                           toggle_rotation_mode: toggle_rotation_mode,
                           turn_everything_on: turn_everything_on,
                           turn_everything_off: turn_everything_off,
                           // toggle
                           toggle_selectable_click: toggle_selectable_click,
                           toggle_text_label_edit: toggle_text_label_edit,
                           toggle_selectable_drag: toggle_selectable_drag,
                           toggle_label_drag: toggle_label_drag,
                           toggle_label_mousedown: toggle_label_mousedown,
                           toggle_bezier_drag: toggle_bezier_drag,
                           // util
                           turn_off_drag: turn_off_drag,
                           // get drag behaviors
                           _get_selectable_drag: _get_selectable_drag,
                           _get_bezier_drag: _get_bezier_drag,
                           _get_reaction_label_drag: _get_reaction_label_drag,
                           _get_node_label_drag: _get_node_label_drag,
                           _get_generic_drag: _get_generic_drag,
                           _get_generic_angular_drag: _get_generic_angular_drag };

    return Behavior;

    // definitions
    function init(map, undo_stack) {
        this.map = map;
        this.undo_stack = undo_stack;

        // make an empty function that can be called as a behavior and does nothing
        this.empty_behavior = function() {};

        // rotation mode operates separately from the rest
        this.rotation_mode_enabled = false;
        this.rotation_drag = d3.behavior.drag();

        // behaviors to be applied
        this.selectable_mousedown = null;
        this.text_label_mousedown = null;
        this.text_label_click = null;
        this.selectable_drag = this.empty_behavior;
        this.node_mouseover = null;
        this.node_mouseout = null;
        this.label_mousedown = null;
        this.label_mouseover = null;
        this.label_mouseout = null;
        this.bezier_drag = this.empty_behavior;
        this.bezier_mouseover = null;
        this.bezier_mouseout = null;
        this.reaction_label_drag = this.empty_behavior;
        this.node_label_drag = this.empty_behavior;
        this.turn_everything_on();
    }
    function turn_everything_on() {
        /** Toggle everything except rotation mode and text mode.
         
         */
        this.toggle_selectable_click(true);
        this.toggle_selectable_drag(true);
        this.toggle_label_drag(true);
        this.toggle_label_mousedown(true);
    }
    function turn_everything_off() {
        /** Toggle everything except rotation mode and text mode.

         */
        this.toggle_selectable_click(false);
        this.toggle_selectable_drag(false);
        this.toggle_label_drag(false);
        this.toggle_label_mousedown(false);
    }

    function toggle_rotation_mode(on_off) {
        /** Listen for rotation, and rotate selected nodes.

         */
        if (on_off===undefined) {
            this.rotation_mode_enabled = !this.rotation_mode_enabled;
        } else {
            this.rotation_mode_enabled = on_off;
        }

        var selection_node = this.map.sel.selectAll('.node-circle'),
            selection_background = this.map.sel.selectAll('#canvas');

        if (this.rotation_mode_enabled) {
            this.map.callback_manager.run('start_rotation');
            
            var selected_nodes = this.map.get_selected_nodes();
            if (Object.keys(selected_nodes).length == 0) {
                console.warn('No selected nodes');
                return;
            }
            
            // show center
            this.center = average_location(selected_nodes);
            show_center.call(this);

            // this.set_status('Drag to rotate.');
            var map = this.map,
                selected_node_ids = Object.keys(selected_nodes),
                reactions = this.map.reactions,
                nodes = this.map.nodes,
                beziers = this.map.beziers;

            var start_fn = function(d) {
                // silence other listeners
                d3.event.sourceEvent.stopPropagation();
            },
                drag_fn = function(d, angle, total_angle, center) {
                    var updated = build.rotate_nodes(selected_nodes, reactions,
                                                     beziers, angle, center);
                    map.draw_these_nodes(updated.node_ids);
                    map.draw_these_reactions(updated.reaction_ids);
                },
                end_fn = function(d) {},
                undo_fn = function(d, total_angle, center) {
                    // undo
                    var these_nodes = {};
                    selected_node_ids.forEach(function(id) { 
                        these_nodes[id] = nodes[id];
                    });
                    var updated = build.rotate_nodes(these_nodes, reactions,
                                                     beziers, -total_angle,
                                                     center);
                    map.draw_these_nodes(updated.node_ids);
                    map.draw_these_reactions(updated.reaction_ids);
                },
                redo_fn = function(d, total_angle, center) {
                    // redo
                    var these_nodes = {};
                    selected_node_ids.forEach(function(id) {
                        these_nodes[id] = nodes[id];
                    });
                    var updated = build.rotate_nodes(these_nodes, reactions,
                                                     beziers, total_angle,
                                                     center);
                    map.draw_these_nodes(updated.node_ids);
                    map.draw_these_reactions(updated.reaction_ids);
                },
                center_fn = function() {
                    return this.center;
                }.bind(this);
            this.rotation_drag = this._get_generic_angular_drag(start_fn, drag_fn, end_fn,
                                                                undo_fn, redo_fn, center_fn,
                                                                this.map.sel);
            selection_background.call(this.rotation_drag);
            this.selectable_drag = this.rotation_drag;
        } else {
            // turn off all listeners
            hide_center.call(this);
            selection_node.on('mousedown.center', null);
            selection_background.on('mousedown.center', null);
            selection_background.on('mousedown.drag', null);
            selection_background.on('touchstart.drag', null);
            this.rotation_drag = null;
            this.selectable_drag = null;
        }

        // definitions
        function show_center() {
            var s = this.map.sel.selectAll('#rotation-center')
                    .data([0]),
                enter = s.enter()
                    .append('g').attr('id', 'rotation-center');
            
            enter.append('path').attr('d', 'M-32 0 L32 0')
                .attr('class', 'rotation-center-line');
            enter.append('path').attr('d', 'M0 -32 L0 32')
                .attr('class', 'rotation-center-line');

            s.attr('transform', 'translate('+this.center.x+','+this.center.y+')')
                .attr('visibility', 'visible');

            s.call(d3.behavior.drag()
                   .on('drag', function(sel) {
                       var cur = d3.transform(sel.attr('transform')),
                           new_loc = [d3.event.dx + cur.translate[0],
                                      d3.event.dy + cur.translate[1]];
                       sel.attr('transform', 'translate('+new_loc+')');
                       this.center = { x: new_loc[0], y: new_loc[1] };
                   }.bind(this, s)));
            s.on('mouseover', function() {
                var current = parseFloat(this.selectAll('path').style('stroke-width'));
                this.selectAll('path').style('stroke-width', current * 2 + 'px');
            }.bind(s));
            s.on('mouseout', function() {
                this.selectAll('path').style('stroke-width', null);
            }.bind(s));
        }
        function hide_center(sel) {
            this.map.sel.select('#rotation-center')
                .attr('visibility', 'hidden');
        }
        function average_location(nodes) {
            var xs = [], ys = [];
            for (var node_id in nodes) {
                var node = nodes[node_id];
                if (node.x !== undefined)
                    xs.push(node.x);
                if (node.y !== undefined)
                    ys.push(node.y);
            }
            return { x: utils.mean(xs),
                     y: utils.mean(ys) };
        }       
    }

    function toggle_selectable_click(on_off) {
        /** With no argument, toggle the node click on or off.

         Pass in a boolean argument to set the on/off state.

         */
        if (on_off===undefined) on_off = this.selectable_mousedown==null;
        if (on_off) {
            var map = this.map;
            this.selectable_mousedown = function(d) {
                // stop propogation for the buildinput to work right
                d3.event.stopPropagation();
                // this.parentNode.__data__.was_selected = d3.select(this.parentNode).classed('selected');
                // d3.select(this.parentNode).classed('selected', true);
            };
            this.selectable_click = function(d) {
                // stop propogation for the buildinput to work right
                d3.event.stopPropagation();
                // click suppressed. This DOES have en effect.
                if (d3.event.defaultPrevented) return;
                // turn off the temporary selection so select_selectable
                // works. This is a bit of a hack.
                // if (!this.parentNode.__data__.was_selected)
                //     d3.select(this.parentNode).classed('selected', false); 
                map.select_selectable(this, d);
                // this.parentNode.__data__.was_selected = false;
            };
            this.node_mouseover = function(d) {    
                d3.select(this).style('stroke-width', null);
                var current = parseFloat(d3.select(this).style('stroke-width'));
                if (!d3.select(this.parentNode).classed('selected'))
                    d3.select(this).style('stroke-width', current * 3 + 'px');
            };
            this.node_mouseout = function(d) {
                d3.select(this).style('stroke-width', null);
            };
        } else {
            this.selectable_mousedown = null;
            this.selectable_click = null;
            this.node_mouseover = null;
            this.node_mouseout = null;
            this.map.sel.select('#nodes')
                .selectAll('.node-circle').style('stroke-width', null);
        }
    }

    function toggle_text_label_edit(on_off) {
        /** With no argument, toggle the text edit on mousedown on/off.

         Pass in a boolean argument to set the on/off state.

         The backup state is equal to selectable_mousedown.

         */
        if (on_off===undefined) on_off = this.text_edit_mousedown == null;
        if (on_off) {
            var map = this.map,
                selection = this.selection;
            this.text_label_mousedown = function() {
                if (d3.event.defaultPrevented) return; // mousedown suppressed
                // run the callback
                var coords_a = d3.transform(d3.select(this).attr('transform')).translate,
                    coords = {x: coords_a[0], y: coords_a[1]};
                map.callback_manager.run('edit_text_label', null, d3.select(this), coords);
                d3.event.stopPropagation();
            };
            this.text_label_click = null;
            this.map.sel.select('#text-labels')
                .selectAll('.label')
                .classed('edit-text-cursor', true);
            // add the new-label listener
            this.map.sel.on('mousedown.new_text_label', function(node) {
                // silence other listeners
                d3.event.preventDefault();
                var coords = { x: d3.mouse(node)[0],
                               y: d3.mouse(node)[1] };
                this.map.callback_manager.run('new_text_label', null, coords);
            }.bind(this, this.map.sel.node()));
        } else {
            this.text_label_mousedown = this.selectable_mousedown;
            this.text_label_click = this.selectable_click;
            this.map.sel.select('#text-labels')
                .selectAll('.label')
                .classed('edit-text-cursor', false);
            // remove the new-label listener
            this.map.sel.on('mousedown.new_text_label', null);
            this.map.callback_manager.run('hide_text_label_editor');
        }
    }

    function toggle_selectable_drag(on_off) {
        /** With no argument, toggle the node drag & bezier drag on or off.

         Pass in a boolean argument to set the on/off state.

         */
        if (on_off===undefined) on_off = this.selectable_drag===this.empty_behavior;
        if (on_off) {
            this.selectable_drag = this._get_selectable_drag(this.map, this.undo_stack);
            this.bezier_drag = this._get_bezier_drag(this.map, this.undo_stack);
        } else {
            this.selectable_drag = this.empty_behavior;
            this.bezier_drag = this.empty_behavior;
        }
    }
    function toggle_label_drag(on_off) {
        /** With no argument, toggle the label drag on or off.

         Pass in a boolean argument to set the on/off state.

         */
        if (on_off===undefined) on_off = this.label_drag===this.empty_behavior;
        if (on_off) {
            this.reaction_label_drag = this._get_reaction_label_drag(this.map);
            this.node_label_drag = this._get_node_label_drag(this.map);
        } else {
            this.reaction_label_drag = this.empty_behavior;
            this.node_label_drag = this.empty_behavior;
        }
    }
    
    function toggle_label_mousedown(on_off) {
        /** With no argument, toggle the reaction label mousedown on or off.z

         Arguments
         ---------

         on_off: A boolean argument to set the on/off state.

        */           
        if (on_off===undefined) on_off = this.label_mousedown==null;
        if (on_off) {
            var map = this.map;
            // TODO turn this feature (reaction label selection) back on, but
            // with correct shift key management
            this.label_mousedown = function(d) {
                // if (d3.event.defaultPrevented) return; // mousedown suppressed
                // // select reaction/node
                // d3.select(this.parentNode.parentNode)
                //     .each(function(d) {
                //         var node_ids = {};
                //         for (var seg_id in d.segments) {
                //             ['to_node_id', 'from_node_id'].forEach(function(n) {
                //                 node_ids[d.segments[seg_id][n]] = true;
                //             });
                //         }
                //         map.sel.selectAll('.selected').classed('selected', false);
                //         map.sel.selectAll('.node')
                //             .classed('selected', function(d) {
                //                 return (d.node_id in node_ids);
                //             });
                //     });                            
                // d3.event.stopPropagation();
            };
            this.label_mouseover = function(d) {
                // d3.select(this).style('fill', 'rgb(56, 56, 184)');
            };
            this.label_mouseout = function(d) {
                // d3.select(this).style('fill', null);
            };
        } else {
            this.label_mousedown = null;
            this.label_mouseover = null;
            this.label_mouseout = null;
            this.map.sel.select('.node-label,.reaction-label')
                .style('fill', null);
        }
    }

    function toggle_bezier_drag(on_off) {
        /** With no argument, toggle the bezier drag on or off.

         Pass in a boolean argument to set the on/off state.

         */
        if (on_off===undefined) on_off = this.bezier_drag===this.empty_behavior;
        if (on_off) {
            this.bezier_drag = this._get_bezier_drag(this.map);
            this.bezier_mouseover = function(d) {
                d3.select(this).style('stroke-width', String(3)+'px');
            };
            this.bezier_mouseout = function(d) {
                d3.select(this).style('stroke-width', String(1)+'px');
            };
        } else {
            this.bezier_drag = this.empty_behavior;
            this.bezier_mouseover = null;
            this.bezier_mouseout = null;
        }
    }
    
    function turn_off_drag(sel) {
        sel.on('mousedown.drag', null);
        sel.on('touchstart.drag', null);
    }    

    function _get_selectable_drag(map, undo_stack) {
        /** Drag the selected nodes and text labels.

         */

        // define some variables
        var behavior = d3.behavior.drag(),
            the_timeout = null,
            total_displacement = null,
            // for nodes
            node_ids_to_drag = null,
            reaction_ids = null,
            // for text labels
            text_label_ids_to_drag = null,
            move_label = function(text_label_id, displacement) {
                var text_label = map.text_labels[text_label_id];
                text_label.x = text_label.x + displacement.x;
                text_label.y = text_label.y + displacement.y;
            };

        behavior.on("dragstart", function (d) { 
            // silence other listeners (e.g. nodes BELOW this one)
            d3.event.sourceEvent.stopPropagation();
            // remember the total displacement for later
            // total_displacement = {};
            total_displacement = {x: 0, y: 0};

            // If a text label is selected, the rest is not necessary
            if (d3.select(this).attr('class').indexOf('label') == -1) {           
                // Note that dragstart is called even for a click event
                var data = this.parentNode.__data__,
                    bigg_id = data.bigg_id,
                    node_group = this.parentNode;
                // Move element to back (for the next step to work). Wait 200ms
                // before making the move, becuase otherwise the element will be
                // deleted before the click event gets called, and selection
                // will stop working.
                the_timeout = window.setTimeout(function() {
                    node_group.parentNode.insertBefore(node_group,node_group.parentNode.firstChild);
                }, 200);
                // prepare to combine metabolites
                map.sel.selectAll('.metabolite-circle')
                    .on('mouseover.combine', function(d) {
                        if (d.bigg_id==bigg_id && d.node_id!=data.node_id) {
                            d3.select(this).style('stroke-width', String(12)+'px')
                                .classed('node-to-combine', true);
                        }
                    }).on('mouseout.combine', function(d) {
                        if (d.bigg_id==bigg_id) {
                            map.sel.selectAll('.node-to-combine').style('stroke-width', String(2)+'px')
                                .classed('node-to-combine', false);
                        }
                    });
            }
        });
        behavior.on("drag", function(d) {
            // if this node is not already selected, then select this one and
            // deselect all other nodes. Otherwise, leave the selection alone.
            if (!d3.select(this.parentNode).classed('selected'))
                map.select_selectable(this, d);

            // get the grabbed id
            var grabbed = {};
            if (d3.select(this).attr('class').indexOf('label')==-1) {
                // if it is a node
                grabbed['type'] = 'node';
                grabbed['id'] = this.parentNode.__data__.node_id;
            } else {
                // if it is a text label
                grabbed['type'] = 'label';
                grabbed['id'] = this.__data__.text_label_id;
            }

            var selected_node_ids = map.get_selected_node_ids(),
                selected_text_label_ids = map.get_selected_text_label_ids();
            node_ids_to_drag = []; text_label_ids_to_drag = [];
            // choose the nodes and text labels to drag
            if (grabbed['type']=='node' && 
                selected_node_ids.indexOf(grabbed['id'])==-1) { 
                node_ids_to_drag.push(grabbed['id']);
            } else if (grabbed['type']=='label' && 
                       selected_text_label_ids.indexOf(grabbed['id'])==-1) {
                text_label_ids_to_drag.push(grabbed['id']);
            } else {
                node_ids_to_drag = selected_node_ids;
                text_label_ids_to_drag = selected_text_label_ids;
            }
            reaction_ids = [];
            var displacement = { x: d3.event.dx,
                                 y: d3.event.dy };
            total_displacement = utils.c_plus_c(total_displacement, displacement);
            node_ids_to_drag.forEach(function(node_id) {
                // update data
                var node = map.nodes[node_id],
                    updated = build.move_node_and_dependents(node, node_id,
                                                             map.reactions,
                                                             map.beziers,
                                                             displacement);
                reaction_ids = utils.unique_concat([reaction_ids, updated.reaction_ids]);
                // remember the displacements
                // if (!(node_id in total_displacement))  total_displacement[node_id] = { x: 0, y: 0 };
                // total_displacement[node_id] = utils.c_plus_c(total_displacement[node_id], displacement);
            });
            text_label_ids_to_drag.forEach(function(text_label_id) {
                move_label(text_label_id, displacement);                
                // remember the displacements
                // if (!(node_id in total_displacement))  total_displacement[node_id] = { x: 0, y: 0 };
                // total_displacement[node_id] = utils.c_plus_c(total_displacement[node_id], displacement);
            });
            // draw
            map.draw_these_nodes(node_ids_to_drag);
            map.draw_these_reactions(reaction_ids);
            map.draw_these_text_labels(text_label_ids_to_drag);
        });
        behavior.on("dragend", function() {
            if (node_ids_to_drag===null) {
                // Dragend can be called when drag has not been called. In this,
                // case, do nothing.
                total_displacement = null;
                node_ids_to_drag = null;
                text_label_ids_to_drag = null;
                reaction_ids = null;
                the_timeout = null;
                return;
            }
            // look for mets to combine
            var node_to_combine_array = [];
            map.sel.selectAll('.node-to-combine').each(function(d) {
                node_to_combine_array.push(d.node_id);
            });
            if (node_to_combine_array.length==1) {
                // If a node is ready for it, combine nodes
                var fixed_node_id = node_to_combine_array[0],
                    dragged_node_id = this.parentNode.__data__.node_id,
                    saved_dragged_node = utils.clone(map.nodes[dragged_node_id]),
                    segment_objs_moved_to_combine = combine_nodes_and_draw(fixed_node_id,
                                                                           dragged_node_id);
                undo_stack.push(function() {
                    // undo
                    // put the old node back
                    map.nodes[dragged_node_id] = saved_dragged_node;
                    var fixed_node = map.nodes[fixed_node_id],
                        updated_reactions = [];
                    segment_objs_moved_to_combine.forEach(function(segment_obj) {
                        var segment = map.reactions[segment_obj.reaction_id].segments[segment_obj.segment_id];
                        if (segment.from_node_id==fixed_node_id) {
                            segment.from_node_id = dragged_node_id;
                        } else if (segment.to_node_id==fixed_node_id) {
                            segment.to_node_id = dragged_node_id;
                        } else {
                            console.error('Segment does not connect to fixed node');
                        }
                        // removed this segment_obj from the fixed node
                        fixed_node.connected_segments = fixed_node.connected_segments.filter(function(x) {
                            return !(x.reaction_id==segment_obj.reaction_id && x.segment_id==segment_obj.segment_id);
                        });
                        if (updated_reactions.indexOf(segment_obj.reaction_id)==-1)
                            updated_reactions.push(segment_obj.reaction_id);
                    });
                    map.draw_these_nodes([dragged_node_id]);
                    map.draw_these_reactions(updated_reactions);
                }, function () {
                    // redo
                    combine_nodes_and_draw(fixed_node_id, dragged_node_id);
                });

            } else {
                // otherwise, drag node
                
                // add to undo/redo stack
                // remember the displacement, dragged nodes, and reactions
                var saved_displacement = utils.clone(total_displacement), 
                    // BUG TODO this variable disappears!
                    // Happens sometimes when you drag a node, then delete it, then undo twice
                    saved_node_ids = utils.clone(node_ids_to_drag),
                    saved_text_label_ids = utils.clone(text_label_ids_to_drag),
                    saved_reaction_ids = utils.clone(reaction_ids);
                undo_stack.push(function() {
                    // undo
                    saved_node_ids.forEach(function(node_id) {
                        var node = map.nodes[node_id];
                        build.move_node_and_dependents(node, node_id, map.reactions,
                                                       map.beziers,
                                                       utils.c_times_scalar(saved_displacement, -1));
                    });
                    saved_text_label_ids.forEach(function(text_label_id) {
                        move_label(text_label_id, 
                                   utils.c_times_scalar(saved_displacement, -1));
                    });
                    map.draw_these_nodes(saved_node_ids);
                    map.draw_these_reactions(saved_reaction_ids);
                    map.draw_these_text_labels(saved_text_label_ids);
                }, function () {
                    // redo
                    saved_node_ids.forEach(function(node_id) {
                        var node = map.nodes[node_id];
                        build.move_node_and_dependents(node, node_id, map.reactions,
                                                       map.beziers,
                                                       saved_displacement);
                    });             
                    saved_text_label_ids.forEach(function(text_label_id) {
                        move_label(text_label_id, saved_displacement);
                    });
                    map.draw_these_nodes(saved_node_ids);
                    map.draw_these_reactions(saved_reaction_ids);
                    map.draw_these_text_labels(saved_text_label_ids);
                });
            }

            // stop combining metabolites
            map.sel.selectAll('.metabolite-circle')
                .on('mouseover.combine', null)
                .on('mouseout.combine', null);

            // clear the timeout
            window.clearTimeout(the_timeout);

            // clear the shared variables
            total_displacement = null;
            node_ids_to_drag = null;
            text_label_ids_to_drag = null;
            reaction_ids = null;
            the_timeout = null;
        });
        return behavior;

        // definitions
        function combine_nodes_and_draw(fixed_node_id, dragged_node_id) {
            var dragged_node = map.nodes[dragged_node_id],
                fixed_node = map.nodes[fixed_node_id],
                updated_segment_objs = [];
            dragged_node.connected_segments.forEach(function(segment_obj) {
                // change the segments to reflect
                var segment;
                try {
                    segment = map.reactions[segment_obj.reaction_id].segments[segment_obj.segment_id];
                    if (segment === undefined) throw new Error('undefined segment');
                } catch (e) {
                    console.warn('Could not find connected segment ' + segment_obj.segment_id);
                    return;
                }
                if (segment.from_node_id==dragged_node_id) segment.from_node_id = fixed_node_id;
                else if (segment.to_node_id==dragged_node_id) segment.to_node_id = fixed_node_id;
                else {
                    console.error('Segment does not connect to dragged node');
                    return;
                }
                // moved segment_obj to fixed_node
                fixed_node.connected_segments.push(segment_obj);
                updated_segment_objs.push(utils.clone(segment_obj));
                return;
            });
            // delete the old node
            map.delete_node_data([dragged_node_id]);
            // turn off the class
            map.sel.selectAll('.node-to-combine').classed('node-to-combine', false);
            // draw
            map.draw_everything();
            // return for undo
            return updated_segment_objs;
        }
    }
    function _get_bezier_drag(map) {
        var move_bezier = function(reaction_id, segment_id, bez, bezier_id, displacement) {
            var segment = map.reactions[reaction_id].segments[segment_id];
            segment[bez] = utils.c_plus_c(segment[bez], displacement);
            map.beziers[bezier_id].x = segment[bez].x;
            map.beziers[bezier_id].y = segment[bez].y;
        },
            start_fn = function(d) {
                d.dragging = true;
            },
            drag_fn = function(d, displacement, total_displacement) {
                // draw
                move_bezier(d.reaction_id, d.segment_id, d.bezier, d.bezier_id,
                            displacement);
                map.draw_these_reactions([d.reaction_id], false);
                map.draw_these_beziers([d.bezier_id]);
            },
            end_fn = function(d) {
                d.dragging = false;
            },
            undo_fn = function(d, displacement) {
                move_bezier(d.reaction_id, d.segment_id, d.bezier, d.bezier_id,
                            utils.c_times_scalar(displacement, -1));
                map.draw_these_reactions([d.reaction_id], false);
                map.draw_these_beziers([d.bezier_id]);
            },
            redo_fn = function(d, displacement) {
                move_bezier(d.reaction_id, d.segment_id, d.bezier, d.bezier_id,
                            displacement);
                map.draw_these_reactions([d.reaction_id], false);
                map.draw_these_beziers([d.bezier_id]);
            };
        return this._get_generic_drag(start_fn, drag_fn, end_fn, undo_fn,
                                      redo_fn, this.map.sel);
    }
    function _get_reaction_label_drag(map) {
        var move_label = function(reaction_id, displacement) {
            var reaction = map.reactions[reaction_id];
            reaction.label_x = reaction.label_x + displacement.x;
            reaction.label_y = reaction.label_y + displacement.y;
        },
            start_fn = function(d) {
            },
            drag_fn = function(d, displacement, total_displacement) {
                // draw
                move_label(d.reaction_id, displacement);
                map.draw_these_reactions([d.reaction_id]);
            },
            end_fn = function(d) {
            },
            undo_fn = function(d, displacement) {
                move_label(d.reaction_id, utils.c_times_scalar(displacement, -1));
                map.draw_these_reactions([d.reaction_id]);
            },
            redo_fn = function(d, displacement) {
                move_label(d.reaction_id, displacement);
                map.draw_these_reactions([d.reaction_id]);
            };
        return this._get_generic_drag(start_fn, drag_fn, end_fn, undo_fn,
                                      redo_fn, this.map.sel);
    }
    function _get_node_label_drag(map) {
        var move_label = function(node_id, displacement) {
            var node = map.nodes[node_id];
            node.label_x = node.label_x + displacement.x;
            node.label_y = node.label_y + displacement.y;
        },
            start_fn = function(d) {
            },
            drag_fn = function(d, displacement, total_displacement) {
                // draw
                move_label(d.node_id, displacement);
                map.draw_these_nodes([d.node_id]);
            },
            end_fn = function(d) {
            },
            undo_fn = function(d, displacement) {
                move_label(d.node_id, utils.c_times_scalar(displacement, -1));
                map.draw_these_nodes([d.node_id]);
            },
            redo_fn = function(d, displacement) {
                move_label(d.node_id, displacement);
                map.draw_these_nodes([d.node_id]);
            };
        return this._get_generic_drag(start_fn, drag_fn, end_fn, undo_fn,
                                      redo_fn, this.map.sel);
    }

    function _get_generic_drag(start_fn, drag_fn, end_fn, undo_fn, redo_fn, relative_to_selection) {
        /** Make a generic drag behavior, with undo/redo.

         start_fn: function(d) Called at dragstart.

         drag_fn: function(d, displacement, total_displacement) Called during
         drag.

         end_fn

         undo_fn

         redo_fn

         relative_to_selection: a d3 selection that the locations are calculated against.

         */
        
        // define some variables
        var behavior = d3.behavior.drag(),
            total_displacement,
            undo_stack = this.undo_stack,
            rel = relative_to_selection.node();

        behavior.on("dragstart", function (d) {
            // silence other listeners
            d3.event.sourceEvent.stopPropagation();
            total_displacement = { x: 0, y: 0 };
            start_fn(d);
        });
        behavior.on("drag", function(d) {
            // update data
            var displacement = { x: d3.event.dx,
                                 y: d3.event.dy },
                location = { x: d3.mouse(rel)[0],
                             y: d3.mouse(rel)[1] };

            // remember the displacement
            total_displacement = utils.c_plus_c(total_displacement, displacement);
            drag_fn(d, displacement, total_displacement, location);
        });
        behavior.on("dragend", function(d) {                      
            // add to undo/redo stack
            // remember the displacement, dragged nodes, and reactions
            var saved_d = utils.clone(d),
                saved_displacement = utils.clone(total_displacement), // BUG TODO this variable disappears!
                saved_location = { x: d3.mouse(rel)[0],
                                   y: d3.mouse(rel)[1] };

            undo_stack.push(function() {
                // undo
                undo_fn(saved_d, saved_displacement, saved_location);
            }, function () {
                // redo
                redo_fn(saved_d, saved_displacement, saved_location);
            });
            end_fn(d);
        });
        return behavior;
    }

    function _get_generic_angular_drag(start_fn, drag_fn, end_fn, undo_fn, redo_fn, 
                                       get_center, relative_to_selection) {
        /** Make a generic drag behavior, with undo/redo. Supplies angles in
         place of displacements.

         start_fn: function(d) Called at dragstart.

         drag_fn: function(d, displacement, total_displacement) Called during
         drag.

         end_fn:

         undo_fn:

         redo_fn:

         get_center:

         relative_to_selection: a d3 selection that the locations are calculated against.

         */
        
        // define some variables
        var behavior = d3.behavior.drag(),
            total_angle,
            undo_stack = this.undo_stack,
            rel = relative_to_selection.node();

        behavior.on("dragstart", function (d) {
            // silence other listeners
            d3.event.sourceEvent.stopPropagation();
            total_angle = 0;
            start_fn(d);
        });
        behavior.on("drag", function(d) {
            // update data
            var displacement = { x: d3.event.dx,
                                 y: d3.event.dy },
                location = { x: d3.mouse(rel)[0],
                             y: d3.mouse(rel)[1] },
                center = get_center(),
                angle = utils.angle_for_event(displacement,
                                              location,
                                              center);
            // remember the displacement
            total_angle = total_angle + angle;
            drag_fn(d, angle, total_angle, center);
        });
        behavior.on("dragend", function(d) {                      
            // add to undo/redo stack
            // remember the displacement, dragged nodes, and reactions
            var saved_d = utils.clone(d),
                saved_angle = total_angle,
                saved_center = utils.clone(get_center());

            undo_stack.push(function() {
                // undo
                undo_fn(saved_d, saved_angle, saved_center);
            }, function () {
                // redo
                redo_fn(saved_d, saved_angle, saved_center);
            });
            end_fn(d);
        });
        return behavior;
    }
});
