# Supplementary material for: Escher: A Web Application for Building, Sharing, and Embedding Data-Rich Visualizations of Biological Pathways
Source: PLoS Comput Biol. 2015 Aug 27;11(8):e1004321. doi: 10.1371/journal.pcbi.1004321 (PMC4552468; doi:10.1371/journal.pcbi.1004321)
Supplement: S1 File — This source code is for Escher version 1.1.2. The latest Escher source code can be cloned or downloaded from https://github.com/zakandrewking/escher. (ZIP) [file pcbi.1004321.s001.zip › escher-1.1.2/escher/js/src/CallbackManager.js]

define(["utils"], function(utils) {
    /** CallbackManager()

     */

    var CallbackManager = utils.make_class();
    CallbackManager.prototype = { init: init,
                                  set: set,
                                  remove: remove,
                                  run: run };

    return CallbackManager;

    function init() {

    }
    function set(name, fn) {
        /** As in d3 callbacks, you can namespace your callbacks after a period:
         
         select_metabolite.direction_arrow
         select_metabolite.input

         Both are called by select_metabolite
         
         */
        if (this.callbacks===undefined) this.callbacks = {};
        if (this.callbacks[name]===undefined) this.callbacks[name] = [];
        this.callbacks[name].push(fn);

        return this;
    }
    function remove(name) {
        /** Remove a callback by name
         
         */
        if (this.callbacks===undefined || Object.keys(this.callbacks).length==0) {
            console.warn('No callbacks to remove');
        }
        delete this.callbacks[name];
        return this;
    }
    function run(name, this_arg) {
        /** Run all callbacks that match the portion of name before the period ('.').

         Arguments
         ---------

         name: The callback name, which can include a tag after a '.' to
         specificy a particular callback.

         this_arg: (Optional, Default: null) The object assigned to `this` in
         the callback.

         */
        if (this.callbacks===undefined) return this;
        if (this_arg===undefined) this_arg = null;
        // pass all but the first (name) argument to the callback
        var pass_args = Array.prototype.slice.call(arguments, 2);
        // look for matching callback names
        for (var a_name in this.callbacks) {
            var split_name = a_name.split('.')[0];
            if (split_name==name) {
                this.callbacks[a_name].forEach(function(fn) {
                    fn.apply(this_arg, pass_args);
                });
            }
        }
        return this;
    }
});
