# Supplementary material for: Escher: A Web Application for Building, Sharing, and Embedding Data-Rich Visualizations of Biological Pathways
Source: PLoS Comput Biol. 2015 Aug 27;11(8):e1004321. doi: 10.1371/journal.pcbi.1004321 (PMC4552468; doi:10.1371/journal.pcbi.1004321)
Supplement: S1 File — This source code is for Escher version 1.1.2. The latest Escher source code can be cloned or downloaded from https://github.com/zakandrewking/escher. (ZIP) [file pcbi.1004321.s001.zip › escher-1.1.2/escher/js/src/CobraModel.js]

define(['utils', 'data_styles'], function(utils, data_styles) {
    /**
     */

    var CobraModel = utils.make_class();
    // class methods
    CobraModel.from_exported_data = from_exported_data;
    CobraModel.from_cobra_json = from_cobra_json;
    CobraModel.build_reaction_string = build_reaction_string;
    // instance methods
    CobraModel.prototype = { init: init,
                             apply_reaction_data: apply_reaction_data,
                             apply_metabolite_data: apply_metabolite_data,
                             apply_gene_data: apply_gene_data,
                             model_for_export: model_for_export };

    return CobraModel;

    // class methods
    function build_reaction_string(stoichiometries, is_reversible) {
        /** Return a reaction string for the given stoichiometries.

         Adapted from cobra.core.Reaction.build_reaction_string().

         Arguments
         ---------

         stoichiometries: An object with metabolites as keys and
         stoichiometries as values.

         is_reversible: Boolean. Whether the reaction is reversible.

         */

        var format = function(number) {
            if (number == 1)
                return "";
            return String(number) + " ";
        };
        var reactant_dict = {},
            product_dict = {},
            reactant_bits = [],
            product_bits = [];
        for (var the_metabolite in stoichiometries) {
            var coefficient = stoichiometries[the_metabolite];
            if (coefficient > 0)
                product_bits.push(format(coefficient) + the_metabolite);
            else
                reactant_bits.push(format(Math.abs(coefficient)) + the_metabolite);
        }
        var reaction_string = reactant_bits.join(' + ');
        if (is_reversible) {
            reaction_string += ' ↔ ';
        } else {
            reaction_string += ' → ';
        }
        reaction_string += product_bits.join(' + ');
        return reaction_string;
    }
    
    function from_exported_data(data) {
        /** Use data generated by CobraModel.model_for_export() to make a new
         CobraModel object.

         */
        if (!(data.reactions && data.metabolites))
            throw new Error('Bad model data.');
        
        var model = new CobraModel();
        model.reactions = data.reactions;
        model.metabolites = data.metabolites;
        return model;
    }
    
    function from_cobra_json(model_data) {
        /** Use a JSON Cobra model exported by COBRApy to make a new CobraModel
         object.

         */
        // reactions and metabolites
        if (!(model_data.reactions && model_data.metabolites))
            throw new Error('Bad model data.');
        
        // make a gene dictionary
        var genes = {};
        for (var i = 0, l = model_data.genes.length; i < l; i++) {
            var r = model_data.genes[i],
                the_id = r.id;
            genes[the_id] = r;
        }

        var model = new CobraModel();

        model.reactions = {};
        for (var i = 0, l = model_data.reactions.length; i<l; i++) {
            var r = model_data.reactions[i],
                the_id = r.id,
                reaction = utils.clone(r);
            delete reaction.id;
            reaction.bigg_id = the_id;
            // add the appropriate genes
            reaction.genes = [];

            // set reversibility
            reaction.reversibility = (reaction.lower_bound < 0 && reaction.upper_bound > 0);
            if (reaction.upper_bound <= 0 && reaction.lower_bound < 0) {
                // reverse stoichiometries
                for (var met_id in reaction.metabolites) {
                    reaction.metabolites[met_id] = -reaction.metabolites[met_id];
                }
            }
            delete reaction.lower_bound;
            delete reaction.upper_bound;

            if ('gene_reaction_rule' in reaction) {
                var gene_ids = data_styles.genes_for_gene_reaction_rule(reaction.gene_reaction_rule);
                gene_ids.forEach(function(gene_id) {
                    if (gene_id in genes) {
                        var gene = utils.clone(genes[gene_id]);
                        // rename id to bigg_id
                        gene.bigg_id = gene.id;
                        delete gene.id;
                        reaction.genes.push(gene);
                    } else {
                        console.warn('Could not find gene for gene_id ' + gene_id);
                    }
                });
            }
            model.reactions[the_id] = reaction;
        }
        model.metabolites = {};
        for (var i=0, l=model_data.metabolites.length; i<l; i++) {
            var r = model_data.metabolites[i],
                the_id = r.id,
                met = utils.clone(r);
            delete met.id;
            met.bigg_id = the_id;
            model.metabolites[the_id] = met;
        }
        return model;
    }

    // instance methods
    function init() {
        this.reactions = {};
        this.metabolites = {};
        this.cofactors = ['atp', 'adp', 'nad', 'nadh', 'nadp', 'nadph', 'gtp',
                          'gdp', 'h', 'coa'];
    }
    
    function apply_reaction_data(reaction_data, styles, compare_style) {
        /** Apply data to model. This is only used to display options in
         BuildInput.
         
         apply_reaction_data overrides apply_gene_data.

         */
        data_styles.apply_reaction_data_to_reactions(this.reactions, reaction_data,
                                                     styles, compare_style);
    }

    function apply_metabolite_data(metabolite_data, styles, compare_style) {
        /** Apply data to model. This is only used to display options in
         BuildInput.

         */
        data_styles.apply_metabolite_data_to_nodes(this.metabolites, metabolite_data,
                                                   styles, compare_style);
    }

    function apply_gene_data(gene_data_obj, styles, identifiers_on_map,
                             compare_style, and_method_in_gene_reaction_rule) {
        /** Apply data to model. This is only used to display options in
         BuildInput.

         apply_gene_data overrides apply_reaction_data.

         */
        data_styles.apply_gene_data_to_reactions(this.reactions, gene_data_obj,
                                                 styles, identifiers_on_map,
                                                 compare_style,
                                                 and_method_in_gene_reaction_rule);
    }

    function model_for_export() {
        /** Export a CobraModel object for reloading later.

         This object is not for loading into COBRApy! Export to COBRApy is not
         currently supported.

         */
        return { reactions: this.reactions,
                 metabolites: this.metabolites };
    }
});
