# Supplementary material for: Escher: A Web Application for Building, Sharing, and Embedding Data-Rich Visualizations of Biological Pathways
Source: PLoS Comput Biol. 2015 Aug 27;11(8):e1004321. doi: 10.1371/journal.pcbi.1004321 (PMC4552468; doi:10.1371/journal.pcbi.1004321)
Supplement: S1 File — This source code is for Escher version 1.1.2. The latest Escher source code can be cloned or downloaded from https://github.com/zakandrewking/escher. (ZIP) [file pcbi.1004321.s001.zip › escher-1.1.2/escher/js/src/Draw.js]

define(['utils', 'data_styles', 'CallbackManager'], function(utils, data_styles, CallbackManager) {
    /** Manages creating, updating, and removing objects during d3 data binding.

     Arguments
     ---------

     behavior: An escher.Behavior object.

     settings: An escher.Settings object.

     Callbacks
     ---------

     draw.callback_manager.run('create_membrane', draw, enter_selection);
     draw.callback_manager.run('update_membrane', draw, update_selection);
     draw.callback_manager.run('create_reaction', draw, enter_selection);
     draw.callback_manager.run('update_reaction', draw, update_selection);
     draw.callback_manager.run('create_reaction_label', draw, enter_selection);
     draw.callback_manager.run('update_reaction_label', draw, update_selection);
     draw.callback_manager.run('create_segment', draw, enter_selection);
     draw.callback_manager.run('update_segment', draw, update_selection);
     draw.callback_manager.run('create_bezier', draw, enter_selection);
     draw.callback_manager.run('update_bezier', draw, update_selection);
     draw.callback_manager.run('create_node', draw, enter_selection);
     draw.callback_manager.run('update_node', draw, update_selection);
     draw.callback_manager.run('create_text_label', draw, enter_selection);
     draw.callback_manager.run('update_text_label', draw, update_selection);

     */

    var Draw = utils.make_class();
    
    // instance methods
    Draw.prototype = { init: init,
                       create_reaction: create_reaction,
                       update_reaction: update_reaction,
                       create_bezier: create_bezier,
                       update_bezier: update_bezier,
                       create_node: create_node,
                       update_node: update_node,
                       create_text_label: create_text_label,
                       update_text_label: update_text_label,
                       create_membrane: create_membrane,
                       update_membrane: update_membrane,
                       create_reaction_label: create_reaction_label,
                       update_reaction_label: update_reaction_label,
                       create_segment: create_segment,
                       update_segment: update_segment
                     };

    return Draw;

    // definitions
    function init(behavior, settings) {
        this.behavior = behavior;
        this.settings = settings;
        this.callback_manager = new CallbackManager();
    }
    
    function create_membrane(enter_selection) {
        enter_selection.append('rect')
            .attr('class', 'membrane');
        this.callback_manager.run('create_membrane', this, enter_selection);
    }

    function update_membrane(update_selection) {
        update_selection
            .attr('width', function(d){ return d.width; })
            .attr('height', function(d){ return d.height; })
            .attr('transform', function(d){return 'translate('+d.x+','+d.y+')';})
            .style('stroke-width', function(d) { return 10; })
            .attr('rx', function(d){ return 20; })
            .attr('ry', function(d){ return 20; });
        
        this.callback_manager.run('update_membrane', this, update_selection);
    }

    function create_reaction(enter_selection) {
        // attributes for new reaction group
        enter_selection.append('g')
            .attr('id', function(d) { return 'r'+d.reaction_id; })
            .attr('class', 'reaction')
            .call(this.create_reaction_label.bind(this));
        
        this.callback_manager.run('create_reaction', this, enter_selection);
        return;
    }

    function update_reaction(update_selection, scale, cobra_model, drawn_nodes,
                             defs, has_data_on_reactions) {

        // update reaction label
        update_selection.select('.reaction-label-group')
            .call(function(sel) {
                return this.update_reaction_label(sel, has_data_on_reactions);
            }.bind(this));

        // draw segments
        utils.draw_a_nested_object(update_selection, '.segment-group', 'segments', 'segment_id',
                                   this.create_segment.bind(this),
                                   function(sel) { 
                                       return this.update_segment(sel, scale, cobra_model,
                                                                  drawn_nodes, defs, 
                                                                  has_data_on_reactions);
                                   }.bind(this),
                                   function(sel) {
                                       sel.remove();
                                   });

        this.callback_manager.run('update_reaction', this, update_selection);
    }

    function create_reaction_label(enter_selection) {
        /** Draw reaction label for selection.

         */
        
        var group = enter_selection.append('g')
                .attr('class', 'reaction-label-group');
        group.append('text')
            .attr('class', 'reaction-label label');
        group.append('g')
            .attr('class', 'gene-label-group');

        this.callback_manager.run('create_reaction_label', this, enter_selection);
    }

    function update_reaction_label(update_selection, has_data_on_reactions) {        
        var decimal_format = d3.format('.4g'),
            identifiers_on_map = this.settings.get_option('identifiers_on_map'),
            reaction_data_styles = this.settings.get_option('reaction_styles'),
            show_gene_reaction_rules = this.settings.get_option('show_gene_reaction_rules'),
            hide_all_labels = this.settings.get_option('hide_all_labels'),
            gene_font_size = this.settings.get_option('gene_font_size'),
            label_mousedown_fn = this.behavior.label_mousedown,
            label_mouseover_fn = this.behavior.label_mouseover,
            label_mouseout_fn = this.behavior.label_mouseout;
        
        update_selection.attr('transform', function(d) {
            return 'translate('+d.label_x+','+d.label_y+')';
        })
            .call(this.behavior.turn_off_drag)
            .call(this.behavior.reaction_label_drag);
        var s = update_selection.select('.reaction-label')
                .attr('visibility', hide_all_labels ? 'hidden' : 'visible');
        if (!hide_all_labels) {
            s.text(function(d) { 
                var t = d[identifiers_on_map];
                if (has_data_on_reactions && reaction_data_styles.indexOf('text') != -1)
                    t += ' ' + d.data_string;
                return t;
            })
                .on('mousedown', label_mousedown_fn)
                .on('mouseover', label_mouseover_fn)
                .on('mouseout', label_mouseout_fn);
        }
        // gene label
        var gene_g = update_selection.select('.gene-label-group')
                .selectAll('text')
                .data(function(d) {
                    var show_gene_string = ('gene_string' in d &&
                                            d.gene_string !== null &&
                                            show_gene_reaction_rules &&
                                            (!hide_all_labels) &&
                                            reaction_data_styles.indexOf('text') !== -1),
                        show_gene_reaction_rule = ('gene_reaction_rule' in d &&
                                                   d.gene_reaction_rule !== null &&
                                                   show_gene_reaction_rules &&
                                                   (!hide_all_labels) ); 
                    if (show_gene_string) {
                        return d.gene_string.split('\n');
                    } else if (show_gene_reaction_rule) {
                        var rule = data_styles.gene_string_for_data(d.gene_reaction_rule, null,
                                                                    d.genes, null, identifiers_on_map,
                                                                    null);
                        return rule.split('\n');
                    } else {
                        return [];
                    }
                });
        gene_g.enter()
            .append('text')
            .attr('class', 'gene-label')
            .style('font-size', gene_font_size + 'px');
        gene_g.attr('transform', function(d, i) {
            return 'translate(0, ' + (gene_font_size * 1.5 * (i + 1)) + ')';
        })
            .text(function(d) { return d; });
        gene_g.exit()
            .remove();
        
        this.callback_manager.run('update_reaction_label', this, update_selection);
    }

    function create_segment(enter_selection) {
        // create segments
        var g = enter_selection
                .append('g')
                .attr('class', 'segment-group')
                .attr('id', function(d) { return 's'+d.segment_id; });

        // create reaction arrow
        g.append('path')
            .attr('class', 'segment');

        g.append('g')
            .attr('class', 'arrowheads');

        g.append('g')
            .attr('class', 'stoichiometry-labels');
        
        this.callback_manager.run('create_segment', this, enter_selection);
    }
    
    function update_segment(update_selection, scale, cobra_model,
                            drawn_nodes, defs, has_data_on_reactions) {
        var reaction_data_styles = this.settings.get_option('reaction_styles'),
            should_size = (has_data_on_reactions && reaction_data_styles.indexOf('size') != -1),
            should_color = (has_data_on_reactions && reaction_data_styles.indexOf('color') != -1),
            no_data_size = this.settings.get_option('reaction_no_data_size'),
            no_data_color = this.settings.get_option('reaction_no_data_color');
        
        // update segment attributes
        var highlight_missing  = this.settings.get_option('highlight_missing'),
            hide_secondary_metabolites = this.settings.get_option('hide_secondary_metabolites'),
            primary_r = this.settings.get_option('primary_metabolite_radius'),
            secondary_r = this.settings.get_option('secondary_metabolite_radius'),
            get_arrow_size = function(data, should_size) {
                var width = 20,
                    height = 13;
                if (should_size) {
                    height = (data === null ? no_data_size : scale.reaction_size(data));
                    // check for nan
                    if (isNaN(height))
                        height = no_data_size;
                    width = height * 2;
                }           
                return { width: width, height: height };
            }, 
            get_disp = function(arrow_size, reversibility, coefficient, node_is_primary) {
                var arrow_height = ((reversibility || coefficient > 0) ?
                                    arrow_size.height :
                                    0),
                    r = node_is_primary ? primary_r : secondary_r;
                return r + arrow_height + 10;
            };
        // update arrows
        update_selection
            .selectAll('.segment')
            .datum(function() {
                return this.parentNode.__data__;
            })
            .style('visibility', function(d) {
                var start = drawn_nodes[d.from_node_id],
                    end = drawn_nodes[d.to_node_id];
                if (hide_secondary_metabolites &&
                    ((end['node_type']=='metabolite' && !end.node_is_primary) ||
                     (start['node_type']=='metabolite' && !start.node_is_primary)))
                    return 'hidden';
                return null;
            })
            .attr('d', function(d) {
                if (d.from_node_id === null || d.to_node_id === null)
                    return null;
                var start = drawn_nodes[d.from_node_id],
                    end = drawn_nodes[d.to_node_id],
                    b1 = d.b1,
                    b2 = d.b2;
                // if metabolite, then displace the arrow
                if (start['node_type'] == 'metabolite') {
                    var arrow_size = get_arrow_size(d.data, should_size),
                        disp = get_disp(arrow_size, d.reversibility,
                                        d.from_node_coefficient,
                                        start.node_is_primary);
                    var direction = (b1 === null) ? end : b1;
                    start = displaced_coords(disp, start, direction, 'start');
                }
                if (end['node_type'] == 'metabolite') {
                    var arrow_size = get_arrow_size(d.data, should_size),
                        disp = get_disp(arrow_size, d.reversibility,
                                        d.to_node_coefficient,
                                        end.node_is_primary);
                    var direction = (b2 === null) ? start : b2;
                    end = displaced_coords(disp, direction, end, 'end');
                }
                var curve = ('M' + start.x + ',' + start.y + ' ');
                if (b1 !== null && b2 !== null) {
                    curve += ('C' + b1.x + ',' + b1.y + ' ' +
                              b2.x + ',' + b2.y + ' ');
                }
                curve += (end.x + ',' + end.y);
                return curve;
            })
            .style('stroke', function(d) {
                var reaction_id = this.parentNode.parentNode.__data__.bigg_id,
                    show_missing = (highlight_missing &&
                                    cobra_model !== null &&
                                    !(reaction_id in cobra_model.reactions));
                if (show_missing) {
                    return 'red';
                }
                if (should_color) {
                    var f = d.data;
                    return f === null ? no_data_color : scale.reaction_color(f);
                }
                return null;
            })
            .style('stroke-width', function(d) {
                if (should_size) {
                    var f = d.data;
                    return f === null ? no_data_size : scale.reaction_size(f);
                } else {
                    return null;
                }
            });

        // new arrowheads
        var arrowheads = update_selection.select('.arrowheads')
                .selectAll('.arrowhead')
                .data(function (d) {
                    var arrowheads = [],   
                        start = drawn_nodes[d.from_node_id],
                        b1 = d.b1,
                        end = drawn_nodes[d.to_node_id],
                        b2 = d.b2;
                    // hide_secondary_metabolites option
                    if (hide_secondary_metabolites &&
                        ((end['node_type']=='metabolite' && !end.node_is_primary) ||
                         (start['node_type']=='metabolite' && !start.node_is_primary)))
                        return arrowheads;

                    if (start.node_type == 'metabolite' && (d.reversibility || d.from_node_coefficient > 0)) {
                        var arrow_size = get_arrow_size(d.data, should_size),
                            disp = get_disp(arrow_size, d.reversibility,
                                            d.from_node_coefficient,
                                            start.node_is_primary),
                            direction = (b1 === null) ? end : b1,
                            rotation = utils.to_degrees(utils.get_angle([start, direction])) + 90,
                            loc = displaced_coords(disp, start, direction, 'start');
                        arrowheads.push({ data: d.data,
                                          x: loc.x,
                                          y: loc.y,
                                          size: arrow_size,
                                          rotation: rotation,
                                          show_arrowhead_flux: (((d.from_node_coefficient < 0)==(d.reverse_flux))
                                                                || d.data==0)
                                        });
                    }
                    if (end.node_type == 'metabolite' && (d.reversibility || d.to_node_coefficient > 0)) {
                        var arrow_size = get_arrow_size(d.data, should_size),
                            disp = get_disp(arrow_size, d.reversibility,
                                            d.to_node_coefficient,
                                            end.node_is_primary),
                            direction = (b2 === null) ? start : b2,
                            rotation = utils.to_degrees(utils.get_angle([end, direction])) + 90,
                            loc = displaced_coords(disp, direction, end, 'end');
                        arrowheads.push({ data: d.data,
                                          x: loc.x,
                                          y: loc.y,
                                          size: arrow_size,
                                          rotation: rotation,
                                          show_arrowhead_flux: (((d.to_node_coefficient < 0)==(d.reverse_flux))
                                                                || d.data==0)
                                        });
                    }
                    return arrowheads;
                });
        arrowheads.enter().append('path')
            .classed('arrowhead', true);
        // update arrowheads
        arrowheads.attr('d', function(d) {
            return ('M' + [-d.size.width / 2, 0] +
                    ' L' + [0, d.size.height] +
                    ' L' + [d.size.width / 2, 0] + ' Z');
        }).attr('transform', function(d) {
            return 'translate(' + d.x + ',' + d.y + ')rotate(' + d.rotation + ')';
        }).style('fill', function(d) {
            if (should_color) {
                if (d.show_arrowhead_flux) {
                    // show the flux
                    var f = d.data;
                    return f===null ? no_data_color : scale.reaction_color(f);
                } else {
                    // if the arrowhead is not filled because it is reversed
                    return '#FFFFFF';
                }
            }
            // default fill color
            return null;
        }).style('stroke', function(d) {
            if (should_color) {
                // show the flux color in the stroke whether or not the fill is present
                var f = d.data;
                return f===null ? no_data_color : scale.reaction_color(f);
            }
            // default stroke color
            return null;
        });
        // remove
        arrowheads.exit().remove();

        // new stoichiometry labels
        var stoichiometry_labels = update_selection.select('.stoichiometry-labels')
                .selectAll('.stoichiometry-label')
                .data(function (d) {                    
                    var labels = [],
                        start = drawn_nodes[d.from_node_id],
                        b1 = d.b1,
                        end = drawn_nodes[d.to_node_id],
                        b2 = d.b2,
                        disp_factor = 1.5;
                    // hide_secondary_metabolites option
                    if (hide_secondary_metabolites &&
                        ((end['node_type']=='metabolite' && !end.node_is_primary) ||
                         (start['node_type']=='metabolite' && !start.node_is_primary)))
                        return labels;

                    if (start.node_type=='metabolite' && (Math.abs(d.from_node_coefficient) != 1)) {
                        var arrow_size = get_arrow_size(d.data, should_size),
                            disp = disp_factor * get_disp(arrow_size, false, 0, end.node_is_primary),
                            direction = (b1 === null) ? end : b1;
                        direction = utils.c_plus_c(direction, utils.rotate_coords(direction, 0.5, start));
                        var loc = displaced_coords(disp, start, direction, 'start');
                        loc = utils.c_plus_c(loc, {x:0, y:7});
                        labels.push({ coefficient: Math.abs(d.from_node_coefficient),
                                      x: loc.x,
                                      y: loc.y,
                                      data: d.data });
                    }
                    if (end.node_type=='metabolite' && (Math.abs(d.to_node_coefficient) != 1)) {
                        var arrow_size = get_arrow_size(d.data, should_size),
                            disp = disp_factor * get_disp(arrow_size, false, 0, end.node_is_primary),
                            direction = (b2 === null) ? start : b2;
                        direction = utils.c_plus_c(direction, utils.rotate_coords(direction, 0.5, end));
                        var loc = displaced_coords(disp, direction, end, 'end');
                        loc = utils.c_plus_c(loc, {x:0, y:7});
                        labels.push({ coefficient: Math.abs(d.to_node_coefficient),
                                      x: loc.x,
                                      y: loc.y,
                                      data: d.data });
                    }
                    return labels;
                });

        // add labels
        stoichiometry_labels.enter()
            .append('text')
            .attr('class', 'stoichiometry-label')
            .attr('text-anchor', 'middle');
        // update stoichiometry_labels
        stoichiometry_labels
            .attr('transform', function(d) {
                return 'translate(' + d.x + ',' + d.y + ')';
            })
            .text(function(d) {
                return d.coefficient;
            })
            .style('fill', function (d) {
                if (should_color) {
                    // show the flux color
                    var f = d.data;
                    return f === null ? no_data_color : scale.reaction_color(f);
                }
                // default segment color
                return null;
            }); 
        // remove
        stoichiometry_labels.exit().remove();
        
        this.callback_manager.run('update_segment', this, update_selection);
    }

    function create_bezier(enter_selection) {
        var g = enter_selection.append('g')
                .attr('id', function(d) { return d.bezier_id; })
                .attr('class', function(d) { return 'bezier'; });
        g.append('path')
            .attr('class', 'connect-line');
        g.append('circle')
            .attr('class', function(d) { return 'bezier-circle '+d.bezier; })
            .style('stroke-width', String(1)+'px')      
            .attr('r', String(7)+'px');
        
        this.callback_manager.run('create_bezier', this, enter_selection);
    }

    function update_bezier(update_selection, show_beziers, drag_behavior,
                           mouseover, mouseout, drawn_nodes, drawn_reactions) {
        var hide_secondary_metabolites = this.settings.get_option('hide_secondary_metabolites');
        
        if (!show_beziers) {
            update_selection.attr('visibility', 'hidden');
            return;
        } else {
            update_selection.attr('visibility', 'visible');
        }
        
        // hide secondary
        update_selection
            .style('visibility', function(d) {
                var seg_data = drawn_reactions[d.reaction_id].segments[d.segment_id],
                    start = drawn_nodes[seg_data.from_node_id],
                    end = drawn_nodes[seg_data.to_node_id];
                if (hide_secondary_metabolites &&
                    ((end['node_type']=='metabolite' && !end.node_is_primary) ||
                     (start['node_type']=='metabolite' && !start.node_is_primary)))
                    return 'hidden';
                return null;
            });

        // draw bezier points
        update_selection.select('.bezier-circle')
            .call(this.behavior.turn_off_drag)
            .call(drag_behavior)
            .on('mouseover', mouseover)
            .on('mouseout', mouseout)
            .attr('transform', function(d) {
                if (d.x==null || d.y==null) return ''; 
                return 'translate('+d.x+','+d.y+')';
            });

        // update bezier line
        update_selection
            .select('.connect-line')
            .attr('d', function(d) {
                var node,
                    segment_d = drawn_reactions[d.reaction_id].segments[d.segment_id];
                node = (d.bezier=='b1' ? 
                        drawn_nodes[segment_d.from_node_id] : 
                        drawn_nodes[segment_d.to_node_id]);             
                if (d.x==null || d.y==null || node.x==null || node.y==null)
                    return '';
                return 'M'+d.x+', '+d.y+' '+(node.x)+','+(node.y);
            });
        
        this.callback_manager.run('update_bezier', this, update_selection);
    }

    function create_node(enter_selection, drawn_nodes, drawn_reactions) {
        // create nodes
        var g = enter_selection
                .append('g')
                .attr('class', 'node')
                .attr('id', function(d) { return 'n'+d.node_id; });

        // create metabolite circle and label
        g.append('circle')
            .attr('class', function(d) {
                var c = 'node-circle';
                if (d.node_type!==null)
                    c += (' ' + d.node_type + '-circle');
                return c;
            });
        g.filter(function(d) { return d.node_type=='metabolite'; })
            .append('text')
            .attr('class', 'node-label label');
        
        this.callback_manager.run('create_node', this, enter_selection);
    }

    function update_node(update_selection, scale, has_data_on_nodes,
                         identifiers_on_map, metabolite_data_styles, no_data_style,
                         mousedown_fn, click_fn, mouseover_fn, mouseout_fn,
                         drag_behavior, label_drag_behavior) {

        // update circle and label location
        var hide_secondary_metabolites = this.settings.get_option('hide_secondary_metabolites'),
            primary_r = this.settings.get_option('primary_metabolite_radius'),
            secondary_r = this.settings.get_option('secondary_metabolite_radius'),
            marker_r = this.settings.get_option('marker_radius'),
            hide_all_labels = this.settings.get_option('hide_all_labels');

        var mg = update_selection
                .select('.node-circle')
                .attr('transform', function(d) {
                    return 'translate('+d.x+','+d.y+')';
                })
                .style('visibility', function(d) {
                    return (hide_secondary_metabolites && !d.node_is_primary) ? 'hidden' : null;
                })
                .attr('r', function(d) {
                    if (d.node_type == 'metabolite') {
                        var should_scale = (has_data_on_nodes &&
                                            metabolite_data_styles.indexOf('size') != -1);
                        if (should_scale) {
                            var f = d.data;
                            return f===null ? no_data_style['size'] : scale.metabolite_size(f);
                        } else {
                            return d.node_is_primary ? primary_r : secondary_r;
                        }
                    }
                    // midmarkers and multimarkers
                    return marker_r;
                })
                .style('fill', function(d) {
                    if (d.node_type=='metabolite') {
                        var should_color_data = (has_data_on_nodes &&
                                                 metabolite_data_styles.indexOf('color') != -1);
                        if (should_color_data) {
                            var f = d.data;
                            return f===null ? no_data_style['color'] : scale.metabolite_color(f);
                        } else {
                            return null;
                        }
                    }
                    // midmarkers and multimarkers
                    return null;
                })
                .call(this.behavior.turn_off_drag)
                .call(drag_behavior)
                .on('mousedown', mousedown_fn)
                .on('click', click_fn)
                .on('mouseover', mouseover_fn)
                .on('mouseout', mouseout_fn);

        var s = update_selection
                .select('.node-label')
                .attr('visibility', hide_all_labels ? 'hidden' : 'visible');
        if (!hide_all_labels) {
            s.style('visibility', function(d) {
                return (hide_secondary_metabolites && !d.node_is_primary) ? 'hidden' : null;
            })
                .attr('transform', function(d) {
                    return 'translate('+d.label_x+','+d.label_y+')';
                })
                .text(function(d) { 
                    var t = d[identifiers_on_map];
                    if (has_data_on_nodes && metabolite_data_styles.indexOf('text') != -1)
                        t += ' ' + d.data_string;
                    return t;
                })
                .call(this.behavior.turn_off_drag)
                .call(label_drag_behavior);
        }
        
        this.callback_manager.run('update_node', this, update_selection);
    }

    function create_text_label(enter_selection) {
        enter_selection.append('g')
            .attr('id', function(d) { return 'l'+d.text_label_id; })
            .attr('class', 'text-label')
            .append('text')
            .attr('class', 'label');
        
        this.callback_manager.run('create_text_label', this, enter_selection);
    }

    function update_text_label(update_selection) {
        var mousedown_fn = this.behavior.text_label_mousedown,
            click_fn = this.behavior.text_label_click,
            drag_behavior = this.behavior.selectable_drag,
            turn_off_drag = this.behavior.turn_off_drag;
        
        update_selection
            .select('.label')
            .text(function(d) { return d.text; })
            .attr('transform', function(d) { return 'translate('+d.x+','+d.y+')';})
            .on('mousedown', mousedown_fn)
            .on('click', click_fn)
            .call(turn_off_drag)
            .call(drag_behavior);
        
        this.callback_manager.run('update_text_label', this, update_selection);
    }

    function displaced_coords(reaction_arrow_displacement, start, end, displace) {
        utils.check_undefined(arguments, ['reaction_arrow_displacement', 'start', 'end', 'displace']);

        var length = reaction_arrow_displacement,
            hyp = utils.distance(start, end),
            new_x, new_y;
        if (!length || !hyp) console.error('Bad value');
        if (displace=='start') {
            new_x = start.x + length * (end.x - start.x) / hyp,
            new_y = start.y + length * (end.y - start.y) / hyp;
        } else if (displace=='end') {
            new_x = end.x - length * (end.x - start.x) / hyp,
            new_y = end.y - length * (end.y - start.y) / hyp;
        } else { console.error('bad displace value: ' + displace); }
        return {x: new_x, y: new_y};
    }
});
