# Supplementary material for: Escher: A Web Application for Building, Sharing, and Embedding Data-Rich Visualizations of Biological Pathways
Source: PLoS Comput Biol. 2015 Aug 27;11(8):e1004321. doi: 10.1371/journal.pcbi.1004321 (PMC4552468; doi:10.1371/journal.pcbi.1004321)
Supplement: S1 File — This source code is for Escher version 1.1.2. The latest Escher source code can be cloned or downloaded from https://github.com/zakandrewking/escher. (ZIP) [file pcbi.1004321.s001.zip › escher-1.1.2/escher/js/src/Map.js]

define(['utils', 'Draw', 'Behavior', 'Scale', 'build', 'UndoStack', 'CallbackManager', 'KeyManager', 'Canvas', 'data_styles', 'SearchIndex', 'lib/bacon', 'lib/tv4'], function(utils, Draw, Behavior, Scale, build, UndoStack, CallbackManager, KeyManager, Canvas, data_styles, SearchIndex, bacon, tv4) {
    /** Defines the metabolic map data, and manages drawing and building.

     Arguments
     ---------

     svg: The parent SVG container for the map.

     css:

     selection: A d3 selection for a node to place the map inside.

     selection:

     zoom_container:

     settings:

     cobra_model:

     canvas_size_and_loc:

     enable_search:

     map_name: (Optional, Default: 'new map')

     map_id: (Optional, Default: A string of random characters.)

     map_description: (Optional, Default: '')

     Callbacks
     ---------

     map.callback_manager.run('set_status', null, status);
     map.callback_manager.run('toggle_beziers', null, beziers_enabled);
     map.callback_manager.run('select_metabolite_with_id', null, selected_node, coords);
     map.callback_manager.run('select_selectable', null, node_count, selected_node, coords);
     map.callback_manager.run('deselect_nodes');
     map.callback_manager.run('select_text_label');
     map.callback_manager.run('before_svg_export');
     map.callback_manager.run('after_svg_export');
     this.callback_manager.run('calc_data_stats__reaction', null, changed);
     this.callback_manager.run('calc_data_stats__metabolite', null, changed);

     */

    var Map = utils.make_class();
    // class methods
    Map.from_data = from_data;
    // instance methods
    Map.prototype = {
        // setup
        init: init,
        // more setup
        setup_containers: setup_containers,
        reset_containers: reset_containers,
        // appearance
        set_status: set_status,
        clear_map: clear_map,
        // selection
        select_all: select_all,
        select_none: select_none,
        invert_selection: invert_selection,
        select_selectable: select_selectable,
        select_metabolite_with_id: select_metabolite_with_id,
        select_single_node: select_single_node,
        deselect_nodes: deselect_nodes,
        select_text_label: select_text_label,
        deselect_text_labels: deselect_text_labels,
        // build
        new_reaction_from_scratch: new_reaction_from_scratch,
        extend_nodes: extend_nodes,
        extend_reactions: extend_reactions,
        new_reaction_for_metabolite: new_reaction_for_metabolite,
        cycle_primary_node: cycle_primary_node,
        toggle_selected_node_primary: toggle_selected_node_primary,
        new_text_label: new_text_label,
        edit_text_label: edit_text_label,
        // delete
        delete_selected: delete_selected,
        delete_selectable: delete_selectable,
        delete_node_data: delete_node_data,
        delete_segment_data: delete_segment_data,
        delete_reaction_data: delete_reaction_data,
        delete_text_label_data: delete_text_label_data,
        // find
        get_selected_node_ids: get_selected_node_ids,
        get_selected_nodes: get_selected_nodes,
        get_selected_text_label_ids: get_selected_text_label_ids,
        get_selected_text_labels: get_selected_text_labels,
        segments_and_reactions_for_nodes: segments_and_reactions_for_nodes,
        // draw
        draw_everything: draw_everything,
        // draw reactions
        draw_all_reactions: draw_all_reactions,
        draw_these_reactions: draw_these_reactions,
        clear_deleted_reactions: clear_deleted_reactions,
        // draw nodes
        draw_all_nodes: draw_all_nodes,
        draw_these_nodes: draw_these_nodes,
        clear_deleted_nodes: clear_deleted_nodes,
        // draw text_labels
        draw_all_text_labels: draw_all_text_labels,
        draw_these_text_labels: draw_these_text_labels,
        clear_deleted_text_labels: clear_deleted_text_labels,
        // draw beziers
        draw_all_beziers: draw_all_beziers,
        draw_these_beziers: draw_these_beziers,
        clear_deleted_beziers: clear_deleted_beziers,
        toggle_beziers: toggle_beziers,
        hide_beziers: hide_beziers,
        show_beziers: show_beziers,
        // data
        has_cobra_model: has_cobra_model,
        apply_reaction_data_to_map: apply_reaction_data_to_map,
        apply_metabolite_data_to_map: apply_metabolite_data_to_map,
        apply_gene_data_to_map: apply_gene_data_to_map,
        // data statistics
        get_data_statistics: get_data_statistics,
        calc_data_stats: calc_data_stats,
        // zoom
        zoom_extent_nodes: zoom_extent_nodes,
        zoom_extent_canvas: zoom_extent_canvas,
        _zoom_extent: _zoom_extent,
        get_size: get_size,
        zoom_to_reaction: zoom_to_reaction,
        zoom_to_node: zoom_to_node,
        zoom_to_text_label: zoom_to_text_label,
        highlight_reaction: highlight_reaction,
        highlight_node: highlight_node,
        highlight_text_label: highlight_text_label,
        highlight: highlight,
        // io
        save: save,
        map_for_export: map_for_export,
        save_svg: save_svg
    };

    return Map;

    // -------------------------------------------------------------------------
    // setup

    function init(svg, css, selection, zoom_container, settings,
                  cobra_model, canvas_size_and_loc, enable_search,
                  map_name, map_id, map_description) {
        if (canvas_size_and_loc===null) {
            var size = zoom_container.get_size();
            canvas_size_and_loc = {x: -size.width, y: -size.height,
                                   width: size.width*3, height: size.height*3};
        }

        if (map_name === undefined || map_name === null || map_name == '')
            map_name = 'new_map';
        else
            map_name = String(map_name);
        if (map_id === undefined || map_id === null || map_id == '')
            map_id = utils.generate_map_id();
        else
            map_id = String(map_id);
        if (map_description === undefined || map_description === null)
            map_description = '';
        else
            map_description = String(map_description);

        // set up the callbacks
        this.callback_manager = new CallbackManager();
        
        // set up the defs
        this.svg = svg;
        this.defs = utils.setup_defs(svg, css);

        // make the canvas
        this.canvas = new Canvas(selection, canvas_size_and_loc);

        this.setup_containers(selection);
        this.sel = selection;
        this.zoom_container = zoom_container;

        this.settings = settings;

        // set the model AFTER loading the datasets
        this.cobra_model = cobra_model;

        this.largest_ids = { reactions: -1,
                             nodes: -1,
                             segments: -1,
                             text_labels: -1 };

        // make the scales
        this.scale = new Scale();
        // initialize stats
        this.calc_data_stats('reaction');
        this.calc_data_stats('metabolite');
        this.scale.connect_to_settings(this.settings, this,
                                       get_data_statistics.bind(this));

        // make the undo/redo stack
        this.undo_stack = new UndoStack();

        // make a behavior object
        this.behavior = new Behavior(this, this.undo_stack);

        // draw manager
        this.draw = new Draw(this.behavior, this.settings);

        // make a key manager
        this.key_manager = new KeyManager(this.settings.get_option('unique_map_id'));

        // make the search index
        this.enable_search = enable_search;
        this.search_index = new SearchIndex();

        // map properties
        this.map_name = map_name;
        this.map_id = map_id;
        this.map_description = map_description;
        
        // deal with the window
        var window_translate = {'x': 0, 'y': 0},
            window_scale = 1;

        // hide beziers
        this.beziers_enabled = false;

        // data
        this.has_data_on_reactions = false;
        this.has_data_on_nodes = false;

        this.nodes = {};
        this.reactions = {};
        this.beziers = {};
        this.text_labels = {};

        // update data with null to populate data-specific attributes
        this.apply_reaction_data_to_map(null);
        this.apply_metabolite_data_to_map(null);
        this.apply_gene_data_to_map(null);

        // rotation mode off
        this.rotation_on = false;

        // validate the JSON file during map export
        this.debug = false;
    };

    // -------------------------------------------------------------------------
    // Import

    function from_data(map_data, svg, css, selection, zoom_container, settings,
                       cobra_model, enable_search) {
        /** Load a json map and add necessary fields for rendering.

         */

        var canvas = map_data[1].canvas,
            map_name = map_data[0].map_name,
            map_id = map_data[0].map_id,
            map_description = (map_data[0].map_description.replace(/(\nLast Modified.*)+$/g, '')
                               + '\nLast Modified ' + Date(Date.now()).toString()),
            map = new Map(svg, css, selection, zoom_container, settings,
                          cobra_model, canvas, enable_search,
                          map_name, map_id, map_description);

        map.reactions = map_data[1].reactions;
        map.nodes = map_data[1].nodes;
        map.text_labels = map_data[1].text_labels;

        for (var n_id in map.nodes) {
            var node = map.nodes[n_id];

            // clear all the connected segments
            node.connected_segments = [];

            //  populate the nodes search index.
            if (enable_search) {
                if (node.node_type!='metabolite') continue;
                map.search_index.insert('n'+n_id, { 'name': node.bigg_id,
                                                    'data': { type: 'metabolite',
                                                              node_id: n_id }});
                map.search_index.insert('n_name'+n_id, { 'name': node.name,
                                                         'data': { type: 'metabolite',
                                                                   node_id: n_id }});
            }
        }

        // Propagate coefficients and reversibility, build the connected
        // segments, add bezier points, and populate the reaction search index.
        for (var r_id in map.reactions) {
            var reaction = map.reactions[r_id];

            // reaction search index
            if (enable_search) {
                map.search_index.insert('r' + r_id,
                                        { 'name': reaction.bigg_id,
                                          'data': { type: 'reaction',
                                                    reaction_id: r_id }});
                map.search_index.insert('r_name' + r_id,
                                        { 'name': reaction.name,
                                          'data': { type: 'reaction',
                                                    reaction_id: r_id }});
                for (var g_id in reaction.genes) {
                    var gene = reaction.genes[g_id];
                    map.search_index.insert('r' + r_id + '_g' + g_id,
                                            { 'name': gene.bigg_id,
                                              'data': { type: 'reaction',
                                                        reaction_id: r_id }});
                    map.search_index.insert('r' + r_id + '_g_name' + g_id,
                                            { 'name': gene.name,
                                              'data': { type: 'reaction',
                                                        reaction_id: r_id }});
                }
            }

            // keep track of any bad segments
            var segments_to_delete = [];
            for (var s_id in reaction.segments) {
                var segment = reaction.segments[s_id];

                // propagate reversibility
                segment.reversibility = reaction.reversibility;

                // if there is an error with to_ or from_ nodes, remove this segment
                if (!(segment.from_node_id in map.nodes) || !(segment.to_node_id in map.nodes)) {
                    console.warn('Bad node references in segment ' + s_id + '. Deleting segment.');
                    segments_to_delete.push(s_id);
                    continue
                }

                var from_node = map.nodes[segment.from_node_id],
                    to_node = map.nodes[segment.to_node_id];

                // propagate coefficients
                reaction.metabolites.forEach(function(met) {
                    if (met.bigg_id==from_node.bigg_id) {
                        segment.from_node_coefficient = met.coefficient;
                    } else if (met.bigg_id==to_node.bigg_id) {
                        segment.to_node_coefficient = met.coefficient;
                    }
                });

                // build connected segments
                [from_node, to_node].forEach(function(node) {
                    node.connected_segments.push({ segment_id: s_id,
                                                   reaction_id: r_id });
                });

                // If the metabolite has no bezier points, then add them.
                var start = map.nodes[segment.from_node_id],
                    end = map.nodes[segment.to_node_id];
                if (start['node_type']=='metabolite' || end['node_type']=='metabolite') {
                    var midpoint = utils.c_plus_c(start, utils.c_times_scalar(utils.c_minus_c(end, start), 0.5));
                    if (segment.b1 === null) segment.b1 = midpoint;
                    if (segment.b2 === null) segment.b2 = midpoint;
                }

            }
            // delete the bad segments
            segments_to_delete.forEach(function(s_id) {
                delete reaction.segments[s_id];
            });
        }

        // add text_labels to the search index
        if (enable_search) {
            for (var label_id in map.text_labels) {
                var label = map.text_labels[label_id];
                map.search_index.insert('l'+label_id, { 'name': label.text,
                                                        'data': { type: 'text_label',
                                                                  text_label_id: label_id }});
            }
        }

        // populate the beziers
        map.beziers = build.new_beziers_for_reactions(map.reactions);

        // get largest ids for adding new reactions, nodes, text labels, and
        // segments
        map.largest_ids.reactions = get_largest_id(map.reactions);
        map.largest_ids.nodes = get_largest_id(map.nodes);
        map.largest_ids.text_labels = get_largest_id(map.text_labels);

        var largest_segment_id = 0;
        for (var id in map.reactions) {
            largest_segment_id = get_largest_id(map.reactions[id].segments,
                                                largest_segment_id);
        }
        map.largest_ids.segments = largest_segment_id;

        // update data with null to populate data-specific attributes
        map.apply_reaction_data_to_map(null);
        map.apply_metabolite_data_to_map(null);
        map.apply_gene_data_to_map(null);

        return map;

        // definitions
        function get_largest_id(obj, current_largest) {
            /** Return the largest integer key in obj, or current_largest, whichever is bigger. */
            if (current_largest===undefined) current_largest = 0;
            if (obj===undefined) return current_largest;
            return Math.max.apply(null, Object.keys(obj).map(function(x) {
                return parseInt(x);
            }).concat([current_largest]));
        }
    }

    // ---------------------------------------------------------------------
    // more setup

    function setup_containers(sel) {
        sel.append('g')
            .attr('id', 'reactions');
        sel.append('g')
            .attr('id', 'nodes');
        sel.append('g')
            .attr('id', 'beziers');
        sel.append('g')
            .attr('id', 'text-labels');
    }
    function reset_containers() {
        this.sel.select('#reactions')
            .selectAll('.reaction')
            .remove();
        this.sel.select('#nodes')
            .selectAll('.node')
            .remove();
        this.sel.select('#beziers')
            .selectAll('.bezier')
            .remove();
        this.sel.select('#text-labels')
            .selectAll('.text-label')
            .remove();
    }

    // -------------------------------------------------------------------------
    // Appearance

    function set_status(status, time) {
        /** Set the status of the map, with an optional expiration
         time. Rendering the status is taken care of by the Builder.

         Arguments
         ---------

         status: The status string.

         time: An optional time, in ms, after which the status is set to ''.

         */

        this.callback_manager.run('set_status', null, status);
        // clear any other timers on the status bar
        window.clearTimeout(this._status_timer);
        this._status_timer = null;

        if (time!==undefined) {
            this._status_timer = window.setTimeout(function() {
                this.callback_manager.run('set_status', null, '');
            }.bind(this), time);
        }
    }
    function clear_map() {
        this.reactions = {};
        this.beziers = {};
        this.nodes = {};
        this.text_labels = {};
        this.map_name = 'new_map';
        this.map_id = utils.generate_map_id();
        this.map_description = '';
        // reaction_data onto existing map reactions
        this.apply_reaction_data_to_map(null);
        this.apply_metabolite_data_to_map(null);
        this.apply_gene_data_to_map(null);
        this.draw_everything();
    }
    function has_cobra_model() {
        return (this.cobra_model !== null);
    }
    function draw_everything() {
        /** Draw the all reactions, nodes, & text labels.

         */
        this.draw_all_reactions(true, true); // also draw beziers
        this.draw_all_nodes(true);
        this.draw_all_text_labels();
    }
    
    function draw_all_reactions(draw_beziers, clear_deleted) {
        /** Draw all reactions, and clear deleted reactions.

         Arguments
         ---------

         draw_beziers: (Boolean, default True) Whether to also draw the bezier
         control points.

         clear_deleted: (Optional, Default: true) Boolean, if true, then also
         clear deleted nodes.

         */
        if (draw_beziers===undefined) draw_beziers = true;
        if (clear_deleted===undefined) clear_deleted = true;

        // Draw all reactions.
        var reaction_ids = [];
        for (var reaction_id in this.reactions) {
            reaction_ids.push(reaction_id);
        }
        // If draw_beziers is true, just draw them all, rather than deciding
        // which ones to draw.
        this.draw_these_reactions(reaction_ids, false);
        if (draw_beziers && this.beziers_enabled)
            this.draw_all_beziers();

        // Clear all deleted reactions.
        if (clear_deleted)
            this.clear_deleted_reactions(draw_beziers);
    }

    function draw_these_reactions(reaction_ids, draw_beziers) {
        /** Draw specific reactions.

         Does nothing with exit selection. Use clear_deleted_reactions to remove
         reactions from the DOM.

         Arguments
         ---------

         reactions_ids: An array of reaction_ids to update.

         draw_beziers: (Boolean, default True) Whether to also draw the bezier
         control points.

         */
        if (draw_beziers===undefined) draw_beziers = true;

        // find reactions for reaction_ids
        var reaction_subset = utils.object_slice_for_ids_ref(this.reactions,
                                                             reaction_ids);

        // function to update reactions
        var update_fn = function(sel) {
            return this.draw.update_reaction(sel, this.scale, this.cobra_model,
                                             this.nodes, this.defs,
                                             this.has_data_on_reactions);
        }.bind(this);

        // draw the reactions
        utils.draw_an_object(this.sel, '#reactions', '.reaction', reaction_subset,
                             'reaction_id', this.draw.create_reaction.bind(this.draw),
                             update_fn);

        if (draw_beziers) {
            // particular beziers to draw
            var bezier_ids = build.bezier_ids_for_reaction_ids(reaction_subset);
            this.draw_these_beziers(bezier_ids);
        }
    }

    function clear_deleted_reactions(draw_beziers) {
        /** Remove any reactions that are not in *this.reactions*.

         Arguments
         ---------

         draw_beziers: (Boolean, default True) Whether to also clear deleted
         bezier control points.

         */
        if (draw_beziers===undefined) draw_beziers = true;

        // remove deleted reactions and segments
        utils.draw_an_object(this.sel, '#reactions', '.reaction', this.reactions, 'reaction_id',
                             null,
                             clear_deleted_segments,
                             function(sel) { sel.remove(); });

        if (draw_beziers==true)
            this.clear_deleted_beziers();

        // definitions
        function clear_deleted_segments(update_selection) {
            // draw segments
            utils.draw_a_nested_object(update_selection, '.segment-group', 'segments', 'segment_id',
                                       null,
                                       null,
                                       function(sel) { sel.remove(); });
        };
    }

    function draw_all_nodes(clear_deleted) {
        /** Draw all nodes, and clear deleted nodes.

         Arguments
         ---------

         clear_deleted: (Optional, Default: true) Boolean, if true, then also
         clear deleted nodes.

         */
        if (clear_deleted === undefined) clear_deleted = true;
        
        var node_ids = [];
        for (var node_id in this.nodes) {
            node_ids.push(node_id);
        }
        this.draw_these_nodes(node_ids);

        // clear the deleted nodes
        if (clear_deleted)
            this.clear_deleted_nodes();
    }

    function draw_these_nodes(node_ids) {
        /** Draw specific nodes.

         Does nothing with exit selection. Use clear_deleted_nodes to remove
         nodes from the DOM.

         Arguments
         ---------

         nodes_ids: An array of node_ids to update.

         */
        // find reactions for reaction_ids
        var node_subset = utils.object_slice_for_ids_ref(this.nodes, node_ids);

        // functions to create and update nodes
        var create_fn = function(sel) {
            return this.draw.create_node(sel,
                                         this.nodes,
                                         this.reactions);
        }.bind(this),
            update_fn = function(sel) {
                return this.draw.update_node(sel,
                                             this.scale,
                                             this.has_data_on_nodes,
                                             this.settings.get_option('identifiers_on_map'),
                                             this.settings.get_option('metabolite_styles'),
                                             { color: this.settings.get_option('metabolite_no_data_color'),
                                               size: this.settings.get_option('metabolite_no_data_size') },
                                             this.behavior.selectable_mousedown,
                                             this.behavior.selectable_click,
                                             this.behavior.node_mouseover,
                                             this.behavior.node_mouseout,
                                             this.behavior.selectable_drag,
                                             this.behavior.node_label_drag);
            }.bind(this);

        // draw the nodes
        utils.draw_an_object(this.sel, '#nodes', '.node', node_subset, 'node_id',
                             create_fn, update_fn);
    }

    function clear_deleted_nodes() {
        /** Remove any nodes that are not in *this.nodes*.

         */
        // run remove for exit selection
        utils.draw_an_object(this.sel, '#nodes', '.node', this.nodes, 'node_id',
                             null, null, function(sel) { sel.remove(); });
    }

    function draw_all_text_labels() {
        // Draw all text_labels.
        var text_label_ids = [];
        for (var text_label_id in this.text_labels) {
            text_label_ids.push(text_label_id);
        }
        this.draw_these_text_labels(text_label_ids);

        // Clear all deleted text_labels.
        this.clear_deleted_text_labels();
    }

    function draw_these_text_labels(text_label_ids) {
        /** Draw specific text_labels.

         Does nothing with exit selection. Use clear_deleted_text_labels to remove
         text_labels from the DOM.

         Arguments
         ---------

         text_labels_ids: An array of text_label_ids to update.

         */
        // find reactions for reaction_ids
        var text_label_subset = utils.object_slice_for_ids_ref(this.text_labels, text_label_ids);

        // function to update text_labels
        var update_fn = function(sel) {
            return this.draw.update_text_label(sel, this.behavior);;
        }.bind(this);

        // draw the text_labels
        utils.draw_an_object(this.sel, '#text-labels', '.text-label',
                             text_label_subset, 'text_label_id',
                             this.draw.create_text_label.bind(this.draw),
                             update_fn);
    }

    function clear_deleted_text_labels() {
        /** Remove any text_labels that are not in *this.text_labels*.

         */
        // clear deleted
        utils.draw_an_object(this.sel, '#text-labels', '.text-label',
                             this.text_labels, 'text_label_id', null, null,
                             function(sel) { sel.remove(); });
    }

    function draw_all_beziers() {
        /** Draw all beziers, and clear deleted reactions.

         */        
        var bezier_ids = [];
        for (var bezier_id in this.beziers) {
            bezier_ids.push(bezier_id);
        }
        this.draw_these_beziers(bezier_ids);

        // clear delete beziers
        this.clear_deleted_beziers();
    }

    function draw_these_beziers(bezier_ids) {
        /** Draw specific beziers.

         Does nothing with exit selection. Use clear_deleted_beziers to remove
         beziers from the DOM.

         Arguments
         ---------

         beziers_ids: An array of bezier_ids to update.

         */        
        // find reactions for reaction_ids
        var bezier_subset = utils.object_slice_for_ids_ref(this.beziers, bezier_ids);

        // function to update beziers
        var update_fn = function(sel) {
            return this.draw.update_bezier(sel,
                                           this.beziers_enabled,
                                           this.behavior.bezier_drag,
                                           this.behavior.bezier_mouseover,
                                           this.behavior.bezier_mouseout,
                                           this.nodes,
                                           this.reactions);
        }.bind(this);

        // draw the beziers
        utils.draw_an_object(this.sel, '#beziers', '.bezier', bezier_subset,
                             'bezier_id', this.draw.create_bezier.bind(this.draw),
                             update_fn);
    }

    function clear_deleted_beziers() {
        /** Remove any beziers that are not in *this.beziers*.

         */
        // remove deleted
        utils.draw_an_object(this.sel, '#beziers', '.bezier', this.beziers,
                             'bezier_id', null, null,
                             function(sel) { sel.remove(); });
    }

    function show_beziers() {
        this.toggle_beziers(true);
    }

    function hide_beziers() {
        this.toggle_beziers(false);
    }

    function toggle_beziers(on_off) {
        if (on_off===undefined) this.beziers_enabled = !this.beziers_enabled;
        else this.beziers_enabled = on_off;
        this.draw_all_beziers();
        this.callback_manager.run('toggle_beziers', null, this.beziers_enabled);
    }

    function apply_reaction_data_to_map(data) {
        /**  Returns True if the scale has changed.

         */
        var styles = this.settings.get_option('reaction_styles'),
            compare_style = this.settings.get_option('reaction_compare_style');
        var has_data = data_styles.apply_reaction_data_to_reactions(this.reactions, data,
                                                                    styles, compare_style);
        this.has_data_on_reactions = has_data;

        return this.calc_data_stats('reaction');
    }
    
    function apply_metabolite_data_to_map(data) {
        /**  Returns True if the scale has changed.

         */
        var styles = this.settings.get_option('metabolite_styles'),
            compare_style = this.settings.get_option('metabolite_compare_style');
        
        var has_data = data_styles.apply_metabolite_data_to_nodes(this.nodes, data,
                                                                  styles, compare_style);
        this.has_data_on_nodes = has_data;

        return this.calc_data_stats('metabolite');
    }

    function apply_gene_data_to_map(gene_data_obj) {
        /** Returns True if the scale has changed.

         Arguments
         ---------

         gene_data_obj: The gene data object, with the following style:

         { reaction_id: { rule: 'rule_string', genes: { gene_id: value } } }

         */
        var styles = this.settings.get_option('reaction_styles'),
            compare_style = this.settings.get_option('reaction_compare_style'),
            identifiers_on_map = this.settings.get_option('identifiers_on_map'),
            and_method_in_gene_reaction_rule = this.settings.get_option('and_method_in_gene_reaction_rule');

        var has_data = data_styles.apply_gene_data_to_reactions(this.reactions, gene_data_obj,
                                                                styles, identifiers_on_map,
                                                                compare_style,
                                                                and_method_in_gene_reaction_rule);
        this.has_data_on_reactions = has_data;
        
        return this.calc_data_stats('reaction');
    }

    // ------------------------------------------------
    // Data domains
    function get_data_statistics() {
        return this.data_statistics;
    }
    
    function calc_data_stats(type) {
        /** Returns True if the stats have changed.

         Arguments
         ---------
         
         type: Either 'metabolite' or 'reaction'

         */

        if (['reaction', 'metabolite'].indexOf(type) == -1)
            throw new Error('Bad type ' + type);

        // make the data structure
        if (!('data_statistics' in this)) {
            this.data_statistics = {};
            this.data_statistics[type] = {};
        } else if (!(type in this.data_statistics)) {
            this.data_statistics[type] = {};
        }
        
        var same = true;
        // default min and max
        var vals = [];
        if (type == 'metabolite') {
            for (var node_id in this.nodes) {
                var node = this.nodes[node_id];
                // check number
                if (node.data !== null)
                    vals.push(node.data);
            }
        } else if (type == 'reaction') {
            for (var reaction_id in this.reactions) {
                var reaction = this.reactions[reaction_id];
                // check number
                if (reaction.data !== null)
                    vals.push(reaction.data);
            }
        }

        // calculate these statistics
        var quartiles = utils.quartiles(vals),
            funcs = [['min', on_array(Math.min)],
                     ['max', on_array(Math.max)],
                     ['mean', utils.mean],
                     ['Q1', function() { return quartiles[0]; }],
                     ['median', function() { return quartiles[1]; }],
                     ['Q3', function() { return quartiles[2]; }]];
        funcs.forEach(function(ar) {
            var new_val, name = ar[0];
            if (vals.length == 0) {
                new_val = null;
            } else {
                var fn = ar[1];
                new_val = fn(vals);
            }
            if (new_val != this.data_statistics[type][name])
                same = false;
            this.data_statistics[type][name] = new_val;
        }.bind(this));
        
        if (type == 'reaction')
            this.callback_manager.run('calc_data_stats__reaction', null, !same);
        else
            this.callback_manager.run('calc_data_stats__metabolite', null, !same);
        return !same;

        // definitions
        function on_array(fn) {
            return function (array) { return fn.apply(null, array); };
        }
    }

    // ---------------------------------------------------------------------
    // Node interaction

    function get_coords_for_node(node_id) {
        var node = this.nodes[node_id],
            coords = {'x': node.x, 'y': node.y};
        return coords;
    }
    function get_selected_node_ids() {
        var selected_node_ids = [];
        this.sel.select('#nodes')
            .selectAll('.selected')
            .each(function(d) { selected_node_ids.push(d.node_id); });
        return selected_node_ids;
    }
    function get_selected_nodes() {
        var selected_nodes = {},
            self = this;
        this.sel.select('#nodes')
            .selectAll('.selected')
            .each(function(d) {
                selected_nodes[d.node_id] = this.nodes[d.node_id];
            }.bind(this));
        return selected_nodes;
    }
    function get_selected_text_label_ids() {
        var selected_text_label_ids = [];
        this.sel.select('#text-labels')
            .selectAll('.selected')
            .each(function(d) { selected_text_label_ids.push(d.text_label_id); });
        return selected_text_label_ids;
    }
    function get_selected_text_labels() {
        var selected_text_labels = {},
            self = this;
        this.sel.select('#text-labels')
            .selectAll('.selected')
            .each(function(d) {
                selected_text_labels[d.text_label_id] = this.text_labels[d.text_label_id];
            }.bind(this));
        return selected_text_labels;
    }

    function select_all() {
        /** Select all nodes and text labels.

         */
        this.sel.selectAll('#nodes,#text-labels')
            .selectAll('.node,.text-label')
            .classed('selected', true);
    }

    function select_none() {
        /** Deselect all nodes and text labels.

         */
        this.sel.selectAll('.selected')
            .classed('selected', false);
    }

    function invert_selection() {
        /** Invert selection of nodes and text labels.

         */
        var selection = this.sel.selectAll('#nodes,#text-labels')
                .selectAll('.node,.text-label');
        selection.classed('selected', function() {
            return !d3.select(this).classed('selected');
        });
    }

    function select_metabolite_with_id(node_id) {
        /** Select a metabolite with the given id, and turn off the reaction
         target.

         */
        // deselect all text labels
        this.deselect_text_labels();

        var node_selection = this.sel.select('#nodes').selectAll('.node'),
            coords,
            selected_node;
        node_selection.classed('selected', function(d) {
            var selected = String(d.node_id) == String(node_id);
            if (selected) {
                selected_node = d;
                coords = { x: d.x, y: d.y };
            }
            return selected;
        });
        this.sel.selectAll('.start-reaction-target').style('visibility', 'hidden');
        this.callback_manager.run('select_metabolite_with_id', null, selected_node, coords);
    }
    function select_selectable(node, d) {
        /** Select a metabolite or text label, and manage the shift key.

         */
        var classable_selection = this.sel.selectAll('#nodes,#text-labels')
                .selectAll('.node,.text-label'),
            shift_key_on = this.key_manager.held_keys.shift,
            classable_node;
        if (d3.select(node).attr('class').indexOf('text-label') == -1) {
            // node
            classable_node = node.parentNode;
        } else {
            // text-label
            classable_node = node;
        }
        // toggle selection
        if (shift_key_on) {
            // toggle this node
            d3.select(classable_node)
                .classed('selected', !d3.select(classable_node).classed('selected'));
        } else {
            // unselect all other nodes, and select this one
            classable_selection.classed('selected', false);
            d3.select(classable_node).classed('selected', true);
        }
        // run the select_metabolite callback
        var selected_nodes = this.sel.select('#nodes').selectAll('.selected'),
            node_count = 0,
            coords,
            selected_node;
        selected_nodes.each(function(d) {
            selected_node = d;
            coords = { x: d.x, y: d.y };
            node_count++;
        });
        this.callback_manager.run('select_selectable', null, node_count, selected_node, coords);
    }
    function select_single_node() {
        /** Unselect all but one selected node, and return the node.

         If no nodes are selected, return null.

         */
        var out = null,
            self = this,
            node_selection = this.sel.select('#nodes').selectAll('.selected');
        node_selection.classed('selected', function(d, i) {
            if (i==0) {
                out = d;
                return true;
            } else {
                return false;
            }
        });
        return out;
    }
    function deselect_nodes() {
        var node_selection = this.sel.select('#nodes').selectAll('.node');
        node_selection.classed('selected', false);
        this.callback_manager.run('deselect_nodes');
    }
    function select_text_label(sel, d) {
        // deselect all nodes
        this.deselect_nodes();
        // find the new selection
        // Ignore shift key and only allow single selection for now
        var text_label_selection = this.sel.select('#text-labels').selectAll('.text-label');
        text_label_selection.classed('selected', function(p) { return d === p; });
        var selected_text_labels = this.sel.select('#text-labels').selectAll('.selected'),
            coords;
        selected_text_labels.each(function(d) {
            coords = { x: d.x, y: d.y };
        });
        this.callback_manager.run('select_text_label');
    }
    function deselect_text_labels() {
        var text_label_selection = this.sel.select('#text-labels').selectAll('.text-label');
        text_label_selection.classed('selected', false);
    }

    // ---------------------------------------------------------------------
    // Delete

    function delete_selected() {
        /** Delete the selected nodes and associated segments and reactions, and selected labels.

         Undoable.

         */
        var selected_nodes = this.get_selected_nodes(),
            selected_text_labels = this.get_selected_text_labels();
        if (Object.keys(selected_nodes).length >= 1 ||
            Object.keys(selected_text_labels).length >= 1)
            this.delete_selectable(selected_nodes, selected_text_labels, true);
    }
    function delete_selectable(selected_nodes, selected_text_labels, should_draw) {
        /** Delete the nodes and associated segments and reactions. Undoable.

         Arguments
         ---------

         selected_nodes: An object that is a subset of map.nodes.

         selected_text_labels: An object that is a subset of map.text_labels.

         should_draw: A boolean argument to determine whether to draw the changes to the map.

         */

        var out = this.segments_and_reactions_for_nodes(selected_nodes),
            segment_objs_w_segments = out.segment_objs_w_segments, // TODO repeated values here
            reactions = out.reactions;

        // copy nodes to undelete
        var saved_nodes = utils.clone(selected_nodes),
            saved_segment_objs_w_segments = utils.clone(segment_objs_w_segments),
            saved_reactions = utils.clone(reactions),
            saved_text_labels = utils.clone(selected_text_labels),
            delete_and_draw = function(nodes, reactions, segment_objs,
                                       selected_text_labels) {
                // delete nodes, segments, and reactions with no segments
                this.delete_node_data(Object.keys(selected_nodes));
                this.delete_segment_data(segment_objs); // also deletes beziers
                this.delete_reaction_data(Object.keys(reactions));
                this.delete_text_label_data(Object.keys(selected_text_labels));

                // apply the reaction and node data
                var changed_r_scale = false,
                    changed_m_scale = false;
                if (this.has_data_on_reactions)
                    changed_r_scale = this.calc_data_stats('reaction');
                if (this.has_data_on_nodes)
                    changed_m_scale = this.calc_data_stats('metabolite');
                
                // redraw
                if (should_draw) {
                    if (changed_r_scale)
                        this.draw_all_reactions(true, true);
                    else
                        this.clear_deleted_reactions(); // also clears segments and beziers
                    if (changed_m_scale)
                        this.draw_all_nodes(true);
                    else
                        this.clear_deleted_nodes();
                    this.clear_deleted_text_labels();
                }
            }.bind(this);

        // delete
        delete_and_draw(selected_nodes, reactions, segment_objs_w_segments,
                        selected_text_labels);

        // add to undo/redo stack
        this.undo_stack.push(function() {
            // undo
            // redraw the saved nodes, reactions, and segments

            this.extend_nodes(saved_nodes);
            this.extend_reactions(saved_reactions);
            var reaction_ids_to_draw = Object.keys(saved_reactions);
            for (var segment_id in saved_segment_objs_w_segments) {
                var segment_obj = saved_segment_objs_w_segments[segment_id];

                var segment = segment_obj.segment;
                this.reactions[segment_obj.reaction_id]
                    .segments[segment_obj.segment_id] = segment;

                // updated connected nodes
                [segment.from_node_id, segment.to_node_id].forEach(function(node_id) {
                    // not necessary for the deleted nodes
                    if (node_id in saved_nodes) return;
                    var node = this.nodes[node_id];
                    node.connected_segments.push({ reaction_id: segment_obj.reaction_id,
                                                   segment_id: segment_obj.segment_id });
                }.bind(this));

                // extend the beziers
                var seg_id = segment_obj.segment_id,
                    r_id = segment_obj.reaction_id,
                    seg_o = {};
                seg_o[seg_id] = segment_obj.segment;
                utils.extend(this.beziers, build.new_beziers_for_segments(seg_o, r_id));

                if (reaction_ids_to_draw.indexOf(segment_obj.reaction_id)==-1)
                    reaction_ids_to_draw.push(segment_obj.reaction_id);
            }

            // apply the reaction and node data
            // if the scale changes, redraw everything
            if (this.has_data_on_reactions) {
                var scale_changed = this.calc_data_stats('reaction');
                if (scale_changed) this.draw_all_reactions(true, false);
                else this.draw_these_reactions(reaction_ids_to_draw);
            } else {
                if (should_draw) this.draw_these_reactions(reaction_ids_to_draw);
            }
            if (this.has_data_on_nodes) {
                var scale_changed = this.calc_data_stats('metabolite');
                if (should_draw) {
                    if (scale_changed) this.draw_all_nodes(false);
                    else this.draw_these_nodes(Object.keys(saved_nodes));
                }
            } else {
                if (should_draw) this.draw_these_nodes(Object.keys(saved_nodes));
            }

            // redraw the saved text_labels
            utils.extend(this.text_labels, saved_text_labels);
            if (should_draw) this.draw_these_text_labels(Object.keys(saved_text_labels));
            // copy text_labels to re-delete
            selected_text_labels = utils.clone(saved_text_labels);

            // copy nodes to re-delete
            selected_nodes = utils.clone(saved_nodes);
            segment_objs_w_segments = utils.clone(saved_segment_objs_w_segments);
            reactions = utils.clone(saved_reactions);
        }.bind(this), function () {
            // redo
            // clone the nodes and reactions, to redo this action later
            delete_and_draw(selected_nodes, reactions, segment_objs_w_segments,
                            selected_text_labels);
        }.bind(this));
    }

    function delete_node_data(node_ids) {
        /** Delete nodes, and remove from search index.
         */
        node_ids.forEach(function(node_id) {
            if (this.enable_search && this.nodes[node_id].node_type=='metabolite') {
                var found = (this.search_index.remove('n' + node_id)
                             && this.search_index.remove('n_name' + node_id));
                if (!found)
                    console.warn('Could not find deleted metabolite in search index');
            }
            delete this.nodes[node_id];
        }.bind(this));
    }

    function delete_segment_data(segment_objs) {
        /** Delete segments, update connected_segments in nodes, and delete
         bezier points.

         segment_objs: Object with values like { reaction_id: '123', segment_id: '456' }

         */
        for (var segment_id in segment_objs) {
            var segment_obj = segment_objs[segment_id];
            var reaction = this.reactions[segment_obj.reaction_id];

            // segment already deleted
            if (!(segment_obj.segment_id in reaction.segments)) return;

            var segment = reaction.segments[segment_obj.segment_id];
            // updated connected nodes
            [segment.from_node_id, segment.to_node_id].forEach(function(node_id) {
                if (!(node_id in this.nodes)) return;
                var node = this.nodes[node_id];
                node.connected_segments = node.connected_segments.filter(function(so) {
                    return so.segment_id != segment_obj.segment_id;
                });
            }.bind(this));

            // remove beziers
            ['b1', 'b2'].forEach(function(bez) {
                var bez_id = build.bezier_id_for_segment_id(segment_obj.segment_id, bez);
                delete this.beziers[bez_id];
            }.bind(this));

            delete reaction.segments[segment_obj.segment_id];
        }
    }
    function delete_reaction_data(reaction_ids) {
        /** Delete reactions, segments, and beziers, and remove reaction from
         search index.

         */
        reaction_ids.forEach(function(reaction_id) {
            // remove beziers
            var reaction = this.reactions[reaction_id];
            for (var segment_id in reaction.segments) {
                ['b1', 'b2'].forEach(function(bez) {
                    var bez_id = build.bezier_id_for_segment_id(segment_id, bez);
                    delete this.beziers[bez_id];
                }.bind(this));
            }
            // delete reaction
            delete this.reactions[reaction_id];
            // remove from search index
            var found = (this.search_index.remove('r' + reaction_id)
                         && this.search_index.remove('r_name' + reaction_id));
            if (!found)
                console.warn('Could not find deleted reaction ' +
                             reaction_id + ' in search index');
            for (var g_id in reaction.genes) {
                var found = (this.search_index.remove('r' + reaction_id + '_g' + g_id)
                             && this.search_index.remove('r' + reaction_id + '_g_name' + g_id));
                if (!found)
                    console.warn('Could not find deleted gene ' +
                                 g_id + ' in search index');
            }
        }.bind(this));
    }
    function delete_text_label_data(text_label_ids) {
        /** delete text labels for an array of ids
         */
        text_label_ids.forEach(function(text_label_id) {
            // delete label
            delete this.text_labels[text_label_id];
            // remove from search index
            var found = this.search_index.remove('l'+text_label_id);
            if (!found)
                console.warn('Could not find deleted text label in search index');
        }.bind(this));
    }

    // ---------------------------------------------------------------------
    // Building

    function new_reaction_from_scratch(starting_reaction, coords, direction) {
        /** Draw a reaction on a blank canvas.

         starting_reaction: bigg_id for a reaction to draw.
         coords: coordinates to start drawing

         */

        // If there is no cobra model, error
        if (!this.cobra_model) return console.error('No CobraModel. Cannot build new reaction');

        // set reaction coordinates and angle
        // be sure to copy the reaction recursively
        var cobra_reaction = utils.clone(this.cobra_model.reactions[starting_reaction]);

        // create the first node
        for (var metabolite_id in cobra_reaction.metabolites) {
            var coefficient = cobra_reaction.metabolites[metabolite_id],
                metabolite = this.cobra_model.metabolites[metabolite_id];
            if (coefficient < 0) {
                var selected_node_id = String(++this.largest_ids.nodes),
                    label_d = { x: 30, y: 10 },
                    selected_node = { connected_segments: [],
                                      x: coords.x,
                                      y: coords.y,
                                      node_is_primary: true,
                                      label_x: coords.x + label_d.x,
                                      label_y: coords.y + label_d.y,
                                      name: metabolite.name,
                                      bigg_id: metabolite_id,
                                      node_type: 'metabolite' },
                    new_nodes = {};
                new_nodes[selected_node_id] = selected_node;
                break;
            }
        }

        // draw
        extend_and_draw_metabolite.apply(this, [new_nodes, selected_node_id]);

        // clone the nodes and reactions, to redo this action later
        var saved_nodes = utils.clone(new_nodes);

        // draw the reaction
        var out = this.new_reaction_for_metabolite(starting_reaction,
                                                   selected_node_id,
                                                   direction, false),
            reaction_redo = out.redo,
            reaction_undo = out.undo;
        
        // add to undo/redo stack
        this.undo_stack.push(function() {
            // undo
            // first undo the reaction
            reaction_undo();
            // get the nodes to delete
            this.delete_node_data(Object.keys(new_nodes));
            // save the nodes and reactions again, for redo
            new_nodes = utils.clone(saved_nodes);
            // draw
            this.clear_deleted_nodes();
            // deselect
            this.deselect_nodes();
        }.bind(this), function () {
            // redo
            // clone the nodes and reactions, to redo this action later
            extend_and_draw_metabolite.apply(this, [new_nodes, selected_node_id]);
            // now redo the reaction
            reaction_redo();
        }.bind(this));

        return null;

        // definitions
        function extend_and_draw_metabolite(new_nodes, selected_node_id) {
            this.extend_nodes(new_nodes);
            if (this.has_data_on_nodes) {
                var scale_changed = this.apply_metabolite_data_to_nodes(new_nodes);
                if (scale_changed) this.draw_all_nodes(false);
                else this.draw_these_nodes([selected_node_id]);
            } else {
                this.draw_these_nodes([selected_node_id]);
            }
        }
    }

    function extend_nodes(new_nodes) {
        /** Add new nodes to data and search index.

         */
        if (this.enable_search) {
            for (var node_id in new_nodes) {
                var node = new_nodes[node_id];
                if (node.node_type != 'metabolite')
                    continue;
                this.search_index.insert('n' + node_id,
                                         { 'name': node.bigg_id,
                                           'data': { type: 'metabolite',
                                                     node_id: node_id }});
                this.search_index.insert('n_name' + node_id,
                                         { 'name': node.name,
                                           'data': { type: 'metabolite',
                                                     node_id: node_id }});
            }
        }
        utils.extend(this.nodes, new_nodes);
    }
    function extend_reactions(new_reactions) {
        /** Add new reactions to data and search index.

         */
        if (this.enable_search) {
            for (var r_id in new_reactions) {
                var reaction = new_reactions[r_id];
                this.search_index.insert('r' + r_id, { 'name': reaction.bigg_id,
                                                       'data': { type: 'reaction',
                                                                 reaction_id: r_id }});
                this.search_index.insert('r_name' + r_id, { 'name': reaction.name,
                                                            'data': { type: 'reaction',
                                                                      reaction_id: r_id }});
                for (var g_id in reaction.genes) {
                    var gene = reaction.genes[g_id];
                    this.search_index.insert('r' + r_id + '_g' + g_id,
                                             { 'name': gene.bigg_id,
                                               'data': { type: 'reaction',
                                                         reaction_id: r_id }});
                    this.search_index.insert('r' + r_id + '_g_name' + g_id,
                                             { 'name': gene.name,
                                               'data': { type: 'reaction',
                                                         reaction_id: r_id }});
                }
            }
        }
        utils.extend(this.reactions, new_reactions);
    }
    
    function new_reaction_for_metabolite(reaction_bigg_id, selected_node_id,
                                         direction, apply_undo_redo) {
        /** Build a new reaction starting with selected_met.

         Undoable

         Arguments
         ---------

         reaction_bigg_id: The BiGG ID of the reaction to draw.

         selected_node_id: The ID of the node to begin drawing with.

         direction: The direction to draw in.

         apply_undo_redo: (Optional, Default: true) If true, then add to the
         undo stack. Otherwise, just return the undo and redo functions.

         Returns
         -------

         { undo: undo_function,
         redo: redo_function }

         */

        // default args
        if (apply_undo_redo === undefined) apply_undo_redo = true;
        
        // get the metabolite node
        var selected_node = this.nodes[selected_node_id];

        // set reaction coordinates and angle
        // be sure to copy the reaction recursively
        var cobra_reaction = this.cobra_model.reactions[reaction_bigg_id];

        // build the new reaction
        var out = build.new_reaction(reaction_bigg_id, cobra_reaction,
                                     this.cobra_model.metabolites,
                                     selected_node_id,
                                     utils.clone(selected_node),
                                     this.largest_ids,
                                     this.cobra_model.cofactors,
                                     direction),
            new_nodes = out.new_nodes,
            new_reactions = out.new_reactions,
            new_beziers = out.new_beziers;

        // draw
        extend_and_draw_reaction.apply(this, [new_nodes, new_reactions,
                                              new_beziers, selected_node_id]);

        // clone the nodes and reactions, to redo this action later
        var saved_nodes = utils.clone(new_nodes),
            saved_reactions = utils.clone(new_reactions),
            saved_beziers = utils.clone(new_beziers);

        // add to undo/redo stack
        var undo_fn = function() {
            // undo
            // get the nodes to delete
            delete new_nodes[selected_node_id];
            this.delete_node_data(Object.keys(new_nodes));
            this.delete_reaction_data(Object.keys(new_reactions)); // also deletes beziers
            select_metabolite_with_id.apply(this, [selected_node_id]);
            // save the nodes and reactions again, for redo
            new_nodes = utils.clone(saved_nodes);
            new_reactions = utils.clone(saved_reactions);
            new_beziers = utils.clone(saved_beziers);
            // draw
            if (this.has_data_on_reactions) {
                var scale_changed = this.calc_data_stats('reaction');
                if (scale_changed) this.draw_all_reactions(true, true);
                else this.draw_these_reactions(Object.keys(new_reactions));
            } else {
                this.clear_deleted_reactions(true); // also clears segments and beziers
            }
            if (this.has_data_on_nodes) {
                var scale_changed = this.calc_data_stats('metabolite');
                if (scale_changed) this.draw_all_nodes(true);
                else this.draw_these_nodes(Object.keys(new_nodes));
            } else {
                this.clear_deleted_nodes();
            }
        }.bind(this),
            redo_fn = function () {
                // redo
                // clone the nodes and reactions, to redo this action later
                extend_and_draw_reaction.apply(this, [new_nodes, new_reactions,
                                                      new_beziers, selected_node_id]);
            }.bind(this);

        if (apply_undo_redo)
            this.undo_stack.push(undo_fn, redo_fn);

        return { undo: undo_fn,
                 redo: redo_fn };

        // definitions
        function extend_and_draw_reaction(new_nodes, new_reactions, new_beziers,
                                          selected_node_id) {
            this.extend_reactions(new_reactions);
            utils.extend(this.beziers, new_beziers);
            // remove the selected node so it can be updated
            this.delete_node_data([selected_node_id]); // TODO this is a hack. fix
            this.extend_nodes(new_nodes);

            // apply the reaction and node data to the scales
            // if the scale changes, redraw everything
            if (this.has_data_on_reactions) {
                var scale_changed = this.calc_data_stats('reaction');
                if (scale_changed) this.draw_all_reactions(true, false);
                else this.draw_these_reactions(Object.keys(new_reactions));
            } else {
                this.draw_these_reactions(Object.keys(new_reactions));
            }
            if (this.has_data_on_nodes) {
                var scale_changed = this.calc_data_stats('metabolite');
                if (scale_changed) this.draw_all_nodes(false);
                else this.draw_these_nodes(Object.keys(new_nodes));
            } else {
                this.draw_these_nodes(Object.keys(new_nodes));
            }

            // select new primary metabolite
            for (var node_id in new_nodes) {
                var node = new_nodes[node_id];
                if (node.node_is_primary && node_id!=selected_node_id) {
                    this.select_metabolite_with_id(node_id);
                    var new_coords = { x: node.x, y: node.y };
                    if (this.zoom_container)
                        this.zoom_container.translate_off_screen(new_coords);
                }
            }
        }

    }
    function cycle_primary_node() {
        var selected_nodes = this.get_selected_nodes();
        // get the first node
        var node_id = Object.keys(selected_nodes)[0],
            node = selected_nodes[node_id],
            reactions = this.reactions,
            nodes = this.nodes;
        // make the other reactants or products secondary
        // 1. Get the connected anchor nodes for the node
        var connected_anchor_ids = [],
            reactions_to_draw;
        nodes[node_id].connected_segments.forEach(function(segment_info) {
            reactions_to_draw = [segment_info.reaction_id];
            var segment;
            try {
                segment = reactions[segment_info.reaction_id].segments[segment_info.segment_id];
                if (segment === undefined) throw new Error('undefined segment');
            } catch (e) {
                console.warn('Could not find connected segment ' + segment_info.segment_id);
                return;
            }
            connected_anchor_ids.push(segment.from_node_id==node_id ?
                                      segment.to_node_id : segment.from_node_id);
        });
        // can only be connected to one anchor
        if (connected_anchor_ids.length != 1) {
            console.error('Only connected nodes with a single reaction can be selected');
            return;
        }
        var connected_anchor_id = connected_anchor_ids[0];
        // 2. find nodes connected to the anchor that are metabolites
        var related_node_ids = [node_id];
        var segments = [];
        nodes[connected_anchor_id].connected_segments.forEach(function(segment_info) { // deterministic order
            var segment;
            try {
                segment = reactions[segment_info.reaction_id].segments[segment_info.segment_id];
                if (segment === undefined) throw new Error('undefined segment');
            } catch (e) {
                console.warn('Could not find connected segment ' + segment_info.segment_id);
                return;
            }
            var conn_met_id = segment.from_node_id == connected_anchor_id ? segment.to_node_id : segment.from_node_id,
                conn_node = nodes[conn_met_id];
            if (conn_node.node_type == 'metabolite' && conn_met_id != node_id) {
                related_node_ids.push(String(conn_met_id));
            }
        });
        // 3. make sure they only have 1 reaction connection, and check if
        // they match the other selected nodes
        for (var i=0; i<related_node_ids.length; i++) {
            if (nodes[related_node_ids[i]].connected_segments.length > 1) {
                console.error('Only connected nodes with a single reaction can be selected');
                return;
            }
        }
        for (var a_selected_node_id in selected_nodes) {
            if (a_selected_node_id!=node_id && related_node_ids.indexOf(a_selected_node_id) == -1) {
                console.warn('Selected nodes are not on the same reaction');
                return;
            }
        }
        // 4. change the primary node, and change coords, label coords, and beziers
        var nodes_to_draw = [],
            last_i = related_node_ids.length - 1,
            last_node = nodes[related_node_ids[last_i]],
            last_is_primary = last_node.node_is_primary,
            last_coords = { x: last_node.x, y: last_node.y,
                            label_x: last_node.label_x, label_y: last_node.label_y };
        if (last_node.connected_segments.length > 1)
            console.warn('Too many connected segments for node ' + last_node.node_id);
        var last_segment_info = last_node.connected_segments[0], // guaranteed above to have only one
            last_segment;
        try {
            last_segment = reactions[last_segment_info.reaction_id].segments[last_segment_info.segment_id];
            if (last_segment === undefined) throw new Error('undefined segment');
        } catch (e) {
            console.error('Could not find connected segment ' + last_segment_info.segment_id);
            return;
        }
        var last_bezier = { b1: last_segment.b1, b2: last_segment.b2 },
            primary_node_id;
        related_node_ids.forEach(function(related_node_id) {
            var node = nodes[related_node_id],
                this_is_primary = node.node_is_primary,
                these_coords = { x: node.x, y: node.y,
                                 label_x: node.label_x, label_y: node.label_y },
                this_segment_info = node.connected_segments[0],
                this_segment = reactions[this_segment_info.reaction_id].segments[this_segment_info.segment_id],
                this_bezier = { b1: this_segment.b1, b2: this_segment.b2 };
            node.node_is_primary = last_is_primary;
            node.x = last_coords.x; node.y = last_coords.y;
            node.label_x = last_coords.label_x; node.label_y = last_coords.label_y;
            this_segment.b1 = last_bezier.b1; this_segment.b2 = last_bezier.b2;
            last_is_primary = this_is_primary;
            last_coords = these_coords;
            last_bezier = this_bezier;
            if (node.node_is_primary) primary_node_id = related_node_id;
            nodes_to_draw.push(related_node_id);
        });
        // 5. cycle the connected_segments array so the next time, it cycles differently
        var old_connected_segments = nodes[connected_anchor_id].connected_segments,
            last_i = old_connected_segments.length - 1,
            new_connected_segments = [old_connected_segments[last_i]];
        old_connected_segments.forEach(function(segment, i) {
            if (last_i==i) return;
            new_connected_segments.push(segment);
        });
        nodes[connected_anchor_id].connected_segments = new_connected_segments;
        // 6. draw the nodes
        this.draw_these_nodes(nodes_to_draw);
        this.draw_these_reactions(reactions_to_draw);
        // 7. select the primary node
        this.select_metabolite_with_id(primary_node_id);
        return;
    }
    
    function toggle_selected_node_primary() {
        /** Toggle the primary/secondary status of each selected node.

         Undoable.

         */
        var selected_node_ids = this.get_selected_node_ids(),
            go = function(ids) {
                var nodes_to_draw = {},
                    hide_secondary_metabolites = this.settings.get_option('hide_secondary_metabolites');
                ids.forEach(function(id) {
                    if (!(id in this.nodes)) {
                        console.warn('Could not find node: ' + id);
                        return;
                    }
                    var node = this.nodes[id];
                    if (node.node_type == 'metabolite') {
                        node.node_is_primary = !node.node_is_primary;
                        nodes_to_draw[id] = node;
                    }
                }.bind(this));
                // draw the nodes
                this.draw_these_nodes(Object.keys(nodes_to_draw));
                // draw associated reactions
                if (hide_secondary_metabolites) {
                    var out = this.segments_and_reactions_for_nodes(nodes_to_draw),
                        reaction_ids_to_draw_o = {};
                    for (var id in out.segment_objs_w_segments) {
                        var r_id = out.segment_objs_w_segments[id].reaction_id;
                        reaction_ids_to_draw_o[r_id] = true;
                    }
                    this.draw_these_reactions(Object.keys(reaction_ids_to_draw_o));
                }
            }.bind(this);

        // go
        go(selected_node_ids);

        // add to the undo stack
        this.undo_stack.push(function () {
            go(selected_node_ids);
        }, function () {
            go(selected_node_ids);
        });
    }

    function segments_and_reactions_for_nodes(nodes) {
        /** Get segments and reactions that should be deleted with node deletions

         */
        var segment_objs_w_segments = {},
            these_reactions = {},
            segment_ids_for_reactions = {},
            reactions = this.reactions;
        // for each node
        for (var node_id in nodes) {
            var node = nodes[node_id];
            // find associated segments and reactions
            node.connected_segments.forEach(function(segment_obj) {
                var segment;
                try {
                    segment = reactions[segment_obj.reaction_id].segments[segment_obj.segment_id];
                    if (segment === undefined) throw new Error('undefined segment');
                } catch (e) {
                    console.warn('Could not find connected segments for node');
                    return;
                }
                var segment_obj_w_segment = utils.clone(segment_obj);
                segment_obj_w_segment['segment'] = utils.clone(segment);
                segment_objs_w_segments[segment_obj.segment_id] = segment_obj_w_segment;
                if (!(segment_obj.reaction_id in segment_ids_for_reactions))
                    segment_ids_for_reactions[segment_obj.reaction_id] = [];
                segment_ids_for_reactions[segment_obj.reaction_id].push(segment_obj.segment_id);
            });
        }
        // find the reactions that should be deleted because they have no segments left
        for (var reaction_id in segment_ids_for_reactions) {
            var reaction = reactions[reaction_id],
                these_ids = segment_ids_for_reactions[reaction_id],
                has = true;
            for (var segment_id in reaction.segments) {
                if (these_ids.indexOf(segment_id)==-1) has = false;
            }
            if (has) these_reactions[reaction_id] = reaction;
        }
        return { segment_objs_w_segments: segment_objs_w_segments, reactions: these_reactions };
    }

    function new_text_label(coords, text) {
        // make an label
        var out = build.new_text_label(this.largest_ids, text, coords);
        this.text_labels[out.id] = out.label;
        var sel = this.draw_these_text_labels([out.id]);
        // add to the search index
        this.search_index.insert('l' + out.id, { 'name': text,
                                                 'data': { type: 'text_label',
                                                           text_label_id: out.id }});
        return out.id;
    }
    
    function edit_text_label(text_label_id, new_value, should_draw) {
        // save old value
        var saved_value = this.text_labels[text_label_id].text,
            edit_and_draw = function(new_val, should_draw) {
                // set the new value
                this.text_labels[text_label_id].text = new_val;
                if (should_draw) this.draw_these_text_labels([text_label_id]);
                // update in the search index
                var record_id = 'l' + text_label_id,
                    found = this.search_index.remove(record_id);
                if (!found)
                    console.warn('Could not find modified text label in search index');
                this.search_index.insert(record_id, { 'name': new_val,
                                                      'data': { type: 'text_label',
                                                                text_label_id: text_label_id }});
            }.bind(this);

        // edit the label
        edit_and_draw(new_value, should_draw);

        // add to undo stack
        this.undo_stack.push(function() {
            edit_and_draw(saved_value, should_draw);
        }, function () {
            edit_and_draw(new_value, should_draw);
        });
    }

    // -------------------------------------------------------------------------
    // Zoom

    function zoom_extent_nodes(margin) {
        /** Zoom to fit all the nodes.

         margin: optional argument to set the margins as a fraction of height.

         Returns error if one is raised.

         */
        this._zoom_extent(margin, 'nodes');
    }
    function zoom_extent_canvas(margin) {
        /** Zoom to fit the canvas.

         margin: optional argument to set the margins as a fraction of height.

         Returns error if one is raised.

         */
        this._zoom_extent(margin, 'canvas');
    }
    function _zoom_extent(margin, mode) {
        /** Zoom to fit all the nodes.

         margin: optional argument to set the margins.
         mode: Values are 'nodes', 'canvas'.

         Returns error if one is raised.

         */

        // optional args
        if (margin===undefined) margin = (mode=='nodes' ? 0.2 : 0);
        if (mode===undefined) mode = 'canvas';

        var new_zoom, new_pos,
            size = this.get_size();
        // scale margin to window size
        margin = margin * size.height;

        if (mode=='nodes') {
            // get the extent of the nodes
            var min = { x: null, y: null }, // TODO make infinity?
                max = { x: null, y: null };
            for (var node_id in this.nodes) {
                var node = this.nodes[node_id];
                if (min.x===null) min.x = node.x;
                if (min.y===null) min.y = node.y;
                if (max.x===null) max.x = node.x;
                if (max.y===null) max.y = node.y;

                min.x = Math.min(min.x, node.x);
                min.y = Math.min(min.y, node.y);
                max.x = Math.max(max.x, node.x);
                max.y = Math.max(max.y, node.y);
            }
            // set the zoom
            new_zoom = Math.min((size.width - margin*2) / (max.x - min.x),
                                (size.height - margin*2) / (max.y - min.y));
            new_pos = { x: - (min.x * new_zoom) + margin + ((size.width - margin*2 - (max.x - min.x)*new_zoom) / 2),
                        y: - (min.y * new_zoom) + margin + ((size.height - margin*2 - (max.y - min.y)*new_zoom) / 2) };
        } else if (mode=='canvas') {
            // center the canvas
            new_zoom =  Math.min((size.width - margin*2) / (this.canvas.width),
                                 (size.height - margin*2) / (this.canvas.height));
            new_pos = { x: - (this.canvas.x * new_zoom) + margin + ((size.width - margin*2 - this.canvas.width*new_zoom) / 2),
                        y: - (this.canvas.y * new_zoom) + margin + ((size.height - margin*2 - this.canvas.height*new_zoom) / 2) };
        } else {
            return console.error('Did not recognize mode');
        }
        this.zoom_container.go_to(new_zoom, new_pos);
        return null;
    }

    function get_size() {
        return this.zoom_container.get_size();
    }

    function zoom_to_reaction(reaction_id) {
        var reaction = this.reactions[reaction_id],
            new_zoom = 0.5,
            size = this.get_size(),
            new_pos = { x: - reaction.label_x * new_zoom + size.width/2,
                        y: - reaction.label_y * new_zoom + size.height/2 };
        this.zoom_container.go_to(new_zoom, new_pos);
    }

    function zoom_to_node(node_id) {
        var node = this.nodes[node_id],
            new_zoom = 0.5,
            size = this.get_size(),
            new_pos = { x: - node.label_x * new_zoom + size.width/2,
                        y: - node.label_y * new_zoom + size.height/2 };
        this.zoom_container.go_to(new_zoom, new_pos);
    }

    function zoom_to_text_label(text_label_id) {
        var text_label = this.text_labels[text_label_id],
            new_zoom = 0.5,
            size = this.get_size(),
            new_pos = { x: - text_label.x * new_zoom + size.width/2,
                        y: - text_label.y * new_zoom + size.height/2 };
        this.zoom_container.go_to(new_zoom, new_pos);
    }
    
    function highlight_reaction(reaction_id) {
        this.highlight(this.sel.selectAll('#r'+reaction_id).selectAll('text'));
    }
    
    function highlight_node(node_id) {
        this.highlight(this.sel.selectAll('#n'+node_id).selectAll('text'));
    }
    
    function highlight_text_label(text_label_id) {
        this.highlight(this.sel.selectAll('#l'+text_label_id).selectAll('text'));
    }
    
    function highlight(sel) {
        this.sel.selectAll('.highlight')
            .classed('highlight', false);
        if (sel !== null) {
            sel.classed('highlight', true);
        }
    }

    // -------------------------------------------------------------------------
    // IO

    function save() {
        utils.download_json(this.map_for_export(), this.map_name);
    }
    function map_for_export() {
        var out = [{ "map_name": this.map_name,
                     "map_id": this.map_id,
                     "map_description": this.map_description,
                     "homepage": "https://escher.github.io",
                     "schema": "https://escher.github.io/escher/jsonschema/1-0-0#"
                   },
                   { reactions: utils.clone(this.reactions),
                     nodes: utils.clone(this.nodes),
                     text_labels: utils.clone(this.text_labels),
                     canvas: this.canvas.size_and_location() }
                  ];

        // remove extra data
        for (var r_id in out[1].reactions) {
            var reaction = out[1].reactions[r_id],
                new_reaction = {};
            ['name', 'bigg_id','reversibility', 'label_x', 'label_y',
             'gene_reaction_rule', 'genes', 'metabolites'
            ].forEach(function(attr) {
                new_reaction[attr] = reaction[attr];
            });
            new_reaction['segments'] = {};
            for (var s_id in reaction.segments) {
                var segment = reaction.segments[s_id],
                    new_segment = {};
                ['from_node_id', 'to_node_id', 'b1', 'b2'
                ].forEach(function(attr) {
                    new_segment[attr] = segment[attr];
                });
                new_reaction['segments'][s_id] = new_segment;
            }
            out[1].reactions[r_id] = new_reaction;
        }
        for (var n_id in out[1].nodes) {
            var node = out[1].nodes[n_id],
                new_node = {},
                attrs;
            if (node.node_type == 'metabolite') {
                attrs = ['node_type', 'x', 'y', 'bigg_id', 'name', 'label_x', 'label_y',
                         'node_is_primary'];
            } else {
                attrs = ['node_type', 'x', 'y'];
            }
            attrs.forEach(function(attr) {
                new_node[attr] = node[attr];
            });
            out[1].nodes[n_id] = new_node;
        }
        for (var t_id in out[1].text_labels) {
            var text_label = out[1].text_labels[t_id],
                new_text_label = {},
                attrs = ["x", "y", "text"];
            attrs.forEach(function(attr) {
                new_text_label[attr] = text_label[attr];
            });
            out[1].text_labels[t_id] = new_text_label;
        }
        // canvas
        var canvas_el = out[1].canvas,
            new_canvas_el = {},
            attrs = ["x", "y", "width", "height"];
        attrs.forEach(function(attr) {
            new_canvas_el[attr] = canvas_el[attr];
        });
        out[1].canvas = new_canvas_el;

        if (this.debug) {
            d3.json('jsonschema/1-0-0', function(error, schema) {
                if (error) throw new Error(error);
                if (!tv4.validate(out, schema))
                    console.warn(tv4.error);
            });
        }

        return out;
    }
    function save_svg() {
        // run the before callback
        this.callback_manager.run('before_svg_export');

        // turn of zoom and translate so that illustrator likes the map
        var window_scale = this.zoom_container.window_scale,
            window_translate = this.zoom_container.window_translate,
            canvas_size_and_loc = this.canvas.size_and_location(),
            mouse_node_size_and_trans = { w: this.canvas.mouse_node.attr('width'),
                                          h: this.canvas.mouse_node.attr('height'),
                                          transform:  this.canvas.mouse_node.attr('transform')};
        this.zoom_container.go_to(1.0, {x: -canvas_size_and_loc.x, y: -canvas_size_and_loc.y}, false);
        this.svg.attr('width', canvas_size_and_loc.width);
        this.svg.attr('height', canvas_size_and_loc.height);
        this.canvas.mouse_node.attr('width', '0px');
        this.canvas.mouse_node.attr('height', '0px');
        this.canvas.mouse_node.attr('transform', null);
        // hide the segment control points
        var hidden_sel = this.sel.selectAll('.multimarker-circle,.midmarker-circle,#canvas')
                .style('visibility', 'hidden');

        // do the epxort
        utils.export_svg('saved_map', this.svg, true);

        // revert everything
        this.zoom_container.go_to(window_scale, window_translate, false);
        this.svg.attr('width', null);
        this.svg.attr('height', null);
        this.canvas.mouse_node.attr('width', mouse_node_size_and_trans.w);
        this.canvas.mouse_node.attr('height', mouse_node_size_and_trans.h);
        this.canvas.mouse_node.attr('transform', mouse_node_size_and_trans.transform);
        // unhide the segment control points
        hidden_sel.style('visibility', null);

        // run the after callback
        this.callback_manager.run('after_svg_export');
    }
});
