# Supplementary material for: Escher: A Web Application for Building, Sharing, and Embedding Data-Rich Visualizations of Biological Pathways
Source: PLoS Comput Biol. 2015 Aug 27;11(8):e1004321. doi: 10.1371/journal.pcbi.1004321 (PMC4552468; doi:10.1371/journal.pcbi.1004321)
Supplement: S1 File — This source code is for Escher version 1.1.2. The latest Escher source code can be cloned or downloaded from https://github.com/zakandrewking/escher. (ZIP) [file pcbi.1004321.s001.zip › escher-1.1.2/escher/js/src/ScaleEditor.js]

define(["utils", "lib/bacon"], function(utils, bacon) {
    /** An interactive UI to edit color and size scales.

     Attributes
     ----------

     sel: A d3 selection.

     type: A type, that should be unique on the page.

     settings: The Settings object.

     */

    var ScaleEditor = utils.make_class();
    // instance methods
    ScaleEditor.prototype = { init: init,
                              update: update,
                              update_no_data: update_no_data,
                              _data_not_loaded: _data_not_loaded };
    return ScaleEditor;

    // instance methods
    function init(sel, type, settings, get_data_statistics) {
        // sels
        var grad_id = 'grad' + type + this.unique_string;
        this.w = 400;
        this.h = 30;
        this.x = 20;
        this.input_width = 90;
        this.input_height = 24;
        var b = sel.append('div')
                .attr('class', 'scale-editor');
        // no data loaded
        this.data_not_loaded = b.append('div')
            .attr('class', 'data-not-loaded')
            .text((type == 'reaction' ? 'Reaction and gene' : 'Metabolite') + ' data not loaded');
        // label
        this.input_label_group = b.append('div')
            .attr('class', 'input-label-group');
        // no data
        var nd = b.append('div')
                .style('top', this.input_height * 3 + 56 + 10 + 'px')
                .attr('class', 'no-data');
        nd.append('span').text('Styles for ' + type + 's with no data')
            .attr('class', 'no-data-heading');
        this.no_data_container = nd.append('div');
        var c = b.append('div')
                .attr('class', 'centered');
        this.add_group = c.append('div');
        this.trash_group = c.append('div')
            .attr('class', 'trash-container');
        var svg = c.append('svg')
                .attr('class', 'scale-svg');
        this.input_group = c.append('div')
            .attr('class', 'input-container');
        this.gradient = svg.append('defs')
            .append('linearGradient')
            .attr('id', grad_id);
        svg.append('rect')
            .attr('class', 'rect')
            .attr('fill', 'url(#' + grad_id + ')')
            .attr('width', this.w + 'px')
            .attr('height', this.h + 'px')
            .attr('x', this.x + 'px'),
        this.pickers_group = svg.append('g');

        // settings
        this.type = type;
        this.settings = settings;
        this.get_data_statistics = get_data_statistics;
        
        var unique_map_id = this.settings.get_option('unique_map_id');
        this.unique_string = (unique_map_id === null ? '' : '.' + unique_map_id);

        // collect data    
        this.no_data = {};
        ['color', 'size'].forEach(function(s) {
            this.no_data[s] = null;
            this.settings.streams[this.type + '_no_data_' + s].onValue(function(val) {
                this.no_data[s] = val;
                this.update_no_data();
            }.bind(this));
        }.bind(this));
        
        this.settings.streams[type + '_scale'].onValue(function(scale) {
            this.scale = scale;
            this.update();
        }.bind(this));
    }

    function update() {
        var scale = this.scale,
            stats = this.get_data_statistics()[this.type],
            bar_w = 14,
            bar_h = 35,
            x_disp = this.x,
            data_not_loaded = this._data_not_loaded();

        // Must have max and min. Otherwise, assume that no data is loaded.
        if (data_not_loaded) {
            scale = [{ type: 'min', 'color': null, 'size': null },
                     { type: 'max', 'color': null, 'size': null }];
            stats = { 'min': 0, 'max': 1 };
        }

        var sc = d3.scale.linear()
                .domain([0, this.w])
                .range([stats.min, stats.max]),
            sc_size = d3.scale.linear()
                .domain([0, this.w])
                .range([0, stats.max - stats.min]);

        // ---------------------------------------------------------------------
        // convenience functions
        var bring_to_front = function(d, i) {
            // bring an input set to the front 
            this.input_group.selectAll('.input-set').each(function(d2) {
                d3.select(this).classed('selected-set', d === d2);
            });
        }.bind(this);
        
        var get_this_val = function(d) {
            return (d.type == 'value') ? d.value : stats[d.type];
        };
        
        var set_scale = function(scale) {
            this.settings.set_conditional(this.type + '_scale', scale);
            this.scale = scale;
            this.update();
        }.bind(this);

        // ---------------------------------------------------------------------
        // make the gradient
        var sorted_domain = scale.map(function(d) {
            return { frac: (get_this_val(d) - stats.min) / (stats.max - stats.min),
                     color: d.color };
        }).filter(function(d) {
            return (d.frac >= 0 && d.frac <= 1.0);
        }).sort(function(a, b) {
            return a.frac - b.frac;
        });
        var stops = this.gradient.selectAll('stop')
                .data(sorted_domain);
        stops.enter()
            .append('stop');
        stops.attr('offset', function(d) {
            return d.frac * 100 + '%';
        }).style('stop-color', function (d) {
            return d.color === null ? '#F1ECFA' : d.color;
        });
        stops.exit().remove();

        // ---------------------------------------------------------------------
        // no data sign

        this.data_not_loaded.style('visibility', (data_not_loaded ? null : 'hidden'));
        
        // ---------------------------------------------------------------------
        // make the pickers
        var pickers = this.pickers_group
                .selectAll('.picker')
                .data(scale);
        // drag 
        var drag = d3.behavior.drag();
        drag.on('drag', function(d, i) {
            // on drag, make it a value type
            if (['value', 'min', 'max'].indexOf(scale[i].type) === -1) {
                // get the current value and set it
                scale[i].value = get_this_val(d);
                scale[i].type = 'value';
            }
            // change the model on drag
            var new_d = scale[i].value + sc_size(d3.event.dx),
                buf = sc_size(bar_w + 2);
            if (new_d > stats.max - buf) new_d = stats.max - buf;
            if (new_d < stats.min + buf) new_d = stats.min + buf;
            // round to 2 decimals
            new_d = Math.floor(new_d * 100.0) / 100.0;
            scale[i].value = new_d;
            this.settings.set_conditional(this.type + '_scale', scale);
            this.scale = scale;
            this.update();
        }.bind(this));
        // enter
        pickers.enter()
            .append('g')
            .attr('class', 'picker')
            .style('cursor', 'pointer')
            .append('rect');
        // update
        pickers.select('rect')
            .attr('x', function(d, i) {
                var val = get_this_val(d),
                    buf = bar_w + 2;
                if (d.type == 'value' && val <= stats.min)
                    return sc.invert(stats.min) - (bar_w / 2) + x_disp - buf;
                if (d.type == 'value' && val >= stats.max)
                    return sc.invert(stats.max) - (bar_w / 2) + x_disp + buf;
                return sc.invert(val) - (bar_w / 2) + x_disp;
            })
            .attr('width', bar_w + 'px')
            .attr('height', bar_h + 'px')
            .call(drag)
            .on('mousedown', bring_to_front);
        // exit
        pickers.exit().remove();

        // ---------------------------------------------------------------------
        // make the delete buttons
        var trashes = this.trash_group.selectAll('span')
                .data(scale);
        // enter
        trashes.enter()
            .append('span');
        // update
        trashes.attr('class', function(d, i) {
            if (d.type == 'min' || d.type == 'max')
                return null;
            return 'trash glyphicon glyphicon-trash';
        }).style('left', function(d) {
            return sc.invert(get_this_val(d)) - (bar_w / 2) + x_disp + 'px';
        }).on('click', function (d, i) {
            if (d.type == 'min' || d.type == 'max')
                return;
            scale = scale.slice(0, i).concat(scale.slice(i + 1));
            this.settings.set_conditional(this.type + '_scale', scale);
            this.scale = scale;
            this.update();
        }.bind(this));
        // exit
        trashes.exit().remove();

        // ---------------------------------------------------------------------
        // make the add button
        var add = this.add_group.selectAll('.add')
                .data(['add']);
        // enter
        add.enter()
            .append('span')
            .attr('class', 'add glyphicon glyphicon-plus');
        // update
        add.on('click', function (d) {
            if (data_not_loaded) return;

            var new_d = (stats.max + stats.min) / 2,
                buf = sc_size(bar_w + 2),
                last_ind = 0;
            // try to make the new point not overlap
            for (var j = 0, l = scale.length; j < l; j++) {
                var th = get_this_val(scale[j]);
                if (Math.abs(th - new_d) < buf) {
                    new_d = new_d + buf;
                    if (new_d > stats.max - buf) new_d = stats.max - buf;
                    if (new_d < stats.min + buf) new_d = stats.min + buf;
                }
                if (new_d > th)
                    last_ind = j;
            }
            // add
            scale.push({ type: 'value',
                         value: new_d,
                         color: scale[last_ind].color,
                         size: scale[last_ind].size });
            set_scale(scale);
        }.bind(this));
        // exit
        add.exit().remove();
        
        // ---------------------------------------------------------------------
        // input labels
        var labels = this.input_label_group.selectAll('.row-label')
                .data(['Value:', 'Color:', 'Size:']);
        // enter
        labels.enter().append('div')
            .attr('class', 'row-label')
            .style('height', this.input_height + 'px')
            .style('line-height', this.input_height + 'px');
        // update
        labels
            .style('top', function(d, i) {
                return 56 + (i * this.input_height) + 'px';
            }.bind(this))
            .text(function(d) { return d; });
        // exit
        labels.exit().remove();
        
        // ---------------------------------------------------------------------
        // inputs
        var inputs = this.input_group.selectAll('.input-set')
                .data(scale);
        
        // enter
        var i = inputs.enter()
                .append('div')
                .attr('class', 'input-set');
        i.append('input')
            .attr('class', 'domain-input')
            .style('width', this.input_width + 'px');
        // type picker
        i.append('select')
            .attr('class', 'domain-type-picker'),
        // color input
        i.append('input')
            .attr('class', 'color-input')
            .style('width', this.input_width + 'px');
        i.append('input')
            .attr('type', 'color')
            .style('visibility', function() {
                // hide the input if the HTML5 color picker is not supported
                return (this.type == 'text') ? 'hidden' : null;
            })
            .attr('class', 'color-picker');
        i.append('input')
            .attr('class', 'size-input')
            .style('width', this.input_width + 'px');
        
        // update
        inputs.style('height', this.input_height * 3 + 'px')
            .style('width', this.input_width + 'px')
            .style('left', function(d) {
                var val = get_this_val(d),
                    buf = bar_w + 2,
                    l;
                if (d.type == 'value' && val <= stats.min)
                    l = sc.invert(stats.min) - (bar_w / 2) + x_disp - buf;
                else if (d.type == 'value' && val >= stats.max)
                    l = sc.invert(stats.max) - (bar_w / 2) + x_disp + buf;
                else
                    l = sc.invert(val) - (bar_w / 2) + x_disp;
                // don't go over the right edge of the bar
                if (l + this.input_width > this.w + this.x)
                    l = l - this.input_width + (bar_w / 2);
                return l + 'px';
            }.bind(this))
            .on('mousedown', bring_to_front);

        var format = d3.format('.4g');
        inputs.select('.domain-input')
            .style('height', this.input_height + 'px')
            .each(function (d, i) {
                if (d.type == 'value') {
                    this.value = get_this_val(d);
                    this.disabled = false;
                } else {
                    this.value = d.type + ' (' + format(get_this_val(d)) + ')';
                    this.disabled = true;
                } 
            }).on('change', function(d, i) {
                var buf = sc_size(bar_w + 2),
                    new_d = parseFloat(this.value);
                scale[i].value = new_d;
                set_scale(scale);
            });
        // update type picker
        var select = inputs.select('.domain-type-picker'),
            // get the function types, except min and max
            stat_types = (['value'].concat(Object.keys(stats))
                          .filter(function(x) {
                              return x != 'min' && x != 'max';
                          })),
            opts = select.selectAll('option').data(stat_types);
        opts.enter().append('option');
        opts.attr('value', function(d) { return d; })
            .text(function(d) { return d; });
        opts.exit().remove();
        select.style('visibility', function(d) {
            return (d.type == 'min' || d.type == 'max') ? 'hidden' : null;
        })
            .style('left', (this.input_width - 20) + 'px')
            .style('width', '20px')
            .each(function (d, i) {
                var sind = 0;
                d3.select(this).selectAll('option').each(function(_, i) {
                    if (this.value == d.type)
                        sind = i;
                });
                this.selectedIndex = sind;
            }).on('change', function(d, i) {
                // set the value to the current location
                if (this.value == 'value')
                    scale[i].value = stats[d.type];
                // switch to the new type
                scale[i].type = this.value;
                // reload
                set_scale(scale);
            });
        // update color input
        inputs.select('.color-input')
            .style('height', this.input_height + 'px')
            .style('top', this.input_height + 'px')
            .each(function (d, i) {
                this.value = (d.color === null ? '' : d.color);
                this.disabled = (d.color === null);
            }).on('change', function(d, i) {
                scale[i].color = this.value;
                set_scale(scale);
            });
        inputs.select('.color-picker')
            .style('left', (this.input_width - this.input_height) + 'px')
            .style('top', this.input_height + 'px')
            .style('width', this.input_height + 'px')
            .style('height', this.input_height + 'px')
            .each(function (d, i) {
                this.value = (d.color === null ? '#dddddd' : d.color);
                this.disabled = (d.color === null);
            }).on('change', function(d, i) {
                scale[i].color = this.value;
                set_scale(scale);
            });
        inputs.select('.size-input')
            .style('height', this.input_height + 'px')
            .style('top', this.input_height * 2 + 'px')
            .each(function (d, i) {
                this.value = (d.size === null ? '' : d.size);
                this.disabled = (d.size === null);
            }).on('change', function(d, i) {
                scale[i].size = parseFloat(this.value);
                set_scale(scale);
            });
        
        // exit
        inputs.exit().remove();
    }
    
    function update_no_data() {
        var no_data = this.no_data,
            data_not_loaded = this._data_not_loaded(),
            label_w = 40;
        
        var ins = this.no_data_container
                .selectAll('.input-group')
                .data([['color', 'Color:'], ['size', 'Size:']]);
        // enter
        var t = ins.enter().append('div')
                .attr('class', 'input-group');
        t.append('span');
        t.append('input');
        t.append('input')
            .attr('type', 'color')
            .style('visibility', function(d) {
                // hide the input if the HTML5 color picker is not supported,
                // or if this is a size box
                return (this.type == 'text' || d[0] != 'color') ? 'hidden' : null;
            })
            .attr('class', 'color-picker');
        // update
        ins.select('span')
            .text(function(d) { return d[1]; })
            .style('height', this.input_height + 'px')
            .style('line-height', this.input_height + 'px')
            .style('left', function(d, i) {
                return ((label_w + this.input_width + 10) * i) + 'px';
            }.bind(this));
        var get_o = function(kind) {
            return this.settings.get_option(this.type + '_no_data_' + kind);
        }.bind(this);
        ins.select('input')
            .style('left', function(d, i) {
                return (label_w + (label_w + this.input_width + 10) * i) + 'px';
            }.bind(this))
            .style('height', this.input_height + 'px')
            .style('width', this.input_width + 'px')
            .each(function(d) {
                // initial value
                this.value = data_not_loaded ? '' : no_data[d[0]];
                this.disabled = data_not_loaded;
            })
            .on('change', function(d) {
                var val = d3.event.target.value;
                if (d[0] == 'size')
                    val = parseFloat(val);
                this.no_data[d[0]] = val;
                this.settings.set_conditional(this.type + '_no_data_' + d[0], val);
                this.update_no_data();
            }.bind(this));
        ins.select('.color-picker')
            .style('left', function(d, i) {
                return ((label_w + this.input_width) * (i + 1) - this.input_height) + 'px';
            }.bind(this))
            .style('width', this.input_height + 'px')
            .style('height', this.input_height + 'px')
            .each(function (d, i) {
                this.value = data_not_loaded ? '#dddddd' : no_data[d[0]];
                this.disabled = data_not_loaded;
            })
            .on('change', function(d, i) {
                var val = d3.event.target.value;
                this.no_data[d[0]] = val;
                this.settings.set_conditional(this.type + '_no_data_' + d[0], val);
                this.update_no_data();
            }.bind(this));
        // exit
        ins.exit().remove();
    }

    function _data_not_loaded() {
        var stats = this.get_data_statistics()[this.type];
        return (stats.max === null || stats.min === null);
    }
});
