# Supplementary material for: Escher: A Web Application for Building, Sharing, and Embedding Data-Rich Visualizations of Biological Pathways
Source: PLoS Comput Biol. 2015 Aug 27;11(8):e1004321. doi: 10.1371/journal.pcbi.1004321 (PMC4552468; doi:10.1371/journal.pcbi.1004321)
Supplement: S1 File — This source code is for Escher version 1.1.2. The latest Escher source code can be cloned or downloaded from https://github.com/zakandrewking/escher. (ZIP) [file pcbi.1004321.s001.zip › escher-1.1.2/escher/js/src/TextEditInput.js]

define(['utils', 'PlacedDiv', 'build'], function(utils, PlacedDiv, build) {
    /**
     */

    var TextEditInput = utils.make_class();
    // instance methods
    TextEditInput.prototype = { init: init,
                                setup_map_callbacks: setup_map_callbacks,
                                setup_zoom_callbacks: setup_zoom_callbacks,
                                is_visible: is_visible,
                                show: show,
                                hide: hide,
                                _accept_changes: _accept_changes,
                                _add_and_edit: _add_and_edit };

    return TextEditInput;

    // definitions
    function init(selection, map, zoom_container) {
        var div = selection.append('div')
                .attr('id', 'text-edit-input');
        this.placed_div = PlacedDiv(div, map);
        this.placed_div.hide();
        this.input = div.append('input');

        this.map = map;
        this.setup_map_callbacks(map);
        this.zoom_container = zoom_container;
        this.setup_zoom_callbacks(zoom_container);
    }

    function setup_map_callbacks(map) {
        // input
        map.callback_manager.set('edit_text_label.text_edit_input', function(target, coords) {
            this.show(target, coords);
        }.bind(this));

        // new text_label
        map.callback_manager.set('new_text_label.text_edit_input', function(coords) {
            if (this.active_target !== null)
                this._accept_changes(this.active_target.target);
            this.hide();
            this._add_and_edit(coords);
        }.bind(this));
        
        map.callback_manager.set('hide_text_label_editor.text_edit_input', function() {
            this.hide();
        }.bind(this));
    }

    function setup_zoom_callbacks(zoom_container) {
        zoom_container.callback_manager.set('zoom.text_edit_input', function() {
            if (this.active_target)
                this._accept_changes(this.active_target.target);
            this.hide();
        }.bind(this));
        zoom_container.callback_manager.set('go_to.text_edit_input', function() {
            if (this.active_target)
                this._accept_changes(this.active_target.target);
            this.hide();
        }.bind(this));
    }

    function is_visible() {
        return this.placed_div.is_visible();
    }

    function show(target, coords) {
        // save any existing edit
        if (this.active_target) {
            this._accept_changes(this.active_target.target);
        }

        // set the current target
        this.active_target = { target: target,
                               coords: coords };

        // set the new value
        target.each(function(d) {
            this.input.node().value = d.text;
        }.bind(this));

        // place the input
        this.placed_div.place(coords);
        this.input.node().focus();

        // escape key
        this.escape = this.map.key_manager
            .add_escape_listener(function() {
                this._accept_changes(target);
                this.hide();
            }.bind(this));
        // enter key
        this.enter = this.map.key_manager
            .add_enter_listener(function(target) {
                this._accept_changes(target);
                this.hide();
            }.bind(this, target));
    }

    function hide() {
        // hide the input
        this.placed_div.hide();

        // clear the value
        this.input.attr('value', '');
        this.active_target = null;

        // clear escape
        if (this.escape)
            this.escape.clear();
        this.escape = null;
        // clear enter
        if (this.enter)
            this.enter.clear();
        this.enter = null;
        // turn off click listener
        // this.map.sel.on('click.', null);
    }

    function _accept_changes(target) {
        if (this.input.node().value == '') {
            // delete the label
            target.each(function(d) {
                var selected = {};
                selected[d.text_label_id] = this.map.text_labels[d.text_label_id];
                this.map.delete_selectable({}, selected, true);
            }.bind(this));
        } else {
            // set the text
            var text_label_ids = [];
            target.each(function(d) {
                this.map.edit_text_label(d.text_label_id, this.input.node().value, true);
                text_label_ids.push(d.text_label_id);
            }.bind(this));
        }
    }

    function _add_and_edit(coords) {
        // make an empty label
        var text_label_id = this.map.new_text_label(coords, '');
        // apply the cursor to the new label
        var sel = this.map.sel.select('#text-labels').selectAll('.text-label')
                .filter(function(d) { return d.text_label_id == text_label_id; });
        sel.select('text').classed('edit-text-cursor', true);
        this.show(sel, coords);
    }
});
