# Supplementary material for: Escher: A Web Application for Building, Sharing, and Embedding Data-Rich Visualizations of Biological Pathways
Source: PLoS Comput Biol. 2015 Aug 27;11(8):e1004321. doi: 10.1371/journal.pcbi.1004321 (PMC4552468; doi:10.1371/journal.pcbi.1004321)
Supplement: S1 File — This source code is for Escher version 1.1.2. The latest Escher source code can be cloned or downloaded from https://github.com/zakandrewking/escher. (ZIP) [file pcbi.1004321.s001.zip › escher-1.1.2/escher/js/src/build.js]

define(["utils"], function(utils) {
    return { new_reaction: new_reaction,
             rotate_nodes: rotate_nodes,
             move_node_and_dependents: move_node_and_dependents,
             new_text_label: new_text_label,
             bezier_id_for_segment_id: bezier_id_for_segment_id,
             bezier_ids_for_reaction_ids: bezier_ids_for_reaction_ids,
             new_beziers_for_segments: new_beziers_for_segments,
             new_beziers_for_reactions: new_beziers_for_reactions };
    
    // definitions
    function new_reaction(bigg_id, cobra_reaction, cobra_metabolites,
                          selected_node_id, selected_node,
                          largest_ids, cofactors, angle) {
        /** New reaction.

         angle: clockwise from 'right', in degrees

         */
        
        // rotate the new reaction around the selected metabolite
        // convert to radians
        angle = Math.PI / 180 * angle;

        // generate a new integer id
        var new_reaction_id = String(++largest_ids.reactions);

        // calculate coordinates of reaction
        var selected_node_coords = { x: selected_node.x,
                                     y: selected_node.y };
        
        // rotate main axis around angle with distance
        var reaction_length = 300,
            main_axis = [ selected_node_coords,
                          utils.c_plus_c(selected_node_coords,
                                         {'x': reaction_length, 'y': 0}) ],
            center = { 'x': (main_axis[0].x + main_axis[1].x)/2,  
                       'y': (main_axis[0].y + main_axis[1].y)/2 };
        
        // relative label location
        var label_d;
        if (Math.abs(angle) < Math.PI/4 ||
            Math.abs(angle - Math.PI) < Math.PI/4 ) {
                label_d = { x: -50, y: -40 };
            } else {
                label_d = { x: 30, y: 10 };
            }

        // relative anchor node distance
        var anchor_distance = 20;

        // new reaction structure
        var new_reaction = utils.clone(cobra_reaction);
        utils.extend(new_reaction,
                     { label_x: center.x + label_d.x,
                       label_y: center.y + label_d.y,
                       segments: {} });

        // set primary metabolites and count reactants/products

        // look for the selected metabolite, and record the indices
        var reactant_ranks = [], product_ranks = [], 
            reactant_count = 0, product_count = 0,
            reaction_is_reversed = false;
        for (var met_bigg_id in new_reaction.metabolites) { 
            // make the metabolites into objects
            var metabolite = cobra_metabolites[met_bigg_id],
                coefficient = new_reaction.metabolites[met_bigg_id],
                formula = metabolite.formula,
                new_metabolite = { coefficient: coefficient,
                                   bigg_id: met_bigg_id,
                                   name: metabolite.name };
            if (coefficient < 0) {
                new_metabolite.index = reactant_count;
                // score the metabolites. Infinity == selected, >= 1 == carbon containing
                var carbons = /C([0-9]+)/.exec(formula);
                if (selected_node.bigg_id==new_metabolite.bigg_id) {
                    reactant_ranks.push([new_metabolite.index, Infinity]);
                } else if (carbons && cofactors.indexOf(utils.decompartmentalize(new_metabolite.bigg_id)[0])==-1) {
                    reactant_ranks.push([new_metabolite.index, parseInt(carbons[1])]);
                }
                reactant_count++;
            } else {
                new_metabolite.index = product_count;
                var carbons = /C([0-9]+)/.exec(formula);
                if (selected_node.bigg_id==new_metabolite.bigg_id) {
                    product_ranks.push([new_metabolite.index, Infinity]);
                    reaction_is_reversed = true;
                } else if (carbons && cofactors.indexOf(utils.decompartmentalize(new_metabolite.bigg_id)[0])==-1) {
                    product_ranks.push([new_metabolite.index, parseInt(carbons[1])]);
                }
                product_count++;
            }
            new_reaction.metabolites[met_bigg_id] = new_metabolite;
        }

        // get the rank with the highest score
        var max_rank = function(old, current) { return current[1] > old[1] ? current : old; },
            primary_reactant_index = reactant_ranks.reduce(max_rank, [0,0])[0],
            primary_product_index = product_ranks.reduce(max_rank, [0,0])[0];

        // set primary metabolites, and keep track of the total counts
        for (var met_bigg_id in new_reaction.metabolites) {
            var metabolite = new_reaction.metabolites[met_bigg_id];
            if (metabolite.coefficient < 0) {
                if (metabolite.index==primary_reactant_index) metabolite.is_primary = true;
                metabolite.count = reactant_count + 1;
            } else {
                if (metabolite.index==primary_product_index) metabolite.is_primary = true;
                metabolite.count = product_count + 1;
            }
        }

        // generate anchor nodes
        var new_anchors = {},
            anchors = [ { node_type: 'anchor_reactants',
                          dis: { x: anchor_distance * (reaction_is_reversed ? 1 : -1), y: 0 } },
                        { node_type: 'center',
                          dis: { x: 0, y: 0 } },
                        { node_type: 'anchor_products',
                          dis: { x: anchor_distance * (reaction_is_reversed ? -1 : 1), y: 0 } } ],
            anchor_ids = {};
        anchors.map(function(n) {
            var new_id = String(++largest_ids.nodes),
                general_node_type = (n.node_type=='center' ? 'midmarker' : 'multimarker');
            new_anchors[new_id] = { node_type: general_node_type,
                                    x: center.x + n.dis.x,
                                    y: center.y + n.dis.y,
                                    connected_segments: [],
                                    name: null,
                                    bigg_id: null,
                                    label_x: null,
                                    label_y: null,
                                    node_is_primary: null };
            anchor_ids[n.node_type] = new_id;
        });

        // add the segments, outside to inside
        var new_anchor_groups = [ [ anchor_ids['anchor_reactants'], anchor_ids['center'] ],
                                  [ anchor_ids['anchor_products'],  anchor_ids['center'] ] ];
        new_anchor_groups.map(function(l) {
            var from_id = l[0], to_id = l[1],
                new_segment_id = String(++largest_ids.segments);
            new_reaction.segments[new_segment_id] =  { b1: null,
                                                       b2: null,
                                                       from_node_id: from_id,
                                                       to_node_id: to_id,
                                                       from_node_coefficient: null,
                                                       to_node_coefficient: null,
                                                       reversibility: new_reaction.reversibility,
                                                       data: new_reaction.data,
                                                       reverse_flux: new_reaction.reverse_flux };
            new_anchors[from_id].connected_segments.push({ segment_id: new_segment_id,
                                                           reaction_id: new_reaction_id });
            new_anchors[to_id].connected_segments.push({ segment_id: new_segment_id,
                                                         reaction_id: new_reaction_id });
        });

        // Add the metabolites, keeping track of total reactants and products.
        var new_nodes = new_anchors;
        for (var met_bigg_id in new_reaction.metabolites) {
            var metabolite = new_reaction.metabolites[met_bigg_id],
                primary_index, from_node_id;
            if (metabolite.coefficient < 0) {
                // metabolite.count = reactant_count + 1;
                primary_index = primary_reactant_index;
                from_node_id = anchor_ids['anchor_reactants'];
            } else {
                // metabolite.count = product_count + 1;
                primary_index = primary_product_index;
                from_node_id = anchor_ids['anchor_products'];
            }
            
            // calculate coordinates of metabolite components
            var met_loc = calculate_new_metabolite_coordinates(metabolite,
                                                               primary_index,
                                                               main_axis,
                                                               center,
                                                               reaction_length,
                                                               reaction_is_reversed);

            // if this is the existing metabolite
            if (selected_node.bigg_id==metabolite.bigg_id) {
                var new_segment_id = String(++largest_ids.segments);
                new_reaction.segments[new_segment_id] = { b1: met_loc.b1,
                                                          b2: met_loc.b2,
                                                          from_node_id: from_node_id,
                                                          to_node_id: selected_node_id,
                                                          from_node_coefficient: null,
                                                          to_node_coefficient: metabolite.coefficient,
                                                          reversibility: new_reaction.reversibility,
                                                          data: new_reaction.data,
                                                          reverse_flux: new_reaction.reverse_flux };
                // update the existing node
                selected_node.connected_segments.push({ segment_id: new_segment_id,
                                                        reaction_id: new_reaction_id });
                new_nodes[from_node_id].connected_segments.push({ segment_id: new_segment_id,
                                                                  reaction_id: new_reaction_id });
            } else {
                // save new metabolite
                var new_segment_id = String(++largest_ids.segments),
                    new_node_id = String(++largest_ids.nodes);
                new_reaction.segments[new_segment_id] = { b1: met_loc.b1,
                                                          b2: met_loc.b2,
                                                          from_node_id: from_node_id,
                                                          to_node_id: new_node_id,
                                                          from_node_coefficient: null,
                                                          to_node_coefficient: metabolite.coefficient,
                                                          reversibility: new_reaction.reversibility,
                                                          data: new_reaction.data,
                                                          reverse_flux: new_reaction.reverse_flux };
                // save new node
                new_nodes[new_node_id] = { connected_segments: [{ segment_id: new_segment_id,
                                                                  reaction_id: new_reaction_id }],
                                           x: met_loc.circle.x,
                                           y: met_loc.circle.y,
                                           node_is_primary: Boolean(metabolite.is_primary),
                                           label_x: met_loc.circle.x + label_d.x,
                                           label_y: met_loc.circle.y + label_d.y,
                                           name: metabolite.name,
                                           bigg_id: metabolite.bigg_id,
                                           node_type: 'metabolite' };
                new_nodes[from_node_id].connected_segments.push({ segment_id: new_segment_id,
                                                                  reaction_id: new_reaction_id });
            }
        }

        // now take out the extra reaction details
        var metabolites_array = []
        for (var bigg_id in new_reaction.metabolites) {
            metabolites_array.push({'bigg_id': bigg_id,
                                    'coefficient': new_reaction.metabolites[bigg_id].coefficient});
        }
        new_reaction.metabolites = metabolites_array;    

        // new_reactions object
        var new_reactions = {};
        new_reactions[new_reaction_id] = new_reaction;
        
        // new_beziers object
        var new_beziers = new_beziers_for_reactions(new_reactions);

        // add the selected node for rotation, and return it as a new (updated) node
        new_nodes[selected_node_id] = selected_node;
        rotate_nodes(new_nodes, new_reactions, new_beziers,
                     angle, selected_node_coords);

        return { new_reactions: new_reactions,
                 new_beziers: new_beziers,
                 new_nodes: new_nodes };
    }

    function rotate_nodes(selected_nodes, reactions, beziers, angle, center) {
        /** Rotate the nodes around center.

         selected_nodes: Nodes to rotate.
         reactions: Only updates beziers for these reactions.
         beziers: Also update the bezier points.
         angle: Angle to rotate in radians.
         center: Point to rotate around.

         */
        
        // functions
        var rotate_around = function(coord) {
            if (coord === null)
                return null;
            return utils.rotate_coords(coord, angle, center);
        };

        // recalculate: node
        var updated_node_ids = [], updated_reaction_ids = [];
        for (var node_id in selected_nodes) {
            var node = selected_nodes[node_id],
                // rotation distance
                displacement = rotate_around({ x: node.x, y: node.y }),
                // move the node
                updated = move_node_and_labels(node, reactions,
                                               displacement);
            // move the bezier points
            node.connected_segments.map(function(segment_obj) {
                var reaction = reactions[segment_obj.reaction_id];
                // If the reaction was not passed in the reactions argument, then ignore
                if (reaction === undefined) return;

                // rotate the beziers
                var segment_id = segment_obj.segment_id,
                    segment = reaction.segments[segment_id];
                if (segment.to_node_id==node_id && segment.b2) {
                    var displacement = rotate_around(segment.b2),
                        bez_id = bezier_id_for_segment_id(segment_id, 'b2');
                    segment.b2 = utils.c_plus_c(segment.b2, displacement);
                    beziers[bez_id].x = segment.b2.x;
                    beziers[bez_id].y = segment.b2.y; 
                } else if (segment.from_node_id==node_id && segment.b1) {
                    var displacement = rotate_around(segment.b1),
                        bez_id = bezier_id_for_segment_id(segment_id, 'b1');
                    segment.b1 = utils.c_plus_c(segment.b1, displacement);
                    beziers[bez_id].x = segment.b1.x;
                    beziers[bez_id].y = segment.b1.y; 
                }
            });

            updated_reaction_ids = utils.unique_concat([updated_reaction_ids,
                                                        updated.reaction_ids]);
            updated_node_ids.push(node_id);
        }

        return { node_ids: updated_node_ids,
                 reaction_ids: updated_reaction_ids };
    }
    
    function move_node_and_dependents(node, node_id, reactions, beziers, displacement) {
        /** Move the node and its labels and beziers.

         */
        var updated = move_node_and_labels(node, reactions, displacement);

        // move beziers
        node.connected_segments.map(function(segment_obj) {
            var reaction = reactions[segment_obj.reaction_id];
            // If the reaction was not passed in the reactions argument, then ignore
            if (reaction === undefined) return;

            // update beziers
            var segment_id = segment_obj.segment_id,
                segment = reaction.segments[segment_id];
            [['b1', 'from_node_id'], ['b2', 'to_node_id']].forEach(function(c) {
                var bez = c[0],
                    node = c[1];
                if (segment[node]==node_id && segment[bez]) {
                    segment[bez] = utils.c_plus_c(segment[bez], displacement);
                    var tbez = beziers[bezier_id_for_segment_id(segment_id, bez)];
                    tbez.x = segment[bez].x;
                    tbez.y = segment[bez].y;
                }
            });
            
            // add to list of updated reaction ids if it isn't already there
            if (updated.reaction_ids.indexOf(segment_obj.reaction_id) < 0) {
                updated.reaction_ids.push(segment_obj.reaction_id);
            }
        });
        return updated;
    }

    function move_node_and_labels(node, reactions, displacement) {
        node.x = node.x + displacement.x;
        node.y = node.y + displacement.y;
        
        // recalculate: node label
        node.label_x = node.label_x + displacement.x;
        node.label_y = node.label_y + displacement.y;

        // recalculate: reaction label
        var updated_reaction_ids = [];
        node.connected_segments.map(function(segment_obj) {
            var reaction = reactions[segment_obj.reaction_id];
            // add to list of updated reaction ids if it isn't already there
            if (updated_reaction_ids.indexOf(segment_obj.reaction_id) < 0) {
                updated_reaction_ids.push(segment_obj.reaction_id);

                // update reaction label (but only once per reaction
                if (node.node_type == 'midmarker') {
                    reaction.label_x = reaction.label_x + displacement.x;
                    reaction.label_y = reaction.label_y + displacement.y;
                }
            }
        });
        return { reaction_ids: updated_reaction_ids };
    }

    function calculate_new_metabolite_coordinates(met, primary_index, main_axis, center, dis, is_reversed) {
        /** Calculate metabolite coordinates for a new reaction metabolite.

         */
        // new local coordinate system
        var displacement = main_axis[0],
            main_axis = [utils.c_minus_c(main_axis[0], displacement),
                         utils.c_minus_c(main_axis[1], displacement)],
            center = utils.c_minus_c(center, displacement);
        
        // Curve parameters
        var w = 80,  // distance between reactants and between products
            b1_strength = 0.4,
            b2_strength = 0.25,
            w2 = w*0.7,
            secondary_dis = 40,
            num_slots = Math.min(2, met.count - 1);

        // size and spacing for primary and secondary metabolites
        var ds, draw_at_index, r;
        if (met.is_primary) { // primary
            ds = 20;
        } else { // secondary
            ds = 10;
            // don't use center slot
            if (met.index > primary_index) draw_at_index = met.index - 1;
            else draw_at_index = met.index;
        }

        var de = dis - ds, // distance between ends of line axis
            reaction_axis = [{'x': ds, 'y': 0},
                             {'x': de, 'y': 0}];

        // Define line parameters and axis.
        // Begin with unrotated coordinate system. +y = Down, +x = Right. 
        var end, circle, b1, b2;
        // reactants
        if (((met.coefficient < 0) != is_reversed) && met.is_primary) { // Ali == BADASS
            end = {'x': reaction_axis[0].x,
                   'y': reaction_axis[0].y};
            b1 = {'x': center.x*(1-b1_strength) + reaction_axis[0].x*b1_strength,
                  'y': center.y*(1-b1_strength) + reaction_axis[0].y*b1_strength};
            b2 = {'x': center.x*b2_strength + (end.x)*(1-b2_strength),
                  'y': center.y*b2_strength + (end.y)*(1-b2_strength)},
            circle = {'x': main_axis[0].x,
                      'y': main_axis[0].y};
        } else if ((met.coefficient < 0) != is_reversed) {
            end = {'x': reaction_axis[0].x + secondary_dis,
                   'y': reaction_axis[0].y + (w2*draw_at_index - w2*(num_slots-1)/2)},
            b1 = {'x': center.x*(1-b1_strength) + reaction_axis[0].x*b1_strength,
                  'y': center.y*(1-b1_strength) + reaction_axis[0].y*b1_strength},
            b2 = {'x': center.x*b2_strength + end.x*(1-b2_strength),
                  'y': center.y*b2_strength + end.y*(1-b2_strength)},
            circle = {'x': main_axis[0].x + secondary_dis,
                      'y': main_axis[0].y + (w*draw_at_index - w*(num_slots-1)/2)};
        } else if (((met.coefficient > 0) != is_reversed) && met.is_primary) {        // products
            end = {'x': reaction_axis[1].x,
                   'y': reaction_axis[1].y};
            b1 = {'x': center.x*(1-b1_strength) + reaction_axis[1].x*b1_strength,
                  'y': center.y*(1-b1_strength) + reaction_axis[1].y*b1_strength};
            b2 = {'x': center.x*b2_strength + end.x*(1-b2_strength),
                  'y': center.y*b2_strength + end.y*(1-b2_strength)},
            circle = {'x': main_axis[1].x,
                      'y': main_axis[1].y};
        } else if ((met.coefficient > 0) != is_reversed) {
            end = {'x': reaction_axis[1].x - secondary_dis,
                   'y': reaction_axis[1].y + (w2*draw_at_index - w2*(num_slots-1)/2)},
            b1 = {'x': center.x*(1-b1_strength) + reaction_axis[1].x*b1_strength,
                  'y': center.y*(1-b1_strength) + reaction_axis[1].y*b1_strength};
            b2 = {'x': center.x*b2_strength + end.x*(1-b2_strength),
                  'y': center.y*b2_strength + end.y*(1-b2_strength)},
            circle = {'x': main_axis[1].x - secondary_dis,
                      'y': main_axis[1].y + (w*draw_at_index - w*(num_slots-1)/2)};
        }
        var loc = {};
        loc.b1 = utils.c_plus_c(displacement, b1);
        loc.b2 = utils.c_plus_c(displacement, b2);
        loc.circle = utils.c_plus_c(displacement, circle);
        return loc;
    }

    function new_text_label(largest_ids, text, coords) {
        var new_id = String(++largest_ids.text_labels),
            new_label = { text: text,
                          x: coords.x,
                          y: coords.y };
        return {id: new_id, label: new_label};
    }

    function bezier_id_for_segment_id(segment_id, bez) {
        return segment_id+'_'+bez;
    }

    function bezier_ids_for_reaction_ids(reactions) {
        /** Return an array of beziers ids for the array of reaction ids.

         Arguments
         ---------

         reactions: A reactions object, e.g. a subset of *escher.Map.reactions*.

         */ 
        var bezier_ids = [];
        for (var reaction_id in reactions) {
            var reaction = reactions[reaction_id];

            for (var segment_id in reaction.segments) {
                var segment = reaction.segments[segment_id];

                ['b1', 'b2'].forEach(function(bez) {
                    var seg_bez = segment[bez];
                    if (seg_bez !== null) {
                        bezier_ids.push(bezier_id_for_segment_id(segment_id, bez));
                    }
                });
            }
        }
        return bezier_ids;
    }

    function new_beziers_for_segments(segments, reaction_id) {
        /** Return an object containing beziers for the segments object.

         Arguments
         ---------

         segments: A segments object, e.g. *escher.Map.segments*.

         reaction_id: The reaction id for the segments.

         */
        var beziers = {};
        for (var segment_id in segments) {
            var segment = segments[segment_id];

            ['b1', 'b2'].forEach(function(bez) {
                var seg_bez = segment[bez];
                if (seg_bez !== null) {
                    var bezier_id = bezier_id_for_segment_id(segment_id, bez);
                    beziers[bezier_id] = {
                        bezier: bez,
                        x: seg_bez.x,
                        y: seg_bez.y,
                        reaction_id: reaction_id,
                        segment_id: segment_id
                    };
                }
            });
        }
        return beziers;
    }

    function new_beziers_for_reactions(reactions) {
        /** Return an object containing beziers for the reactions object.

         Arguments
         ---------

         reactions: A reactions object, e.g. *escher.Map.reactions*.

         */
        var beziers = {};
        for (var reaction_id in reactions) {
            var reaction = reactions[reaction_id];

            var these = new_beziers_for_segments(reaction.segments, reaction_id);
            utils.extend(beziers, these);
        }
        return beziers;
    }
});
