# Supplementary material for: Escher: A Web Application for Building, Sharing, and Embedding Data-Rich Visualizations of Biological Pathways
Source: PLoS Comput Biol. 2015 Aug 27;11(8):e1004321. doi: 10.1371/journal.pcbi.1004321 (PMC4552468; doi:10.1371/journal.pcbi.1004321)
Supplement: S1 File — This source code is for Escher version 1.1.2. The latest Escher source code can be cloned or downloaded from https://github.com/zakandrewking/escher. (ZIP) [file pcbi.1004321.s001.zip › escher-1.1.2/escher/js/src/main.js]

define(['Builder', 'Map', 'Behavior', 'KeyManager', 'DataMenu', 'UndoStack', 'CobraModel', 'utils', 'SearchIndex', 'Settings', 'data_styles', 'ui', 'static'],
       function(bu, mp, bh, km, dm, us, cm, ut, si, se, ds, ui, st) {
           return { Builder: bu,
                    Map: mp,
                    Behavior: bh,
                    KeyManager: km,
                    DataMenu: dm,
                    UndoStack: us,
                    CobraModel: cm,
                    utils: ut,
                    SearchIndex: si,
                    Settings: se,
                    data_styles: ds,
                    ui: ui,
                    static: st };
       });
