# Supplementary material for: Escher: A Web Application for Building, Sharing, and Embedding Data-Rich Visualizations of Biological Pathways
Source: PLoS Comput Biol. 2015 Aug 27;11(8):e1004321. doi: 10.1371/journal.pcbi.1004321 (PMC4552468; doi:10.1371/journal.pcbi.1004321)
Supplement: S1 File — This source code is for Escher version 1.1.2. The latest Escher source code can be cloned or downloaded from https://github.com/zakandrewking/escher. (ZIP) [file pcbi.1004321.s001.zip › escher-1.1.2/escher/js/src/ui.js]

define(["utils", "data_styles"], function(utils, data_styles) {
    return { individual_button: individual_button,
             radio_button_group: radio_button_group,
             button_group: button_group,
             dropdown_menu: dropdown_menu,
             set_json_input_button: set_json_input_button,
             set_json_or_csv_input_button: set_json_or_csv_input_button };

    function individual_button(s, button) {
        var b = s.append('button'),
            c = b.append('span');
        if ('id' in button) b.attr('id', button.id);
        if ('classes' in button) b.attr('class', button.classes);

        // text
        if ('key_text' in button && 'text' in button && button.key_text !== null)
            c.text(button.text + button.key_text);
        else if ('text' in button)
            c.text(button.text);
        
        if ('icon' in button) c.classed(button.icon, true);
        if ('key' in button) set_button(b, button.key);
        // if ('tooltip' in button) 
        b.attr('title', button.tooltip);
    }
    
    function radio_button_group(s) {
        var s2 = s.append('li')
                .attr('class', 'btn-group-vertical')
                .attr('data-toggle', 'buttons');
        return { button: function(button) {
            var b = s2.append("label")
                    .attr("class", "btn btn-default");
            b.append('input').attr('type', 'radio');
            var c = b.append("span");
            if ('id' in button) b.attr('id', button.id);
            
            // text
            if ('key_text' in button && 'text' in button && button.key_text !== null)
                c.text(button.text + button.key_text);
            else if ('text' in button)
                c.text(button.text);

            if ('icon' in button) c.classed(button.icon, true);
            if ('key' in button) set_button(b, button.key);
            if ('tooltip' in button) b.attr('title', button.tooltip);
            return this;
        }};
    }
    
    function button_group(s) {
        var s2 = s.attr('class', 'btn-group-vertical');
        return { button: function(button) {
            var b = s2.append("button")
                    .attr("class", "btn btn-default");
            var c = b.append("span");
            if ('id' in button) b.attr('id', button.id);

            // text
            if ('key_text' in button && 'text' in button && button.key_text !== null)
                c.text(button.text + button.key_text);
            else if ('text' in button)
                c.text(button.text);
            
            if ('icon' in button) c.classed(button.icon, true);
            if ('key' in button) set_button(b, button.key);
            if ('tooltip' in button) b.attr('title', button.tooltip);
            return this;
        }};
    }
    
    function dropdown_menu(s, name, pull_right) {
        if (pull_right === undefined) pull_right = false;
        var s2 = s.append('li')
                .attr('class', 'dropdown');
        s2.append('button').text(name+" ")
            .attr('class', 'btn btn-link btn-sm dropdown-button')
            .attr('data-toggle', 'dropdown')
            .append('b').attr('class', 'caret');
        var ul = s2.append('ul')
                .attr('class', 'dropdown-menu')
                .classed('pull-right', pull_right)
                .attr('role', 'menu')
                .attr('aria-labelledby', 'dLabel');
        return {
            dropdown: s2,
            button: function(button) {
                var li = ul.append("li")
                        .attr('role', 'presentation')
                        .datum(button),
                    link = li.append("a")
                        .attr('href', '#'),
                    icon = link.append('span')
                        .attr('class', 'dropdown-button-icon'),
                    text = link.append('span')
                        .attr('class', 'dropdown-button-text');
                if ('id' in button) li.attr('id', button.id);
                
                // text
                if ('key_text' in button && 'text' in button && button.key_text !== null)
                    text.text(" "+button.text + button.key_text);
                else if ('text' in button)
                    text.text(" "+button.text);

                if ('icon' in button) icon.classed(button.icon, true);
                
                if ('key' in button) {
                    set_button(link, button.key);
                } else if ('input' in button) {
                    var input = button.input,
                        out = (input.accept_csv ?
                               set_json_or_csv_input_button(link, li, input.pre_fn,
                                                            input.fn, input.failure_fn) :
                               set_json_input_button(link, li, input.pre_fn,
                                                     input.fn, input.failure_fn));
                    if ('assign' in input && 'key' in input)
                        input.assign[input.key] = out;
                }
                return this;
            },
            divider: function() {
                ul.append("li")
                    .attr('role', 'presentation')
                    .attr('class', 'divider');
                return this;
            }
        };
    }
    
    function set_button(b, key) {
        b.on("click", function() {
            key.fn.call(key.target);
        });
    }
    
    function set_json_input_button(b, s, pre_fn, post_fn, failure_fn) {
        var input = s.append("input")
                .attr("type", "file")
                .style("display", "none")
                .on("change", function() {
                    utils.load_json(this.files[0],
                                    function(e, d) {
                                        post_fn(e, d);
                                        this.value = "";
                                    }.bind(this),
                                    pre_fn,
                                    failure_fn);
                });
        b.on('click', function(e) {
            input.node().click();
        });
        return function() { input.node().click(); };
    }
    
    function set_json_or_csv_input_button(b, s, pre_fn, post_fn, failure_fn) {
        var input = s.append("input")
                .attr("type", "file")
                .style("display", "none")
                .on("change", function() {
                    utils.load_json_or_csv(this.files[0],
                                           data_styles.csv_converter,
                                           function(e, d) {
                                               post_fn(e, d);
                                               this.value = "";
                                           }.bind(this),
                                           pre_fn,
                                           failure_fn);
                });
        b.on('click', function(e) {
            input.node().click();
        });
        return function() { input.node().click(); };
    }
});
