# Supplementary material for: Escher: A Web Application for Building, Sharing, and Embedding Data-Rich Visualizations of Biological Pathways
Source: PLoS Comput Biol. 2015 Aug 27;11(8):e1004321. doi: 10.1371/journal.pcbi.1004321 (PMC4552468; doi:10.1371/journal.pcbi.1004321)
Supplement: S1 File — This source code is for Escher version 1.1.2. The latest Escher source code can be cloned or downloaded from https://github.com/zakandrewking/escher. (ZIP) [file pcbi.1004321.s001.zip › escher-1.1.2/escher/js/src/utils.js]

define(["lib/vkbeautify", "lib/FileSaver"], function(vkbeautify, FileSaver) {
    return { set_options: set_options,
             setup_svg: setup_svg,
             remove_child_nodes: remove_child_nodes,
             load_css: load_css,
             load_files: load_files,
             load_the_file: load_the_file,
             make_class: make_class,
             setup_defs: setup_defs,
             draw_an_object: draw_an_object,
             draw_a_nested_object: draw_a_nested_object,
             make_array: make_array,
             make_array_ref: make_array_ref,
             compare_arrays: compare_arrays,
             array_to_object: array_to_object,
             clone: clone,
             extend: extend,
             unique_concat: unique_concat,
             unique_strings_array: unique_strings_array,
             debounce: debounce,
             object_slice_for_ids: object_slice_for_ids,
             object_slice_for_ids_ref: object_slice_for_ids_ref,
             c_plus_c: c_plus_c,
             c_minus_c: c_minus_c,
             c_times_scalar: c_times_scalar,
             download_json: download_json,
             load_json: load_json,
             load_json_or_csv: load_json_or_csv,
             export_svg: export_svg,
             rotate_coords_recursive: rotate_coords_recursive,
             rotate_coords: rotate_coords,
             get_angle: get_angle,
             to_degrees: to_degrees,
             angle_for_event: angle_for_event,
             distance: distance,
             check_undefined: check_undefined,
             compartmentalize: compartmentalize,
             decompartmentalize: decompartmentalize,
             mean: mean,
             median: median,
             quartiles: quartiles,
             random_characters: random_characters,
             generate_map_id: generate_map_id,
             check_for_parent_tag: check_for_parent_tag,
             name_to_url: name_to_url,
             parse_url_components: parse_url_components };

    // definitions
    function set_options(options, defaults, must_be_float) {
        if (options === undefined || options === null)
            return defaults;
        var i = -1,
            out = {};
        for (var key in defaults) {
            var has_key = ((key in options) &&
                           (options[key] !== null) &&
                           (options[key] !== undefined));
            var val = (has_key ? options[key] : defaults[key]);
            if (must_be_float && key in must_be_float) {
                val = parseFloat(val);
                if (isNaN(val)) {
                    if (has_key) {
                        console.warn('Bad float for option ' + key);
                        val = parseFloat(defaults[key]);
                        if (isNaN(val)) {
                            console.warn('Bad float for default ' + key);
                            val = null;
                        }
                    } else {
                        console.warn('Bad float for default ' + key);
                        val = null;
                    }
                }
            }
            out[key] = val;
        }
        return out;
    }

    function setup_svg(selection, selection_is_svg, fill_screen) {
        // sub selection places the graph in an existing svg environment
        var add_svg = function(f, s) {
            if (f) {
                d3.select("body").classed('fill-screen-body', true);
                s.classed('fill-screen-div', true);
            }
            var svg = s.append('svg')
                    .attr("class", "escher-svg")
                    .attr('xmlns', "http://www.w3.org/2000/svg");
            return svg;
        };

        // run
        var out;
        // set the selection class
        selection.classed('escher-container', true);
        // make the svg
        if (selection_is_svg) {
            return selection;
        } else if (selection) {
            return add_svg(fill_screen, selection);
        } else {
            throw new Error('No selection');
        }
    }

    function remove_child_nodes(selection) {
        /** Removes all child nodes from a d3 selection

         */
        var node =  selection.node();
        while (node.hasChildNodes()) {
            node.removeChild(node.lastChild);
        }
    }

    function load_css(css_path, callback) {
        var css = "";
        if (css_path) {
            d3.text(css_path, function(error, text) {
                if (error) {
                    console.warn(error);
                }
                css = text;
                callback(css);
            });
        }
        return false;
    };
    function update() {
        return 'omg yes';
    };
    function load_the_file(t, file, callback, value) {
        // if the value is specified, don't even need to do the ajax query
        if (value) {
            if (file) console.warn('File ' + file + ' overridden by value.');
            callback.call(t, null, value, file);
            return;
        }
        if (!file) {
            callback.call(t, "No filename", null, file);
            return;
        }
        if (ends_with(file, 'json'))
            d3.json(file, function(e, d) { callback(e, d, file); });
        else if (ends_with(file, 'css'))
            d3.text(file, function(e, d) { callback(e, d, file); });
        else
            callback.call(t, "Unrecognized file type", null, file);
        return;

        // definitions
        function ends_with(str, suffix) {
            return str.indexOf(suffix, str.length - suffix.length) !== -1;
        }
    }
    function load_files(t, files_to_load, final_callback) {
        // load multiple files asynchronously
        // Takes a list of objects: { file: a_filename.json, callback: a_callback_fn }
        var i = -1, remaining = files_to_load.length, callbacks = {};
        while (++i < files_to_load.length) {
            var this_file = files_to_load[i].file;
            callbacks[this_file] = files_to_load[i].callback;
            load_the_file(t,
                          this_file,
                          function(e, d, file) {
                              callbacks[file].call(t, e, d);
                              if (!--remaining) final_callback.call(t);
                          },
                          files_to_load[i].value);
        }
    }
    // makeClass - By Hubert Kauker (MIT Licensed)
    // original by John Resig (MIT Licensed).
    // http://stackoverflow.com/questions/7892884/simple-class-instantiation
    function make_class(){
        var isInternal;
        var constructor = function(args){
            if ( this instanceof constructor ) {
                if ( typeof this.init == "function" ) {
                    this.init.apply( this, isInternal ? args : arguments );
                }
            } else {
                isInternal = true;
                var instance = new constructor( arguments );
                isInternal = false;
                return instance;
            }
        };
        return constructor;
    }

    function setup_defs(svg, style) {
        // add stylesheet
        svg.select("defs").remove();
        var defs = svg.append("defs");
        // make sure the defs is the first node
        var node = defs.node();
        node.parentNode.insertBefore(node, node.parentNode.firstChild);
        defs.append("style")
            .attr("type", "text/css")
            .text(style);
        return defs;
    }

    function draw_an_object(container_sel, parent_node_selector, children_selector,
                            object, id_key, create_function, update_function,
                            exit_function) {
        /** Run through the d3 data binding steps for an object. Also checks to
         make sure none of the values in the *object* are undefined, and
         ignores those.

         The create_function, update_function, and exit_function CAN modify the
         input data object.

         Arguments
         ---------

         container_sel: A d3 selection containing all objects.

         parent_node_selector: A selector string for a subselection of
         container_sel.

         children_selector: A selector string for each DOM element to bind.

         object: An object to bind to the selection.

         id_key: The key that will be used to store object IDs in the bound data
         points.

         create_function: A function for enter selection.

         update_function: A function for update selection.

         exit_function: A function for exit selection.
         
         */
        var draw_object = {};
        for (var id in object) {
            if (object[id] === undefined) {
                console.warn('Undefined value for id ' + id + ' in object. Ignoring.');
            } else {
                draw_object[id] = object[id];
            }
        }
        
        var sel = container_sel.select(parent_node_selector)
                .selectAll(children_selector)
                .data(make_array_ref(draw_object, id_key),
                      function(d) { return d[id_key]; });
        // enter: generate and place reaction
        if (create_function)
            sel.enter().call(create_function);
        // update: update when necessary
        if (update_function)
            sel.call(update_function);
        // exit
        if (exit_function) 
            sel.exit().call(exit_function);
    }

    function draw_a_nested_object(container_sel, children_selector, object_data_key,
                                  id_key, create_function, update_function,
                                  exit_function) {
        /** Run through the d3 data binding steps for an object that is nested
         within another element with d3 data.

         The create_function, update_function, and exit_function CAN modify the
         input data object.

         Arguments
         ---------

         container_sel: A d3 selection containing all objects.

         children_selector: A selector string for each DOM element to bind.

         object_data_key: A key for the parent object containing data for the
         new selection.

         id_key: The key that will be used to store object IDs in the bound data
         points.

         create_function: A function for enter selection.

         update_function: A function for update selection.

         exit_function: A function for exit selection.
         
         */
        var sel = container_sel.selectAll(children_selector)
                .data(function(d) {
                    return make_array_ref(d[object_data_key], id_key);
                }, function(d) { return d[id_key]; });
        // enter: generate and place reaction
        if (create_function)
            sel.enter().call(create_function);
        // update: update when necessary
        if (update_function)
            sel.call(update_function);
        // exit
        if (exit_function) 
            sel.exit().call(exit_function);
    }

    function make_array(obj, id_key) { // is this super slow?
        var array = [];
        for (var key in obj) {
            // copy object
            var it = clone(obj[key]);
            // add key as 'id'
            it[id_key] = key;
            // add object to array
            array.push(it);
        }
        return array;
    }

    function make_array_ref(obj, id_key) {
        /** Turn the object into an array, but only by reference. Faster than
         make_array.

         */
        var array = [];
        for (var key in obj) {
            // copy object
            var it = obj[key];
            // add key as 'id'
            it[id_key] = key;
            // add object to array
            array.push(it);
        }
        return array;
    }

    function compare_arrays(a1, a2) {
        /** Compares two simple (not-nested) arrays.

         */
        if (!a1 || !a2) return false;
        if (a1.length != a2.length) return false;
        for (var i = 0, l=a1.length; i < l; i++) {
            if (a1[i] != a2[i]) {
                // Warning - two different object instances will never be equal: {x:20} != {x:20}
                return false;
            }
        }
        return true;
    }

    function array_to_object(arr) {
        /** Convert an array of objects to an object with all keys and values
         that are arrays of the same length as arr. Fills in spaces with null.

         For example, [ { a: 1 }, { b: 2 }] becomes { a: [1, null], b: [null, 2] }.

         */
        // new object
        var obj = {};
        // for each element of the array
        for (var i = 0, l = arr.length; i < l; i++) {
            var column = arr[i],
                keys = Object.keys(column);
            for (var k = 0, nk = keys.length; k < nk; k++) {
                var id = keys[k];
                if (!(id in obj)) {
                    var n = [];
                    // fill spaces with null
                    for (var j = 0; j < l; j++) {
                        n[j] = null;
                    }
                    n[i] = column[id];
                    obj[id] = n;
                } else {
                    obj[id][i] = column[id];
                }
            }
        }
        return obj;
    }

    function clone(obj) {
        // Handles the array and object types, and null or undefined
        if (null == obj || "object" != typeof obj) return obj;
        // Handle Array
        if (obj instanceof Array) {
            var copy = [];
            for (var i = 0, len = obj.length; i < len; i++) {
                copy[i] = clone(obj[i]);
            }
            return copy;
        }
        // Handle Object
        if (obj instanceof Object) {
            var copy = {};
            for (var attr in obj) {
                if (obj.hasOwnProperty(attr)) copy[attr] = clone(obj[attr]);
            }
            return copy;
        }
        throw new Error("Unable to copy obj! Its type isn't supported.");
    }

    function extend(obj1, obj2, overwrite) {
        /** Extends obj1 with keys/values from obj2. Performs the extension
         cautiously, and does not override attributes, unless the overwrite
         argument is true.

         Arguments
         ---------

         obj1: Object to extend
         
         obj2: Object with which to extend.

         overwrite: (Optional, Default false) Overwrite attributes in obj1.

         */

        if (overwrite === undefined)
            overwrite = false;
        
        for (var attrname in obj2) { 
            if (!(attrname in obj1) || overwrite) // UNIT TEST This
                obj1[attrname] = obj2[attrname];
            else
                throw new Error('Attribute ' + attrname + ' already in object.');
        }
    }

    function unique_concat(arrays) {
        var new_array = [];
        arrays.forEach(function (a) {
            a.forEach(function(x) {
                if (new_array.indexOf(x) < 0)
                    new_array.push(x);
            });
        });
        return new_array;
    }
    
    function unique_strings_array(arr) {
        /** Return unique values in array of strings.

         http://stackoverflow.com/questions/1960473/unique-values-in-an-array

         */
        var a = [];
        for (var i = 0, l = arr.length; i < l; i++)
            if (a.indexOf(arr[i]) === -1)
                a.push(arr[i]);
        return a;
    }

    function debounce(func, wait, immediate) {
        /** Returns a function, that, as long as it continues to be invoked, will
         not be triggered.

         The function will be called after it stops being called for N
         milliseconds. If `immediate` is passed, trigger the function on the leading
         edge, instead of the trailing.

         */
        var timeout;
        return function() {
            var context = this, args = arguments;
            var later = function() {
                timeout = null;
                if (!immediate) func.apply(context, args);
            };
            var callNow = immediate && !timeout;
            window.clearTimeout(timeout);
            timeout = window.setTimeout(later, wait);
            if (callNow) func.apply(context, args);
        };
    }
    
    function object_slice_for_ids(obj, ids) {
        /** Return a copy of the object with just the given ids. 
         
         Arguments
         ---------

         obj: An object.

         ids: An array of id strings.

         */
        var subset = {}, i = -1;
        while (++i<ids.length) {
            subset[ids[i]] = clone(obj[ids[i]]);
        }
        if (ids.length != Object.keys(subset).length) {
            console.warn('did not find correct reaction subset');
        }
        return subset;
    }
    
    function object_slice_for_ids_ref(obj, ids) {
        /** Return a reference of the object with just the given ids. Faster
         than object_slice_for_ids.
         
         Arguments
         ---------

         obj: An object.

         ids: An array of id strings.

         */
        var subset = {}, i = -1;
        while (++i<ids.length) {
            subset[ids[i]] = obj[ids[i]];
        }
        if (ids.length != Object.keys(subset).length) {
            console.warn('did not find correct reaction subset');
        }
        return subset;
    }

    function c_plus_c(coords1, coords2) {
        if (coords1 === null || coords2 === null || 
            coords1 === undefined || coords2 === undefined)
            return null;
        return { "x": coords1.x + coords2.x,
                 "y": coords1.y + coords2.y };
    }
    function c_minus_c(coords1, coords2) {
        if (coords1 === null || coords2 === null || 
            coords1 === undefined || coords2 === undefined)
            return null;
        return { "x": coords1.x - coords2.x,
                 "y": coords1.y - coords2.y };
    }

    function c_times_scalar(coords, scalar) {
        return { "x": coords.x * scalar,
                 "y": coords.y * scalar };
    }
    
    function download_json(json, name) {
        /** Download json file in a blob.

         */
        var j = JSON.stringify(json),
            blob = new Blob([j], {type: "octet/stream"});
        FileSaver(blob, name + '.json');
    }

    function load_json(f, callback, pre_fn, failure_fn) {
        /** Try to load the file as JSON.

         Arguments
         ---------

         f: The file path

         callback: A callback function that accepts arguments: error, data.

         pre_fn: (optional) A function to call before loading the data.

         failure_fn: (optional) A function to call if the load fails or is aborted.
         
         */
        // Check for the various File API support.
        if (!(window.File && window.FileReader && window.FileList && window.Blob))
            callback("The File APIs are not fully supported in this browser.", null);

        var reader = new window.FileReader();
        // Closure to capture the file information.
        reader.onload = function(event) {
            var result = event.target.result,
                data;
            // try JSON
            try {
                data = JSON.parse(result);
            } catch (e) {
                // if it failed, return the error
                callback(e, null);
                return;
            }
            // if successful, return the data
            callback(null, data);
        };
        if (pre_fn !== undefined && pre_fn !== null) {
            try { pre_fn(); }
            catch (e) { console.warn(e); }
        }
        reader.onabort = function(event) {
            try { failure_fn(); }
            catch (e) { console.warn(e); }
        }
        reader.onerror = function(event) {
            try { failure_fn(); }
            catch (e) { console.warn(e); }
        }
        // Read in the image file as a data URL.
        reader.readAsText(f);
    }
    
    function load_json_or_csv(f, csv_converter, callback, pre_fn, failure_fn,
                              debug_event) {
        /** Try to load the file as JSON or CSV (JSON first).

         Arguments
         ---------

         f: The file path

         csv_converter: A function to convert the CSV output to equivalent JSON.

         callback: A callback function that accepts arguments: error, data.

         pre_fn: (optional) A function to call before loading the data.

         failure_fn: (optional) A function to call if the load fails or is aborted.

         debug_event: (optional) An event, with a string at
         event.target.result, to load as though it was the contents of a
         loaded file.

         */
        // Check for the various File API support.
        if (!(window.File && window.FileReader && window.FileList && window.Blob))
            callback("The File APIs are not fully supported in this browser.", null);

        var reader = new window.FileReader(),
            // Closure to capture the file information.
            onload_function = function(event) {
                
                var result = event.target.result,
                    data, errors;
                // try JSON
                try {
                    data = JSON.parse(result);
                } catch (e) {
                    errors = 'JSON error: ' + e;
                    
                    // try csv
                    try {
                        data = csv_converter(d3.csv.parseRows(result));
                    } catch (e) {
                        // if both failed, return the errors
                        callback(errors + '\nCSV error: ' + e, null);
                        return;
                    }
                }
                // if successful, return the data
                callback(null, data);
            };
        if (debug_event !== undefined && debug_event !== null) {
            console.warn('Debugging load_json_or_csv');
            return onload_function(debug_event);
        }
        if (pre_fn !== undefined && pre_fn !== null) {
            try { pre_fn(); }
            catch (e) { console.warn(e); }
        }
        reader.onabort = function(event) {
            try { failure_fn(); }
            catch (e) { console.warn(e); }
        }
        reader.onerror = function(event) {
            try { failure_fn(); }
            catch (e) { console.warn(e); }
        }
        // Read in the image file as a data URL.
        reader.onload = onload_function;
        reader.readAsText(f);
    }
    
    function export_svg(name, svg_sel, do_beautify) {
        var a = document.createElement('a'), xml, ev;
        a.download = name + '.svg'; // file name
        // convert node to xml string
        xml = (new XMLSerializer()).serializeToString(svg_sel.node()); 
        if (do_beautify) xml = vkbeautify.xml(xml);
        xml = '<?xml version="1.0" encoding="utf-8"?>\n \
            <!DOCTYPE svg PUBLIC "-//W3C//DTD SVG 1.1//EN"\n \
        "http://www.w3.org/Graphics/SVG/1.1/DTD/svg11.dtd">\n' + xml;
        a.setAttribute("href-lang", "image/svg+xml");
        a.href = 'data:image/svg+xml;base64,' + utf8_to_b64(xml); // create data uri
        // <a> constructed, simulate mouse click on it
        ev = document.createEvent("MouseEvents");
        ev.initMouseEvent("click", true, false, self, 0, 0, 0, 0, 0, false, false, false, false, 0, null);
        a.dispatchEvent(ev);
        
        // definitions
        function utf8_to_b64(str) {
            return window.btoa(unescape(encodeURIComponent( str )));
        }
    };

    function rotate_coords_recursive(coords_array, angle, center) {
        var rot = function(c) { return rotate_coords(c, angle, center); };
        return coords_array.map(rot);
    }

    function rotate_coords(c, angle, center) {
        /** Calculates displacement { x: dx, y: dy } based on rotating point c around 
         center with angle.

         */
        var dx = Math.cos(-angle) * (c.x - center.x) +
                Math.sin(-angle) * (c.y - center.y)
                + center.x - c.x,
            dy = - Math.sin(-angle) * (c.x - center.x) +
                Math.cos(-angle) * (c.y - center.y)
                + center.y - c.y;
        return { x: dx, y: dy };
    }

    function get_angle(coords) {
        /* Takes an array of 2 coordinate objects {"x": 1, "y": 1}
         *
         * Returns angle between 0 and 2PI.
         */
        var denominator = coords[1].x - coords[0].x,
            numerator = coords[1].y - coords[0].y;
        if (denominator==0 && numerator >= 0) return Math.PI/2;
        else if (denominator==0 && numerator < 0) return 3*Math.PI/2;
        else if (denominator >= 0 && numerator >= 0) return Math.atan(numerator/denominator);
        else if (denominator >= 0) return (Math.atan(numerator/denominator) + 2*Math.PI);
        else return (Math.atan(numerator/denominator) + Math.PI);
    }

    function to_degrees(radians) { return radians*180/Math.PI; }

    function angle_for_event(displacement, point, center) {
        var gamma =  Math.atan2((point.x - center.x), (center.y - point.y)),
            beta = Math.atan2((point.x - center.x + displacement.x), 
                              (center.y - point.y - displacement.y)),
            angle = beta - gamma;
        return angle;
    }

    function distance(start, end) { return Math.sqrt(Math.pow(end.y-start.y, 2) + Math.pow(end.x-start.x, 2)); }

    function check_undefined(args, names) {
        /** Report an error if any of the arguments are undefined.

         Call by passing in *arguments* from any function and an array of
         argument names.

         */
        names.map(function(name, i) {
            if (args[i]===undefined) {
                console.error('Argument is undefined: '+String(names[i]));
            }
        });
    }

    function compartmentalize(bigg_id, compartment_id) {
        return bigg_id + '_' + compartment_id;
    }


    // definitions
    function decompartmentalize(id) {
        /** Convert ids to bigg_id and compartment_id.
         
         */
        var out = no_compartment(id);
        if (out===null) out = [id, null];
        return out;

        // definitions
        function no_compartment(id) {
            /** Returns an array of [bigg_id, compartment id].

             Matches compartment ids with length 1 or 2.

             Return null if no match is found.

             */
            var reg = /(.*)_([a-z0-9]{1,2})$/,
                result = reg.exec(id);
            if (result===null) return null;
            return result.slice(1,3);
        }
    }

    function mean(array) {
        var sum = array.reduce(function(a, b) { return a + b; });
        var avg = sum / array.length;
        return avg;
    }

    function median(array) {
        array.sort(function(a, b) { return a - b; });
        var half = Math.floor(array.length / 2);
        if(array.length % 2 == 1)
            return array[half];
        else
            return (array[half-1] + array[half]) / 2.0;
    }

    function quartiles(array) {
        array.sort(function(a, b) { return a - b; });
        var half = Math.floor(array.length / 2);
        if (array.length == 1)
            return [ array[0], array[0], array[0] ];
        else if (array.length % 2 == 1)
            return [ median(array.slice(0, half)),
                     array[half],
                     median(array.slice(half + 1)) ];
        else
            return [ median(array.slice(0, half)),
                     (array[half-1] + array[half]) / 2.0,
                     median(array.slice(half)) ];
    }

    function random_characters(num) {
        // Thanks to @csharptest.net
        // http://stackoverflow.com/questions/1349404/generate-a-string-of-5-random-characters-in-javascript
        var text = '',
            possible = 'ABCDEFGHIJKLMNOPQRSTUVWXYZabcdefghijklmnopqrstuvwxyz0123456789';
        for (var i = 0; i < num; i++)
            text += possible.charAt(Math.floor(Math.random() * possible.length));
        return text;
    }

    function generate_map_id() {
        return random_characters(12);
    }

    function check_for_parent_tag(el, tag) {
        /** Check that the selection has the given parent tag.

         el: A d3 selection or node.

         tag: A tag name (case insensitive)

         */
        // make sure it is a node
        if (el instanceof Array)
            el = el.node();
        while (el.parentNode !== null) {
            el = el.parentNode;
            if (el.tagName === undefined) continue;
            if (el.tagName.toLowerCase() === tag.toLowerCase())
                return true;
        }
        return false;
    }

    function name_to_url(name, download_url) {
        /** Convert model or map name to url.
         
         Arguments
         ---------

         name: The short name, e.g. e_coli.iJO1366.central_metabolism.

         download_url: The url to prepend (optional).

         */

        if (download_url !== undefined && download_url !== null) {
            // strip download_url
            download_url = download_url.replace(/^\/|\/$/g, '');
            name = [download_url, name].join('/');
        }
        // strip final path
        return name.replace(/^\/|\/$/g, '') + '.json';
    }

    function parse_url_components(the_window, options) {
        /** Parse the URL and return options based on the URL arguments.

         Arguments
         ---------

         the_window: A reference to the global window.
         
         options: (optional) an existing options object to which new options
         will be added. Overwrites existing arguments in options.

         Adapted from http://stackoverflow.com/questions/979975/how-to-get-the-value-from-url-parameter

         */
        if (options===undefined) options = {};

        var query = the_window.location.search.substring(1),
            vars = query.split("&");
        for (var i = 0; i < vars.length; i++) {
            var pair = vars[i].split("="),
                val = decodeURIComponent(pair[1]);
            // deal with array options
            if (pair[0].indexOf('[]') == pair[0].length - 2) {
                var o = pair[0].replace('[]', '');
                if (!(o in options))
                    options[o] = [];
                options[o].push(val);
            } else {
                options[pair[0]] = val;
            }
        }
        return options;
    }    
});
