# Supplementary material for: Escher: A Web Application for Building, Sharing, and Embedding Data-Rich Visualizations of Biological Pathways
Source: PLoS Comput Biol. 2015 Aug 27;11(8):e1004321. doi: 10.1371/journal.pcbi.1004321 (PMC4552468; doi:10.1371/journal.pcbi.1004321)
Supplement: S1 File — This source code is for Escher version 1.1.2. The latest Escher source code can be cloned or downloaded from https://github.com/zakandrewking/escher. (ZIP) [file pcbi.1004321.s001.zip › escher-1.1.2/escher/js/web/index.js]

var CAN_DEV, MAP_DOWNLOAD, SERVER_INDEX, LOCAL_INDEX;

function get_model(name) {
    /** Get model from a map name.

     */
    var parts = name.split('.');
    if (parts.length == 2)
        return parts[0];
    return null;
}

function select_model(model_name) {
    var sel = d3.select('#models'),
        ind = 0;
    sel.selectAll('option')
        .each(function(d, i) {
            if (d && (d.model_name == model_name))
                ind = i;
        });
    sel.node().selectedIndex = ind;
}

function get_quick_jump(this_map, server_index, local_index) {
    /** Find maps with the same model. Returns null if no quick jump options
     could be found.
     
     */
    var model = get_model(this_map);
    if (model === null)
        return null;
    
    var quick_jump = {},
        all_maps = [];
    if (server_index !== null)
        all_maps = all_maps.concat(server_index.maps);
    if (local_index !== null)
        all_maps = all_maps.concat(local_index.maps);
    all_maps.forEach(function(o) {
        if (get_model(o.map_name) == model)
            quick_jump[o.map_name] = true;
    });
    quick_jump = Object.keys(quick_jump);
    return quick_jump.length == 0 ? null : quick_jump;
}

function submit(server_index, local_index, map_download, can_dev) {
    // get the selections
    var maps = d3.select('#maps'),
        map_data = (maps.selectAll('option')
                    .filter(function(d, i) { 
                        return i == maps.node().selectedIndex; 
                    }).node().__data__),
        map_name = map_data ? map_data.map_name : null,
        organism = map_data ? map_data.organism : null,
        model_name = d3.select('#models').node().value,
        options_value = d3.select('#tools').node().value,
        scroll_value = d3.select('#scroll').node().checked,
        never_ask_value = d3.select('#never_ask').node().checked,       
        add = [],
        url;
    // only add model for builder
    if (model_name != 'none' && options_value.indexOf('viewer') == -1)
        add.push('model_name=' + model_name);
    if (map_name !== null)
        add.push('map_name=' + map_name);
    if (scroll_value)
        add.push('scroll_behavior=zoom');
    if (never_ask_value)
        add.push('never_ask_before_quit=true');

    // choose the file
    if (options_value=='viewer') {
        url = 'viewer.html';
        add.push('js_source=local');
    } else if (options_value=='builder') {
        url = 'builder.html';
        add.push('js_source=local');
    } else if (can_dev && options_value=='dev_viewer') {
        url = 'viewer.html';
        add.push('js_source=dev');
    } else if (can_dev && options_value=='dev_builder') {
        url = 'builder.html';
        add.push('js_source=dev');
    }

    // set the quick jump maps
    if (map_name) {
        var quick_jump = get_quick_jump(map_name, server_index, local_index);
        if (quick_jump !== null) {
            quick_jump.forEach(function(o) {
                add.push('quick_jump[]=' + o);
            });
            add.push('quick_jump_path=' + map_download + encodeURIComponent(organism));
        }
    }

    url += '?';
    for (var i=0, l=add.length; i < l; i++) {
        if (i > 0) url += '&';
        url += add[i];
    }
    window.open(url,'_blank');
}

function draw_models_select(server_index, local_index) {
    /** Draw the models selector.

     */

    // filter function
    var filter_models = function(d) {
        var org = d3.select('#organisms').node().value;
        if (org =='all')
            return true;
        if (org == d.organism)
            return true;
        return false;
    };
    
    var web_sel, local_sel,
        select_sel = d3.select('#models');
    if (local_index === null) {
        // no cache
        web_sel = select_sel;
    } else {
        // local cache
        select_sel.selectAll('optgroup')
            .data([['local', 'Cached'], ['web', 'Web']])
            .enter()
            .append('optgroup')
            .attr('label', function(d) { return d[1]; })
            .attr('id', function(d) { return 'models-' + d[0]; });
        web_sel = select_sel.select('#models-web');
        local_sel = select_sel.select('#models-local');
    }
    
    // cached
    var local_model_names = []; 
    if (local_index !== null) {
        var model_data = local_index.models.filter(filter_models);
        local_model_names = model_data.map(function(x) { return x.model_name; });

        var models_sel = local_sel.selectAll('.model')
                .data(model_data, function(d) { return d.model_name; });
        models_sel.enter()
            .append('option')
            .classed('model', true);
        models_sel.attr('value', function(d) { return d.model_name; })
            .text(function(d) {
                var parts = d.model_name.split('.');
                if (parts.length==2) {
                    return d.model_name.split('.').slice(-1)[0];
                } else {
                    return d.model_name;
                }
            });
        models_sel.exit().remove();
    }
    
    // web
    if (server_index !== null) {
        var model_data = server_index.models
                .filter(filter_models)
                .filter(function(o) { return local_model_names.indexOf(o.model_name) == -1; });
        models_sel = web_sel.selectAll('.model')
            .data(model_data, function(d) { return d.model_name; });
        models_sel.enter()
            .append('option')
            .classed('model', true);
        models_sel.attr('value', function(d) { return d.model_name; })
            .text(function(d) {
                return d.model_name.split('.').slice(-1)[0];
            });
        models_sel.exit().remove();
    }
    
}

function draw_maps_select(server_index, local_index) {
    /** Draw the models selector.
     
     Arguments
     ---------

     server_index:

     local_index:
     
     Returns
     -------

     True if there are maps, and false if no maps.

     */
    var filter_maps = function(d) {
        var org = d3.select('#organisms').node().value;
        if (org == 'all')
            return true;
        if (org == d.organism)
            return true;
        return false;
    };

    var select_sel = d3.select('#maps');
    if (local_index === null) {
        // no cache
        web_sel = select_sel;
    } else {
        // local cache
        select_sel.selectAll('optgroup')
            .data([['local', 'Cached'], ['web', 'Web']])
            .enter()
            .append('optgroup')
            .attr('label', function(d) { return d[1]; })
            .attr('id', function(d) { return 'maps-' + d[0]; });
        var web_sel = d3.select('#maps-web'),
            local_sel = d3.select('#maps-local');
    }

    // cached
    var local_map_names = [],
        has_maps = false;
    if (local_index !== null) {
        var map_data = local_index.maps.filter(filter_maps);
        local_map_names = map_data.map(function(x) { return x.map_name; });
        if (map_data.length > 0)
            has_maps = true;

        var maps_sel = local_sel.selectAll('.map')
                .data(map_data, function(d) { return d.map_name; });
        maps_sel.enter()
            .append('option')
            .classed('map', true);
        maps_sel
            .text(function(d) {
                var parts = d.map_name.split('.');
                if (parts.length == 2) {
                    var map = d.map_name.split('.').slice(-1)[0],
                        model = get_model(d.map_name);
                    return map + ' (' + model + ')';
                } else {
                    return d.map_name;
                }
            });
        maps_sel.exit().remove();
    }
    
    // web
    if (server_index !== null) {
        var map_data = server_index.maps
                .filter(filter_maps)
                .filter(function(o) { return local_map_names.indexOf(o.map_name) == -1; });
        if (map_data.length > 0)
            has_maps = true;

        maps_sel = web_sel.selectAll('.map')
            .data(map_data, function(d) { return d.map_name; });
        maps_sel.enter()
            .append('option')
            .classed('map', true);
        maps_sel
            .text(function(d) {
                var map = d.map_name.split('.').slice(-1)[0],
                    model = get_model(d.map_name);
                return map + ' (' + model + ')';
            });
        maps_sel.exit().remove();
    }
    
    // select the first map and model
    if (has_maps && select_sel.node().selectedIndex == 0) {
        select_sel.node().selectedIndex = 1;
        select_sel
            .selectAll('option')
            .each(function(d, i) {
                if (i == 1) select_model(get_model(d.map_name));
            });
    }
    
    return has_maps;
}

function draw_organisms_select(organisms) {
    var org = d3.select('#organisms').selectAll('.organism')
            .data(organisms, function(d) { return d; });
    org.enter()
        .append('option')
        .classed('organism', true);
    org.attr('value', function(d) { return d; })
        .text(function(d) { return d; });
}

function setup(server_index, local_index, map_download, can_dev) {
    // GO
    var uniq = function(a) {
        var seen = {};
        return a.filter(function(item) {
            return seen.hasOwnProperty(item) ? false : (seen[item] = true);
        });
    };
    var not_cached = function(web, local) {
        if (local === null) return web;
        return web.filter(function(m) {
            return local.indexOf(m) == -1;
        });
    };
    
    // organisms
    var organisms = {};
    [local_index, server_index]
        .filter(function(x) { return x !== null; })
        .forEach(function(i) {
            ['maps', 'models'].forEach(function(n) {
                i[n].forEach(function(m) {
                    organisms[m.organism] = true;
                });
            });
        });
    organisms = Object.keys(organisms);
    
    // draw dropdown menus
    draw_organisms_select(organisms);
    draw_models_select(server_index, local_index);
    var has_maps = draw_maps_select(server_index, local_index);
    
    // update filters
    d3.select('#organisms')
        .on('change', function() {
            draw_models_select(server_index, local_index);
            draw_maps_select(server_index, local_index);
        });

    // select an appropriate model for selected map
    d3.select('#maps')
        .on('change', function() {
            var is_none = this.value == 'none';
            var selectedIndex = this.selectedIndex;
            d3.select(this)
                .selectAll('option')
                .each(function(d, i) {
                    if (d && i == selectedIndex)
                        select_model(get_model(d.map_name));
                });
        });
    
    // disable Model for viewer
    d3.select('#tools')
        .on('change', function() {
            d3.select('#models')
                .attr('disabled', this.value.indexOf('viewer') == -1 ? null : true);
        });
    
    // select the first map
    var map_node = d3.select('#maps').node(); 
    if (has_maps && map_node.selectedIndex == 0)
        map_node.selectedIndex = 1;

    // select offline if it looks like we're offline
    if (server_index === null) {
        var n = d3.select('#tools').node();
        n.selectedIndex = 2;
    }

    // submit button
    d3.select('#submit')
        .on('click', submit.bind(null, server_index, local_index, 
                                 map_download, can_dev));

    // submit on enter
    var selection = d3.select(window),
        kc = 13;
    selection.on('keydown.'+kc, function() {
        if (d3.event.keyCode==kc) {
            submit(server_index, local_index, map_download, can_dev);
        }
    });
}
