# Supplementary material for: Escher: A Web Application for Building, Sharing, and Embedding Data-Rich Visualizations of Biological Pathways
Source: PLoS Comput Biol. 2015 Aug 27;11(8):e1004321. doi: 10.1371/journal.pcbi.1004321 (PMC4552468; doi:10.1371/journal.pcbi.1004321)
Supplement: S1 File — This source code is for Escher version 1.1.2. The latest Escher source code can be cloned or downloaded from https://github.com/zakandrewking/escher. (ZIP) [file pcbi.1004321.s001.zip › escher-1.1.2/escher/jsonschema/1-0-0]

{
    "id": "https://escher.github.io/escher/jsonschema/1-0-0#",
    "$schema": "http://json-schema.org/draft-04/schema#",
    "title": "Escher map",
    "description": "A metabolic map for Escher: https://escher.github.io",
    "type": "array",
    "items": [
	{
	    "type": "object",
	    "required": ["schema", "homepage", "map_id", "map_name", "map_description"],
	    "additionalProperties": false,
	    "properties": {
		"schema": {
		    "type": "string",
		    "enum": ["https://escher.github.io/escher/jsonschema/1-0-0#"]
		},
		"homepage": {
		    "type": "string",
		    "enum": ["https://escher.github.io"]
		},
		"map_id": {"type": "string"},
		"map_name": {"type": "string"},
		"map_description": {"type": "string"},
		"metadata": {}
	    }
	},
	{
	    "type": "object",
	    "required": ["nodes", "reactions", "text_labels", "canvas"],
	    "additionalProperties": false,
	    "properties": {
		"nodes": {
		    "type": "object",
		    "additionalProperties": false,
		    "patternProperties": {
			"[0-9]+": {
			    "anyOf": [
				{
				    "type": "object",
				    "required": ["node_type", "x", "y", "bigg_id", "name",
						 "label_x", "label_y", "node_is_primary"],
				    "additionalProperties": false,
				    "properties": {
					"node_type":  {
					    "type": "string",
					    "enum": ["metabolite"]
					},
					"x": {"type": "number"},
					"y": {"type": "number"},
					"name": {"type": "string"},
					"bigg_id": {"type": "string"},
					"label_x": {"type": "number"},
					"label_y": {"type": "number"},
					"node_is_primary": {"type": "boolean"}
				    }
				},
				{
				    "type": "object",
				    "required": ["node_type", "x", "y"],
				    "additionalProperties": false,
				    "properties": {
					"node_type":  {
					    "type": "string",
					    "enum": ["midmarker", "multimarker"]
					},
					"x": {"type": "number"},
					"y": {"type": "number"}
				    }
				}
			    ]
			}
		    }
		},
		"reactions": {
		    "type": "object",
		    "additionalProperties": false,
		    "patternProperties": {
			"[0-9]+": {
			    "type": "object",
			    "required": ["name", "bigg_id","reversibility",
					 "label_x", "label_y", "gene_reaction_rule",
                                         "genes", "metabolites", "segments"],
			    "additionalProperties": false,
			    "properties": {
				"name": {"type": "string"},
				"bigg_id": {"type": "string"},
				"reversibility": {"type": "boolean"},
				"label_x": {"type": "number"},
				"label_y": {"type": "number"},
				"gene_reaction_rule": {"type": "string"},
                                "genes": {
		                    "type": "array",
                                    "items": {
                                        "type": "object",
                                        "required_properties": ["bigg_id", "name"],
		                        "additionalProperties": false,
                                        "properties": {
                                            "bigg_id": {"type": "string"},
                                            "name": {"type": "string"}
                                        }
                                    }
                                },
				"metabolites": {
				    "type": "array",
				    "items": {
					"type": "object",
					"required": ["coefficient", "bigg_id"],
					"additionalProperties": false,
					"properties": {
					    "coefficient": {"type": "number"},
					    "bigg_id": {"type": "string"}
					} 
				    }
				},
				"segments": {
				    "type": "object",
				    "additionalProperties": false,
				    "patternProperties": {
					"[0-9]+": {
					    "type": "object",
					    "required": ["from_node_id", "to_node_id",
							 "b1", "b2"],
					    "additionalProperties": false,
					    "patternProperties": {
						"(from|to)_node_id": {
						    "type": "string",
						    "pattern": "[0-9]+"
						},
						"b[12]": {
						    "anyOf": [
							{
							    "type": "object",
							    "required": ["x", "y"],
							    "additionalProperties": false,
							    "properties": {
								"x": {"type": "number"},
								"y": {"type": "number"}
							    }
							},
							{
							    "type": "null"
							}
						    ]
						}
					    }
					}
				    }
				}
			    }
			}
		    }
		},
		"text_labels": {
		    "type": "object",
		    "additionalProperties": false,
		    "patternProperties": {
			"[0-9]+": {
			    "type": "object",
			    "required": ["x", "y", "text"],
			    "additionalProperties": false,
			    "properties": {
				"x": {"type": "number"},
				"y": {"type": "number"},
				"text": {"type": "string"}
			    }
			}
		    }
		},
		"canvas": {
		    "type": "object",
		    "required": ["x", "y", "width", "height"],
		    "additionalProperties": false,
		    "properties": {
			"x": {"type": "number"},
			"y": {"type": "number"},
			"width": {"type": "number"},
			"height": {"type": "number"}
		    }
		}
	    }
	}
    ]
}
