# Supplementary material for: Escher: A Web Application for Building, Sharing, and Embedding Data-Rich Visualizations of Biological Pathways
Source: PLoS Comput Biol. 2015 Aug 27;11(8):e1004321. doi: 10.1371/journal.pcbi.1004321 (PMC4552468; doi:10.1371/journal.pcbi.1004321)
Supplement: S1 File — This source code is for Escher version 1.1.2. The latest Escher source code can be cloned or downloaded from https://github.com/zakandrewking/escher. (ZIP) [file pcbi.1004321.s001.zip › escher-1.1.2/escher/lib/FileSaver.js]

/*! @source http://purl.eligrey.com/github/FileSaver.js/blob/master/FileSaver.js */
var saveAs=saveAs||"undefined"!==typeof navigator&&navigator.msSaveOrOpenBlob&&navigator.msSaveOrOpenBlob.bind(navigator)||function(a){"use strict";if("undefined"===typeof navigator||!/MSIE [1-9]\./.test(navigator.userAgent)){var k=a.document,n=k.createElementNS("http://www.w3.org/1999/xhtml","a"),w="download"in n,x=function(c){var e=k.createEvent("MouseEvents");e.initMouseEvent("click",!0,!1,a,0,0,0,0,0,!1,!1,!1,!1,0,null);c.dispatchEvent(e)},q=a.webkitRequestFileSystem,u=a.requestFileSystem||q||a.mozRequestFileSystem,
y=function(c){(a.setImmediate||a.setTimeout)(function(){throw c;},0)},r=0,s=function(c){var e=function(){"string"===typeof c?(a.URL||a.webkitURL||a).revokeObjectURL(c):c.remove()};a.chrome?e():setTimeout(e,10)},t=function(c,a,d){a=[].concat(a);for(var b=a.length;b--;){var l=c["on"+a[b]];if("function"===typeof l)try{l.call(c,d||c)}catch(f){y(f)}}},m=function(c,e){var d=this,b=c.type,l=!1,f,p,k=function(){t(d,["writestart","progress","write","writeend"])},g=function(){if(l||!f)f=(a.URL||a.webkitURL||
a).createObjectURL(c);p?p.location.href=f:void 0==a.open(f,"_blank")&&"undefined"!==typeof safari&&(a.location.href=f);d.readyState=d.DONE;k();s(f)},h=function(a){return function(){if(d.readyState!==d.DONE)return a.apply(this,arguments)}},m={create:!0,exclusive:!1},v;d.readyState=d.INIT;e||(e="download");if(w)f=(a.URL||a.webkitURL||a).createObjectURL(c),n.href=f,n.download=e,x(n),d.readyState=d.DONE,k(),s(f);else{a.chrome&&b&&"application/octet-stream"!==b&&(v=c.slice||c.webkitSlice,c=v.call(c,0,
c.size,"application/octet-stream"),l=!0);q&&"download"!==e&&(e+=".download");if("application/octet-stream"===b||q)p=a;u?(r+=c.size,u(a.TEMPORARY,r,h(function(a){a.root.getDirectory("saved",m,h(function(a){var b=function(){a.getFile(e,m,h(function(a){a.createWriter(h(function(b){b.onwriteend=function(b){p.location.href=a.toURL();d.readyState=d.DONE;t(d,"writeend",b);s(a)};b.onerror=function(){var a=b.error;a.code!==a.ABORT_ERR&&g()};["writestart","progress","write","abort"].forEach(function(a){b["on"+
a]=d["on"+a]});b.write(c);d.abort=function(){b.abort();d.readyState=d.DONE};d.readyState=d.WRITING}),g)}),g)};a.getFile(e,{create:!1},h(function(a){a.remove();b()}),h(function(a){a.code===a.NOT_FOUND_ERR?b():g()}))}),g)}),g)):g()}},b=m.prototype;b.abort=function(){this.readyState=this.DONE;t(this,"abort")};b.readyState=b.INIT=0;b.WRITING=1;b.DONE=2;b.error=b.onwritestart=b.onprogress=b.onwrite=b.onabort=b.onerror=b.onwriteend=null;return function(a,b){return new m(a,b)}}}("undefined"!==typeof self&&
self||"undefined"!==typeof window&&window||this.content);"undefined"!==typeof module&&null!==module?module.exports=saveAs:"undefined"!==typeof define&&null!==define&&null!=define.amd&&define([],function(){return saveAs});
