# Supplementary material for: Escher: A Web Application for Building, Sharing, and Embedding Data-Rich Visualizations of Biological Pathways
Source: PLoS Comput Biol. 2015 Aug 27;11(8):e1004321. doi: 10.1371/journal.pcbi.1004321 (PMC4552468; doi:10.1371/journal.pcbi.1004321)
Supplement: S1 File — This source code is for Escher version 1.1.2. The latest Escher source code can be cloned or downloaded from https://github.com/zakandrewking/escher. (ZIP) [file pcbi.1004321.s001.zip › escher-1.1.2/escher/lib/complete.ly.js]

/**
 * complete.ly 1.0.0
 * MIT Licensing
 * Copyright (c) 2013 Lorenzo Puccetti
 * 
 * This Software shall be used for doing good things, not bad things.
 *
 * Liberally modified by Zachary King (c) 2014.
 * 
 **/

define(function() {
    return function(container, config) {
        config = config || {};
        config.fontSize =                       config.fontSize   || '13px';
        config.fontFamily =                     config.fontFamily || 'sans-serif';
        config.promptInnerHTML =                config.promptInnerHTML || ''; 
        config.color =                          config.color || '#333';
        config.hintColor =                      config.hintColor || '#aaa';
        config.backgroundColor =                config.backgroundColor || '#fff';
        config.dropDownBorderColor =            config.dropDownBorderColor || '#aaa';
        config.dropDownZIndex =                 config.dropDownZIndex || '100'; // to ensure we are in front of everybody
        config.dropDownOnHoverBackgroundColor = config.dropDownOnHoverBackgroundColor || '#ddd';
        
        var txtInput = document.createElement('input');
        txtInput.type ='text';
        txtInput.spellcheck = false; 
        txtInput.style.fontSize =        config.fontSize;
        txtInput.style.fontFamily =      config.fontFamily;
        txtInput.style.color =           config.color;
        txtInput.style.backgroundColor = config.backgroundColor;
        txtInput.style.width = '100%';
        txtInput.style.outline = '0';
        txtInput.style.border =  '0';
        txtInput.style.margin =  '0';
        txtInput.style.padding = '0';
        
        var txtHint = txtInput.cloneNode(); 
        txtHint.disabled='';        
        txtHint.style.position = 'absolute';
        txtHint.style.top =  '0';
        txtHint.style.left = '0';
        txtHint.style.borderColor = 'transparent';
        txtHint.style.boxShadow =   'none';
        txtHint.style.color = config.hintColor;
        
        txtInput.style.backgroundColor ='transparent';
        txtInput.style.verticalAlign = 'top';
        txtInput.style.position = 'relative';
        
        var wrapper = document.createElement('div');
        wrapper.style.position = 'relative';
        wrapper.style.outline = '0';
        wrapper.style.border =  '0';
        wrapper.style.margin =  '0';
        wrapper.style.padding = '0';
        
        var prompt = document.createElement('div');
        prompt.style.position = 'absolute';
        prompt.style.outline = '0';
        prompt.style.margin =  '0';
        prompt.style.padding = '0';
        prompt.style.border =  '0';
        prompt.style.fontSize =   config.fontSize;
        prompt.style.fontFamily = config.fontFamily;
        prompt.style.color =           config.color;
        prompt.style.backgroundColor = config.backgroundColor;
        prompt.style.top = '0';
        prompt.style.left = '0';
        prompt.style.overflow = 'hidden';
        prompt.innerHTML = config.promptInnerHTML;
        prompt.style.background = 'transparent';
        if (document.body === undefined) {
            throw 'document.body is undefined. The library was wired up incorrectly.';
        }
        document.body.appendChild(prompt);            
        var w = prompt.getBoundingClientRect().right; // works out the width of the prompt.
        wrapper.appendChild(prompt);
        prompt.style.visibility = 'visible';
        prompt.style.left = '-'+w+'px';
        wrapper.style.marginLeft= w+'px';
        
        wrapper.appendChild(txtHint);
        wrapper.appendChild(txtInput);
        
        var dropDown = document.createElement('div');
        dropDown.style.position = 'absolute';
        dropDown.style.visibility = 'hidden';
        dropDown.style.outline = '0';
        dropDown.style.margin =  '0';
        dropDown.style.padding = '0';  
        dropDown.style.textAlign = 'left';
        dropDown.style.fontSize =   config.fontSize;      
        dropDown.style.fontFamily = config.fontFamily;
        dropDown.style.backgroundColor = config.backgroundColor;
        dropDown.style.zIndex = config.dropDownZIndex; 
        dropDown.style.cursor = 'default';
        dropDown.style.borderStyle = 'solid';
        dropDown.style.borderWidth = '1px';
        dropDown.style.borderColor = config.dropDownBorderColor;
        dropDown.style.overflowX= 'hidden';
        dropDown.style.whiteSpace = 'pre';
        dropDown.style.overflowY = 'scroll';
        
        var createDropDownController = function(elem) {
            var rows = [];
            var ix = 0;
            var oldIndex = -1;
            var current_row = null;
            
            var onMouseOver =  function() { this.style.outline = '1px solid #ddd'; }
            var onMouseOut =   function() { this.style.outline = '0'; }
            var onDblClick =  function(e) {
                e.preventDefault();
                p.onmouseselection(this.id);
            }
            
            var p = {
                hide :  function() { elem.style.visibility = 'hidden'; }, 
                refresh : function(token, options) {
                    elem.style.visibility = 'hidden';
                    ix = 0;
                    elem.innerHTML ='';
                    var vph = (window.innerHeight || document.documentElement.clientHeight);
                    var rect = elem.parentNode.getBoundingClientRect();
                    var distanceToTop = rect.top - 6;                        // heuristic give 6px 
                    var distanceToBottom = vph - rect.bottom -6;  // distance from the browser border.
                    
                    rows = [];
                    for (var i = 0; i < options.length; i++) {
                        // ignore case
                        var found = options[i].matches.filter(function(match) {
                            return match.toLowerCase().indexOf(token.toLowerCase()) == 0;
                        });
                        if (found.length == 0)
                            continue;
                        var divRow = document.createElement('div');
                        divRow.style.color = config.color;
                        divRow.onmouseover = onMouseOver; 
                        divRow.onmouseout =  onMouseOut;
                        // prevent selection for double click
                        divRow.onmousedown = function(e) { e.preventDefault(); };
                        divRow.ondblclick = onDblClick; 
                        divRow.__hint = found[0];
                        divRow.id = options[i].id;
                        divRow.innerHTML = options[i].html;
                        rows.push(divRow);
                        elem.appendChild(divRow);
                        if (rows.length >= rs.display_limit)
                            break;
                    }
                    if (rows.length===0) {
                        return; // nothing to show.
                    }
                    p.highlight(0);
                    
                    // Heuristic (only when the distance to the to top is 4
                    // times more than distance to the bottom
                    if (distanceToTop > distanceToBottom*3) {
                        // we display the dropDown on the top of the input text
                        elem.style.maxHeight =  distanceToTop+'px';  
                        elem.style.top ='';
                        elem.style.bottom ='100%';
                    } else {
                        elem.style.top = '100%';  
                        elem.style.bottom = '';
                        elem.style.maxHeight =  distanceToBottom+'px';
                    }
                    elem.style.visibility = 'visible';
                },
                highlight : function(index) {
                    if (oldIndex !=-1 && rows[oldIndex]) { 
                        rows[oldIndex].style.backgroundColor = config.backgroundColor;
                    }
                    rows[index].style.backgroundColor = config.dropDownOnHoverBackgroundColor; // <-- should be config
                    oldIndex = index;
                    current_row = rows[index];
                },
                // moves the selection either up or down (unless it's not
                // possible) step is either +1 or -1.
                move : function(step) {
                    // nothing to move if there is no dropDown. (this happens if
                    // the user hits escape and then down or up)
                    if (elem.style.visibility === 'hidden')
                        return '';
                    // No circular scrolling
                    if (ix+step === -1 || ix+step === rows.length)
                        return rows[ix].__hint;
                    ix+=step; 
                    p.highlight(ix);
                    return rows[ix].__hint;
                },
                onmouseselection : function() {},
                get_current_row: function () {
                    return current_row;
                }
            };
            return p;
        }
        
        var dropDownController = createDropDownController(dropDown);
        
        dropDownController.onmouseselection = function(id) {
            rs.onEnter(id)
            rs.input.focus();
        }
        
        wrapper.appendChild(dropDown);
        container.appendChild(wrapper);
        
        var spacer,
            // This will contain the leftSide part of the textfield (the bit that
            // was already autocompleted)
            leftSide;         
        
        function calculateWidthForText(text) {
            if (spacer === undefined) { // on first call only.
                spacer = document.createElement('span'); 
                spacer.style.visibility = 'hidden';
                spacer.style.position = 'fixed';
                spacer.style.outline = '0';
                spacer.style.margin =  '0';
                spacer.style.padding = '0';
                spacer.style.border =  '0';
                spacer.style.left = '0';
                spacer.style.whiteSpace = 'pre';
                spacer.style.fontSize =   config.fontSize;
                spacer.style.fontFamily = config.fontFamily;
                spacer.style.fontWeight = 'normal';
                document.body.appendChild(spacer);    
            }        
            
            // Used to encode an HTML string into a plain text.
            // taken from http://stackoverflow.com/questions/1219860/javascript-jquery-html-encoding
            spacer.innerHTML = String(text).replace(/&/g, '&amp;')
                .replace(/"/g, '&quot;')
                .replace(/'/g, '&#39;')
                .replace(/</g, '&lt;')
                .replace(/>/g, '&gt;');
            return spacer.getBoundingClientRect().right;
        }
        
        
        var rs = {
            get_hint :    function(x) { return x; },
            display_limit: 100,
            onArrowDown : function() {},               // defaults to no action.
            onArrowUp :   function() {},               // defaults to no action.
            onEnter :     function() {},               // defaults to no action.
            onTab :       function() {},               // defaults to no action.
            onChange:     function() { rs.repaint() }, // defaults to repainting.
            startFrom:    0,
            options:      [],
            
            // Only to allow easy access to the HTML elements to the final user
            // (possibly for minor customizations)
            wrapper : wrapper,      
            input :  txtInput,      
            hint  :  txtHint,       
            dropDown :  dropDown,
            
            prompt : prompt,
            setText : function(text) {
                txtHint.value = text;
                txtInput.value = text; 
            },
            getText : function() {
                return txtInput.value; 
            },
            hideDropDown : function() {
                dropDownController.hide();
            },
            repaint : function() {
                var text = txtInput.value;
                var startFrom =  rs.startFrom; 
                var options =    rs.options;
                var optionsLength = options.length; 
                
                // breaking text in leftSide and token.
                var token = text.substring(startFrom);
                leftSide =  text.substring(0,startFrom);
                
                // updating the hint. 
                txtHint.value ='';
                for (var i = 0; i < optionsLength; i++) {
                    var found = options[i].matches.filter(function(match) {
                        return match.toLowerCase().indexOf(token.toLowerCase()) == 0;
                    });
                    if (found.length == 0)
                        continue;
                    txtHint.value = rs.get_hint(found[0]);
                    break;
                }
                
                // moving the dropDown and refreshing it.
                dropDown.style.left = calculateWidthForText(leftSide)+'px';
                dropDownController.refresh(token, rs.options);
            }
        };
        
        var registerOnTextChangeOldValue;
        
        // Register a callback function to detect changes to the content of the
        // input-type-text.  Those changes are typically followed by user's
        // action: a key-stroke event but sometimes it might be a mouse click.
        var registerOnTextChange = function(txt, callback) {
            registerOnTextChangeOldValue = txt.value;
            var handler = function() {
                var value = txt.value;
                if (registerOnTextChangeOldValue !== value) {
                    registerOnTextChangeOldValue = value;
                    callback(value);
                }
            };

            // For user's actions, we listen to both input events and key up events
            // It appears that input events are not enough so we defensively listen to key up events too.
            // source: http://help.dottoro.com/ljhxklln.php
            //
            // The cost of listening to three sources should be negligible as the handler will invoke callback function
            // only if the text.value was effectively changed. 
            txt.addEventListener("input",  handler, false);
            txt.addEventListener('keyup',  handler, false);
            txt.addEventListener('change', handler, false);
        };
        
        
        registerOnTextChange(txtInput,function(text) { // note the function needs to be wrapped as API-users will define their onChange
            rs.onChange(text);
            rs.repaint();
        });
        
        
        var keyDownHandler = function(e) {
            e = e || window.event;
            var keyCode = e.keyCode;
            
            if (keyCode == 33) { return; } // page up (do nothing)
            if (keyCode == 34) { return; } // page down (do nothing);

            // right,  end, tab  (autocomplete triggered)
            if (keyCode == 39 || keyCode == 35 || keyCode == 9) {
                // for tabs we need to ensure that we override the default
                // behaviour: move to the next focusable HTML-element
                if (keyCode == 9) {
                    e.preventDefault();
                    e.stopPropagation();
                    if (txtHint.value.length == 0) {
                        // tab was called with no action.
                        rs.onTab(); 
                    }
                }
                // if there is a hint
                if (txtHint.value.length > 0) {
                    txtInput.value = txtHint.value;
                    var hasTextChanged = registerOnTextChangeOldValue != txtInput.value
                    // avoid dropDown to appear again
                    registerOnTextChangeOldValue = txtInput.value; 
                    // for example imagine the array contains the following
                    // words: bee, beef, beetroot. User has hit enter to get
                    // 'bee' it would be prompted with the dropDown again (as
                    // beef and beetroot also match)
                    if (hasTextChanged) {
                        // force it.
                        rs.onChange(txtInput.value);
                    }
                }
                return; 
            }

            if (keyCode == 13) { // enter
                // get current
                var id = dropDownController.get_current_row().id;
                rs.onEnter(id);
                return; 
            }
            
            if (keyCode == 40) { // down
                var m = dropDownController.move(+1);
                if (m == '') { rs.onArrowDown(); }
                txtHint.value = rs.get_hint(m);
                return; 
            } 
            
            if (keyCode == 38 ) { // up
                var m = dropDownController.move(-1);
                if (m == '') { rs.onArrowUp(); }
                txtHint.value = rs.get_hint(m);
                e.preventDefault();
                e.stopPropagation();
                return; 
            }
            
            // it's important to reset the txtHint on key down. Think: user
            // presses a letter (e.g. 'x') and never releases. You get
            // (xxxxxxxxxxxxxxxxx) and you would see still the hint. Reset the
            // txtHint. (it might be updated onKeyUp).
            txtHint.value ='';            
        };
        
        txtInput.addEventListener("keydown",  keyDownHandler, false);
        return rs;
    }
});
