# Supplementary material for: Escher: A Web Application for Building, Sharing, and Embedding Data-Rich Visualizations of Biological Pathways
Source: PLoS Comput Biol. 2015 Aug 27;11(8):e1004321. doi: 10.1371/journal.pcbi.1004321 (PMC4552468; doi:10.1371/journal.pcbi.1004321)
Supplement: S1 File — This source code is for Escher version 1.1.2. The latest Escher source code can be cloned or downloaded from https://github.com/zakandrewking/escher. (ZIP) [file pcbi.1004321.s001.zip › escher-1.1.2/escher/lib/escher-1.1.2.js]

(function (root, factory) {
    if (typeof define === 'function' && define.amd) {
        //Allow using this built library as an AMD module
        //in another project. That other project will only
        //see this AMD call, not the internal modules in
        //the closure below.
        define('escher', factory);
    } else {
        //Browser globals case. Just assign the
        //result to a property on the global.
        root.escher = factory();
    }
}(this, function () {
    //almond, and your modules will be inlined here

/**
 * almond 0.2.6 Copyright (c) 2011-2012, The Dojo Foundation All Rights Reserved.
 * Available via the MIT or new BSD license.
 * see: http://github.com/jrburke/almond for details
 */
//Going sloppy to avoid 'use strict' string cost, but strict practices should
//be followed.
/*jslint sloppy: true */
/*global setTimeout: false */

var requirejs, require, define;
(function (undef) {
    var main, req, makeMap, handlers,
        defined = {},
        waiting = {},
        config = {},
        defining = {},
        hasOwn = Object.prototype.hasOwnProperty,
        aps = [].slice;

    function hasProp(obj, prop) {
        return hasOwn.call(obj, prop);
    }

    /**
     * Given a relative module name, like ./something, normalize it to
     * a real name that can be mapped to a path.
     * @param {String} name the relative name
     * @param {String} baseName a real name that the name arg is relative
     * to.
     * @returns {String} normalized name
     */
    function normalize(name, baseName) {
        var nameParts, nameSegment, mapValue, foundMap,
            foundI, foundStarMap, starI, i, j, part,
            baseParts = baseName && baseName.split("/"),
            map = config.map,
            starMap = (map && map['*']) || {};

        //Adjust any relative paths.
        if (name && name.charAt(0) === ".") {
            //If have a base name, try to normalize against it,
            //otherwise, assume it is a top-level require that will
            //be relative to baseUrl in the end.
            if (baseName) {
                //Convert baseName to array, and lop off the last part,
                //so that . matches that "directory" and not name of the baseName's
                //module. For instance, baseName of "one/two/three", maps to
                //"one/two/three.js", but we want the directory, "one/two" for
                //this normalization.
                baseParts = baseParts.slice(0, baseParts.length - 1);

                name = baseParts.concat(name.split("/"));

                //start trimDots
                for (i = 0; i < name.length; i += 1) {
                    part = name[i];
                    if (part === ".") {
                        name.splice(i, 1);
                        i -= 1;
                    } else if (part === "..") {
                        if (i === 1 && (name[2] === '..' || name[0] === '..')) {
                            //End of the line. Keep at least one non-dot
                            //path segment at the front so it can be mapped
                            //correctly to disk. Otherwise, there is likely
                            //no path mapping for a path starting with '..'.
                            //This can still fail, but catches the most reasonable
                            //uses of ..
                            break;
                        } else if (i > 0) {
                            name.splice(i - 1, 2);
                            i -= 2;
                        }
                    }
                }
                //end trimDots

                name = name.join("/");
            } else if (name.indexOf('./') === 0) {
                // No baseName, so this is ID is resolved relative
                // to baseUrl, pull off the leading dot.
                name = name.substring(2);
            }
        }

        //Apply map config if available.
        if ((baseParts || starMap) && map) {
            nameParts = name.split('/');

            for (i = nameParts.length; i > 0; i -= 1) {
                nameSegment = nameParts.slice(0, i).join("/");

                if (baseParts) {
                    //Find the longest baseName segment match in the config.
                    //So, do joins on the biggest to smallest lengths of baseParts.
                    for (j = baseParts.length; j > 0; j -= 1) {
                        mapValue = map[baseParts.slice(0, j).join('/')];

                        //baseName segment has  config, find if it has one for
                        //this name.
                        if (mapValue) {
                            mapValue = mapValue[nameSegment];
                            if (mapValue) {
                                //Match, update name to the new value.
                                foundMap = mapValue;
                                foundI = i;
                                break;
                            }
                        }
                    }
                }

                if (foundMap) {
                    break;
                }

                //Check for a star map match, but just hold on to it,
                //if there is a shorter segment match later in a matching
                //config, then favor over this star map.
                if (!foundStarMap && starMap && starMap[nameSegment]) {
                    foundStarMap = starMap[nameSegment];
                    starI = i;
                }
            }

            if (!foundMap && foundStarMap) {
                foundMap = foundStarMap;
                foundI = starI;
            }

            if (foundMap) {
                nameParts.splice(0, foundI, foundMap);
                name = nameParts.join('/');
            }
        }

        return name;
    }

    function makeRequire(relName, forceSync) {
        return function () {
            //A version of a require function that passes a moduleName
            //value for items that may need to
            //look up paths relative to the moduleName
            return req.apply(undef, aps.call(arguments, 0).concat([relName, forceSync]));
        };
    }

    function makeNormalize(relName) {
        return function (name) {
            return normalize(name, relName);
        };
    }

    function makeLoad(depName) {
        return function (value) {
            defined[depName] = value;
        };
    }

    function callDep(name) {
        if (hasProp(waiting, name)) {
            var args = waiting[name];
            delete waiting[name];
            defining[name] = true;
            main.apply(undef, args);
        }

        if (!hasProp(defined, name) && !hasProp(defining, name)) {
            throw new Error('No ' + name);
        }
        return defined[name];
    }

    //Turns a plugin!resource to [plugin, resource]
    //with the plugin being undefined if the name
    //did not have a plugin prefix.
    function splitPrefix(name) {
        var prefix,
            index = name ? name.indexOf('!') : -1;
        if (index > -1) {
            prefix = name.substring(0, index);
            name = name.substring(index + 1, name.length);
        }
        return [prefix, name];
    }

    /**
     * Makes a name map, normalizing the name, and using a plugin
     * for normalization if necessary. Grabs a ref to plugin
     * too, as an optimization.
     */
    makeMap = function (name, relName) {
        var plugin,
            parts = splitPrefix(name),
            prefix = parts[0];

        name = parts[1];

        if (prefix) {
            prefix = normalize(prefix, relName);
            plugin = callDep(prefix);
        }

        //Normalize according
        if (prefix) {
            if (plugin && plugin.normalize) {
                name = plugin.normalize(name, makeNormalize(relName));
            } else {
                name = normalize(name, relName);
            }
        } else {
            name = normalize(name, relName);
            parts = splitPrefix(name);
            prefix = parts[0];
            name = parts[1];
            if (prefix) {
                plugin = callDep(prefix);
            }
        }

        //Using ridiculous property names for space reasons
        return {
            f: prefix ? prefix + '!' + name : name, //fullName
            n: name,
            pr: prefix,
            p: plugin
        };
    };

    function makeConfig(name) {
        return function () {
            return (config && config.config && config.config[name]) || {};
        };
    }

    handlers = {
        require: function (name) {
            return makeRequire(name);
        },
        exports: function (name) {
            var e = defined[name];
            if (typeof e !== 'undefined') {
                return e;
            } else {
                return (defined[name] = {});
            }
        },
        module: function (name) {
            return {
                id: name,
                uri: '',
                exports: defined[name],
                config: makeConfig(name)
            };
        }
    };

    main = function (name, deps, callback, relName) {
        var cjsModule, depName, ret, map, i,
            args = [],
            usingExports;

        //Use name if no relName
        relName = relName || name;

        //Call the callback to define the module, if necessary.
        if (typeof callback === 'function') {

            //Pull out the defined dependencies and pass the ordered
            //values to the callback.
            //Default to [require, exports, module] if no deps
            deps = !deps.length && callback.length ? ['require', 'exports', 'module'] : deps;
            for (i = 0; i < deps.length; i += 1) {
                map = makeMap(deps[i], relName);
                depName = map.f;

                //Fast path CommonJS standard dependencies.
                if (depName === "require") {
                    args[i] = handlers.require(name);
                } else if (depName === "exports") {
                    //CommonJS module spec 1.1
                    args[i] = handlers.exports(name);
                    usingExports = true;
                } else if (depName === "module") {
                    //CommonJS module spec 1.1
                    cjsModule = args[i] = handlers.module(name);
                } else if (hasProp(defined, depName) ||
                           hasProp(waiting, depName) ||
                           hasProp(defining, depName)) {
                    args[i] = callDep(depName);
                } else if (map.p) {
                    map.p.load(map.n, makeRequire(relName, true), makeLoad(depName), {});
                    args[i] = defined[depName];
                } else {
                    throw new Error(name + ' missing ' + depName);
                }
            }

            ret = callback.apply(defined[name], args);

            if (name) {
                //If setting exports via "module" is in play,
                //favor that over return value and exports. After that,
                //favor a non-undefined return value over exports use.
                if (cjsModule && cjsModule.exports !== undef &&
                        cjsModule.exports !== defined[name]) {
                    defined[name] = cjsModule.exports;
                } else if (ret !== undef || !usingExports) {
                    //Use the return value from the function.
                    defined[name] = ret;
                }
            }
        } else if (name) {
            //May just be an object definition for the module. Only
            //worry about defining if have a module name.
            defined[name] = callback;
        }
    };

    requirejs = require = req = function (deps, callback, relName, forceSync, alt) {
        if (typeof deps === "string") {
            if (handlers[deps]) {
                //callback in this case is really relName
                return handlers[deps](callback);
            }
            //Just return the module wanted. In this scenario, the
            //deps arg is the module name, and second arg (if passed)
            //is just the relName.
            //Normalize module name, if it contains . or ..
            return callDep(makeMap(deps, callback).f);
        } else if (!deps.splice) {
            //deps is a config object, not an array.
            config = deps;
            if (callback.splice) {
                //callback is an array, which means it is a dependency list.
                //Adjust args if there are dependencies
                deps = callback;
                callback = relName;
                relName = null;
            } else {
                deps = undef;
            }
        }

        //Support require(['a'])
        callback = callback || function () {};

        //If relName is a function, it is an errback handler,
        //so remove it.
        if (typeof relName === 'function') {
            relName = forceSync;
            forceSync = alt;
        }

        //Simulate async callback;
        if (forceSync) {
            main(undef, deps, callback, relName);
        } else {
            //Using a non-zero value because of concern for what old browsers
            //do, and latest browsers "upgrade" to 4 if lower value is used:
            //http://www.whatwg.org/specs/web-apps/current-work/multipage/timers.html#dom-windowtimers-settimeout:
            //If want a value immediately, use require('id') instead -- something
            //that works in almond on the global level, but not guaranteed and
            //unlikely to work in other AMD implementations.
            setTimeout(function () {
                main(undef, deps, callback, relName);
            }, 4);
        }

        return req;
    };

    /**
     * Just drops the config on the floor, but returns req in case
     * the config return value is used.
     */
    req.config = function (cfg) {
        config = cfg;
        if (config.deps) {
            req(config.deps, config.callback);
        }
        return req;
    };

    /**
     * Expose module registry for debugging and tooling
     */
    requirejs._defined = defined;

    define = function (name, deps, callback) {

        //This module may not have dependencies
        if (!deps.splice) {
            //deps is not an array, so probably means
            //an object literal or factory function for
            //the value. Adjust args.
            callback = deps;
            deps = [];
        }

        if (!hasProp(defined, name) && !hasProp(waiting, name)) {
            waiting[name] = [name, deps, callback];
        }
    };

    define.amd = {
        jQuery: true
    };
}());

define("../build/almond", function(){});

/**
 * vkBeautify - javascript plugin to pretty-print or minify text in XML, JSON, CSS and SQL formats.
 *
 * Version - 0.99.00.beta
 * Copyright (c) 2012 Vadim Kiryukhin
 * vkiryukhin @ gmail.com
 * http://www.eslinstructor.net/vkbeautify/
 *
 * Dual licensed under the MIT and GPL licenses:
 *   http://www.opensource.org/licenses/mit-license.php
 *   http://www.gnu.org/licenses/gpl.html
 *
 *   Pretty print
 *
 *        vkbeautify.xml(text [,indent_pattern]);
 *        vkbeautify.json(text [,indent_pattern]);
 *        vkbeautify.css(text [,indent_pattern]);
 *        vkbeautify.sql(text [,indent_pattern]);
 *
 *        @text - String; text to beatufy;
 *        @indent_pattern - Integer | String;
 *                Integer:  number of white spaces;
 *                String:   character string to visualize indentation ( can also be a set of white spaces )
 *   Minify
 *
 *        vkbeautify.xmlmin(text [,preserve_comments]);
 *        vkbeautify.jsonmin(text);
 *        vkbeautify.cssmin(text [,preserve_comments]);
 *        vkbeautify.sqlmin(text);
 *
 *        @text - String; text to minify;
 *        @preserve_comments - Bool; [optional];
 *                Set this flag to true to prevent removing comments from @text ( minxml and mincss functions only. )
 *
 *   Examples:
 *        vkbeautify.xml(text); // pretty print XML
 *        vkbeautify.json(text, 4 ); // pretty print JSON
 *        vkbeautify.css(text, '. . . .'); // pretty print CSS
 *        vkbeautify.sql(text, '----'); // pretty print SQL
 *
 *        vkbeautify.xmlmin(text, true);// minify XML, preserve comments
 *        vkbeautify.jsonmin(text);// minify JSON
 *        vkbeautify.cssmin(text);// minify CSS, remove comments ( default )
 *        vkbeautify.sqlmin(text);// minify SQL
 *
 */

define('lib/vkbeautify',[],function() {

    function createShiftArr(step) {

        var space = '    ';

        if ( isNaN(parseInt(step)) ) {  // argument is string
            space = step;
        } else { // argument is integer
            switch(step) {
            case 1: space = ' '; break;
            case 2: space = '  '; break;
            case 3: space = '   '; break;
            case 4: space = '    '; break;
            case 5: space = '     '; break;
            case 6: space = '      '; break;
            case 7: space = '       '; break;
            case 8: space = '        '; break;
            case 9: space = '         '; break;
            case 10: space = '          '; break;
            case 11: space = '           '; break;
            case 12: space = '            '; break;
            }
        }

        var shift = ['\n']; // array of shifts
        for(ix=0;ix<100;ix++){
            shift.push(shift[ix]+space);
        }
        return shift;
    }

    function vkbeautify(){
        this.step = '    '; // 4 spaces
        this.shift = createShiftArr(this.step);
    };

    vkbeautify.prototype.xml = function(text,step) {

        var ar = text.replace(/>\s{0,}</g,"><")
                .replace(/</g,"~::~<")
                .replace(/\s*xmlns\:/g,"~::~xmlns:")
                .replace(/\s*xmlns\=/g,"~::~xmlns=")
                .split('~::~'),
            len = ar.length,
            inComment = false,
            deep = 0,
            str = '',
            ix = 0,
            shift = step ? createShiftArr(step) : this.shift;

        for(ix=0;ix<len;ix++) {
            // start comment or <![CDATA[...]]> or <!DOCTYPE //
            if(ar[ix].search(/<!/) > -1) {
                str += shift[deep]+ar[ix];
                inComment = true;
                // end comment  or <![CDATA[...]]> //
                if(ar[ix].search(/-->/) > -1 || ar[ix].search(/\]>/) > -1 || ar[ix].search(/!DOCTYPE/) > -1 ) {
                    inComment = false;
                }
            } else
                // end comment  or <![CDATA[...]]> //
                if(ar[ix].search(/-->/) > -1 || ar[ix].search(/\]>/) > -1) {
                    str += ar[ix];
                    inComment = false;
                } else
                    // <elm></elm> //
                    if( /^<\w/.exec(ar[ix-1]) && /^<\/\w/.exec(ar[ix]) &&
                        /^<[\w:\-\.\,]+/.exec(ar[ix-1]) == /^<\/[\w:\-\.\,]+/.exec(ar[ix])[0].replace('/','')) {
                        str += ar[ix];
                        if(!inComment) deep--;
                    } else
                        // <elm> //
                        if(ar[ix].search(/<\w/) > -1 && ar[ix].search(/<\//) == -1 && ar[ix].search(/\/>/) == -1 ) {
                            str = !inComment ? str += shift[deep++]+ar[ix] : str += ar[ix];
                        } else
                            // <elm>...</elm> //
                            if(ar[ix].search(/<\w/) > -1 && ar[ix].search(/<\//) > -1) {
                                str = !inComment ? str += shift[deep]+ar[ix] : str += ar[ix];
                            } else
                                // </elm> //
                                if(ar[ix].search(/<\//) > -1) {
                                    str = !inComment ? str += shift[--deep]+ar[ix] : str += ar[ix];
                                } else
                                    // <elm/> //
                                    if(ar[ix].search(/\/>/) > -1 ) {
                                        str = !inComment ? str += shift[deep]+ar[ix] : str += ar[ix];
                                    } else
                                        // <? xml ... ?> //
                                        if(ar[ix].search(/<\?/) > -1) {
                                            str += shift[deep]+ar[ix];
                                        } else
                                            // xmlns //
                                            if( ar[ix].search(/xmlns\:/) > -1  || ar[ix].search(/xmlns\=/) > -1) {
                                                str += shift[deep]+ar[ix];
                                            }

            else {
                str += ar[ix];
            }
        }

        return  (str[0] == '\n') ? str.slice(1) : str;
    }

    vkbeautify.prototype.json = function(text,step) {

        var step = step ? step : this.step;

        if (typeof JSON === 'undefined' ) return text;

        if ( typeof text === "string" ) return JSON.stringify(JSON.parse(text), null, step);
        if ( typeof text === "object" ) return JSON.stringify(text, null, step);

        return text; // text is not string nor object
    }

    vkbeautify.prototype.css = function(text, step) {

        var ar = text.replace(/\s{1,}/g,' ')
                .replace(/\{/g,"{~::~")
                .replace(/\}/g,"~::~}~::~")
                .replace(/\;/g,";~::~")
                .replace(/\/\*/g,"~::~/*")
                .replace(/\*\//g,"*/~::~")
                .replace(/~::~\s{0,}~::~/g,"~::~")
                .split('~::~'),
            len = ar.length,
            deep = 0,
            str = '',
            ix = 0,
            shift = step ? createShiftArr(step) : this.shift;

        for(ix=0;ix<len;ix++) {

            if( /\{/.exec(ar[ix]))  {
                str += shift[deep++]+ar[ix];
            } else
                if( /\}/.exec(ar[ix]))  {
                    str += shift[--deep]+ar[ix];
                } else
                    if( /\*\\/.exec(ar[ix]))  {
                        str += shift[deep]+ar[ix];
                    }
            else {
                str += shift[deep]+ar[ix];
            }
        }
        return str.replace(/^\n{1,}/,'');
    }

    //----------------------------------------------------------------------------

    function isSubquery(str, parenthesisLevel) {
        return  parenthesisLevel - (str.replace(/\(/g,'').length - str.replace(/\)/g,'').length )
    }

    function split_sql(str, tab) {

        return str.replace(/\s{1,}/g," ")

            .replace(/ AND /ig,"~::~"+tab+tab+"AND ")
            .replace(/ BETWEEN /ig,"~::~"+tab+"BETWEEN ")
            .replace(/ CASE /ig,"~::~"+tab+"CASE ")
            .replace(/ ELSE /ig,"~::~"+tab+"ELSE ")
            .replace(/ END /ig,"~::~"+tab+"END ")
            .replace(/ FROM /ig,"~::~FROM ")
            .replace(/ GROUP\s{1,}BY/ig,"~::~GROUP BY ")
            .replace(/ HAVING /ig,"~::~HAVING ")
        //.replace(/ SET /ig," SET~::~")
            .replace(/ IN /ig," IN ")

            .replace(/ JOIN /ig,"~::~JOIN ")
            .replace(/ CROSS~::~{1,}JOIN /ig,"~::~CROSS JOIN ")
            .replace(/ INNER~::~{1,}JOIN /ig,"~::~INNER JOIN ")
            .replace(/ LEFT~::~{1,}JOIN /ig,"~::~LEFT JOIN ")
            .replace(/ RIGHT~::~{1,}JOIN /ig,"~::~RIGHT JOIN ")

            .replace(/ ON /ig,"~::~"+tab+"ON ")
            .replace(/ OR /ig,"~::~"+tab+tab+"OR ")
            .replace(/ ORDER\s{1,}BY/ig,"~::~ORDER BY ")
            .replace(/ OVER /ig,"~::~"+tab+"OVER ")

            .replace(/\(\s{0,}SELECT /ig,"~::~(SELECT ")
            .replace(/\)\s{0,}SELECT /ig,")~::~SELECT ")

            .replace(/ THEN /ig," THEN~::~"+tab+"")
            .replace(/ UNION /ig,"~::~UNION~::~")
            .replace(/ USING /ig,"~::~USING ")
            .replace(/ WHEN /ig,"~::~"+tab+"WHEN ")
            .replace(/ WHERE /ig,"~::~WHERE ")
            .replace(/ WITH /ig,"~::~WITH ")

        //.replace(/\,\s{0,}\(/ig,",~::~( ")
        //.replace(/\,/ig,",~::~"+tab+tab+"")

            .replace(/ ALL /ig," ALL ")
            .replace(/ AS /ig," AS ")
            .replace(/ ASC /ig," ASC ")
            .replace(/ DESC /ig," DESC ")
            .replace(/ DISTINCT /ig," DISTINCT ")
            .replace(/ EXISTS /ig," EXISTS ")
            .replace(/ NOT /ig," NOT ")
            .replace(/ NULL /ig," NULL ")
            .replace(/ LIKE /ig," LIKE ")
            .replace(/\s{0,}SELECT /ig,"SELECT ")
            .replace(/\s{0,}UPDATE /ig,"UPDATE ")
            .replace(/ SET /ig," SET ")

            .replace(/~::~{1,}/g,"~::~")
            .split('~::~');
    }

    vkbeautify.prototype.sql = function(text,step) {

        var ar_by_quote = text.replace(/\s{1,}/g," ")
                .replace(/\'/ig,"~::~\'")
                .split('~::~'),
            len = ar_by_quote.length,
            ar = [],
            deep = 0,
            tab = this.step,//+this.step,
            inComment = true,
            inQuote = false,
            parenthesisLevel = 0,
            str = '',
            ix = 0,
            shift = step ? createShiftArr(step) : this.shift;;

        for(ix=0;ix<len;ix++) {
            if(ix%2) {
                ar = ar.concat(ar_by_quote[ix]);
            } else {
                ar = ar.concat(split_sql(ar_by_quote[ix], tab) );
            }
        }

        len = ar.length;
        for(ix=0;ix<len;ix++) {

            parenthesisLevel = isSubquery(ar[ix], parenthesisLevel);

            if( /\s{0,}\s{0,}SELECT\s{0,}/.exec(ar[ix]))  {
                ar[ix] = ar[ix].replace(/\,/g,",\n"+tab+tab+"")
            }

            if( /\s{0,}\s{0,}SET\s{0,}/.exec(ar[ix]))  {
                ar[ix] = ar[ix].replace(/\,/g,",\n"+tab+tab+"")
            }

            if( /\s{0,}\(\s{0,}SELECT\s{0,}/.exec(ar[ix]))  {
                deep++;
                str += shift[deep]+ar[ix];
            } else
                if( /\'/.exec(ar[ix]) )  {
                    if(parenthesisLevel<1 && deep) {
                        deep--;
                    }
                    str += ar[ix];
                }
            else  {
                str += shift[deep]+ar[ix];
                if(parenthesisLevel<1 && deep) {
                    deep--;
                }
            }
            var junk = 0;
        }

        str = str.replace(/^\n{1,}/,'').replace(/\n{1,}/g,"\n");
        return str;
    }


    vkbeautify.prototype.xmlmin = function(text, preserveComments) {

        var str = preserveComments ? text
                : text.replace(/\<![ \r\n\t]*(--([^\-]|[\r\n]|-[^\-])*--[ \r\n\t]*)\>/g,"")
                .replace(/[ \r\n\t]{1,}xmlns/g, ' xmlns');
        return  str.replace(/>\s{0,}</g,"><");
    }

    vkbeautify.prototype.jsonmin = function(text) {

        if (typeof JSON === 'undefined' ) return text;

        return JSON.stringify(JSON.parse(text), null, 0);

    }

    vkbeautify.prototype.cssmin = function(text, preserveComments) {

        var str = preserveComments ? text
                : text.replace(/\/\*([^*]|[\r\n]|(\*+([^*/]|[\r\n])))*\*+\//g,"") ;

        return str.replace(/\s{1,}/g,' ')
            .replace(/\{\s{1,}/g,"{")
            .replace(/\}\s{1,}/g,"}")
            .replace(/\;\s{1,}/g,";")
            .replace(/\/\*\s{1,}/g,"/*")
            .replace(/\*\/\s{1,}/g,"*/");
    }

    vkbeautify.prototype.sqlmin = function(text) {
        return text.replace(/\s{1,}/g," ").replace(/\s{1,}\(/,"(").replace(/\s{1,}\)/,")");
    }

    return new vkbeautify();

});

/*! @source http://purl.eligrey.com/github/FileSaver.js/blob/master/FileSaver.js */
var saveAs=saveAs||"undefined"!==typeof navigator&&navigator.msSaveOrOpenBlob&&navigator.msSaveOrOpenBlob.bind(navigator)||function(a){if("undefined"===typeof navigator||!/MSIE [1-9]\./.test(navigator.userAgent)){var k=a.document,n=k.createElementNS("http://www.w3.org/1999/xhtml","a"),w="download"in n,x=function(c){var e=k.createEvent("MouseEvents");e.initMouseEvent("click",!0,!1,a,0,0,0,0,0,!1,!1,!1,!1,0,null);c.dispatchEvent(e)},q=a.webkitRequestFileSystem,u=a.requestFileSystem||q||a.mozRequestFileSystem,
y=function(c){(a.setImmediate||a.setTimeout)(function(){throw c;},0)},r=0,s=function(c){var e=function(){"string"===typeof c?(a.URL||a.webkitURL||a).revokeObjectURL(c):c.remove()};a.chrome?e():setTimeout(e,10)},t=function(c,a,d){a=[].concat(a);for(var b=a.length;b--;){var l=c["on"+a[b]];if("function"===typeof l)try{l.call(c,d||c)}catch(f){y(f)}}},m=function(c,e){var d=this,b=c.type,l=!1,f,p,k=function(){t(d,["writestart","progress","write","writeend"])},g=function(){if(l||!f)f=(a.URL||a.webkitURL||
a).createObjectURL(c);p?p.location.href=f:void 0==a.open(f,"_blank")&&"undefined"!==typeof safari&&(a.location.href=f);d.readyState=d.DONE;k();s(f)},h=function(a){return function(){if(d.readyState!==d.DONE)return a.apply(this,arguments)}},m={create:!0,exclusive:!1},v;d.readyState=d.INIT;e||(e="download");if(w)f=(a.URL||a.webkitURL||a).createObjectURL(c),n.href=f,n.download=e,x(n),d.readyState=d.DONE,k(),s(f);else{a.chrome&&b&&"application/octet-stream"!==b&&(v=c.slice||c.webkitSlice,c=v.call(c,0,
c.size,"application/octet-stream"),l=!0);q&&"download"!==e&&(e+=".download");if("application/octet-stream"===b||q)p=a;u?(r+=c.size,u(a.TEMPORARY,r,h(function(a){a.root.getDirectory("saved",m,h(function(a){var b=function(){a.getFile(e,m,h(function(a){a.createWriter(h(function(b){b.onwriteend=function(b){p.location.href=a.toURL();d.readyState=d.DONE;t(d,"writeend",b);s(a)};b.onerror=function(){var a=b.error;a.code!==a.ABORT_ERR&&g()};["writestart","progress","write","abort"].forEach(function(a){b["on"+
a]=d["on"+a]});b.write(c);d.abort=function(){b.abort();d.readyState=d.DONE};d.readyState=d.WRITING}),g)}),g)};a.getFile(e,{create:!1},h(function(a){a.remove();b()}),h(function(a){a.code===a.NOT_FOUND_ERR?b():g()}))}),g)}),g)):g()}},b=m.prototype;b.abort=function(){this.readyState=this.DONE;t(this,"abort")};b.readyState=b.INIT=0;b.WRITING=1;b.DONE=2;b.error=b.onwritestart=b.onprogress=b.onwrite=b.onabort=b.onerror=b.onwriteend=null;return function(a,b){return new m(a,b)}}}("undefined"!==typeof self&&
self||"undefined"!==typeof window&&window||this.content);"undefined"!==typeof module&&null!==module?module.exports=saveAs:"undefined"!==typeof define&&null!==define&&null!=define.amd&&define('lib/FileSaver',[],function(){return saveAs});
define('utils',["lib/vkbeautify", "lib/FileSaver"], function(vkbeautify, FileSaver) {
    return { set_options: set_options,
             setup_svg: setup_svg,
             remove_child_nodes: remove_child_nodes,
             load_css: load_css,
             load_files: load_files,
             load_the_file: load_the_file,
             make_class: make_class,
             setup_defs: setup_defs,
             draw_an_object: draw_an_object,
             draw_a_nested_object: draw_a_nested_object,
             make_array: make_array,
             make_array_ref: make_array_ref,
             compare_arrays: compare_arrays,
             array_to_object: array_to_object,
             clone: clone,
             extend: extend,
             unique_concat: unique_concat,
             unique_strings_array: unique_strings_array,
             debounce: debounce,
             object_slice_for_ids: object_slice_for_ids,
             object_slice_for_ids_ref: object_slice_for_ids_ref,
             c_plus_c: c_plus_c,
             c_minus_c: c_minus_c,
             c_times_scalar: c_times_scalar,
             download_json: download_json,
             load_json: load_json,
             load_json_or_csv: load_json_or_csv,
             export_svg: export_svg,
             rotate_coords_recursive: rotate_coords_recursive,
             rotate_coords: rotate_coords,
             get_angle: get_angle,
             to_degrees: to_degrees,
             angle_for_event: angle_for_event,
             distance: distance,
             check_undefined: check_undefined,
             compartmentalize: compartmentalize,
             decompartmentalize: decompartmentalize,
             mean: mean,
             median: median,
             quartiles: quartiles,
             random_characters: random_characters,
             generate_map_id: generate_map_id,
             check_for_parent_tag: check_for_parent_tag,
             name_to_url: name_to_url,
             parse_url_components: parse_url_components };

    // definitions
    function set_options(options, defaults, must_be_float) {
        if (options === undefined || options === null)
            return defaults;
        var i = -1,
            out = {};
        for (var key in defaults) {
            var has_key = ((key in options) &&
                           (options[key] !== null) &&
                           (options[key] !== undefined));
            var val = (has_key ? options[key] : defaults[key]);
            if (must_be_float && key in must_be_float) {
                val = parseFloat(val);
                if (isNaN(val)) {
                    if (has_key) {
                        console.warn('Bad float for option ' + key);
                        val = parseFloat(defaults[key]);
                        if (isNaN(val)) {
                            console.warn('Bad float for default ' + key);
                            val = null;
                        }
                    } else {
                        console.warn('Bad float for default ' + key);
                        val = null;
                    }
                }
            }
            out[key] = val;
        }
        return out;
    }

    function setup_svg(selection, selection_is_svg, fill_screen) {
        // sub selection places the graph in an existing svg environment
        var add_svg = function(f, s) {
            if (f) {
                d3.select("body").classed('fill-screen-body', true);
                s.classed('fill-screen-div', true);
            }
            var svg = s.append('svg')
                    .attr("class", "escher-svg")
                    .attr('xmlns', "http://www.w3.org/2000/svg");
            return svg;
        };

        // run
        var out;
        // set the selection class
        selection.classed('escher-container', true);
        // make the svg
        if (selection_is_svg) {
            return selection;
        } else if (selection) {
            return add_svg(fill_screen, selection);
        } else {
            throw new Error('No selection');
        }
    }

    function remove_child_nodes(selection) {
        /** Removes all child nodes from a d3 selection

         */
        var node =  selection.node();
        while (node.hasChildNodes()) {
            node.removeChild(node.lastChild);
        }
    }

    function load_css(css_path, callback) {
        var css = "";
        if (css_path) {
            d3.text(css_path, function(error, text) {
                if (error) {
                    console.warn(error);
                }
                css = text;
                callback(css);
            });
        }
        return false;
    };
    function update() {
        return 'omg yes';
    };
    function load_the_file(t, file, callback, value) {
        // if the value is specified, don't even need to do the ajax query
        if (value) {
            if (file) console.warn('File ' + file + ' overridden by value.');
            callback.call(t, null, value, file);
            return;
        }
        if (!file) {
            callback.call(t, "No filename", null, file);
            return;
        }
        if (ends_with(file, 'json'))
            d3.json(file, function(e, d) { callback(e, d, file); });
        else if (ends_with(file, 'css'))
            d3.text(file, function(e, d) { callback(e, d, file); });
        else
            callback.call(t, "Unrecognized file type", null, file);
        return;

        // definitions
        function ends_with(str, suffix) {
            return str.indexOf(suffix, str.length - suffix.length) !== -1;
        }
    }
    function load_files(t, files_to_load, final_callback) {
        // load multiple files asynchronously
        // Takes a list of objects: { file: a_filename.json, callback: a_callback_fn }
        var i = -1, remaining = files_to_load.length, callbacks = {};
        while (++i < files_to_load.length) {
            var this_file = files_to_load[i].file;
            callbacks[this_file] = files_to_load[i].callback;
            load_the_file(t,
                          this_file,
                          function(e, d, file) {
                              callbacks[file].call(t, e, d);
                              if (!--remaining) final_callback.call(t);
                          },
                          files_to_load[i].value);
        }
    }
    // makeClass - By Hubert Kauker (MIT Licensed)
    // original by John Resig (MIT Licensed).
    // http://stackoverflow.com/questions/7892884/simple-class-instantiation
    function make_class(){
        var isInternal;
        var constructor = function(args){
            if ( this instanceof constructor ) {
                if ( typeof this.init == "function" ) {
                    this.init.apply( this, isInternal ? args : arguments );
                }
            } else {
                isInternal = true;
                var instance = new constructor( arguments );
                isInternal = false;
                return instance;
            }
        };
        return constructor;
    }

    function setup_defs(svg, style) {
        // add stylesheet
        svg.select("defs").remove();
        var defs = svg.append("defs");
        // make sure the defs is the first node
        var node = defs.node();
        node.parentNode.insertBefore(node, node.parentNode.firstChild);
        defs.append("style")
            .attr("type", "text/css")
            .text(style);
        return defs;
    }

    function draw_an_object(container_sel, parent_node_selector, children_selector,
                            object, id_key, create_function, update_function,
                            exit_function) {
        /** Run through the d3 data binding steps for an object. Also checks to
         make sure none of the values in the *object* are undefined, and
         ignores those.

         The create_function, update_function, and exit_function CAN modify the
         input data object.

         Arguments
         ---------

         container_sel: A d3 selection containing all objects.

         parent_node_selector: A selector string for a subselection of
         container_sel.

         children_selector: A selector string for each DOM element to bind.

         object: An object to bind to the selection.

         id_key: The key that will be used to store object IDs in the bound data
         points.

         create_function: A function for enter selection.

         update_function: A function for update selection.

         exit_function: A function for exit selection.
         
         */
        var draw_object = {};
        for (var id in object) {
            if (object[id] === undefined) {
                console.warn('Undefined value for id ' + id + ' in object. Ignoring.');
            } else {
                draw_object[id] = object[id];
            }
        }
        
        var sel = container_sel.select(parent_node_selector)
                .selectAll(children_selector)
                .data(make_array_ref(draw_object, id_key),
                      function(d) { return d[id_key]; });
        // enter: generate and place reaction
        if (create_function)
            sel.enter().call(create_function);
        // update: update when necessary
        if (update_function)
            sel.call(update_function);
        // exit
        if (exit_function) 
            sel.exit().call(exit_function);
    }

    function draw_a_nested_object(container_sel, children_selector, object_data_key,
                                  id_key, create_function, update_function,
                                  exit_function) {
        /** Run through the d3 data binding steps for an object that is nested
         within another element with d3 data.

         The create_function, update_function, and exit_function CAN modify the
         input data object.

         Arguments
         ---------

         container_sel: A d3 selection containing all objects.

         children_selector: A selector string for each DOM element to bind.

         object_data_key: A key for the parent object containing data for the
         new selection.

         id_key: The key that will be used to store object IDs in the bound data
         points.

         create_function: A function for enter selection.

         update_function: A function for update selection.

         exit_function: A function for exit selection.
         
         */
        var sel = container_sel.selectAll(children_selector)
                .data(function(d) {
                    return make_array_ref(d[object_data_key], id_key);
                }, function(d) { return d[id_key]; });
        // enter: generate and place reaction
        if (create_function)
            sel.enter().call(create_function);
        // update: update when necessary
        if (update_function)
            sel.call(update_function);
        // exit
        if (exit_function) 
            sel.exit().call(exit_function);
    }

    function make_array(obj, id_key) { // is this super slow?
        var array = [];
        for (var key in obj) {
            // copy object
            var it = clone(obj[key]);
            // add key as 'id'
            it[id_key] = key;
            // add object to array
            array.push(it);
        }
        return array;
    }

    function make_array_ref(obj, id_key) {
        /** Turn the object into an array, but only by reference. Faster than
         make_array.

         */
        var array = [];
        for (var key in obj) {
            // copy object
            var it = obj[key];
            // add key as 'id'
            it[id_key] = key;
            // add object to array
            array.push(it);
        }
        return array;
    }

    function compare_arrays(a1, a2) {
        /** Compares two simple (not-nested) arrays.

         */
        if (!a1 || !a2) return false;
        if (a1.length != a2.length) return false;
        for (var i = 0, l=a1.length; i < l; i++) {
            if (a1[i] != a2[i]) {
                // Warning - two different object instances will never be equal: {x:20} != {x:20}
                return false;
            }
        }
        return true;
    }

    function array_to_object(arr) {
        /** Convert an array of objects to an object with all keys and values
         that are arrays of the same length as arr. Fills in spaces with null.

         For example, [ { a: 1 }, { b: 2 }] becomes { a: [1, null], b: [null, 2] }.

         */
        // new object
        var obj = {};
        // for each element of the array
        for (var i = 0, l = arr.length; i < l; i++) {
            var column = arr[i],
                keys = Object.keys(column);
            for (var k = 0, nk = keys.length; k < nk; k++) {
                var id = keys[k];
                if (!(id in obj)) {
                    var n = [];
                    // fill spaces with null
                    for (var j = 0; j < l; j++) {
                        n[j] = null;
                    }
                    n[i] = column[id];
                    obj[id] = n;
                } else {
                    obj[id][i] = column[id];
                }
            }
        }
        return obj;
    }

    function clone(obj) {
        // Handles the array and object types, and null or undefined
        if (null == obj || "object" != typeof obj) return obj;
        // Handle Array
        if (obj instanceof Array) {
            var copy = [];
            for (var i = 0, len = obj.length; i < len; i++) {
                copy[i] = clone(obj[i]);
            }
            return copy;
        }
        // Handle Object
        if (obj instanceof Object) {
            var copy = {};
            for (var attr in obj) {
                if (obj.hasOwnProperty(attr)) copy[attr] = clone(obj[attr]);
            }
            return copy;
        }
        throw new Error("Unable to copy obj! Its type isn't supported.");
    }

    function extend(obj1, obj2, overwrite) {
        /** Extends obj1 with keys/values from obj2. Performs the extension
         cautiously, and does not override attributes, unless the overwrite
         argument is true.

         Arguments
         ---------

         obj1: Object to extend
         
         obj2: Object with which to extend.

         overwrite: (Optional, Default false) Overwrite attributes in obj1.

         */

        if (overwrite === undefined)
            overwrite = false;
        
        for (var attrname in obj2) { 
            if (!(attrname in obj1) || overwrite) // UNIT TEST This
                obj1[attrname] = obj2[attrname];
            else
                throw new Error('Attribute ' + attrname + ' already in object.');
        }
    }

    function unique_concat(arrays) {
        var new_array = [];
        arrays.forEach(function (a) {
            a.forEach(function(x) {
                if (new_array.indexOf(x) < 0)
                    new_array.push(x);
            });
        });
        return new_array;
    }
    
    function unique_strings_array(arr) {
        /** Return unique values in array of strings.

         http://stackoverflow.com/questions/1960473/unique-values-in-an-array

         */
        var a = [];
        for (var i = 0, l = arr.length; i < l; i++)
            if (a.indexOf(arr[i]) === -1)
                a.push(arr[i]);
        return a;
    }

    function debounce(func, wait, immediate) {
        /** Returns a function, that, as long as it continues to be invoked, will
         not be triggered.

         The function will be called after it stops being called for N
         milliseconds. If `immediate` is passed, trigger the function on the leading
         edge, instead of the trailing.

         */
        var timeout;
        return function() {
            var context = this, args = arguments;
            var later = function() {
                timeout = null;
                if (!immediate) func.apply(context, args);
            };
            var callNow = immediate && !timeout;
            window.clearTimeout(timeout);
            timeout = window.setTimeout(later, wait);
            if (callNow) func.apply(context, args);
        };
    }
    
    function object_slice_for_ids(obj, ids) {
        /** Return a copy of the object with just the given ids. 
         
         Arguments
         ---------

         obj: An object.

         ids: An array of id strings.

         */
        var subset = {}, i = -1;
        while (++i<ids.length) {
            subset[ids[i]] = clone(obj[ids[i]]);
        }
        if (ids.length != Object.keys(subset).length) {
            console.warn('did not find correct reaction subset');
        }
        return subset;
    }
    
    function object_slice_for_ids_ref(obj, ids) {
        /** Return a reference of the object with just the given ids. Faster
         than object_slice_for_ids.
         
         Arguments
         ---------

         obj: An object.

         ids: An array of id strings.

         */
        var subset = {}, i = -1;
        while (++i<ids.length) {
            subset[ids[i]] = obj[ids[i]];
        }
        if (ids.length != Object.keys(subset).length) {
            console.warn('did not find correct reaction subset');
        }
        return subset;
    }

    function c_plus_c(coords1, coords2) {
        if (coords1 === null || coords2 === null || 
            coords1 === undefined || coords2 === undefined)
            return null;
        return { "x": coords1.x + coords2.x,
                 "y": coords1.y + coords2.y };
    }
    function c_minus_c(coords1, coords2) {
        if (coords1 === null || coords2 === null || 
            coords1 === undefined || coords2 === undefined)
            return null;
        return { "x": coords1.x - coords2.x,
                 "y": coords1.y - coords2.y };
    }

    function c_times_scalar(coords, scalar) {
        return { "x": coords.x * scalar,
                 "y": coords.y * scalar };
    }
    
    function download_json(json, name) {
        /** Download json file in a blob.

         */
        var j = JSON.stringify(json),
            blob = new Blob([j], {type: "octet/stream"});
        FileSaver(blob, name + '.json');
    }

    function load_json(f, callback, pre_fn, failure_fn) {
        /** Try to load the file as JSON.

         Arguments
         ---------

         f: The file path

         callback: A callback function that accepts arguments: error, data.

         pre_fn: (optional) A function to call before loading the data.

         failure_fn: (optional) A function to call if the load fails or is aborted.
         
         */
        // Check for the various File API support.
        if (!(window.File && window.FileReader && window.FileList && window.Blob))
            callback("The File APIs are not fully supported in this browser.", null);

        var reader = new window.FileReader();
        // Closure to capture the file information.
        reader.onload = function(event) {
            var result = event.target.result,
                data;
            // try JSON
            try {
                data = JSON.parse(result);
            } catch (e) {
                // if it failed, return the error
                callback(e, null);
                return;
            }
            // if successful, return the data
            callback(null, data);
        };
        if (pre_fn !== undefined && pre_fn !== null) {
            try { pre_fn(); }
            catch (e) { console.warn(e); }
        }
        reader.onabort = function(event) {
            try { failure_fn(); }
            catch (e) { console.warn(e); }
        }
        reader.onerror = function(event) {
            try { failure_fn(); }
            catch (e) { console.warn(e); }
        }
        // Read in the image file as a data URL.
        reader.readAsText(f);
    }
    
    function load_json_or_csv(f, csv_converter, callback, pre_fn, failure_fn,
                              debug_event) {
        /** Try to load the file as JSON or CSV (JSON first).

         Arguments
         ---------

         f: The file path

         csv_converter: A function to convert the CSV output to equivalent JSON.

         callback: A callback function that accepts arguments: error, data.

         pre_fn: (optional) A function to call before loading the data.

         failure_fn: (optional) A function to call if the load fails or is aborted.

         debug_event: (optional) An event, with a string at
         event.target.result, to load as though it was the contents of a
         loaded file.

         */
        // Check for the various File API support.
        if (!(window.File && window.FileReader && window.FileList && window.Blob))
            callback("The File APIs are not fully supported in this browser.", null);

        var reader = new window.FileReader(),
            // Closure to capture the file information.
            onload_function = function(event) {
                
                var result = event.target.result,
                    data, errors;
                // try JSON
                try {
                    data = JSON.parse(result);
                } catch (e) {
                    errors = 'JSON error: ' + e;
                    
                    // try csv
                    try {
                        data = csv_converter(d3.csv.parseRows(result));
                    } catch (e) {
                        // if both failed, return the errors
                        callback(errors + '\nCSV error: ' + e, null);
                        return;
                    }
                }
                // if successful, return the data
                callback(null, data);
            };
        if (debug_event !== undefined && debug_event !== null) {
            console.warn('Debugging load_json_or_csv');
            return onload_function(debug_event);
        }
        if (pre_fn !== undefined && pre_fn !== null) {
            try { pre_fn(); }
            catch (e) { console.warn(e); }
        }
        reader.onabort = function(event) {
            try { failure_fn(); }
            catch (e) { console.warn(e); }
        }
        reader.onerror = function(event) {
            try { failure_fn(); }
            catch (e) { console.warn(e); }
        }
        // Read in the image file as a data URL.
        reader.onload = onload_function;
        reader.readAsText(f);
    }
    
    function export_svg(name, svg_sel, do_beautify) {
        var a = document.createElement('a'), xml, ev;
        a.download = name + '.svg'; // file name
        // convert node to xml string
        xml = (new XMLSerializer()).serializeToString(svg_sel.node()); 
        if (do_beautify) xml = vkbeautify.xml(xml);
        xml = '<?xml version="1.0" encoding="utf-8"?>\n \
            <!DOCTYPE svg PUBLIC "-//W3C//DTD SVG 1.1//EN"\n \
        "http://www.w3.org/Graphics/SVG/1.1/DTD/svg11.dtd">\n' + xml;
        a.setAttribute("href-lang", "image/svg+xml");
        a.href = 'data:image/svg+xml;base64,' + utf8_to_b64(xml); // create data uri
        // <a> constructed, simulate mouse click on it
        ev = document.createEvent("MouseEvents");
        ev.initMouseEvent("click", true, false, self, 0, 0, 0, 0, 0, false, false, false, false, 0, null);
        a.dispatchEvent(ev);
        
        // definitions
        function utf8_to_b64(str) {
            return window.btoa(unescape(encodeURIComponent( str )));
        }
    };

    function rotate_coords_recursive(coords_array, angle, center) {
        var rot = function(c) { return rotate_coords(c, angle, center); };
        return coords_array.map(rot);
    }

    function rotate_coords(c, angle, center) {
        /** Calculates displacement { x: dx, y: dy } based on rotating point c around 
         center with angle.

         */
        var dx = Math.cos(-angle) * (c.x - center.x) +
                Math.sin(-angle) * (c.y - center.y)
                + center.x - c.x,
            dy = - Math.sin(-angle) * (c.x - center.x) +
                Math.cos(-angle) * (c.y - center.y)
                + center.y - c.y;
        return { x: dx, y: dy };
    }

    function get_angle(coords) {
        /* Takes an array of 2 coordinate objects {"x": 1, "y": 1}
         *
         * Returns angle between 0 and 2PI.
         */
        var denominator = coords[1].x - coords[0].x,
            numerator = coords[1].y - coords[0].y;
        if (denominator==0 && numerator >= 0) return Math.PI/2;
        else if (denominator==0 && numerator < 0) return 3*Math.PI/2;
        else if (denominator >= 0 && numerator >= 0) return Math.atan(numerator/denominator);
        else if (denominator >= 0) return (Math.atan(numerator/denominator) + 2*Math.PI);
        else return (Math.atan(numerator/denominator) + Math.PI);
    }

    function to_degrees(radians) { return radians*180/Math.PI; }

    function angle_for_event(displacement, point, center) {
        var gamma =  Math.atan2((point.x - center.x), (center.y - point.y)),
            beta = Math.atan2((point.x - center.x + displacement.x), 
                              (center.y - point.y - displacement.y)),
            angle = beta - gamma;
        return angle;
    }

    function distance(start, end) { return Math.sqrt(Math.pow(end.y-start.y, 2) + Math.pow(end.x-start.x, 2)); }

    function check_undefined(args, names) {
        /** Report an error if any of the arguments are undefined.

         Call by passing in *arguments* from any function and an array of
         argument names.

         */
        names.map(function(name, i) {
            if (args[i]===undefined) {
                console.error('Argument is undefined: '+String(names[i]));
            }
        });
    }

    function compartmentalize(bigg_id, compartment_id) {
        return bigg_id + '_' + compartment_id;
    }


    // definitions
    function decompartmentalize(id) {
        /** Convert ids to bigg_id and compartment_id.
         
         */
        var out = no_compartment(id);
        if (out===null) out = [id, null];
        return out;

        // definitions
        function no_compartment(id) {
            /** Returns an array of [bigg_id, compartment id].

             Matches compartment ids with length 1 or 2.

             Return null if no match is found.

             */
            var reg = /(.*)_([a-z0-9]{1,2})$/,
                result = reg.exec(id);
            if (result===null) return null;
            return result.slice(1,3);
        }
    }

    function mean(array) {
        var sum = array.reduce(function(a, b) { return a + b; });
        var avg = sum / array.length;
        return avg;
    }

    function median(array) {
        array.sort(function(a, b) { return a - b; });
        var half = Math.floor(array.length / 2);
        if(array.length % 2 == 1)
            return array[half];
        else
            return (array[half-1] + array[half]) / 2.0;
    }

    function quartiles(array) {
        array.sort(function(a, b) { return a - b; });
        var half = Math.floor(array.length / 2);
        if (array.length == 1)
            return [ array[0], array[0], array[0] ];
        else if (array.length % 2 == 1)
            return [ median(array.slice(0, half)),
                     array[half],
                     median(array.slice(half + 1)) ];
        else
            return [ median(array.slice(0, half)),
                     (array[half-1] + array[half]) / 2.0,
                     median(array.slice(half)) ];
    }

    function random_characters(num) {
        // Thanks to @csharptest.net
        // http://stackoverflow.com/questions/1349404/generate-a-string-of-5-random-characters-in-javascript
        var text = '',
            possible = 'ABCDEFGHIJKLMNOPQRSTUVWXYZabcdefghijklmnopqrstuvwxyz0123456789';
        for (var i = 0; i < num; i++)
            text += possible.charAt(Math.floor(Math.random() * possible.length));
        return text;
    }

    function generate_map_id() {
        return random_characters(12);
    }

    function check_for_parent_tag(el, tag) {
        /** Check that the selection has the given parent tag.

         el: A d3 selection or node.

         tag: A tag name (case insensitive)

         */
        // make sure it is a node
        if (el instanceof Array)
            el = el.node();
        while (el.parentNode !== null) {
            el = el.parentNode;
            if (el.tagName === undefined) continue;
            if (el.tagName.toLowerCase() === tag.toLowerCase())
                return true;
        }
        return false;
    }

    function name_to_url(name, download_url) {
        /** Convert model or map name to url.
         
         Arguments
         ---------

         name: The short name, e.g. e_coli.iJO1366.central_metabolism.

         download_url: The url to prepend (optional).

         */

        if (download_url !== undefined && download_url !== null) {
            // strip download_url
            download_url = download_url.replace(/^\/|\/$/g, '');
            name = [download_url, name].join('/');
        }
        // strip final path
        return name.replace(/^\/|\/$/g, '') + '.json';
    }

    function parse_url_components(the_window, options) {
        /** Parse the URL and return options based on the URL arguments.

         Arguments
         ---------

         the_window: A reference to the global window.
         
         options: (optional) an existing options object to which new options
         will be added. Overwrites existing arguments in options.

         Adapted from http://stackoverflow.com/questions/979975/how-to-get-the-value-from-url-parameter

         */
        if (options===undefined) options = {};

        var query = the_window.location.search.substring(1),
            vars = query.split("&");
        for (var i = 0; i < vars.length; i++) {
            var pair = vars[i].split("="),
                val = decodeURIComponent(pair[1]);
            // deal with array options
            if (pair[0].indexOf('[]') == pair[0].length - 2) {
                var o = pair[0].replace('[]', '');
                if (!(o in options))
                    options[o] = [];
                options[o].push(val);
            } else {
                options[pair[0]] = val;
            }
        }
        return options;
    }    
});

define('PlacedDiv',['utils'], function(utils) {
    /** A container to position an html div to match the coordinates of a SVG element.

     */

    var PlacedDiv = utils.make_class();
    // instance methods
    PlacedDiv.prototype = { init: init,
                            is_visible: is_visible,
                            place: place,
                            hide: hide };
    return PlacedDiv;

    // definitions
    function init(div, map, displacement) {
        // make the input box
        this.div = div;

        if (displacement===undefined)
            displacement = {x: 0, y: 0};
        this.displacement = displacement;

        this.map = map;
    }

    function is_visible() {
        return this.div.style('display') != 'none';
    }

    function place(coords) {
        /** Position the html div to match the given SVG coordinates.

         */
        // show the input
        this.div.style('display', null);

        // move the new input
        var window_translate = this.map.zoom_container.window_translate,
            window_scale = this.map.zoom_container.window_scale,
            map_size = this.map.get_size(),
            left = Math.max(20,
                            Math.min(map_size.width - 270,
                                     (window_scale * coords.x + window_translate.x - this.displacement.x))),
            top = Math.max(20,
                           Math.min(map_size.height - 40,
                                    (window_scale * coords.y + window_translate.y - this.displacement.y)));
        this.div.style('position', 'absolute')
            .style('display', 'block')
            .style('left', left+'px')
            .style('top', top+'px');
    }
    
    function hide() {
        this.div.style('display', 'none');
    }
});

/**
 * complete.ly 1.0.0
 * MIT Licensing
 * Copyright (c) 2013 Lorenzo Puccetti
 * 
 * This Software shall be used for doing good things, not bad things.
 *
 * Liberally modified by Zachary King (c) 2014.
 * 
 **/

define('lib/complete.ly',[],function() {
    return function(container, config) {
        config = config || {};
        config.fontSize =                       config.fontSize   || '13px';
        config.fontFamily =                     config.fontFamily || 'sans-serif';
        config.promptInnerHTML =                config.promptInnerHTML || ''; 
        config.color =                          config.color || '#333';
        config.hintColor =                      config.hintColor || '#aaa';
        config.backgroundColor =                config.backgroundColor || '#fff';
        config.dropDownBorderColor =            config.dropDownBorderColor || '#aaa';
        config.dropDownZIndex =                 config.dropDownZIndex || '100'; // to ensure we are in front of everybody
        config.dropDownOnHoverBackgroundColor = config.dropDownOnHoverBackgroundColor || '#ddd';
        
        var txtInput = document.createElement('input');
        txtInput.type ='text';
        txtInput.spellcheck = false; 
        txtInput.style.fontSize =        config.fontSize;
        txtInput.style.fontFamily =      config.fontFamily;
        txtInput.style.color =           config.color;
        txtInput.style.backgroundColor = config.backgroundColor;
        txtInput.style.width = '100%';
        txtInput.style.outline = '0';
        txtInput.style.border =  '0';
        txtInput.style.margin =  '0';
        txtInput.style.padding = '0';
        
        var txtHint = txtInput.cloneNode(); 
        txtHint.disabled='';        
        txtHint.style.position = 'absolute';
        txtHint.style.top =  '0';
        txtHint.style.left = '0';
        txtHint.style.borderColor = 'transparent';
        txtHint.style.boxShadow =   'none';
        txtHint.style.color = config.hintColor;
        
        txtInput.style.backgroundColor ='transparent';
        txtInput.style.verticalAlign = 'top';
        txtInput.style.position = 'relative';
        
        var wrapper = document.createElement('div');
        wrapper.style.position = 'relative';
        wrapper.style.outline = '0';
        wrapper.style.border =  '0';
        wrapper.style.margin =  '0';
        wrapper.style.padding = '0';
        
        var prompt = document.createElement('div');
        prompt.style.position = 'absolute';
        prompt.style.outline = '0';
        prompt.style.margin =  '0';
        prompt.style.padding = '0';
        prompt.style.border =  '0';
        prompt.style.fontSize =   config.fontSize;
        prompt.style.fontFamily = config.fontFamily;
        prompt.style.color =           config.color;
        prompt.style.backgroundColor = config.backgroundColor;
        prompt.style.top = '0';
        prompt.style.left = '0';
        prompt.style.overflow = 'hidden';
        prompt.innerHTML = config.promptInnerHTML;
        prompt.style.background = 'transparent';
        if (document.body === undefined) {
            throw 'document.body is undefined. The library was wired up incorrectly.';
        }
        document.body.appendChild(prompt);            
        var w = prompt.getBoundingClientRect().right; // works out the width of the prompt.
        wrapper.appendChild(prompt);
        prompt.style.visibility = 'visible';
        prompt.style.left = '-'+w+'px';
        wrapper.style.marginLeft= w+'px';
        
        wrapper.appendChild(txtHint);
        wrapper.appendChild(txtInput);
        
        var dropDown = document.createElement('div');
        dropDown.style.position = 'absolute';
        dropDown.style.visibility = 'hidden';
        dropDown.style.outline = '0';
        dropDown.style.margin =  '0';
        dropDown.style.padding = '0';  
        dropDown.style.textAlign = 'left';
        dropDown.style.fontSize =   config.fontSize;      
        dropDown.style.fontFamily = config.fontFamily;
        dropDown.style.backgroundColor = config.backgroundColor;
        dropDown.style.zIndex = config.dropDownZIndex; 
        dropDown.style.cursor = 'default';
        dropDown.style.borderStyle = 'solid';
        dropDown.style.borderWidth = '1px';
        dropDown.style.borderColor = config.dropDownBorderColor;
        dropDown.style.overflowX= 'hidden';
        dropDown.style.whiteSpace = 'pre';
        dropDown.style.overflowY = 'scroll';
        
        var createDropDownController = function(elem) {
            var rows = [];
            var ix = 0;
            var oldIndex = -1;
            var current_row = null;
            
            var onMouseOver =  function() { this.style.outline = '1px solid #ddd'; }
            var onMouseOut =   function() { this.style.outline = '0'; }
            var onDblClick =  function(e) {
                e.preventDefault();
                p.onmouseselection(this.id);
            }
            
            var p = {
                hide :  function() { elem.style.visibility = 'hidden'; }, 
                refresh : function(token, options) {
                    elem.style.visibility = 'hidden';
                    ix = 0;
                    elem.innerHTML ='';
                    var vph = (window.innerHeight || document.documentElement.clientHeight);
                    var rect = elem.parentNode.getBoundingClientRect();
                    var distanceToTop = rect.top - 6;                        // heuristic give 6px 
                    var distanceToBottom = vph - rect.bottom -6;  // distance from the browser border.
                    
                    rows = [];
                    for (var i = 0; i < options.length; i++) {
                        // ignore case
                        var found = options[i].matches.filter(function(match) {
                            return match.toLowerCase().indexOf(token.toLowerCase()) == 0;
                        });
                        if (found.length == 0)
                            continue;
                        var divRow = document.createElement('div');
                        divRow.style.color = config.color;
                        divRow.onmouseover = onMouseOver; 
                        divRow.onmouseout =  onMouseOut;
                        // prevent selection for double click
                        divRow.onmousedown = function(e) { e.preventDefault(); };
                        divRow.ondblclick = onDblClick; 
                        divRow.__hint = found[0];
                        divRow.id = options[i].id;
                        divRow.innerHTML = options[i].html;
                        rows.push(divRow);
                        elem.appendChild(divRow);
                        if (rows.length >= rs.display_limit)
                            break;
                    }
                    if (rows.length===0) {
                        return; // nothing to show.
                    }
                    p.highlight(0);
                    
                    // Heuristic (only when the distance to the to top is 4
                    // times more than distance to the bottom
                    if (distanceToTop > distanceToBottom*3) {
                        // we display the dropDown on the top of the input text
                        elem.style.maxHeight =  distanceToTop+'px';  
                        elem.style.top ='';
                        elem.style.bottom ='100%';
                    } else {
                        elem.style.top = '100%';  
                        elem.style.bottom = '';
                        elem.style.maxHeight =  distanceToBottom+'px';
                    }
                    elem.style.visibility = 'visible';
                },
                highlight : function(index) {
                    if (oldIndex !=-1 && rows[oldIndex]) { 
                        rows[oldIndex].style.backgroundColor = config.backgroundColor;
                    }
                    rows[index].style.backgroundColor = config.dropDownOnHoverBackgroundColor; // <-- should be config
                    oldIndex = index;
                    current_row = rows[index];
                },
                // moves the selection either up or down (unless it's not
                // possible) step is either +1 or -1.
                move : function(step) {
                    // nothing to move if there is no dropDown. (this happens if
                    // the user hits escape and then down or up)
                    if (elem.style.visibility === 'hidden')
                        return '';
                    // No circular scrolling
                    if (ix+step === -1 || ix+step === rows.length)
                        return rows[ix].__hint;
                    ix+=step; 
                    p.highlight(ix);
                    return rows[ix].__hint;
                },
                onmouseselection : function() {},
                get_current_row: function () {
                    return current_row;
                }
            };
            return p;
        }
        
        var dropDownController = createDropDownController(dropDown);
        
        dropDownController.onmouseselection = function(id) {
            rs.onEnter(id)
            rs.input.focus();
        }
        
        wrapper.appendChild(dropDown);
        container.appendChild(wrapper);
        
        var spacer,
            // This will contain the leftSide part of the textfield (the bit that
            // was already autocompleted)
            leftSide;         
        
        function calculateWidthForText(text) {
            if (spacer === undefined) { // on first call only.
                spacer = document.createElement('span'); 
                spacer.style.visibility = 'hidden';
                spacer.style.position = 'fixed';
                spacer.style.outline = '0';
                spacer.style.margin =  '0';
                spacer.style.padding = '0';
                spacer.style.border =  '0';
                spacer.style.left = '0';
                spacer.style.whiteSpace = 'pre';
                spacer.style.fontSize =   config.fontSize;
                spacer.style.fontFamily = config.fontFamily;
                spacer.style.fontWeight = 'normal';
                document.body.appendChild(spacer);    
            }        
            
            // Used to encode an HTML string into a plain text.
            // taken from http://stackoverflow.com/questions/1219860/javascript-jquery-html-encoding
            spacer.innerHTML = String(text).replace(/&/g, '&amp;')
                .replace(/"/g, '&quot;')
                .replace(/'/g, '&#39;')
                .replace(/</g, '&lt;')
                .replace(/>/g, '&gt;');
            return spacer.getBoundingClientRect().right;
        }
        
        
        var rs = {
            get_hint :    function(x) { return x; },
            display_limit: 100,
            onArrowDown : function() {},               // defaults to no action.
            onArrowUp :   function() {},               // defaults to no action.
            onEnter :     function() {},               // defaults to no action.
            onTab :       function() {},               // defaults to no action.
            onChange:     function() { rs.repaint() }, // defaults to repainting.
            startFrom:    0,
            options:      [],
            
            // Only to allow easy access to the HTML elements to the final user
            // (possibly for minor customizations)
            wrapper : wrapper,      
            input :  txtInput,      
            hint  :  txtHint,       
            dropDown :  dropDown,
            
            prompt : prompt,
            setText : function(text) {
                txtHint.value = text;
                txtInput.value = text; 
            },
            getText : function() {
                return txtInput.value; 
            },
            hideDropDown : function() {
                dropDownController.hide();
            },
            repaint : function() {
                var text = txtInput.value;
                var startFrom =  rs.startFrom; 
                var options =    rs.options;
                var optionsLength = options.length; 
                
                // breaking text in leftSide and token.
                var token = text.substring(startFrom);
                leftSide =  text.substring(0,startFrom);
                
                // updating the hint. 
                txtHint.value ='';
                for (var i = 0; i < optionsLength; i++) {
                    var found = options[i].matches.filter(function(match) {
                        return match.toLowerCase().indexOf(token.toLowerCase()) == 0;
                    });
                    if (found.length == 0)
                        continue;
                    txtHint.value = rs.get_hint(found[0]);
                    break;
                }
                
                // moving the dropDown and refreshing it.
                dropDown.style.left = calculateWidthForText(leftSide)+'px';
                dropDownController.refresh(token, rs.options);
            }
        };
        
        var registerOnTextChangeOldValue;
        
        // Register a callback function to detect changes to the content of the
        // input-type-text.  Those changes are typically followed by user's
        // action: a key-stroke event but sometimes it might be a mouse click.
        var registerOnTextChange = function(txt, callback) {
            registerOnTextChangeOldValue = txt.value;
            var handler = function() {
                var value = txt.value;
                if (registerOnTextChangeOldValue !== value) {
                    registerOnTextChangeOldValue = value;
                    callback(value);
                }
            };

            // For user's actions, we listen to both input events and key up events
            // It appears that input events are not enough so we defensively listen to key up events too.
            // source: http://help.dottoro.com/ljhxklln.php
            //
            // The cost of listening to three sources should be negligible as the handler will invoke callback function
            // only if the text.value was effectively changed. 
            txt.addEventListener("input",  handler, false);
            txt.addEventListener('keyup',  handler, false);
            txt.addEventListener('change', handler, false);
        };
        
        
        registerOnTextChange(txtInput,function(text) { // note the function needs to be wrapped as API-users will define their onChange
            rs.onChange(text);
            rs.repaint();
        });
        
        
        var keyDownHandler = function(e) {
            e = e || window.event;
            var keyCode = e.keyCode;
            
            if (keyCode == 33) { return; } // page up (do nothing)
            if (keyCode == 34) { return; } // page down (do nothing);

            // right,  end, tab  (autocomplete triggered)
            if (keyCode == 39 || keyCode == 35 || keyCode == 9) {
                // for tabs we need to ensure that we override the default
                // behaviour: move to the next focusable HTML-element
                if (keyCode == 9) {
                    e.preventDefault();
                    e.stopPropagation();
                    if (txtHint.value.length == 0) {
                        // tab was called with no action.
                        rs.onTab(); 
                    }
                }
                // if there is a hint
                if (txtHint.value.length > 0) {
                    txtInput.value = txtHint.value;
                    var hasTextChanged = registerOnTextChangeOldValue != txtInput.value
                    // avoid dropDown to appear again
                    registerOnTextChangeOldValue = txtInput.value; 
                    // for example imagine the array contains the following
                    // words: bee, beef, beetroot. User has hit enter to get
                    // 'bee' it would be prompted with the dropDown again (as
                    // beef and beetroot also match)
                    if (hasTextChanged) {
                        // force it.
                        rs.onChange(txtInput.value);
                    }
                }
                return; 
            }

            if (keyCode == 13) { // enter
                // get current
                var id = dropDownController.get_current_row().id;
                rs.onEnter(id);
                return; 
            }
            
            if (keyCode == 40) { // down
                var m = dropDownController.move(+1);
                if (m == '') { rs.onArrowDown(); }
                txtHint.value = rs.get_hint(m);
                return; 
            } 
            
            if (keyCode == 38 ) { // up
                var m = dropDownController.move(-1);
                if (m == '') { rs.onArrowUp(); }
                txtHint.value = rs.get_hint(m);
                e.preventDefault();
                e.stopPropagation();
                return; 
            }
            
            // it's important to reset the txtHint on key down. Think: user
            // presses a letter (e.g. 'x') and never releases. You get
            // (xxxxxxxxxxxxxxxxx) and you would see still the hint. Reset the
            // txtHint. (it might be updated onKeyUp).
            txtHint.value ='';            
        };
        
        txtInput.addEventListener("keydown",  keyDownHandler, false);
        return rs;
    }
});

define('DirectionArrow',["utils"], function(utils) {
    /** DirectionArrow returns a constructor for an arrow that can be rotated
     and dragged, and supplies its direction.
     */
    var DirectionArrow = utils.make_class();
    DirectionArrow.prototype = { init: init,
                                 set_location: set_location,
                                 set_rotation: set_rotation,
                                 displace_rotation: displace_rotation,
                                 get_rotation: get_rotation,
                                 toggle: toggle,
                                 show: show,
                                 hide: hide,
                                 right: right,
                                 left: left,
                                 up: up,
                                 down: down,
                                 _setup_drag: _setup_drag };
    return DirectionArrow;

    // definitions
    function init(sel) {
        this.arrow_container = sel.append('g')
            .attr('id', 'direction-arrow-container')
            .attr('transform', 'translate(0,0)rotate(0)');
        this.arrow = this.arrow_container.append('path')
            .classed('direction-arrow', true)
            .attr('d', path_for_arrow())
            .style('visibility', 'hidden')
            .attr('transform', 'translate(30,0)scale(2.5)');

        this.sel = sel;
        this.center = { x: 0, y: 0 };

        this._setup_drag();
        this.dragging = false;

        this.is_visible = false;
        this.show();

        // definitions
        function path_for_arrow() {
            return "M0 -5 L0 5 L20 5 L20 10 L30 0 L20 -10 L20 -5 Z";
        }
    }
    function set_location(coords) {
        /** Move the arrow to coords.
         */
        this.center = coords;
        var transform = d3.transform(this.arrow_container.attr('transform'));
        this.arrow_container.attr('transform',
                                  'translate('+coords.x+','+coords.y+')rotate('+transform.rotate+')');
    }
    function set_rotation(rotation) {
        /** Rotate the arrow to rotation.
         */
        var transform = d3.transform(this.arrow_container.attr('transform'));
        this.arrow_container.attr('transform',
                                  'translate('+transform.translate+')rotate('+rotation+')');
    }
    function displace_rotation(d_rotation) {
        /** Displace the arrow rotation by a set amount.
         */
        var transform = d3.transform(this.arrow_container.attr('transform'));
        this.arrow_container.attr('transform',
                                  'translate('+transform.translate+')'+
                                  'rotate('+(transform.rotate+d_rotation)+')');
    }
    function get_rotation() {
        /** Returns the arrow rotation.
         */
        return d3.transform(this.arrow_container.attr('transform')).rotate;
    }
    function toggle(on_off) {
        if (on_off===undefined) this.is_visible = !this.is_visible;
        else this.is_visible = on_off;
        this.arrow.style('visibility', this.is_visible ? 'visible' : 'hidden');
    }
    function show() {
        this.toggle(true);
    }
    function hide() {
        this.toggle(false);
    }
    function right() {
        this.set_rotation(0);
    }
    function down() {
        this.set_rotation(90);
    }
    function left() {
        this.set_rotation(180);
    }
    function up() {
        this.set_rotation(270);
    }
    
    function _setup_drag() {
        var b = d3.behavior.drag()
                .on("dragstart", function(d) {
                    // silence other listeners
                    d3.event.sourceEvent.stopPropagation();
                    this.dragging = true;
                }.bind(this))
                .on("drag.direction_arrow", function(d) {
                    var displacement = { x: d3.event.dx,
                                         y: d3.event.dy },
                        location = { x: d3.mouse(this.sel.node())[0],
                                     y: d3.mouse(this.sel.node())[1] },
                        d_angle = utils.angle_for_event(displacement,
                                                        location,
                                                        this.center);
                    this.displace_rotation(utils.to_degrees(d_angle));
                }.bind(this))
                .on("dragend", function(d) {
                    window.setTimeout(function() {
                        this.dragging = false;
                    }.bind(this), 200);
                }.bind(this));
        this.arrow_container.call(b);
    }
});

define('data_styles',['utils'], function(utils) {
    // globals
    var RETURN_ARG = function(x) { return x; },
        ESCAPE_REG = /([.*+?^=!:${}()|\[\]\/\\])/g,
        EMPTY_LINES = /\n\s*\n/g,
        TRAILING_NEWLINE = /\n\s*(\)*)\s*$/,
        AND_OR = /([\(\) ])(?:and|or)([\)\( ])/ig,
        ALL_PARENS = /[\(\)]/g,
        // capture an expression surrounded by whitespace and a set of parentheses
        EXCESS_PARENS = /\(\s*(\S+)\s*\)/g,
        OR = /\s+or\s+/i,
        AND = /\s+and\s+/i,
        // find ORs
        OR_EXPRESSION = /(^|\()(\s*-?[0-9.]+\s+(?:or\s+-?[0-9.]+\s*)+)(\)|$)/ig,
        // find ANDS, respecting order of operations (and before or)
        AND_EXPRESSION = /(^|\(|or\s)(\s*-?[0-9.]+\s+(?:and\s+-?[0-9.]+\s*)+)(\sor|\)|$)/ig; 
    
    return { import_and_check: import_and_check,
             text_for_data: text_for_data,
             float_for_data: float_for_data,
             reverse_flux_for_data: reverse_flux_for_data,
             gene_string_for_data: gene_string_for_data,
             csv_converter: csv_converter,
             genes_for_gene_reaction_rule: genes_for_gene_reaction_rule,
             evaluate_gene_reaction_rule: evaluate_gene_reaction_rule,
             replace_gene_in_rule: replace_gene_in_rule,
             apply_reaction_data_to_reactions: apply_reaction_data_to_reactions,
             apply_metabolite_data_to_nodes: apply_metabolite_data_to_nodes,
             apply_gene_data_to_reactions: apply_gene_data_to_reactions
           };

    function import_and_check(data, name, all_reactions) {
        /** Convert imported data to a style that can be applied to reactions
         and nodes.

         Arguments
         ---------

         data: The data object.

         name: Either 'reaction_data', 'metabolite_data', or 'gene_data'

         all_reactions: Required for name == 'gene_data'. Must include all
         GPRs for the map and model.

         */
        
        // check arguments
        if (data===null)
            return null;
        if (['reaction_data', 'metabolite_data', 'gene_data'].indexOf(name) == -1)
            throw new Error('Invalid name argument: ' + name);  

        // make array
        if (!(data instanceof Array)) {
            data = [data];
        }
        // check data
        var check = function() {
            if (data===null)
                return null;
            if (data.length==1)
                return null;
            if (data.length==2)
                return null;
            return console.warn('Bad data style: ' + name);
        };
        check();
        data = utils.array_to_object(data);

        if (name == 'gene_data') {
            if (all_reactions === undefined)
                throw new Error('Must pass all_reactions argument for gene_data');
            data = align_gene_data_to_reactions(data, all_reactions);
        }
        
        return data;

        // definitions
        function align_gene_data_to_reactions(data, reactions) {
            var aligned = {},
                null_val = [null];
            // make an array of nulls as the default
            for (var gene_id in data) {
                null_val = data[gene_id].map(function() { return null; });
                break;
            }
            for (var reaction_id in reactions) {
                var reaction = reactions[reaction_id],
                    bigg_id = reaction.bigg_id,
                    this_gene_data = {}; 
                // save to aligned
                
                // get the genes if they aren't already there
                var g = reaction.genes,
                    genes;
                if (typeof g === 'undefined')
                    genes = genes_for_gene_reaction_rule(reaction.gene_reaction_rule);
                else
                    genes = g.map(function(x) { return x.bigg_id; });

                genes.forEach(function(gene_id) {
                    var d = data[gene_id];
                    if (typeof d === 'undefined')
                        d = null_val;
                    this_gene_data[gene_id] = d;
                });
                aligned[bigg_id] = this_gene_data;
            }
            return aligned;
        }
    }

    function float_for_data(d, styles, compare_style) {
        // all null
        if (d === null)
            return null;

        // absolute value
        var take_abs = (styles.indexOf('abs') != -1);
        
        if (d.length==1) { // 1 set
            // 1 null
            var f = _parse_float_or_null(d[0]);
            if (f === null)
                return null;
            return abs(f, take_abs);
        } else if (d.length==2) { // 2 sets            
            // 2 null
            var fs = d.map(_parse_float_or_null);
            if (fs[0] === null || fs[1] === null)
                return null;
            
            if (compare_style == 'diff') {
                return diff(fs[0], fs[1], take_abs);
            } else if (compare_style == 'fold') {
                return check_finite(fold(fs[0], fs[1], take_abs));
            }
            else if (compare_style == 'log2_fold') {
                return check_finite(log2_fold(fs[0], fs[1], take_abs));
            }
        } else {
            throw new Error('Data array must be of length 1 or 2');
        }
        throw new Error('Bad data compare_style: ' + compare_style);

        // definitions
        function check_finite(x) {
            return isFinite(x) ? x : null;
        }
        function abs(x, take_abs) {
            return take_abs ? Math.abs(x) : x;
        }
        function diff(x, y, take_abs) {
            if (take_abs) return Math.abs(y - x);
            else return y - x;
        }
        function fold(x, y, take_abs) {
            if (x == 0 || y == 0) return null;
            var fold = (y >= x ? y / x : - x / y);
            return take_abs ? Math.abs(fold) : fold;
        }
        function log2_fold(x, y, take_abs) {
            if (x == 0) return null;
            if (y / x < 0) return null;
            var log = Math.log(y / x) / Math.log(2);
            return take_abs ? Math.abs(log) : log;
        }
    }

    function reverse_flux_for_data(d) {
        if (d === null || d[0] === null)
            return false;
        return (d[0] < 0);
    }

    function gene_string_for_data(rule, gene_values, genes, styles,
                                  identifiers_on_map, compare_style) {
        /** Add gene values to the gene_reaction_rule string.
         
         Arguments
         ---------

         rule: (string) The gene reaction rule.

         gene_values: The values.

         genes: An array of objects specifying the gene bigg_id and name.

         styles: The reaction styles.

         identifiers_on_map: The type of identifiers ('bigg_id' or 'name').

         compare_style: The comparison style.

         Returns
         -------

         The new string with formatted data values.

         */

        var out = rule,
            no_data = (gene_values === null),
            // keep track of bigg_id's or names to remove repeats
            genes_found = {};

        
        genes.forEach(function(g_obj) {
            // get id or name
            var name = g_obj[identifiers_on_map];
            if (typeof name === 'undefined')
                throw new Error('Bad value for identifiers_on_map: ' + identifiers_on_map);
            // remove repeats that may have found their way into genes object
            if (typeof genes_found[name] !== 'undefined')
                return;
            genes_found[name] = true;   
            // generate the string
            if (no_data) {
                out = replace_gene_in_rule(out, g_obj.bigg_id, (name + '\n'));
            } else {
                var d = gene_values[g_obj.bigg_id];
                if (typeof d === 'undefined') d = null;
                var f = float_for_data(d, styles, compare_style),
                    format = (f === null ? RETURN_ARG : d3.format('.3g')); 
                if (d.length==1) {
                    out = replace_gene_in_rule(out, g_obj.bigg_id, (name + ' (' + null_or_d(d[0], format) + ')\n'));
                }
                else if (d.length==2) {
                    // check if they are all text
                    var new_str,
                        any_num = d.reduce(function(c, x) {
                            return c || _parse_float_or_null(x) !== null;
                        }, false);
                    if (any_num) {
                        new_str = (name + ' (' +
                                   null_or_d(d[0], format) + ', ' +
                                   null_or_d(d[1], format) + ': ' +
                                   null_or_d(f, format) +
                                   ')\n');
                    } else {
                        new_str = (name + ' (' +
                                   null_or_d(d[0], format) + ', ' +
                                   null_or_d(d[1], format) + ')\n');
                    } 
                    out = replace_gene_in_rule(out, g_obj.bigg_id, new_str);
                }
            }
        });
        // remove emtpy lines
        out = out.replace(EMPTY_LINES, '\n')
        // remove trailing newline (with or without parens)
            .replace(TRAILING_NEWLINE, '$1');
        return out;
        
        // definitions
        function null_or_d(d, format) {
            return d === null ? 'nd' : format(d);
        }
    }

    function text_for_data(d, f) {
        if (d === null)
            return null_or_d(null);
        if (d.length == 1) {
            var format = (f === null ? RETURN_ARG : d3.format('.3g'));
            return null_or_d(d[0], format);
        }
        if (d.length == 2) {
            var format = (f === null ? RETURN_ARG : d3.format('.3g')),
                t = null_or_d(d[0], format);
            t += ', ' + null_or_d(d[1], format);
            t += ': ' + null_or_d(f, format);
            return t;
        }
        return '';

        // definitions
        function null_or_d(d, format) {
            return d === null ? '(nd)' : format(d);
        }
    }

    function csv_converter(csv_rows) {
        /** Convert data from a csv file to json-style data.

         File must include a header row.

         */
        // count rows
        var c = csv_rows[0].length,
            converted = [];
        if (c < 2 || c > 3)
            throw new Error('CSV file must have 2 or 3 columns');
        // set up rows
        for (var i = 1; i < c; i++) {
            converted[i - 1] = {};
        }
        // fill
        csv_rows.slice(1).forEach(function(row) {
            for (var i = 1, l = row.length; i < l; i++) {
                converted[i - 1][row[0]] = row[i];
            }
        });
        return converted;
    }
    
    function genes_for_gene_reaction_rule(rule) {
        /** Find unique genes in gene_reaction_rule string.

         Arguments
         ---------

         rule: A boolean string containing gene names, parentheses, AND's and
         OR's.
         
         Returns
         -------

         An array of gene strings.

         */
        var genes = rule
        // remove ANDs and ORs, surrounded by space or parentheses
                .replace(AND_OR, '$1$2')
        // remove parentheses
                .replace(ALL_PARENS, '')
        // split on whitespace
                .split(' ')
                .filter(function(x) { return x != ''; });
        // unique strings
        return utils.unique_strings_array(genes);
    }
    
    function evaluate_gene_reaction_rule(rule, gene_values, and_method_in_gene_reaction_rule) {
        /** Return a value given the rule and gene_values object.

         Arguments
         ---------

         rule: A boolean string containing gene names, parentheses, AND's and
         OR's.

         gene_values: Object with gene_ids for keys and numbers for values.

         and_method_in_gene_reaction_rule: Either 'mean' or 'min'.

         */

        var null_val = [null],
            l = 1;
        // make an array of nulls as the default
        for (var gene_id in gene_values) {
            null_val = gene_values[gene_id].map(function() { return null; });
            l = null_val.length;
            break;
        }
        
        if (rule == '') return null_val;

        // for each element in the arrays
        var out = [];
        for (var i = 0; i < l; i++) {
            // get the rule
            var curr_val = rule;

            // put all the numbers into the expression
            var all_null = true;
            for (var gene_id in gene_values) {
                var f = _parse_float_or_null(gene_values[gene_id][i]);
                if (f === null) {
                    f = 0;
                } else {
                    all_null = false;
                }
                curr_val = replace_gene_in_rule(curr_val, gene_id, f);
            }
            if (all_null) {
                out.push(null);
                continue;
            }

            // recursively evaluate
            while (true) {
                // arithemtic expressions
                var new_curr_val = curr_val;
                
                // take out excessive parentheses
                new_curr_val = new_curr_val.replace(EXCESS_PARENS, ' $1 ');
                
                // or's
                new_curr_val = new_curr_val.replace(OR_EXPRESSION, function(match, p1, p2, p3) {
                    // sum
                    var nums = p2.split(OR).map(parseFloat),
                        sum = nums.reduce(function(a, b) { return a + b;});
                    return p1 + sum + p3;
                });
                // and's
                new_curr_val = new_curr_val.replace(AND_EXPRESSION, function(match, p1, p2, p3) {
                    // find min
                    var nums = p2.split(AND).map(parseFloat),
                        val = (and_method_in_gene_reaction_rule == 'min' ?
                               Math.min.apply(null, nums) :
                               nums.reduce(function(a, b) { return a + b; }) / nums.length);
                    return p1 + val + p3;
                });
                // break if there is no change
                if (new_curr_val == curr_val)
                    break;
                curr_val = new_curr_val;
            } 
            // strict test for number
            var num = Number(curr_val);
            if (isNaN(num)) {
                console.warn('Could not evaluate ' + rule);
                out.push(null);
            } else {
                out.push(num);
            }
        }
        return out;
    }
    
    function replace_gene_in_rule(rule, gene_id, val) {
        // get the escaped string, with surrounding space or parentheses
        var space_or_par_start = '(^|[\\\s\\\(\\\)])',
            space_or_par_finish = '([\\\s\\\(\\\)]|$)',
            escaped = space_or_par_start + escape_reg_exp(gene_id) + space_or_par_finish;
        return rule.replace(new RegExp(escaped, 'g'),  '$1' + val + '$2');
        
        // definitions
        function escape_reg_exp(string) {
            return string.replace(ESCAPE_REG, "\\$1");
        }
    }
    
    function apply_reaction_data_to_reactions(reactions, data, styles, compare_style) {
        /**  Returns True if the scale has changed.

         */

        if (data === null) {
            for (var reaction_id in reactions) {
                var reaction = reactions[reaction_id];
                reaction.data = null;
                reaction.data_string = '';
                for (var segment_id in reaction.segments) {
                    var segment = reaction.segments[segment_id];
                    segment.data = null;
                }
                reaction.gene_string = null;
            }
            return false;
        }

        // apply the datasets to the reactions
        for (var reaction_id in reactions) {
            var reaction = reactions[reaction_id],
                d = (reaction.bigg_id in data ? data[reaction.bigg_id] : null),
                f = float_for_data(d, styles, compare_style),
                r = reverse_flux_for_data(d),
                s = text_for_data(d, f);
            reaction.data = f;
            reaction.data_string = s;
            reaction.reverse_flux = r;
            reaction.gene_string = null;
            // apply to the segments
            for (var segment_id in reaction.segments) {
                var segment = reaction.segments[segment_id];
                segment.data = reaction.data;
                segment.reverse_flux = reaction.reverse_flux;
            }
        }
        return true;
    }
    
    function apply_metabolite_data_to_nodes(nodes, data, styles, compare_style) {
        /**  Returns True if the scale has changed.

         */
        if (data === null) {
            for (var node_id in nodes) {
                nodes[node_id].data = null;
                nodes[node_id].data_string = '';
            }
            return false;
        }

        // grab the data
        for (var node_id in nodes) {
            var node = nodes[node_id],
                d = (node.bigg_id in data ? data[node.bigg_id] : null),
                f = float_for_data(d, styles, compare_style),
                s = text_for_data(d, f);
            node.data = f;
            node.data_string = s;
        }
        return true;
    }
    
    function apply_gene_data_to_reactions(reactions, gene_data_obj, styles, identifiers_on_map,
                                          compare_style, and_method_in_gene_reaction_rule) {
        /** Returns true if data is present

         Arguments
         ---------

         reactions: The reactions to update.

         gene_data_obj: The gene data object, with the following style:

         { reaction_id: { gene_id: value } }

         styles:  Gene styles array.

         identifiers_on_map:

         compare_style:

         and_method_in_gene_reaction_rule:

         */

        if (gene_data_obj === null) {
            for (var reaction_id in reactions) {
                var reaction = reactions[reaction_id];
                reaction.data = null;
                reaction.data_string = '';
                reaction.reverse_flux = false;
                for (var segment_id in reaction.segments) {
                    var segment = reaction.segments[segment_id];
                    segment.data = null;
                }
                reaction.gene_string = null;
            }
            return false;
        }

        // get the null val
        var null_val = [null];
        // make an array of nulls as the default
        for (var reaction_id in gene_data_obj) {
            for (var gene_id in gene_data_obj[reaction_id]) {
                null_val = gene_data_obj[reaction_id][gene_id]
                    .map(function() { return null; });
                break;
            }
            break;
        }

        // apply the datasets to the reactions
        for (var reaction_id in reactions) {
            var reaction = reactions[reaction_id],
                rule = reaction.gene_reaction_rule;
            // find the data
            var d, gene_values,
                r_data = gene_data_obj[reaction.bigg_id];
            if (typeof r_data !== 'undefined') {
                gene_values = r_data;
                d = evaluate_gene_reaction_rule(rule, gene_values,
                                                and_method_in_gene_reaction_rule);
            } else {
                gene_values = {};
                d = null_val;
            }
            var f = float_for_data(d, styles, compare_style),
                r = reverse_flux_for_data(d),
                s = text_for_data(d, f);
            reaction.data = f;
            reaction.data_string = s;
            reaction.reverse_flux = r;
            // apply to the segments
            for (var segment_id in reaction.segments) {
                var segment = reaction.segments[segment_id];
                segment.data = reaction.data;
                segment.reverse_flux = reaction.reverse_flux;
            }
            // always update the gene string
            reaction.gene_string = gene_string_for_data(rule,
                                                        gene_values,
                                                        reaction.genes,
                                                        styles,
                                                        identifiers_on_map,
                                                        compare_style);
        }
        return true;
    }
    
    function _parse_float_or_null(x) {
        // strict number casting
        var f = Number(x);
        // check for null and '', which haven't been caught yet
        return (isNaN(f) || parseFloat(x) != f) ? null : f;
    }
});

define('CobraModel',['utils', 'data_styles'], function(utils, data_styles) {
    /**
     */

    var CobraModel = utils.make_class();
    // class methods
    CobraModel.from_exported_data = from_exported_data;
    CobraModel.from_cobra_json = from_cobra_json;
    CobraModel.build_reaction_string = build_reaction_string;
    // instance methods
    CobraModel.prototype = { init: init,
                             apply_reaction_data: apply_reaction_data,
                             apply_metabolite_data: apply_metabolite_data,
                             apply_gene_data: apply_gene_data,
                             model_for_export: model_for_export };

    return CobraModel;

    // class methods
    function build_reaction_string(stoichiometries, is_reversible) {
        /** Return a reaction string for the given stoichiometries.

         Adapted from cobra.core.Reaction.build_reaction_string().

         Arguments
         ---------

         stoichiometries: An object with metabolites as keys and
         stoichiometries as values.

         is_reversible: Boolean. Whether the reaction is reversible.

         */

        var format = function(number) {
            if (number == 1)
                return "";
            return String(number) + " ";
        };
        var reactant_dict = {},
            product_dict = {},
            reactant_bits = [],
            product_bits = [];
        for (var the_metabolite in stoichiometries) {
            var coefficient = stoichiometries[the_metabolite];
            if (coefficient > 0)
                product_bits.push(format(coefficient) + the_metabolite);
            else
                reactant_bits.push(format(Math.abs(coefficient)) + the_metabolite);
        }
        var reaction_string = reactant_bits.join(' + ');
        if (is_reversible) {
            reaction_string += ' ↔ ';
        } else {
            reaction_string += ' → ';
        }
        reaction_string += product_bits.join(' + ');
        return reaction_string;
    }
    
    function from_exported_data(data) {
        /** Use data generated by CobraModel.model_for_export() to make a new
         CobraModel object.

         */
        if (!(data.reactions && data.metabolites))
            throw new Error('Bad model data.');
        
        var model = new CobraModel();
        model.reactions = data.reactions;
        model.metabolites = data.metabolites;
        return model;
    }
    
    function from_cobra_json(model_data) {
        /** Use a JSON Cobra model exported by COBRApy to make a new CobraModel
         object.

         */
        // reactions and metabolites
        if (!(model_data.reactions && model_data.metabolites))
            throw new Error('Bad model data.');
        
        // make a gene dictionary
        var genes = {};
        for (var i = 0, l = model_data.genes.length; i < l; i++) {
            var r = model_data.genes[i],
                the_id = r.id;
            genes[the_id] = r;
        }

        var model = new CobraModel();

        model.reactions = {};
        for (var i = 0, l = model_data.reactions.length; i<l; i++) {
            var r = model_data.reactions[i],
                the_id = r.id,
                reaction = utils.clone(r);
            delete reaction.id;
            reaction.bigg_id = the_id;
            // add the appropriate genes
            reaction.genes = [];

            // set reversibility
            reaction.reversibility = (reaction.lower_bound < 0 && reaction.upper_bound > 0);
            if (reaction.upper_bound <= 0 && reaction.lower_bound < 0) {
                // reverse stoichiometries
                for (var met_id in reaction.metabolites) {
                    reaction.metabolites[met_id] = -reaction.metabolites[met_id];
                }
            }
            delete reaction.lower_bound;
            delete reaction.upper_bound;

            if ('gene_reaction_rule' in reaction) {
                var gene_ids = data_styles.genes_for_gene_reaction_rule(reaction.gene_reaction_rule);
                gene_ids.forEach(function(gene_id) {
                    if (gene_id in genes) {
                        var gene = utils.clone(genes[gene_id]);
                        // rename id to bigg_id
                        gene.bigg_id = gene.id;
                        delete gene.id;
                        reaction.genes.push(gene);
                    } else {
                        console.warn('Could not find gene for gene_id ' + gene_id);
                    }
                });
            }
            model.reactions[the_id] = reaction;
        }
        model.metabolites = {};
        for (var i=0, l=model_data.metabolites.length; i<l; i++) {
            var r = model_data.metabolites[i],
                the_id = r.id,
                met = utils.clone(r);
            delete met.id;
            met.bigg_id = the_id;
            model.metabolites[the_id] = met;
        }
        return model;
    }

    // instance methods
    function init() {
        this.reactions = {};
        this.metabolites = {};
        this.cofactors = ['atp', 'adp', 'nad', 'nadh', 'nadp', 'nadph', 'gtp',
                          'gdp', 'h', 'coa'];
    }
    
    function apply_reaction_data(reaction_data, styles, compare_style) {
        /** Apply data to model. This is only used to display options in
         BuildInput.
         
         apply_reaction_data overrides apply_gene_data.

         */
        data_styles.apply_reaction_data_to_reactions(this.reactions, reaction_data,
                                                     styles, compare_style);
    }

    function apply_metabolite_data(metabolite_data, styles, compare_style) {
        /** Apply data to model. This is only used to display options in
         BuildInput.

         */
        data_styles.apply_metabolite_data_to_nodes(this.metabolites, metabolite_data,
                                                   styles, compare_style);
    }

    function apply_gene_data(gene_data_obj, styles, identifiers_on_map,
                             compare_style, and_method_in_gene_reaction_rule) {
        /** Apply data to model. This is only used to display options in
         BuildInput.

         apply_gene_data overrides apply_reaction_data.

         */
        data_styles.apply_gene_data_to_reactions(this.reactions, gene_data_obj,
                                                 styles, identifiers_on_map,
                                                 compare_style,
                                                 and_method_in_gene_reaction_rule);
    }

    function model_for_export() {
        /** Export a CobraModel object for reloading later.

         This object is not for loading into COBRApy! Export to COBRApy is not
         currently supported.

         */
        return { reactions: this.reactions,
                 metabolites: this.metabolites };
    }
});

define('BuildInput',['utils', 'PlacedDiv', 'lib/complete.ly', 'DirectionArrow', 'CobraModel'], function(utils, PlacedDiv, completely, DirectionArrow, CobraModel) {
    /**
     */

    var BuildInput = utils.make_class();
    // instance methods
    BuildInput.prototype = { init: init,
                             setup_map_callbacks: setup_map_callbacks,
                             setup_zoom_callbacks: setup_zoom_callbacks,
                             is_visible: is_visible,
                             toggle: toggle,
                             show_dropdown: show_dropdown,
                             hide_dropdown: hide_dropdown,
                             place_at_selected: place_at_selected,
                             place: place,
                             reload_at_selected: reload_at_selected,
                             reload: reload,
                             toggle_start_reaction_listener: toggle_start_reaction_listener,
                             hide_target: hide_target,
                             show_target: show_target };

    return BuildInput;

    // definitions
    function init(selection, map, zoom_container, settings) {
        // set up container
        var new_sel = selection.append('div').attr('id', 'rxn-input');
        this.placed_div = PlacedDiv(new_sel, map, {x: 240, y: 0});
        this.placed_div.hide();
        
        // set up complete.ly
        var c = completely(new_sel.node(), { backgroundColor: '#eee' });
        
        d3.select(c.input);
        this.completely = c;
        // close button
        new_sel.append('button').attr('class', "button input-close-button")
            .text("×")
            .on('mousedown', function() { this.hide_dropdown(); }.bind(this));

        // map
        this.map = map;
        // set up the reaction direction arrow
        var default_angle = 90; // degrees
        this.direction_arrow = new DirectionArrow(map.sel);
        this.direction_arrow.set_rotation(default_angle);
        this.setup_map_callbacks(map);
        
        // zoom container
        this.zoom_container = zoom_container;
        this.setup_zoom_callbacks(zoom_container);

        // settings
        this.settings = settings;

        // toggle off
        this.toggle(false);
        this.target_coords = null;
    }

    function setup_map_callbacks(map) {
        // input
        map.callback_manager.set('select_metabolite_with_id.input', function(selected_node, coords) {
            if (this.is_active) this.reload(selected_node, coords, false);
            this.hide_target();
        }.bind(this));
        map.callback_manager.set('select_selectable.input', function(count, selected_node, coords) {
            this.hide_target();
            if (count == 1 && this.is_active && coords) {
                this.reload(selected_node, coords, false);
            } else {
                this.toggle(false);
            }
        }.bind(this)); 
        map.callback_manager.set('deselect_nodes', function() {
            this.direction_arrow.hide();
            this.hide_dropdown();
        }.bind(this));

        // svg export
        map.callback_manager.set('before_svg_export', function() {
            this.direction_arrow.hide();
            this.hide_target();
        }.bind(this));
    }

    function setup_zoom_callbacks(zoom_container) {
        zoom_container.callback_manager.set('zoom.input', function() {
            if (this.is_active) {
                this.place_at_selected();
            }
        }.bind(this));
    }

    function is_visible() {
        return this.placed_div.is_visible();
    }

    function toggle(on_off) {
        if (on_off===undefined) this.is_active = !this.is_active;
        else this.is_active = on_off;
        if (this.is_active) {
            this.toggle_start_reaction_listener(true);
            if (this.target_coords !== null)
                this.show_dropdown(this.target_coords);
            else this.reload_at_selected();
            this.map.set_status('Click on the canvas or an existing metabolite');
            this.direction_arrow.show();
            // escape key
            this.escape = this.map.key_manager
                .add_escape_listener(function() {
                    this.hide_dropdown();
                }.bind(this), 'build_input');
        } else {
            this.toggle_start_reaction_listener(false);
            this.placed_div.hide();
            this.completely.input.blur();
            this.completely.hideDropDown();
            this.map.set_status(null);
            this.direction_arrow.hide();
            if (this.escape) this.escape.clear();
            this.escape = null;
        }
    }
    function show_dropdown(coords) {
        this.placed_div.place(coords);
        this.completely.input.blur();
        this.completely.repaint();
        this.completely.setText("");
        this.completely.input.focus();
    }
    function hide_dropdown() {
        this.placed_div.hide();
        this.completely.hideDropDown();
    }
    function place_at_selected() {
        /** Place autocomplete box at the first selected node.
         
         */

        // get the selected node
        this.map.deselect_text_labels();
        var selected_node = this.map.select_single_node();
        if (selected_node==null) return;
        var coords = { x: selected_node.x, y: selected_node.y };
        this.place(coords);
    }
    function place(coords) {
        this.placed_div.place(coords);
        this.direction_arrow.set_location(coords);
        this.direction_arrow.show();
    }

    function reload_at_selected() {
        /** Reload data for autocomplete box and redraw box at the first
         selected node.
         
         */
        // get the selected node
        this.map.deselect_text_labels();
        var selected_node = this.map.select_single_node();
        if (selected_node==null) return false;
        var coords = { x: selected_node.x, y: selected_node.y };
        // reload the reaction input
        this.reload(selected_node, coords, false);
        return true;
    }
    function reload(selected_node, coords, starting_from_scratch) {
        /** Reload data for autocomplete box and redraw box at the new
         coordinates.
         
         */

        // try finding the selected node
        if (!starting_from_scratch && !selected_node) {
            console.error('No selected node, and not starting from scratch');
            return;
        }

        this.place(coords);

        // blur
        this.completely.input.blur();
        this.completely.repaint(); // put in place()?

        if (this.map.cobra_model===null) {
            this.completely.setText('Cannot add: No model.');
            return;
        }

        // settings
        var show_names = this.settings.get_option('identifiers_on_map') == 'name',
            allow_duplicates = this.settings.get_option('allow_building_duplicate_reactions');

        // Find selected
        var options = [],
            cobra_reactions = this.map.cobra_model.reactions,
            cobra_metabolites = this.map.cobra_model.metabolites,
            reactions = this.map.reactions,
            has_data_on_reactions = this.map.has_data_on_reactions,
            reaction_data = this.map.reaction_data,
            reaction_data_styles = this.map.reaction_data_styles,
            selected_m_name = (selected_node ? (show_names ? selected_node.name : selected_node.bigg_id) : ''),
            bold_mets_in_str = function(str, mets) {
                return str.replace(new RegExp('(^| )(' + mets.join('|') + ')($| )', 'g'),
                                   '$1<b>$2</b>$3');
            };

        // for reactions
        var reaction_suggestions = {};        
        for (var bigg_id in cobra_reactions) {
            var reaction = cobra_reactions[bigg_id],
                reaction_name = reaction.name,
                show_r_name = (show_names ? reaction_name : bigg_id);

            // ignore drawn reactions
            if ((!allow_duplicates) && already_drawn(bigg_id, reactions))
                continue;

            // check segments for match to selected metabolite
            for (var met_bigg_id in reaction.metabolites) {

                // if starting with a selected metabolite, check for that id
                if (starting_from_scratch || met_bigg_id == selected_node.bigg_id) {

                    // don't add suggestions twice
                    if (bigg_id in reaction_suggestions) continue;

                    var met_name = cobra_metabolites[met_bigg_id].name;
                    
                    if (has_data_on_reactions) {
                        options.push({ reaction_data: reaction.data,
                                       html: ('<b>' + show_r_name + '</b>' +
                                              ': ' +
                                              reaction.data_string),
                                       matches: [show_r_name],
                                       id: bigg_id });
                        reaction_suggestions[bigg_id] = true;
                    } else {
                        // get the metabolite names or IDs
                        var mets = {},
                            show_met_names = [];
                        if (show_names) {
                            for (var met_id in reaction.metabolites) {
                                var name = cobra_metabolites[met_id].name;
                                mets[name] = reaction.metabolites[met_id];
                                show_met_names.push(name);
                            }
                        } else {
                            mets = utils.clone(reaction.metabolites);
                            for (var met_id in reaction.metabolites) {
                                show_met_names.push(met_id);
                            }
                        }
                        var key = show_names ? 'name' : 'bigg_id',
                            show_gene_names = reaction.genes.map(function(g_obj) {
                                return g_obj[key];
                            });
                        // get the reaction string
                        var reaction_string = CobraModel.build_reaction_string(mets,
                                                                               reaction.reversibility,
                                                                               reaction.lower_bound,
                                                                               reaction.upper_bound);
                        options.push({ html: ('<b>' + show_r_name + '</b>' +
                                              '\t' +
                                              bold_mets_in_str(reaction_string, [selected_m_name])),
                                       matches: [show_r_name].concat(show_met_names).concat(show_gene_names),
                                       id: bigg_id });
                        reaction_suggestions[bigg_id] = true;
                    }
                }
            }
        }
        
        // Generate the array of reactions to suggest and sort it
        var sort_fn;
        if (has_data_on_reactions) {
            sort_fn = function(x, y) {
                return Math.abs(y.reaction_data) - Math.abs(x.reaction_data);
            };
        } else {
            sort_fn = function(x, y) {
                return (x.html.toLowerCase() < y.html.toLowerCase() ? -1 : 1);
            };
        }
        options = options.sort(sort_fn);
        // set up the box with data, searching for first num results
        var num = 20,
            complete = this.completely;
        complete.options = options;

        // TODO test this behavior
        // if (strings_to_display.length==1) complete.setText(strings_to_display[0]);
        // else complete.setText("");
        complete.setText("");
        
        var direction_arrow = this.direction_arrow,
            check_and_build = function(id) {
                if (id !== null) {
                    // make sure the selected node exists, in case changes were made in the meantime
                    if (starting_from_scratch) {
                        this.map.new_reaction_from_scratch(id,
                                                           coords,
                                                           direction_arrow.get_rotation());
                    } else {
                        if (!(selected_node.node_id in this.map.nodes)) {
                            console.error('Selected node no longer exists');
                            this.hide_dropdown();
                            return;
                        }
                        this.map.new_reaction_for_metabolite(id,
                                                             selected_node.node_id,
                                                             direction_arrow.get_rotation());
                    }
                }
            }.bind(this);
        complete.onEnter = function(id) {
            this.setText("");
            this.onChange("");
            check_and_build(id);
        };
        complete.repaint();
        this.completely.input.focus();

        //definitions
        function already_drawn(bigg_id, reactions) {
            for (var drawn_id in reactions) {
                if (reactions[drawn_id].bigg_id==bigg_id) 
                    return true;
            }
            return false;
        };
    }
    function toggle_start_reaction_listener(on_off) {
        /** Toggle listening for a click to place a new reaction on the canvas.

         */
        if (on_off===undefined)
            this.start_reaction_listener = !this.start_reaction_listener;
        else if (this.start_reaction_listener==on_off)
            return;
        else
            this.start_reaction_listener = on_off;
        
        if (this.start_reaction_listener) {
            this.map.sel.on('click.start_reaction', function(node) {
                // TODO fix this hack
                if (this.direction_arrow.dragging) return;
                // reload the reaction input
                var coords = { x: d3.mouse(node)[0],
                               y: d3.mouse(node)[1] };
                // unselect metabolites
                this.map.deselect_nodes();
                this.map.deselect_text_labels();
                // reload the reaction input
                this.reload(null, coords, true);
                // generate the target symbol
                this.show_target(this.map, coords);
            }.bind(this, this.map.sel.node()));
            this.map.sel.classed('start-reaction-cursor', true);
        } else {
            this.map.sel.on('click.start_reaction', null);
            this.map.sel.classed('start-reaction-cursor', false);
            this.hide_target();
        }
    }

    function hide_target() {
        if (this.target_coords)
            this.map.sel.selectAll('.start-reaction-target').remove();
        this.target_coords = null;
    }
    function show_target(map, coords) {
        var s = map.sel.selectAll('.start-reaction-target').data([12, 5]);
        s.enter().append('circle')
            .classed('start-reaction-target', true)
            .attr('r', function(d) { return d; })
            .style('stroke-width', 4);
        s.style('visibility', 'visible')
            .attr('transform', 'translate('+coords.x+','+coords.y+')');
        this.target_coords = coords;
    }
});

define('CallbackManager',["utils"], function(utils) {
    /** CallbackManager()

     */

    var CallbackManager = utils.make_class();
    CallbackManager.prototype = { init: init,
                                  set: set,
                                  remove: remove,
                                  run: run };

    return CallbackManager;

    function init() {

    }
    function set(name, fn) {
        /** As in d3 callbacks, you can namespace your callbacks after a period:
         
         select_metabolite.direction_arrow
         select_metabolite.input

         Both are called by select_metabolite
         
         */
        if (this.callbacks===undefined) this.callbacks = {};
        if (this.callbacks[name]===undefined) this.callbacks[name] = [];
        this.callbacks[name].push(fn);

        return this;
    }
    function remove(name) {
        /** Remove a callback by name
         
         */
        if (this.callbacks===undefined || Object.keys(this.callbacks).length==0) {
            console.warn('No callbacks to remove');
        }
        delete this.callbacks[name];
        return this;
    }
    function run(name, this_arg) {
        /** Run all callbacks that match the portion of name before the period ('.').

         Arguments
         ---------

         name: The callback name, which can include a tag after a '.' to
         specificy a particular callback.

         this_arg: (Optional, Default: null) The object assigned to `this` in
         the callback.

         */
        if (this.callbacks===undefined) return this;
        if (this_arg===undefined) this_arg = null;
        // pass all but the first (name) argument to the callback
        var pass_args = Array.prototype.slice.call(arguments, 2);
        // look for matching callback names
        for (var a_name in this.callbacks) {
            var split_name = a_name.split('.')[0];
            if (split_name==name) {
                this.callbacks[a_name].forEach(function(fn) {
                    fn.apply(this_arg, pass_args);
                });
            }
        }
        return this;
    }
});

define('ZoomContainer',["utils", "CallbackManager"], function(utils, CallbackManager) {
    /** ZoomContainer

     The zoom behavior is based on this SO question:
     http://stackoverflow.com/questions/18788188/how-to-temporarily-disable-the-zooming-in-d3-js
     */
    var ZoomContainer = utils.make_class();
    ZoomContainer.prototype = { init: init,
                                update_scroll_behavior: update_scroll_behavior,
                                toggle_zoom: toggle_zoom,
                                go_to: go_to,
                                zoom_by: zoom_by,
                                zoom_in: zoom_in,
                                zoom_out: zoom_out,
                                get_size: get_size,
                                translate_off_screen: translate_off_screen,
                                reset: reset };
    return ZoomContainer;

    // definitions
    function init(selection, size_container, scroll_behavior) {
        /** Make a container that will manage panning and zooming.

         selection: A d3 selection of an 'svg' or 'g' node to put the zoom
         container in.

         size_container: A d3 selection of a 'div' node that has defined width
         and height.

         */

        this.zoom_on = true;
        this.initial_zoom = 1.0;
        this.window_translate = {x: 0, y: 0};
        this.window_scale = 1.0;

        // set up the callbacks
        this.callback_manager = new CallbackManager();

        // save the size_container
        this.size_container = size_container;

        // set up the container
        selection.select("#zoom-container").remove();
        var container = selection.append("g")
                .attr("id", "zoom-container");
        this.container = container;
        this.zoomed_sel = container.append("g");
        
        // update the scroll behavior
        this.update_scroll_behavior(scroll_behavior);

        // initialize vars
        this.saved_scale = null;
        this.saved_translate = null;
    }
    
    function update_scroll_behavior(scroll_behavior) {
        // the zoom function and behavior
        var zoom = function(zoom_container, event) {
            if (zoom_container.zoom_on) {
                zoom_container.zoomed_sel.attr("transform", "translate(" + event.translate + ")" +
                                               "scale(" + event.scale + ")");
                zoom_container.window_translate = {'x': event.translate[0],
                                                   'y': event.translate[1]};
                zoom_container.window_scale = event.scale;
                zoom_container.callback_manager.run('zoom');
            }
        };
        // clear all behaviors
        this.container.on("mousewheel.zoom", null)
            .on("DOMMouseScroll.zoom", null) // disables older versions of Firefox
            .on("wheel.zoom", null) // disables newer versions of Firefox
            .on('dblclick.zoom', null)
            .on('mousewheel.escher', wheel_fn)
            .on('DOMMouseScroll.escher', wheel_fn)
            .on('wheel.escher', wheel_fn);
        
        // new zoom
        this.zoom_behavior = d3.behavior.zoom()
            .on("zoom", function() {
                zoom(this, d3.event);
            }.bind(this));
        this.container.call(this.zoom_behavior);    

        // options
        if (scroll_behavior=='none' || scroll_behavior=='pan') {
            this.container.on("mousewheel.zoom", null)
                .on("DOMMouseScroll.zoom", null) // disables older versions of Firefox
                .on("wheel.zoom", null) // disables newer versions of Firefox
                .on('dblclick.zoom', null);
        }
        if (scroll_behavior == 'pan') {
            // Add the wheel listener
            var wheel_fn = function() {
                var ev = d3.event,
                    sensitivity = 0.5;
                // stop scroll in parent elements
                ev.stopPropagation();
                ev.preventDefault();
                ev.returnValue = false;
                // change the location
                this.go_to(this.window_scale,
                           { x: this.window_translate.x -
                             (ev.wheelDeltaX!==undefined ? -ev.wheelDeltaX/1.5 : ev.deltaX) * sensitivity,
                             y: this.window_translate.y -
                             (ev.wheelDeltaY!==undefined ? -ev.wheelDeltaY/1.5 : ev.deltaY) * sensitivity },
                           false);
            }.bind(this);
            this.container.on('mousewheel.escher', wheel_fn);
            this.container.on('DOMMouseScroll.escher', wheel_fn);
            this.container.on('wheel.escher', wheel_fn);
        }
    }

    function toggle_zoom(on_off) {
        /** Toggle the zoom state, and remember zoom when the behavior is off.

         */
        if (on_off===undefined) {
            this.zoom_on = !this.zoom_on;
        } else {
            this.zoom_on = on_off;
        }
        if (this.zoom_on) {
            if (this.saved_scale !== null){
                this.zoom_behavior.scale(this.saved_scale);
                this.saved_scale = null;
            }
            if (this.saved_translate !== null){
                this.zoom_behavior.translate(this.saved_translate);
                this.saved_translate = null;
            }

            // turn on the hand
            this.zoomed_sel
                .classed('cursor-grab', true).classed('cursor-grabbing', false);
            this.zoomed_sel
                .on('mousedown.cursor', function(sel) {
                    sel.classed('cursor-grab', false).classed('cursor-grabbing', true);
                }.bind(null, this.zoomed_sel))
                .on('mouseup.cursor', function(sel) {
                    sel.classed('cursor-grab', true).classed('cursor-grabbing', false);
                }.bind(null, this.zoomed_sel));
        } else {
            if (this.saved_scale === null){
                this.saved_scale = utils.clone(this.zoom_behavior.scale());
            }
            if (this.saved_translate === null){
                this.saved_translate = utils.clone(this.zoom_behavior.translate());
            }

            // turn off the hand
            this.zoomed_sel.style('cursor', null)
                .classed('cursor-grab', false)
                .classed('cursor-grabbing', false);
            this.zoomed_sel.on('mousedown.cursor', null);
            this.zoomed_sel.on('mouseup.cursor', null);
        }
    }

    // functions to scale and translate
    function go_to(scale, translate, show_transition) {
        utils.check_undefined(arguments, ['scale', 'translate']);
        if (show_transition===undefined) show_transition = true;

        if (!scale) throw new Error('Bad scale value');
        if (!translate || !('x' in translate) || !('y' in translate) ||
            isNaN(translate.x) || isNaN(translate.y))
            return console.error('Bad translate value');

        this.zoom_behavior.scale(scale);
        this.window_scale = scale;
        if (this.saved_scale !== null) this.saved_scale = scale;

        var translate_array = [translate.x, translate.y];
        this.zoom_behavior.translate(translate_array);
        this.window_translate = translate;
        if (this.saved_translate !== null) this.saved_translate = translate_array;

        var move_this = (show_transition ?
                         this.zoomed_sel.transition() :
                         this.zoomed_sel);
        move_this.attr('transform',
                       'translate('+this.window_translate.x+','+this.window_translate.y+')'+
                       'scale('+this.window_scale+')');

        this.callback_manager.run('go_to');
        return null;
    }

    function zoom_by(amount) {
        var size = this.get_size(),
            shift = { x: size.width/2 - ((size.width/2 - this.window_translate.x) * amount +
                                         this.window_translate.x),
                      y: size.height/2 - ((size.height/2 - this.window_translate.y) * amount +
                                          this.window_translate.y) };
        this.go_to(this.window_scale*amount,
                   utils.c_plus_c(this.window_translate, shift),
                   true);
    }
    function zoom_in() {
        this.zoom_by(1.5);
    }
    function zoom_out() {
        this.zoom_by(0.667);
    }

    function get_size() {
        return { width: parseInt(this.size_container.style('width'), 10),
                 height: parseInt(this.size_container.style('height'), 10) };
    }

    function translate_off_screen(coords) {
        // shift window if new reaction will draw off the screen
        // TODO BUG not accounting for scale correctly
        var margin = 120, // pixels
            size = this.get_size(),
            current = {'x': {'min': - this.window_translate.x / this.window_scale +
                             margin / this.window_scale,
                             'max': - this.window_translate.x / this.window_scale +
                             (size.width-margin) / this.window_scale },
                       'y': {'min': - this.window_translate.y / this.window_scale +
                             margin / this.window_scale,
                             'max': - this.window_translate.y / this.window_scale +
                             (size.height-margin) / this.window_scale } };
        if (coords.x < current.x.min) {
            this.window_translate.x = this.window_translate.x -
                (coords.x - current.x.min) * this.window_scale;
            this.go_to(this.window_scale, this.window_translate);
        } else if (coords.x > current.x.max) {
            this.window_translate.x = this.window_translate.x -
                (coords.x - current.x.max) * this.window_scale;
            this.go_to(this.window_scale, this.window_translate);
        }
        if (coords.y < current.y.min) {
            this.window_translate.y = this.window_translate.y -
                (coords.y - current.y.min) * this.window_scale;
            this.go_to(this.window_scale, this.window_translate);
        } else if (coords.y > current.y.max) {
            this.window_translate.y = this.window_translate.y -
                (coords.y - current.y.max) * this.window_scale;
            this.go_to(this.window_scale, this.window_translate);
        }
    }
    function reset() {
        this.go_to(1.0, {x: 0.0, y: 0.0});
    }
});

define('Draw',['utils', 'data_styles', 'CallbackManager'], function(utils, data_styles, CallbackManager) {
    /** Manages creating, updating, and removing objects during d3 data binding.

     Arguments
     ---------

     behavior: An escher.Behavior object.

     settings: An escher.Settings object.

     Callbacks
     ---------

     draw.callback_manager.run('create_membrane', draw, enter_selection);
     draw.callback_manager.run('update_membrane', draw, update_selection);
     draw.callback_manager.run('create_reaction', draw, enter_selection);
     draw.callback_manager.run('update_reaction', draw, update_selection);
     draw.callback_manager.run('create_reaction_label', draw, enter_selection);
     draw.callback_manager.run('update_reaction_label', draw, update_selection);
     draw.callback_manager.run('create_segment', draw, enter_selection);
     draw.callback_manager.run('update_segment', draw, update_selection);
     draw.callback_manager.run('create_bezier', draw, enter_selection);
     draw.callback_manager.run('update_bezier', draw, update_selection);
     draw.callback_manager.run('create_node', draw, enter_selection);
     draw.callback_manager.run('update_node', draw, update_selection);
     draw.callback_manager.run('create_text_label', draw, enter_selection);
     draw.callback_manager.run('update_text_label', draw, update_selection);

     */

    var Draw = utils.make_class();
    
    // instance methods
    Draw.prototype = { init: init,
                       create_reaction: create_reaction,
                       update_reaction: update_reaction,
                       create_bezier: create_bezier,
                       update_bezier: update_bezier,
                       create_node: create_node,
                       update_node: update_node,
                       create_text_label: create_text_label,
                       update_text_label: update_text_label,
                       create_membrane: create_membrane,
                       update_membrane: update_membrane,
                       create_reaction_label: create_reaction_label,
                       update_reaction_label: update_reaction_label,
                       create_segment: create_segment,
                       update_segment: update_segment
                     };

    return Draw;

    // definitions
    function init(behavior, settings) {
        this.behavior = behavior;
        this.settings = settings;
        this.callback_manager = new CallbackManager();
    }
    
    function create_membrane(enter_selection) {
        enter_selection.append('rect')
            .attr('class', 'membrane');
        this.callback_manager.run('create_membrane', this, enter_selection);
    }

    function update_membrane(update_selection) {
        update_selection
            .attr('width', function(d){ return d.width; })
            .attr('height', function(d){ return d.height; })
            .attr('transform', function(d){return 'translate('+d.x+','+d.y+')';})
            .style('stroke-width', function(d) { return 10; })
            .attr('rx', function(d){ return 20; })
            .attr('ry', function(d){ return 20; });
        
        this.callback_manager.run('update_membrane', this, update_selection);
    }

    function create_reaction(enter_selection) {
        // attributes for new reaction group
        enter_selection.append('g')
            .attr('id', function(d) { return 'r'+d.reaction_id; })
            .attr('class', 'reaction')
            .call(this.create_reaction_label.bind(this));
        
        this.callback_manager.run('create_reaction', this, enter_selection);
        return;
    }

    function update_reaction(update_selection, scale, cobra_model, drawn_nodes,
                             defs, has_data_on_reactions) {

        // update reaction label
        update_selection.select('.reaction-label-group')
            .call(function(sel) {
                return this.update_reaction_label(sel, has_data_on_reactions);
            }.bind(this));

        // draw segments
        utils.draw_a_nested_object(update_selection, '.segment-group', 'segments', 'segment_id',
                                   this.create_segment.bind(this),
                                   function(sel) { 
                                       return this.update_segment(sel, scale, cobra_model,
                                                                  drawn_nodes, defs, 
                                                                  has_data_on_reactions);
                                   }.bind(this),
                                   function(sel) {
                                       sel.remove();
                                   });

        this.callback_manager.run('update_reaction', this, update_selection);
    }

    function create_reaction_label(enter_selection) {
        /** Draw reaction label for selection.

         */
        
        var group = enter_selection.append('g')
                .attr('class', 'reaction-label-group');
        group.append('text')
            .attr('class', 'reaction-label label');
        group.append('g')
            .attr('class', 'gene-label-group');

        this.callback_manager.run('create_reaction_label', this, enter_selection);
    }

    function update_reaction_label(update_selection, has_data_on_reactions) {        
        var decimal_format = d3.format('.4g'),
            identifiers_on_map = this.settings.get_option('identifiers_on_map'),
            reaction_data_styles = this.settings.get_option('reaction_styles'),
            show_gene_reaction_rules = this.settings.get_option('show_gene_reaction_rules'),
            hide_all_labels = this.settings.get_option('hide_all_labels'),
            gene_font_size = this.settings.get_option('gene_font_size'),
            label_mousedown_fn = this.behavior.label_mousedown,
            label_mouseover_fn = this.behavior.label_mouseover,
            label_mouseout_fn = this.behavior.label_mouseout;
        
        update_selection.attr('transform', function(d) {
            return 'translate('+d.label_x+','+d.label_y+')';
        })
            .call(this.behavior.turn_off_drag)
            .call(this.behavior.reaction_label_drag);
        var s = update_selection.select('.reaction-label')
                .attr('visibility', hide_all_labels ? 'hidden' : 'visible');
        if (!hide_all_labels) {
            s.text(function(d) { 
                var t = d[identifiers_on_map];
                if (has_data_on_reactions && reaction_data_styles.indexOf('text') != -1)
                    t += ' ' + d.data_string;
                return t;
            })
                .on('mousedown', label_mousedown_fn)
                .on('mouseover', label_mouseover_fn)
                .on('mouseout', label_mouseout_fn);
        }
        // gene label
        var gene_g = update_selection.select('.gene-label-group')
                .selectAll('text')
                .data(function(d) {
                    var show_gene_string = ('gene_string' in d &&
                                            d.gene_string !== null &&
                                            show_gene_reaction_rules &&
                                            (!hide_all_labels) &&
                                            reaction_data_styles.indexOf('text') !== -1),
                        show_gene_reaction_rule = ('gene_reaction_rule' in d &&
                                                   d.gene_reaction_rule !== null &&
                                                   show_gene_reaction_rules &&
                                                   (!hide_all_labels) ); 
                    if (show_gene_string) {
                        return d.gene_string.split('\n');
                    } else if (show_gene_reaction_rule) {
                        var rule = data_styles.gene_string_for_data(d.gene_reaction_rule, null,
                                                                    d.genes, null, identifiers_on_map,
                                                                    null);
                        return rule.split('\n');
                    } else {
                        return [];
                    }
                });
        gene_g.enter()
            .append('text')
            .attr('class', 'gene-label')
            .style('font-size', gene_font_size + 'px');
        gene_g.attr('transform', function(d, i) {
            return 'translate(0, ' + (gene_font_size * 1.5 * (i + 1)) + ')';
        })
            .text(function(d) { return d; });
        gene_g.exit()
            .remove();
        
        this.callback_manager.run('update_reaction_label', this, update_selection);
    }

    function create_segment(enter_selection) {
        // create segments
        var g = enter_selection
                .append('g')
                .attr('class', 'segment-group')
                .attr('id', function(d) { return 's'+d.segment_id; });

        // create reaction arrow
        g.append('path')
            .attr('class', 'segment');

        g.append('g')
            .attr('class', 'arrowheads');

        g.append('g')
            .attr('class', 'stoichiometry-labels');
        
        this.callback_manager.run('create_segment', this, enter_selection);
    }
    
    function update_segment(update_selection, scale, cobra_model,
                            drawn_nodes, defs, has_data_on_reactions) {
        var reaction_data_styles = this.settings.get_option('reaction_styles'),
            should_size = (has_data_on_reactions && reaction_data_styles.indexOf('size') != -1),
            should_color = (has_data_on_reactions && reaction_data_styles.indexOf('color') != -1),
            no_data_size = this.settings.get_option('reaction_no_data_size'),
            no_data_color = this.settings.get_option('reaction_no_data_color');
        
        // update segment attributes
        var highlight_missing  = this.settings.get_option('highlight_missing'),
            hide_secondary_metabolites = this.settings.get_option('hide_secondary_metabolites'),
            primary_r = this.settings.get_option('primary_metabolite_radius'),
            secondary_r = this.settings.get_option('secondary_metabolite_radius'),
            get_arrow_size = function(data, should_size) {
                var width = 20,
                    height = 13;
                if (should_size) {
                    height = (data === null ? no_data_size : scale.reaction_size(data));
                    // check for nan
                    if (isNaN(height))
                        height = no_data_size;
                    width = height * 2;
                }           
                return { width: width, height: height };
            }, 
            get_disp = function(arrow_size, reversibility, coefficient, node_is_primary) {
                var arrow_height = ((reversibility || coefficient > 0) ?
                                    arrow_size.height :
                                    0),
                    r = node_is_primary ? primary_r : secondary_r;
                return r + arrow_height + 10;
            };
        // update arrows
        update_selection
            .selectAll('.segment')
            .datum(function() {
                return this.parentNode.__data__;
            })
            .style('visibility', function(d) {
                var start = drawn_nodes[d.from_node_id],
                    end = drawn_nodes[d.to_node_id];
                if (hide_secondary_metabolites &&
                    ((end['node_type']=='metabolite' && !end.node_is_primary) ||
                     (start['node_type']=='metabolite' && !start.node_is_primary)))
                    return 'hidden';
                return null;
            })
            .attr('d', function(d) {
                if (d.from_node_id === null || d.to_node_id === null)
                    return null;
                var start = drawn_nodes[d.from_node_id],
                    end = drawn_nodes[d.to_node_id],
                    b1 = d.b1,
                    b2 = d.b2;
                // if metabolite, then displace the arrow
                if (start['node_type'] == 'metabolite') {
                    var arrow_size = get_arrow_size(d.data, should_size),
                        disp = get_disp(arrow_size, d.reversibility,
                                        d.from_node_coefficient,
                                        start.node_is_primary);
                    var direction = (b1 === null) ? end : b1;
                    start = displaced_coords(disp, start, direction, 'start');
                }
                if (end['node_type'] == 'metabolite') {
                    var arrow_size = get_arrow_size(d.data, should_size),
                        disp = get_disp(arrow_size, d.reversibility,
                                        d.to_node_coefficient,
                                        end.node_is_primary);
                    var direction = (b2 === null) ? start : b2;
                    end = displaced_coords(disp, direction, end, 'end');
                }
                var curve = ('M' + start.x + ',' + start.y + ' ');
                if (b1 !== null && b2 !== null) {
                    curve += ('C' + b1.x + ',' + b1.y + ' ' +
                              b2.x + ',' + b2.y + ' ');
                }
                curve += (end.x + ',' + end.y);
                return curve;
            })
            .style('stroke', function(d) {
                var reaction_id = this.parentNode.parentNode.__data__.bigg_id,
                    show_missing = (highlight_missing &&
                                    cobra_model !== null &&
                                    !(reaction_id in cobra_model.reactions));
                if (show_missing) {
                    return 'red';
                }
                if (should_color) {
                    var f = d.data;
                    return f === null ? no_data_color : scale.reaction_color(f);
                }
                return null;
            })
            .style('stroke-width', function(d) {
                if (should_size) {
                    var f = d.data;
                    return f === null ? no_data_size : scale.reaction_size(f);
                } else {
                    return null;
                }
            });

        // new arrowheads
        var arrowheads = update_selection.select('.arrowheads')
                .selectAll('.arrowhead')
                .data(function (d) {
                    var arrowheads = [],   
                        start = drawn_nodes[d.from_node_id],
                        b1 = d.b1,
                        end = drawn_nodes[d.to_node_id],
                        b2 = d.b2;
                    // hide_secondary_metabolites option
                    if (hide_secondary_metabolites &&
                        ((end['node_type']=='metabolite' && !end.node_is_primary) ||
                         (start['node_type']=='metabolite' && !start.node_is_primary)))
                        return arrowheads;

                    if (start.node_type == 'metabolite' && (d.reversibility || d.from_node_coefficient > 0)) {
                        var arrow_size = get_arrow_size(d.data, should_size),
                            disp = get_disp(arrow_size, d.reversibility,
                                            d.from_node_coefficient,
                                            start.node_is_primary),
                            direction = (b1 === null) ? end : b1,
                            rotation = utils.to_degrees(utils.get_angle([start, direction])) + 90,
                            loc = displaced_coords(disp, start, direction, 'start');
                        arrowheads.push({ data: d.data,
                                          x: loc.x,
                                          y: loc.y,
                                          size: arrow_size,
                                          rotation: rotation,
                                          show_arrowhead_flux: (((d.from_node_coefficient < 0)==(d.reverse_flux))
                                                                || d.data==0)
                                        });
                    }
                    if (end.node_type == 'metabolite' && (d.reversibility || d.to_node_coefficient > 0)) {
                        var arrow_size = get_arrow_size(d.data, should_size),
                            disp = get_disp(arrow_size, d.reversibility,
                                            d.to_node_coefficient,
                                            end.node_is_primary),
                            direction = (b2 === null) ? start : b2,
                            rotation = utils.to_degrees(utils.get_angle([end, direction])) + 90,
                            loc = displaced_coords(disp, direction, end, 'end');
                        arrowheads.push({ data: d.data,
                                          x: loc.x,
                                          y: loc.y,
                                          size: arrow_size,
                                          rotation: rotation,
                                          show_arrowhead_flux: (((d.to_node_coefficient < 0)==(d.reverse_flux))
                                                                || d.data==0)
                                        });
                    }
                    return arrowheads;
                });
        arrowheads.enter().append('path')
            .classed('arrowhead', true);
        // update arrowheads
        arrowheads.attr('d', function(d) {
            return ('M' + [-d.size.width / 2, 0] +
                    ' L' + [0, d.size.height] +
                    ' L' + [d.size.width / 2, 0] + ' Z');
        }).attr('transform', function(d) {
            return 'translate(' + d.x + ',' + d.y + ')rotate(' + d.rotation + ')';
        }).style('fill', function(d) {
            if (should_color) {
                if (d.show_arrowhead_flux) {
                    // show the flux
                    var f = d.data;
                    return f===null ? no_data_color : scale.reaction_color(f);
                } else {
                    // if the arrowhead is not filled because it is reversed
                    return '#FFFFFF';
                }
            }
            // default fill color
            return null;
        }).style('stroke', function(d) {
            if (should_color) {
                // show the flux color in the stroke whether or not the fill is present
                var f = d.data;
                return f===null ? no_data_color : scale.reaction_color(f);
            }
            // default stroke color
            return null;
        });
        // remove
        arrowheads.exit().remove();

        // new stoichiometry labels
        var stoichiometry_labels = update_selection.select('.stoichiometry-labels')
                .selectAll('.stoichiometry-label')
                .data(function (d) {                    
                    var labels = [],
                        start = drawn_nodes[d.from_node_id],
                        b1 = d.b1,
                        end = drawn_nodes[d.to_node_id],
                        b2 = d.b2,
                        disp_factor = 1.5;
                    // hide_secondary_metabolites option
                    if (hide_secondary_metabolites &&
                        ((end['node_type']=='metabolite' && !end.node_is_primary) ||
                         (start['node_type']=='metabolite' && !start.node_is_primary)))
                        return labels;

                    if (start.node_type=='metabolite' && (Math.abs(d.from_node_coefficient) != 1)) {
                        var arrow_size = get_arrow_size(d.data, should_size),
                            disp = disp_factor * get_disp(arrow_size, false, 0, end.node_is_primary),
                            direction = (b1 === null) ? end : b1;
                        direction = utils.c_plus_c(direction, utils.rotate_coords(direction, 0.5, start));
                        var loc = displaced_coords(disp, start, direction, 'start');
                        loc = utils.c_plus_c(loc, {x:0, y:7});
                        labels.push({ coefficient: Math.abs(d.from_node_coefficient),
                                      x: loc.x,
                                      y: loc.y,
                                      data: d.data });
                    }
                    if (end.node_type=='metabolite' && (Math.abs(d.to_node_coefficient) != 1)) {
                        var arrow_size = get_arrow_size(d.data, should_size),
                            disp = disp_factor * get_disp(arrow_size, false, 0, end.node_is_primary),
                            direction = (b2 === null) ? start : b2;
                        direction = utils.c_plus_c(direction, utils.rotate_coords(direction, 0.5, end));
                        var loc = displaced_coords(disp, direction, end, 'end');
                        loc = utils.c_plus_c(loc, {x:0, y:7});
                        labels.push({ coefficient: Math.abs(d.to_node_coefficient),
                                      x: loc.x,
                                      y: loc.y,
                                      data: d.data });
                    }
                    return labels;
                });

        // add labels
        stoichiometry_labels.enter()
            .append('text')
            .attr('class', 'stoichiometry-label')
            .attr('text-anchor', 'middle');
        // update stoichiometry_labels
        stoichiometry_labels
            .attr('transform', function(d) {
                return 'translate(' + d.x + ',' + d.y + ')';
            })
            .text(function(d) {
                return d.coefficient;
            })
            .style('fill', function (d) {
                if (should_color) {
                    // show the flux color
                    var f = d.data;
                    return f === null ? no_data_color : scale.reaction_color(f);
                }
                // default segment color
                return null;
            }); 
        // remove
        stoichiometry_labels.exit().remove();
        
        this.callback_manager.run('update_segment', this, update_selection);
    }

    function create_bezier(enter_selection) {
        var g = enter_selection.append('g')
                .attr('id', function(d) { return d.bezier_id; })
                .attr('class', function(d) { return 'bezier'; });
        g.append('path')
            .attr('class', 'connect-line');
        g.append('circle')
            .attr('class', function(d) { return 'bezier-circle '+d.bezier; })
            .style('stroke-width', String(1)+'px')      
            .attr('r', String(7)+'px');
        
        this.callback_manager.run('create_bezier', this, enter_selection);
    }

    function update_bezier(update_selection, show_beziers, drag_behavior,
                           mouseover, mouseout, drawn_nodes, drawn_reactions) {
        var hide_secondary_metabolites = this.settings.get_option('hide_secondary_metabolites');
        
        if (!show_beziers) {
            update_selection.attr('visibility', 'hidden');
            return;
        } else {
            update_selection.attr('visibility', 'visible');
        }
        
        // hide secondary
        update_selection
            .style('visibility', function(d) {
                var seg_data = drawn_reactions[d.reaction_id].segments[d.segment_id],
                    start = drawn_nodes[seg_data.from_node_id],
                    end = drawn_nodes[seg_data.to_node_id];
                if (hide_secondary_metabolites &&
                    ((end['node_type']=='metabolite' && !end.node_is_primary) ||
                     (start['node_type']=='metabolite' && !start.node_is_primary)))
                    return 'hidden';
                return null;
            });

        // draw bezier points
        update_selection.select('.bezier-circle')
            .call(this.behavior.turn_off_drag)
            .call(drag_behavior)
            .on('mouseover', mouseover)
            .on('mouseout', mouseout)
            .attr('transform', function(d) {
                if (d.x==null || d.y==null) return ''; 
                return 'translate('+d.x+','+d.y+')';
            });

        // update bezier line
        update_selection
            .select('.connect-line')
            .attr('d', function(d) {
                var node,
                    segment_d = drawn_reactions[d.reaction_id].segments[d.segment_id];
                node = (d.bezier=='b1' ? 
                        drawn_nodes[segment_d.from_node_id] : 
                        drawn_nodes[segment_d.to_node_id]);             
                if (d.x==null || d.y==null || node.x==null || node.y==null)
                    return '';
                return 'M'+d.x+', '+d.y+' '+(node.x)+','+(node.y);
            });
        
        this.callback_manager.run('update_bezier', this, update_selection);
    }

    function create_node(enter_selection, drawn_nodes, drawn_reactions) {
        // create nodes
        var g = enter_selection
                .append('g')
                .attr('class', 'node')
                .attr('id', function(d) { return 'n'+d.node_id; });

        // create metabolite circle and label
        g.append('circle')
            .attr('class', function(d) {
                var c = 'node-circle';
                if (d.node_type!==null)
                    c += (' ' + d.node_type + '-circle');
                return c;
            });
        g.filter(function(d) { return d.node_type=='metabolite'; })
            .append('text')
            .attr('class', 'node-label label');
        
        this.callback_manager.run('create_node', this, enter_selection);
    }

    function update_node(update_selection, scale, has_data_on_nodes,
                         identifiers_on_map, metabolite_data_styles, no_data_style,
                         mousedown_fn, click_fn, mouseover_fn, mouseout_fn,
                         drag_behavior, label_drag_behavior) {

        // update circle and label location
        var hide_secondary_metabolites = this.settings.get_option('hide_secondary_metabolites'),
            primary_r = this.settings.get_option('primary_metabolite_radius'),
            secondary_r = this.settings.get_option('secondary_metabolite_radius'),
            marker_r = this.settings.get_option('marker_radius'),
            hide_all_labels = this.settings.get_option('hide_all_labels');

        var mg = update_selection
                .select('.node-circle')
                .attr('transform', function(d) {
                    return 'translate('+d.x+','+d.y+')';
                })
                .style('visibility', function(d) {
                    return (hide_secondary_metabolites && !d.node_is_primary) ? 'hidden' : null;
                })
                .attr('r', function(d) {
                    if (d.node_type == 'metabolite') {
                        var should_scale = (has_data_on_nodes &&
                                            metabolite_data_styles.indexOf('size') != -1);
                        if (should_scale) {
                            var f = d.data;
                            return f===null ? no_data_style['size'] : scale.metabolite_size(f);
                        } else {
                            return d.node_is_primary ? primary_r : secondary_r;
                        }
                    }
                    // midmarkers and multimarkers
                    return marker_r;
                })
                .style('fill', function(d) {
                    if (d.node_type=='metabolite') {
                        var should_color_data = (has_data_on_nodes &&
                                                 metabolite_data_styles.indexOf('color') != -1);
                        if (should_color_data) {
                            var f = d.data;
                            return f===null ? no_data_style['color'] : scale.metabolite_color(f);
                        } else {
                            return null;
                        }
                    }
                    // midmarkers and multimarkers
                    return null;
                })
                .call(this.behavior.turn_off_drag)
                .call(drag_behavior)
                .on('mousedown', mousedown_fn)
                .on('click', click_fn)
                .on('mouseover', mouseover_fn)
                .on('mouseout', mouseout_fn);

        var s = update_selection
                .select('.node-label')
                .attr('visibility', hide_all_labels ? 'hidden' : 'visible');
        if (!hide_all_labels) {
            s.style('visibility', function(d) {
                return (hide_secondary_metabolites && !d.node_is_primary) ? 'hidden' : null;
            })
                .attr('transform', function(d) {
                    return 'translate('+d.label_x+','+d.label_y+')';
                })
                .text(function(d) { 
                    var t = d[identifiers_on_map];
                    if (has_data_on_nodes && metabolite_data_styles.indexOf('text') != -1)
                        t += ' ' + d.data_string;
                    return t;
                })
                .call(this.behavior.turn_off_drag)
                .call(label_drag_behavior);
        }
        
        this.callback_manager.run('update_node', this, update_selection);
    }

    function create_text_label(enter_selection) {
        enter_selection.append('g')
            .attr('id', function(d) { return 'l'+d.text_label_id; })
            .attr('class', 'text-label')
            .append('text')
            .attr('class', 'label');
        
        this.callback_manager.run('create_text_label', this, enter_selection);
    }

    function update_text_label(update_selection) {
        var mousedown_fn = this.behavior.text_label_mousedown,
            click_fn = this.behavior.text_label_click,
            drag_behavior = this.behavior.selectable_drag,
            turn_off_drag = this.behavior.turn_off_drag;
        
        update_selection
            .select('.label')
            .text(function(d) { return d.text; })
            .attr('transform', function(d) { return 'translate('+d.x+','+d.y+')';})
            .on('mousedown', mousedown_fn)
            .on('click', click_fn)
            .call(turn_off_drag)
            .call(drag_behavior);
        
        this.callback_manager.run('update_text_label', this, update_selection);
    }

    function displaced_coords(reaction_arrow_displacement, start, end, displace) {
        utils.check_undefined(arguments, ['reaction_arrow_displacement', 'start', 'end', 'displace']);

        var length = reaction_arrow_displacement,
            hyp = utils.distance(start, end),
            new_x, new_y;
        if (!length || !hyp) console.error('Bad value');
        if (displace=='start') {
            new_x = start.x + length * (end.x - start.x) / hyp,
            new_y = start.y + length * (end.y - start.y) / hyp;
        } else if (displace=='end') {
            new_x = end.x - length * (end.x - start.x) / hyp,
            new_y = end.y - length * (end.y - start.y) / hyp;
        } else { console.error('bad displace value: ' + displace); }
        return {x: new_x, y: new_y};
    }
});

define('build',["utils"], function(utils) {
    return { new_reaction: new_reaction,
             rotate_nodes: rotate_nodes,
             move_node_and_dependents: move_node_and_dependents,
             new_text_label: new_text_label,
             bezier_id_for_segment_id: bezier_id_for_segment_id,
             bezier_ids_for_reaction_ids: bezier_ids_for_reaction_ids,
             new_beziers_for_segments: new_beziers_for_segments,
             new_beziers_for_reactions: new_beziers_for_reactions };
    
    // definitions
    function new_reaction(bigg_id, cobra_reaction, cobra_metabolites,
                          selected_node_id, selected_node,
                          largest_ids, cofactors, angle) {
        /** New reaction.

         angle: clockwise from 'right', in degrees

         */
        
        // rotate the new reaction around the selected metabolite
        // convert to radians
        angle = Math.PI / 180 * angle;

        // generate a new integer id
        var new_reaction_id = String(++largest_ids.reactions);

        // calculate coordinates of reaction
        var selected_node_coords = { x: selected_node.x,
                                     y: selected_node.y };
        
        // rotate main axis around angle with distance
        var reaction_length = 300,
            main_axis = [ selected_node_coords,
                          utils.c_plus_c(selected_node_coords,
                                         {'x': reaction_length, 'y': 0}) ],
            center = { 'x': (main_axis[0].x + main_axis[1].x)/2,  
                       'y': (main_axis[0].y + main_axis[1].y)/2 };
        
        // relative label location
        var label_d;
        if (Math.abs(angle) < Math.PI/4 ||
            Math.abs(angle - Math.PI) < Math.PI/4 ) {
                label_d = { x: -50, y: -40 };
            } else {
                label_d = { x: 30, y: 10 };
            }

        // relative anchor node distance
        var anchor_distance = 20;

        // new reaction structure
        var new_reaction = utils.clone(cobra_reaction);
        utils.extend(new_reaction,
                     { label_x: center.x + label_d.x,
                       label_y: center.y + label_d.y,
                       segments: {} });

        // set primary metabolites and count reactants/products

        // look for the selected metabolite, and record the indices
        var reactant_ranks = [], product_ranks = [], 
            reactant_count = 0, product_count = 0,
            reaction_is_reversed = false;
        for (var met_bigg_id in new_reaction.metabolites) { 
            // make the metabolites into objects
            var metabolite = cobra_metabolites[met_bigg_id],
                coefficient = new_reaction.metabolites[met_bigg_id],
                formula = metabolite.formula,
                new_metabolite = { coefficient: coefficient,
                                   bigg_id: met_bigg_id,
                                   name: metabolite.name };
            if (coefficient < 0) {
                new_metabolite.index = reactant_count;
                // score the metabolites. Infinity == selected, >= 1 == carbon containing
                var carbons = /C([0-9]+)/.exec(formula);
                if (selected_node.bigg_id==new_metabolite.bigg_id) {
                    reactant_ranks.push([new_metabolite.index, Infinity]);
                } else if (carbons && cofactors.indexOf(utils.decompartmentalize(new_metabolite.bigg_id)[0])==-1) {
                    reactant_ranks.push([new_metabolite.index, parseInt(carbons[1])]);
                }
                reactant_count++;
            } else {
                new_metabolite.index = product_count;
                var carbons = /C([0-9]+)/.exec(formula);
                if (selected_node.bigg_id==new_metabolite.bigg_id) {
                    product_ranks.push([new_metabolite.index, Infinity]);
                    reaction_is_reversed = true;
                } else if (carbons && cofactors.indexOf(utils.decompartmentalize(new_metabolite.bigg_id)[0])==-1) {
                    product_ranks.push([new_metabolite.index, parseInt(carbons[1])]);
                }
                product_count++;
            }
            new_reaction.metabolites[met_bigg_id] = new_metabolite;
        }

        // get the rank with the highest score
        var max_rank = function(old, current) { return current[1] > old[1] ? current : old; },
            primary_reactant_index = reactant_ranks.reduce(max_rank, [0,0])[0],
            primary_product_index = product_ranks.reduce(max_rank, [0,0])[0];

        // set primary metabolites, and keep track of the total counts
        for (var met_bigg_id in new_reaction.metabolites) {
            var metabolite = new_reaction.metabolites[met_bigg_id];
            if (metabolite.coefficient < 0) {
                if (metabolite.index==primary_reactant_index) metabolite.is_primary = true;
                metabolite.count = reactant_count + 1;
            } else {
                if (metabolite.index==primary_product_index) metabolite.is_primary = true;
                metabolite.count = product_count + 1;
            }
        }

        // generate anchor nodes
        var new_anchors = {},
            anchors = [ { node_type: 'anchor_reactants',
                          dis: { x: anchor_distance * (reaction_is_reversed ? 1 : -1), y: 0 } },
                        { node_type: 'center',
                          dis: { x: 0, y: 0 } },
                        { node_type: 'anchor_products',
                          dis: { x: anchor_distance * (reaction_is_reversed ? -1 : 1), y: 0 } } ],
            anchor_ids = {};
        anchors.map(function(n) {
            var new_id = String(++largest_ids.nodes),
                general_node_type = (n.node_type=='center' ? 'midmarker' : 'multimarker');
            new_anchors[new_id] = { node_type: general_node_type,
                                    x: center.x + n.dis.x,
                                    y: center.y + n.dis.y,
                                    connected_segments: [],
                                    name: null,
                                    bigg_id: null,
                                    label_x: null,
                                    label_y: null,
                                    node_is_primary: null };
            anchor_ids[n.node_type] = new_id;
        });

        // add the segments, outside to inside
        var new_anchor_groups = [ [ anchor_ids['anchor_reactants'], anchor_ids['center'] ],
                                  [ anchor_ids['anchor_products'],  anchor_ids['center'] ] ];
        new_anchor_groups.map(function(l) {
            var from_id = l[0], to_id = l[1],
                new_segment_id = String(++largest_ids.segments);
            new_reaction.segments[new_segment_id] =  { b1: null,
                                                       b2: null,
                                                       from_node_id: from_id,
                                                       to_node_id: to_id,
                                                       from_node_coefficient: null,
                                                       to_node_coefficient: null,
                                                       reversibility: new_reaction.reversibility,
                                                       data: new_reaction.data,
                                                       reverse_flux: new_reaction.reverse_flux };
            new_anchors[from_id].connected_segments.push({ segment_id: new_segment_id,
                                                           reaction_id: new_reaction_id });
            new_anchors[to_id].connected_segments.push({ segment_id: new_segment_id,
                                                         reaction_id: new_reaction_id });
        });

        // Add the metabolites, keeping track of total reactants and products.
        var new_nodes = new_anchors;
        for (var met_bigg_id in new_reaction.metabolites) {
            var metabolite = new_reaction.metabolites[met_bigg_id],
                primary_index, from_node_id;
            if (metabolite.coefficient < 0) {
                // metabolite.count = reactant_count + 1;
                primary_index = primary_reactant_index;
                from_node_id = anchor_ids['anchor_reactants'];
            } else {
                // metabolite.count = product_count + 1;
                primary_index = primary_product_index;
                from_node_id = anchor_ids['anchor_products'];
            }
            
            // calculate coordinates of metabolite components
            var met_loc = calculate_new_metabolite_coordinates(metabolite,
                                                               primary_index,
                                                               main_axis,
                                                               center,
                                                               reaction_length,
                                                               reaction_is_reversed);

            // if this is the existing metabolite
            if (selected_node.bigg_id==metabolite.bigg_id) {
                var new_segment_id = String(++largest_ids.segments);
                new_reaction.segments[new_segment_id] = { b1: met_loc.b1,
                                                          b2: met_loc.b2,
                                                          from_node_id: from_node_id,
                                                          to_node_id: selected_node_id,
                                                          from_node_coefficient: null,
                                                          to_node_coefficient: metabolite.coefficient,
                                                          reversibility: new_reaction.reversibility,
                                                          data: new_reaction.data,
                                                          reverse_flux: new_reaction.reverse_flux };
                // update the existing node
                selected_node.connected_segments.push({ segment_id: new_segment_id,
                                                        reaction_id: new_reaction_id });
                new_nodes[from_node_id].connected_segments.push({ segment_id: new_segment_id,
                                                                  reaction_id: new_reaction_id });
            } else {
                // save new metabolite
                var new_segment_id = String(++largest_ids.segments),
                    new_node_id = String(++largest_ids.nodes);
                new_reaction.segments[new_segment_id] = { b1: met_loc.b1,
                                                          b2: met_loc.b2,
                                                          from_node_id: from_node_id,
                                                          to_node_id: new_node_id,
                                                          from_node_coefficient: null,
                                                          to_node_coefficient: metabolite.coefficient,
                                                          reversibility: new_reaction.reversibility,
                                                          data: new_reaction.data,
                                                          reverse_flux: new_reaction.reverse_flux };
                // save new node
                new_nodes[new_node_id] = { connected_segments: [{ segment_id: new_segment_id,
                                                                  reaction_id: new_reaction_id }],
                                           x: met_loc.circle.x,
                                           y: met_loc.circle.y,
                                           node_is_primary: Boolean(metabolite.is_primary),
                                           label_x: met_loc.circle.x + label_d.x,
                                           label_y: met_loc.circle.y + label_d.y,
                                           name: metabolite.name,
                                           bigg_id: metabolite.bigg_id,
                                           node_type: 'metabolite' };
                new_nodes[from_node_id].connected_segments.push({ segment_id: new_segment_id,
                                                                  reaction_id: new_reaction_id });
            }
        }

        // now take out the extra reaction details
        var metabolites_array = []
        for (var bigg_id in new_reaction.metabolites) {
            metabolites_array.push({'bigg_id': bigg_id,
                                    'coefficient': new_reaction.metabolites[bigg_id].coefficient});
        }
        new_reaction.metabolites = metabolites_array;    

        // new_reactions object
        var new_reactions = {};
        new_reactions[new_reaction_id] = new_reaction;
        
        // new_beziers object
        var new_beziers = new_beziers_for_reactions(new_reactions);

        // add the selected node for rotation, and return it as a new (updated) node
        new_nodes[selected_node_id] = selected_node;
        rotate_nodes(new_nodes, new_reactions, new_beziers,
                     angle, selected_node_coords);

        return { new_reactions: new_reactions,
                 new_beziers: new_beziers,
                 new_nodes: new_nodes };
    }

    function rotate_nodes(selected_nodes, reactions, beziers, angle, center) {
        /** Rotate the nodes around center.

         selected_nodes: Nodes to rotate.
         reactions: Only updates beziers for these reactions.
         beziers: Also update the bezier points.
         angle: Angle to rotate in radians.
         center: Point to rotate around.

         */
        
        // functions
        var rotate_around = function(coord) {
            if (coord === null)
                return null;
            return utils.rotate_coords(coord, angle, center);
        };

        // recalculate: node
        var updated_node_ids = [], updated_reaction_ids = [];
        for (var node_id in selected_nodes) {
            var node = selected_nodes[node_id],
                // rotation distance
                displacement = rotate_around({ x: node.x, y: node.y }),
                // move the node
                updated = move_node_and_labels(node, reactions,
                                               displacement);
            // move the bezier points
            node.connected_segments.map(function(segment_obj) {
                var reaction = reactions[segment_obj.reaction_id];
                // If the reaction was not passed in the reactions argument, then ignore
                if (reaction === undefined) return;

                // rotate the beziers
                var segment_id = segment_obj.segment_id,
                    segment = reaction.segments[segment_id];
                if (segment.to_node_id==node_id && segment.b2) {
                    var displacement = rotate_around(segment.b2),
                        bez_id = bezier_id_for_segment_id(segment_id, 'b2');
                    segment.b2 = utils.c_plus_c(segment.b2, displacement);
                    beziers[bez_id].x = segment.b2.x;
                    beziers[bez_id].y = segment.b2.y; 
                } else if (segment.from_node_id==node_id && segment.b1) {
                    var displacement = rotate_around(segment.b1),
                        bez_id = bezier_id_for_segment_id(segment_id, 'b1');
                    segment.b1 = utils.c_plus_c(segment.b1, displacement);
                    beziers[bez_id].x = segment.b1.x;
                    beziers[bez_id].y = segment.b1.y; 
                }
            });

            updated_reaction_ids = utils.unique_concat([updated_reaction_ids,
                                                        updated.reaction_ids]);
            updated_node_ids.push(node_id);
        }

        return { node_ids: updated_node_ids,
                 reaction_ids: updated_reaction_ids };
    }
    
    function move_node_and_dependents(node, node_id, reactions, beziers, displacement) {
        /** Move the node and its labels and beziers.

         */
        var updated = move_node_and_labels(node, reactions, displacement);

        // move beziers
        node.connected_segments.map(function(segment_obj) {
            var reaction = reactions[segment_obj.reaction_id];
            // If the reaction was not passed in the reactions argument, then ignore
            if (reaction === undefined) return;

            // update beziers
            var segment_id = segment_obj.segment_id,
                segment = reaction.segments[segment_id];
            [['b1', 'from_node_id'], ['b2', 'to_node_id']].forEach(function(c) {
                var bez = c[0],
                    node = c[1];
                if (segment[node]==node_id && segment[bez]) {
                    segment[bez] = utils.c_plus_c(segment[bez], displacement);
                    var tbez = beziers[bezier_id_for_segment_id(segment_id, bez)];
                    tbez.x = segment[bez].x;
                    tbez.y = segment[bez].y;
                }
            });
            
            // add to list of updated reaction ids if it isn't already there
            if (updated.reaction_ids.indexOf(segment_obj.reaction_id) < 0) {
                updated.reaction_ids.push(segment_obj.reaction_id);
            }
        });
        return updated;
    }

    function move_node_and_labels(node, reactions, displacement) {
        node.x = node.x + displacement.x;
        node.y = node.y + displacement.y;
        
        // recalculate: node label
        node.label_x = node.label_x + displacement.x;
        node.label_y = node.label_y + displacement.y;

        // recalculate: reaction label
        var updated_reaction_ids = [];
        node.connected_segments.map(function(segment_obj) {
            var reaction = reactions[segment_obj.reaction_id];
            // add to list of updated reaction ids if it isn't already there
            if (updated_reaction_ids.indexOf(segment_obj.reaction_id) < 0) {
                updated_reaction_ids.push(segment_obj.reaction_id);

                // update reaction label (but only once per reaction
                if (node.node_type == 'midmarker') {
                    reaction.label_x = reaction.label_x + displacement.x;
                    reaction.label_y = reaction.label_y + displacement.y;
                }
            }
        });
        return { reaction_ids: updated_reaction_ids };
    }

    function calculate_new_metabolite_coordinates(met, primary_index, main_axis, center, dis, is_reversed) {
        /** Calculate metabolite coordinates for a new reaction metabolite.

         */
        // new local coordinate system
        var displacement = main_axis[0],
            main_axis = [utils.c_minus_c(main_axis[0], displacement),
                         utils.c_minus_c(main_axis[1], displacement)],
            center = utils.c_minus_c(center, displacement);
        
        // Curve parameters
        var w = 80,  // distance between reactants and between products
            b1_strength = 0.4,
            b2_strength = 0.25,
            w2 = w*0.7,
            secondary_dis = 40,
            num_slots = Math.min(2, met.count - 1);

        // size and spacing for primary and secondary metabolites
        var ds, draw_at_index, r;
        if (met.is_primary) { // primary
            ds = 20;
        } else { // secondary
            ds = 10;
            // don't use center slot
            if (met.index > primary_index) draw_at_index = met.index - 1;
            else draw_at_index = met.index;
        }

        var de = dis - ds, // distance between ends of line axis
            reaction_axis = [{'x': ds, 'y': 0},
                             {'x': de, 'y': 0}];

        // Define line parameters and axis.
        // Begin with unrotated coordinate system. +y = Down, +x = Right. 
        var end, circle, b1, b2;
        // reactants
        if (((met.coefficient < 0) != is_reversed) && met.is_primary) { // Ali == BADASS
            end = {'x': reaction_axis[0].x,
                   'y': reaction_axis[0].y};
            b1 = {'x': center.x*(1-b1_strength) + reaction_axis[0].x*b1_strength,
                  'y': center.y*(1-b1_strength) + reaction_axis[0].y*b1_strength};
            b2 = {'x': center.x*b2_strength + (end.x)*(1-b2_strength),
                  'y': center.y*b2_strength + (end.y)*(1-b2_strength)},
            circle = {'x': main_axis[0].x,
                      'y': main_axis[0].y};
        } else if ((met.coefficient < 0) != is_reversed) {
            end = {'x': reaction_axis[0].x + secondary_dis,
                   'y': reaction_axis[0].y + (w2*draw_at_index - w2*(num_slots-1)/2)},
            b1 = {'x': center.x*(1-b1_strength) + reaction_axis[0].x*b1_strength,
                  'y': center.y*(1-b1_strength) + reaction_axis[0].y*b1_strength},
            b2 = {'x': center.x*b2_strength + end.x*(1-b2_strength),
                  'y': center.y*b2_strength + end.y*(1-b2_strength)},
            circle = {'x': main_axis[0].x + secondary_dis,
                      'y': main_axis[0].y + (w*draw_at_index - w*(num_slots-1)/2)};
        } else if (((met.coefficient > 0) != is_reversed) && met.is_primary) {        // products
            end = {'x': reaction_axis[1].x,
                   'y': reaction_axis[1].y};
            b1 = {'x': center.x*(1-b1_strength) + reaction_axis[1].x*b1_strength,
                  'y': center.y*(1-b1_strength) + reaction_axis[1].y*b1_strength};
            b2 = {'x': center.x*b2_strength + end.x*(1-b2_strength),
                  'y': center.y*b2_strength + end.y*(1-b2_strength)},
            circle = {'x': main_axis[1].x,
                      'y': main_axis[1].y};
        } else if ((met.coefficient > 0) != is_reversed) {
            end = {'x': reaction_axis[1].x - secondary_dis,
                   'y': reaction_axis[1].y + (w2*draw_at_index - w2*(num_slots-1)/2)},
            b1 = {'x': center.x*(1-b1_strength) + reaction_axis[1].x*b1_strength,
                  'y': center.y*(1-b1_strength) + reaction_axis[1].y*b1_strength};
            b2 = {'x': center.x*b2_strength + end.x*(1-b2_strength),
                  'y': center.y*b2_strength + end.y*(1-b2_strength)},
            circle = {'x': main_axis[1].x - secondary_dis,
                      'y': main_axis[1].y + (w*draw_at_index - w*(num_slots-1)/2)};
        }
        var loc = {};
        loc.b1 = utils.c_plus_c(displacement, b1);
        loc.b2 = utils.c_plus_c(displacement, b2);
        loc.circle = utils.c_plus_c(displacement, circle);
        return loc;
    }

    function new_text_label(largest_ids, text, coords) {
        var new_id = String(++largest_ids.text_labels),
            new_label = { text: text,
                          x: coords.x,
                          y: coords.y };
        return {id: new_id, label: new_label};
    }

    function bezier_id_for_segment_id(segment_id, bez) {
        return segment_id+'_'+bez;
    }

    function bezier_ids_for_reaction_ids(reactions) {
        /** Return an array of beziers ids for the array of reaction ids.

         Arguments
         ---------

         reactions: A reactions object, e.g. a subset of *escher.Map.reactions*.

         */ 
        var bezier_ids = [];
        for (var reaction_id in reactions) {
            var reaction = reactions[reaction_id];

            for (var segment_id in reaction.segments) {
                var segment = reaction.segments[segment_id];

                ['b1', 'b2'].forEach(function(bez) {
                    var seg_bez = segment[bez];
                    if (seg_bez !== null) {
                        bezier_ids.push(bezier_id_for_segment_id(segment_id, bez));
                    }
                });
            }
        }
        return bezier_ids;
    }

    function new_beziers_for_segments(segments, reaction_id) {
        /** Return an object containing beziers for the segments object.

         Arguments
         ---------

         segments: A segments object, e.g. *escher.Map.segments*.

         reaction_id: The reaction id for the segments.

         */
        var beziers = {};
        for (var segment_id in segments) {
            var segment = segments[segment_id];

            ['b1', 'b2'].forEach(function(bez) {
                var seg_bez = segment[bez];
                if (seg_bez !== null) {
                    var bezier_id = bezier_id_for_segment_id(segment_id, bez);
                    beziers[bezier_id] = {
                        bezier: bez,
                        x: seg_bez.x,
                        y: seg_bez.y,
                        reaction_id: reaction_id,
                        segment_id: segment_id
                    };
                }
            });
        }
        return beziers;
    }

    function new_beziers_for_reactions(reactions) {
        /** Return an object containing beziers for the reactions object.

         Arguments
         ---------

         reactions: A reactions object, e.g. *escher.Map.reactions*.

         */
        var beziers = {};
        for (var reaction_id in reactions) {
            var reaction = reactions[reaction_id];

            var these = new_beziers_for_segments(reaction.segments, reaction_id);
            utils.extend(beziers, these);
        }
        return beziers;
    }
});

define('Behavior',["utils", "build"], function(utils, build) {
    /** Defines the set of click and drag behaviors for the map, and keeps track
     of which behaviors are activated. 

     A Behavior instance has the following attributes:

     my_behavior.rotation_drag:

     my_behavior.text_label_mousedown:

     my_behavior.text_label_click:

     my_behavior.selectable_mousedown:

     my_behavior.selectable_click:

     my_behavior.selectable_drag:

     my_behavior.node_mouseover:

     my_behavior.node_mouseout:

     my_behavior.label_mousedown:

     my_behavior.label_mouseover:

     my_behavior.label_mouseout:

     my_behavior.bezier_drag:

     my_behavior.bezier_mouseover:

     my_behavior.bezier_mouseout:

     my_behavior.reaction_label_drag:

     my_behavior.node_label_drag:

     */

    var Behavior = utils.make_class();
    
    // methods
    Behavior.prototype = { init: init,
                           toggle_rotation_mode: toggle_rotation_mode,
                           turn_everything_on: turn_everything_on,
                           turn_everything_off: turn_everything_off,
                           // toggle
                           toggle_selectable_click: toggle_selectable_click,
                           toggle_text_label_edit: toggle_text_label_edit,
                           toggle_selectable_drag: toggle_selectable_drag,
                           toggle_label_drag: toggle_label_drag,
                           toggle_label_mousedown: toggle_label_mousedown,
                           toggle_bezier_drag: toggle_bezier_drag,
                           // util
                           turn_off_drag: turn_off_drag,
                           // get drag behaviors
                           _get_selectable_drag: _get_selectable_drag,
                           _get_bezier_drag: _get_bezier_drag,
                           _get_reaction_label_drag: _get_reaction_label_drag,
                           _get_node_label_drag: _get_node_label_drag,
                           _get_generic_drag: _get_generic_drag,
                           _get_generic_angular_drag: _get_generic_angular_drag };

    return Behavior;

    // definitions
    function init(map, undo_stack) {
        this.map = map;
        this.undo_stack = undo_stack;

        // make an empty function that can be called as a behavior and does nothing
        this.empty_behavior = function() {};

        // rotation mode operates separately from the rest
        this.rotation_mode_enabled = false;
        this.rotation_drag = d3.behavior.drag();

        // behaviors to be applied
        this.selectable_mousedown = null;
        this.text_label_mousedown = null;
        this.text_label_click = null;
        this.selectable_drag = this.empty_behavior;
        this.node_mouseover = null;
        this.node_mouseout = null;
        this.label_mousedown = null;
        this.label_mouseover = null;
        this.label_mouseout = null;
        this.bezier_drag = this.empty_behavior;
        this.bezier_mouseover = null;
        this.bezier_mouseout = null;
        this.reaction_label_drag = this.empty_behavior;
        this.node_label_drag = this.empty_behavior;
        this.turn_everything_on();
    }
    function turn_everything_on() {
        /** Toggle everything except rotation mode and text mode.
         
         */
        this.toggle_selectable_click(true);
        this.toggle_selectable_drag(true);
        this.toggle_label_drag(true);
        this.toggle_label_mousedown(true);
    }
    function turn_everything_off() {
        /** Toggle everything except rotation mode and text mode.

         */
        this.toggle_selectable_click(false);
        this.toggle_selectable_drag(false);
        this.toggle_label_drag(false);
        this.toggle_label_mousedown(false);
    }

    function toggle_rotation_mode(on_off) {
        /** Listen for rotation, and rotate selected nodes.

         */
        if (on_off===undefined) {
            this.rotation_mode_enabled = !this.rotation_mode_enabled;
        } else {
            this.rotation_mode_enabled = on_off;
        }

        var selection_node = this.map.sel.selectAll('.node-circle'),
            selection_background = this.map.sel.selectAll('#canvas');

        if (this.rotation_mode_enabled) {
            this.map.callback_manager.run('start_rotation');
            
            var selected_nodes = this.map.get_selected_nodes();
            if (Object.keys(selected_nodes).length == 0) {
                console.warn('No selected nodes');
                return;
            }
            
            // show center
            this.center = average_location(selected_nodes);
            show_center.call(this);

            // this.set_status('Drag to rotate.');
            var map = this.map,
                selected_node_ids = Object.keys(selected_nodes),
                reactions = this.map.reactions,
                nodes = this.map.nodes,
                beziers = this.map.beziers;

            var start_fn = function(d) {
                // silence other listeners
                d3.event.sourceEvent.stopPropagation();
            },
                drag_fn = function(d, angle, total_angle, center) {
                    var updated = build.rotate_nodes(selected_nodes, reactions,
                                                     beziers, angle, center);
                    map.draw_these_nodes(updated.node_ids);
                    map.draw_these_reactions(updated.reaction_ids);
                },
                end_fn = function(d) {},
                undo_fn = function(d, total_angle, center) {
                    // undo
                    var these_nodes = {};
                    selected_node_ids.forEach(function(id) { 
                        these_nodes[id] = nodes[id];
                    });
                    var updated = build.rotate_nodes(these_nodes, reactions,
                                                     beziers, -total_angle,
                                                     center);
                    map.draw_these_nodes(updated.node_ids);
                    map.draw_these_reactions(updated.reaction_ids);
                },
                redo_fn = function(d, total_angle, center) {
                    // redo
                    var these_nodes = {};
                    selected_node_ids.forEach(function(id) {
                        these_nodes[id] = nodes[id];
                    });
                    var updated = build.rotate_nodes(these_nodes, reactions,
                                                     beziers, total_angle,
                                                     center);
                    map.draw_these_nodes(updated.node_ids);
                    map.draw_these_reactions(updated.reaction_ids);
                },
                center_fn = function() {
                    return this.center;
                }.bind(this);
            this.rotation_drag = this._get_generic_angular_drag(start_fn, drag_fn, end_fn,
                                                                undo_fn, redo_fn, center_fn,
                                                                this.map.sel);
            selection_background.call(this.rotation_drag);
            this.selectable_drag = this.rotation_drag;
        } else {
            // turn off all listeners
            hide_center.call(this);
            selection_node.on('mousedown.center', null);
            selection_background.on('mousedown.center', null);
            selection_background.on('mousedown.drag', null);
            selection_background.on('touchstart.drag', null);
            this.rotation_drag = null;
            this.selectable_drag = null;
        }

        // definitions
        function show_center() {
            var s = this.map.sel.selectAll('#rotation-center')
                    .data([0]),
                enter = s.enter()
                    .append('g').attr('id', 'rotation-center');
            
            enter.append('path').attr('d', 'M-32 0 L32 0')
                .attr('class', 'rotation-center-line');
            enter.append('path').attr('d', 'M0 -32 L0 32')
                .attr('class', 'rotation-center-line');

            s.attr('transform', 'translate('+this.center.x+','+this.center.y+')')
                .attr('visibility', 'visible');

            s.call(d3.behavior.drag()
                   .on('drag', function(sel) {
                       var cur = d3.transform(sel.attr('transform')),
                           new_loc = [d3.event.dx + cur.translate[0],
                                      d3.event.dy + cur.translate[1]];
                       sel.attr('transform', 'translate('+new_loc+')');
                       this.center = { x: new_loc[0], y: new_loc[1] };
                   }.bind(this, s)));
            s.on('mouseover', function() {
                var current = parseFloat(this.selectAll('path').style('stroke-width'));
                this.selectAll('path').style('stroke-width', current * 2 + 'px');
            }.bind(s));
            s.on('mouseout', function() {
                this.selectAll('path').style('stroke-width', null);
            }.bind(s));
        }
        function hide_center(sel) {
            this.map.sel.select('#rotation-center')
                .attr('visibility', 'hidden');
        }
        function average_location(nodes) {
            var xs = [], ys = [];
            for (var node_id in nodes) {
                var node = nodes[node_id];
                if (node.x !== undefined)
                    xs.push(node.x);
                if (node.y !== undefined)
                    ys.push(node.y);
            }
            return { x: utils.mean(xs),
                     y: utils.mean(ys) };
        }       
    }

    function toggle_selectable_click(on_off) {
        /** With no argument, toggle the node click on or off.

         Pass in a boolean argument to set the on/off state.

         */
        if (on_off===undefined) on_off = this.selectable_mousedown==null;
        if (on_off) {
            var map = this.map;
            this.selectable_mousedown = function(d) {
                // stop propogation for the buildinput to work right
                d3.event.stopPropagation();
                // this.parentNode.__data__.was_selected = d3.select(this.parentNode).classed('selected');
                // d3.select(this.parentNode).classed('selected', true);
            };
            this.selectable_click = function(d) {
                // stop propogation for the buildinput to work right
                d3.event.stopPropagation();
                // click suppressed. This DOES have en effect.
                if (d3.event.defaultPrevented) return;
                // turn off the temporary selection so select_selectable
                // works. This is a bit of a hack.
                // if (!this.parentNode.__data__.was_selected)
                //     d3.select(this.parentNode).classed('selected', false); 
                map.select_selectable(this, d);
                // this.parentNode.__data__.was_selected = false;
            };
            this.node_mouseover = function(d) {    
                d3.select(this).style('stroke-width', null);
                var current = parseFloat(d3.select(this).style('stroke-width'));
                if (!d3.select(this.parentNode).classed('selected'))
                    d3.select(this).style('stroke-width', current * 3 + 'px');
            };
            this.node_mouseout = function(d) {
                d3.select(this).style('stroke-width', null);
            };
        } else {
            this.selectable_mousedown = null;
            this.selectable_click = null;
            this.node_mouseover = null;
            this.node_mouseout = null;
            this.map.sel.select('#nodes')
                .selectAll('.node-circle').style('stroke-width', null);
        }
    }

    function toggle_text_label_edit(on_off) {
        /** With no argument, toggle the text edit on mousedown on/off.

         Pass in a boolean argument to set the on/off state.

         The backup state is equal to selectable_mousedown.

         */
        if (on_off===undefined) on_off = this.text_edit_mousedown == null;
        if (on_off) {
            var map = this.map,
                selection = this.selection;
            this.text_label_mousedown = function() {
                if (d3.event.defaultPrevented) return; // mousedown suppressed
                // run the callback
                var coords_a = d3.transform(d3.select(this).attr('transform')).translate,
                    coords = {x: coords_a[0], y: coords_a[1]};
                map.callback_manager.run('edit_text_label', null, d3.select(this), coords);
                d3.event.stopPropagation();
            };
            this.text_label_click = null;
            this.map.sel.select('#text-labels')
                .selectAll('.label')
                .classed('edit-text-cursor', true);
            // add the new-label listener
            this.map.sel.on('mousedown.new_text_label', function(node) {
                // silence other listeners
                d3.event.preventDefault();
                var coords = { x: d3.mouse(node)[0],
                               y: d3.mouse(node)[1] };
                this.map.callback_manager.run('new_text_label', null, coords);
            }.bind(this, this.map.sel.node()));
        } else {
            this.text_label_mousedown = this.selectable_mousedown;
            this.text_label_click = this.selectable_click;
            this.map.sel.select('#text-labels')
                .selectAll('.label')
                .classed('edit-text-cursor', false);
            // remove the new-label listener
            this.map.sel.on('mousedown.new_text_label', null);
            this.map.callback_manager.run('hide_text_label_editor');
        }
    }

    function toggle_selectable_drag(on_off) {
        /** With no argument, toggle the node drag & bezier drag on or off.

         Pass in a boolean argument to set the on/off state.

         */
        if (on_off===undefined) on_off = this.selectable_drag===this.empty_behavior;
        if (on_off) {
            this.selectable_drag = this._get_selectable_drag(this.map, this.undo_stack);
            this.bezier_drag = this._get_bezier_drag(this.map, this.undo_stack);
        } else {
            this.selectable_drag = this.empty_behavior;
            this.bezier_drag = this.empty_behavior;
        }
    }
    function toggle_label_drag(on_off) {
        /** With no argument, toggle the label drag on or off.

         Pass in a boolean argument to set the on/off state.

         */
        if (on_off===undefined) on_off = this.label_drag===this.empty_behavior;
        if (on_off) {
            this.reaction_label_drag = this._get_reaction_label_drag(this.map);
            this.node_label_drag = this._get_node_label_drag(this.map);
        } else {
            this.reaction_label_drag = this.empty_behavior;
            this.node_label_drag = this.empty_behavior;
        }
    }
    
    function toggle_label_mousedown(on_off) {
        /** With no argument, toggle the reaction label mousedown on or off.z

         Arguments
         ---------

         on_off: A boolean argument to set the on/off state.

        */           
        if (on_off===undefined) on_off = this.label_mousedown==null;
        if (on_off) {
            var map = this.map;
            // TODO turn this feature (reaction label selection) back on, but
            // with correct shift key management
            this.label_mousedown = function(d) {
                // if (d3.event.defaultPrevented) return; // mousedown suppressed
                // // select reaction/node
                // d3.select(this.parentNode.parentNode)
                //     .each(function(d) {
                //         var node_ids = {};
                //         for (var seg_id in d.segments) {
                //             ['to_node_id', 'from_node_id'].forEach(function(n) {
                //                 node_ids[d.segments[seg_id][n]] = true;
                //             });
                //         }
                //         map.sel.selectAll('.selected').classed('selected', false);
                //         map.sel.selectAll('.node')
                //             .classed('selected', function(d) {
                //                 return (d.node_id in node_ids);
                //             });
                //     });                            
                // d3.event.stopPropagation();
            };
            this.label_mouseover = function(d) {
                // d3.select(this).style('fill', 'rgb(56, 56, 184)');
            };
            this.label_mouseout = function(d) {
                // d3.select(this).style('fill', null);
            };
        } else {
            this.label_mousedown = null;
            this.label_mouseover = null;
            this.label_mouseout = null;
            this.map.sel.select('.node-label,.reaction-label')
                .style('fill', null);
        }
    }

    function toggle_bezier_drag(on_off) {
        /** With no argument, toggle the bezier drag on or off.

         Pass in a boolean argument to set the on/off state.

         */
        if (on_off===undefined) on_off = this.bezier_drag===this.empty_behavior;
        if (on_off) {
            this.bezier_drag = this._get_bezier_drag(this.map);
            this.bezier_mouseover = function(d) {
                d3.select(this).style('stroke-width', String(3)+'px');
            };
            this.bezier_mouseout = function(d) {
                d3.select(this).style('stroke-width', String(1)+'px');
            };
        } else {
            this.bezier_drag = this.empty_behavior;
            this.bezier_mouseover = null;
            this.bezier_mouseout = null;
        }
    }
    
    function turn_off_drag(sel) {
        sel.on('mousedown.drag', null);
        sel.on('touchstart.drag', null);
    }    

    function _get_selectable_drag(map, undo_stack) {
        /** Drag the selected nodes and text labels.

         */

        // define some variables
        var behavior = d3.behavior.drag(),
            the_timeout = null,
            total_displacement = null,
            // for nodes
            node_ids_to_drag = null,
            reaction_ids = null,
            // for text labels
            text_label_ids_to_drag = null,
            move_label = function(text_label_id, displacement) {
                var text_label = map.text_labels[text_label_id];
                text_label.x = text_label.x + displacement.x;
                text_label.y = text_label.y + displacement.y;
            };

        behavior.on("dragstart", function (d) { 
            // silence other listeners (e.g. nodes BELOW this one)
            d3.event.sourceEvent.stopPropagation();
            // remember the total displacement for later
            // total_displacement = {};
            total_displacement = {x: 0, y: 0};

            // If a text label is selected, the rest is not necessary
            if (d3.select(this).attr('class').indexOf('label') == -1) {           
                // Note that dragstart is called even for a click event
                var data = this.parentNode.__data__,
                    bigg_id = data.bigg_id,
                    node_group = this.parentNode;
                // Move element to back (for the next step to work). Wait 200ms
                // before making the move, becuase otherwise the element will be
                // deleted before the click event gets called, and selection
                // will stop working.
                the_timeout = window.setTimeout(function() {
                    node_group.parentNode.insertBefore(node_group,node_group.parentNode.firstChild);
                }, 200);
                // prepare to combine metabolites
                map.sel.selectAll('.metabolite-circle')
                    .on('mouseover.combine', function(d) {
                        if (d.bigg_id==bigg_id && d.node_id!=data.node_id) {
                            d3.select(this).style('stroke-width', String(12)+'px')
                                .classed('node-to-combine', true);
                        }
                    }).on('mouseout.combine', function(d) {
                        if (d.bigg_id==bigg_id) {
                            map.sel.selectAll('.node-to-combine').style('stroke-width', String(2)+'px')
                                .classed('node-to-combine', false);
                        }
                    });
            }
        });
        behavior.on("drag", function(d) {
            // if this node is not already selected, then select this one and
            // deselect all other nodes. Otherwise, leave the selection alone.
            if (!d3.select(this.parentNode).classed('selected'))
                map.select_selectable(this, d);

            // get the grabbed id
            var grabbed = {};
            if (d3.select(this).attr('class').indexOf('label')==-1) {
                // if it is a node
                grabbed['type'] = 'node';
                grabbed['id'] = this.parentNode.__data__.node_id;
            } else {
                // if it is a text label
                grabbed['type'] = 'label';
                grabbed['id'] = this.__data__.text_label_id;
            }

            var selected_node_ids = map.get_selected_node_ids(),
                selected_text_label_ids = map.get_selected_text_label_ids();
            node_ids_to_drag = []; text_label_ids_to_drag = [];
            // choose the nodes and text labels to drag
            if (grabbed['type']=='node' && 
                selected_node_ids.indexOf(grabbed['id'])==-1) { 
                node_ids_to_drag.push(grabbed['id']);
            } else if (grabbed['type']=='label' && 
                       selected_text_label_ids.indexOf(grabbed['id'])==-1) {
                text_label_ids_to_drag.push(grabbed['id']);
            } else {
                node_ids_to_drag = selected_node_ids;
                text_label_ids_to_drag = selected_text_label_ids;
            }
            reaction_ids = [];
            var displacement = { x: d3.event.dx,
                                 y: d3.event.dy };
            total_displacement = utils.c_plus_c(total_displacement, displacement);
            node_ids_to_drag.forEach(function(node_id) {
                // update data
                var node = map.nodes[node_id],
                    updated = build.move_node_and_dependents(node, node_id,
                                                             map.reactions,
                                                             map.beziers,
                                                             displacement);
                reaction_ids = utils.unique_concat([reaction_ids, updated.reaction_ids]);
                // remember the displacements
                // if (!(node_id in total_displacement))  total_displacement[node_id] = { x: 0, y: 0 };
                // total_displacement[node_id] = utils.c_plus_c(total_displacement[node_id], displacement);
            });
            text_label_ids_to_drag.forEach(function(text_label_id) {
                move_label(text_label_id, displacement);                
                // remember the displacements
                // if (!(node_id in total_displacement))  total_displacement[node_id] = { x: 0, y: 0 };
                // total_displacement[node_id] = utils.c_plus_c(total_displacement[node_id], displacement);
            });
            // draw
            map.draw_these_nodes(node_ids_to_drag);
            map.draw_these_reactions(reaction_ids);
            map.draw_these_text_labels(text_label_ids_to_drag);
        });
        behavior.on("dragend", function() {
            if (node_ids_to_drag===null) {
                // Dragend can be called when drag has not been called. In this,
                // case, do nothing.
                total_displacement = null;
                node_ids_to_drag = null;
                text_label_ids_to_drag = null;
                reaction_ids = null;
                the_timeout = null;
                return;
            }
            // look for mets to combine
            var node_to_combine_array = [];
            map.sel.selectAll('.node-to-combine').each(function(d) {
                node_to_combine_array.push(d.node_id);
            });
            if (node_to_combine_array.length==1) {
                // If a node is ready for it, combine nodes
                var fixed_node_id = node_to_combine_array[0],
                    dragged_node_id = this.parentNode.__data__.node_id,
                    saved_dragged_node = utils.clone(map.nodes[dragged_node_id]),
                    segment_objs_moved_to_combine = combine_nodes_and_draw(fixed_node_id,
                                                                           dragged_node_id);
                undo_stack.push(function() {
                    // undo
                    // put the old node back
                    map.nodes[dragged_node_id] = saved_dragged_node;
                    var fixed_node = map.nodes[fixed_node_id],
                        updated_reactions = [];
                    segment_objs_moved_to_combine.forEach(function(segment_obj) {
                        var segment = map.reactions[segment_obj.reaction_id].segments[segment_obj.segment_id];
                        if (segment.from_node_id==fixed_node_id) {
                            segment.from_node_id = dragged_node_id;
                        } else if (segment.to_node_id==fixed_node_id) {
                            segment.to_node_id = dragged_node_id;
                        } else {
                            console.error('Segment does not connect to fixed node');
                        }
                        // removed this segment_obj from the fixed node
                        fixed_node.connected_segments = fixed_node.connected_segments.filter(function(x) {
                            return !(x.reaction_id==segment_obj.reaction_id && x.segment_id==segment_obj.segment_id);
                        });
                        if (updated_reactions.indexOf(segment_obj.reaction_id)==-1)
                            updated_reactions.push(segment_obj.reaction_id);
                    });
                    map.draw_these_nodes([dragged_node_id]);
                    map.draw_these_reactions(updated_reactions);
                }, function () {
                    // redo
                    combine_nodes_and_draw(fixed_node_id, dragged_node_id);
                });

            } else {
                // otherwise, drag node
                
                // add to undo/redo stack
                // remember the displacement, dragged nodes, and reactions
                var saved_displacement = utils.clone(total_displacement), 
                    // BUG TODO this variable disappears!
                    // Happens sometimes when you drag a node, then delete it, then undo twice
                    saved_node_ids = utils.clone(node_ids_to_drag),
                    saved_text_label_ids = utils.clone(text_label_ids_to_drag),
                    saved_reaction_ids = utils.clone(reaction_ids);
                undo_stack.push(function() {
                    // undo
                    saved_node_ids.forEach(function(node_id) {
                        var node = map.nodes[node_id];
                        build.move_node_and_dependents(node, node_id, map.reactions,
                                                       map.beziers,
                                                       utils.c_times_scalar(saved_displacement, -1));
                    });
                    saved_text_label_ids.forEach(function(text_label_id) {
                        move_label(text_label_id, 
                                   utils.c_times_scalar(saved_displacement, -1));
                    });
                    map.draw_these_nodes(saved_node_ids);
                    map.draw_these_reactions(saved_reaction_ids);
                    map.draw_these_text_labels(saved_text_label_ids);
                }, function () {
                    // redo
                    saved_node_ids.forEach(function(node_id) {
                        var node = map.nodes[node_id];
                        build.move_node_and_dependents(node, node_id, map.reactions,
                                                       map.beziers,
                                                       saved_displacement);
                    });             
                    saved_text_label_ids.forEach(function(text_label_id) {
                        move_label(text_label_id, saved_displacement);
                    });
                    map.draw_these_nodes(saved_node_ids);
                    map.draw_these_reactions(saved_reaction_ids);
                    map.draw_these_text_labels(saved_text_label_ids);
                });
            }

            // stop combining metabolites
            map.sel.selectAll('.metabolite-circle')
                .on('mouseover.combine', null)
                .on('mouseout.combine', null);

            // clear the timeout
            window.clearTimeout(the_timeout);

            // clear the shared variables
            total_displacement = null;
            node_ids_to_drag = null;
            text_label_ids_to_drag = null;
            reaction_ids = null;
            the_timeout = null;
        });
        return behavior;

        // definitions
        function combine_nodes_and_draw(fixed_node_id, dragged_node_id) {
            var dragged_node = map.nodes[dragged_node_id],
                fixed_node = map.nodes[fixed_node_id],
                updated_segment_objs = [];
            dragged_node.connected_segments.forEach(function(segment_obj) {
                // change the segments to reflect
                var segment;
                try {
                    segment = map.reactions[segment_obj.reaction_id].segments[segment_obj.segment_id];
                    if (segment === undefined) throw new Error('undefined segment');
                } catch (e) {
                    console.warn('Could not find connected segment ' + segment_obj.segment_id);
                    return;
                }
                if (segment.from_node_id==dragged_node_id) segment.from_node_id = fixed_node_id;
                else if (segment.to_node_id==dragged_node_id) segment.to_node_id = fixed_node_id;
                else {
                    console.error('Segment does not connect to dragged node');
                    return;
                }
                // moved segment_obj to fixed_node
                fixed_node.connected_segments.push(segment_obj);
                updated_segment_objs.push(utils.clone(segment_obj));
                return;
            });
            // delete the old node
            map.delete_node_data([dragged_node_id]);
            // turn off the class
            map.sel.selectAll('.node-to-combine').classed('node-to-combine', false);
            // draw
            map.draw_everything();
            // return for undo
            return updated_segment_objs;
        }
    }
    function _get_bezier_drag(map) {
        var move_bezier = function(reaction_id, segment_id, bez, bezier_id, displacement) {
            var segment = map.reactions[reaction_id].segments[segment_id];
            segment[bez] = utils.c_plus_c(segment[bez], displacement);
            map.beziers[bezier_id].x = segment[bez].x;
            map.beziers[bezier_id].y = segment[bez].y;
        },
            start_fn = function(d) {
                d.dragging = true;
            },
            drag_fn = function(d, displacement, total_displacement) {
                // draw
                move_bezier(d.reaction_id, d.segment_id, d.bezier, d.bezier_id,
                            displacement);
                map.draw_these_reactions([d.reaction_id], false);
                map.draw_these_beziers([d.bezier_id]);
            },
            end_fn = function(d) {
                d.dragging = false;
            },
            undo_fn = function(d, displacement) {
                move_bezier(d.reaction_id, d.segment_id, d.bezier, d.bezier_id,
                            utils.c_times_scalar(displacement, -1));
                map.draw_these_reactions([d.reaction_id], false);
                map.draw_these_beziers([d.bezier_id]);
            },
            redo_fn = function(d, displacement) {
                move_bezier(d.reaction_id, d.segment_id, d.bezier, d.bezier_id,
                            displacement);
                map.draw_these_reactions([d.reaction_id], false);
                map.draw_these_beziers([d.bezier_id]);
            };
        return this._get_generic_drag(start_fn, drag_fn, end_fn, undo_fn,
                                      redo_fn, this.map.sel);
    }
    function _get_reaction_label_drag(map) {
        var move_label = function(reaction_id, displacement) {
            var reaction = map.reactions[reaction_id];
            reaction.label_x = reaction.label_x + displacement.x;
            reaction.label_y = reaction.label_y + displacement.y;
        },
            start_fn = function(d) {
            },
            drag_fn = function(d, displacement, total_displacement) {
                // draw
                move_label(d.reaction_id, displacement);
                map.draw_these_reactions([d.reaction_id]);
            },
            end_fn = function(d) {
            },
            undo_fn = function(d, displacement) {
                move_label(d.reaction_id, utils.c_times_scalar(displacement, -1));
                map.draw_these_reactions([d.reaction_id]);
            },
            redo_fn = function(d, displacement) {
                move_label(d.reaction_id, displacement);
                map.draw_these_reactions([d.reaction_id]);
            };
        return this._get_generic_drag(start_fn, drag_fn, end_fn, undo_fn,
                                      redo_fn, this.map.sel);
    }
    function _get_node_label_drag(map) {
        var move_label = function(node_id, displacement) {
            var node = map.nodes[node_id];
            node.label_x = node.label_x + displacement.x;
            node.label_y = node.label_y + displacement.y;
        },
            start_fn = function(d) {
            },
            drag_fn = function(d, displacement, total_displacement) {
                // draw
                move_label(d.node_id, displacement);
                map.draw_these_nodes([d.node_id]);
            },
            end_fn = function(d) {
            },
            undo_fn = function(d, displacement) {
                move_label(d.node_id, utils.c_times_scalar(displacement, -1));
                map.draw_these_nodes([d.node_id]);
            },
            redo_fn = function(d, displacement) {
                move_label(d.node_id, displacement);
                map.draw_these_nodes([d.node_id]);
            };
        return this._get_generic_drag(start_fn, drag_fn, end_fn, undo_fn,
                                      redo_fn, this.map.sel);
    }

    function _get_generic_drag(start_fn, drag_fn, end_fn, undo_fn, redo_fn, relative_to_selection) {
        /** Make a generic drag behavior, with undo/redo.

         start_fn: function(d) Called at dragstart.

         drag_fn: function(d, displacement, total_displacement) Called during
         drag.

         end_fn

         undo_fn

         redo_fn

         relative_to_selection: a d3 selection that the locations are calculated against.

         */
        
        // define some variables
        var behavior = d3.behavior.drag(),
            total_displacement,
            undo_stack = this.undo_stack,
            rel = relative_to_selection.node();

        behavior.on("dragstart", function (d) {
            // silence other listeners
            d3.event.sourceEvent.stopPropagation();
            total_displacement = { x: 0, y: 0 };
            start_fn(d);
        });
        behavior.on("drag", function(d) {
            // update data
            var displacement = { x: d3.event.dx,
                                 y: d3.event.dy },
                location = { x: d3.mouse(rel)[0],
                             y: d3.mouse(rel)[1] };

            // remember the displacement
            total_displacement = utils.c_plus_c(total_displacement, displacement);
            drag_fn(d, displacement, total_displacement, location);
        });
        behavior.on("dragend", function(d) {                      
            // add to undo/redo stack
            // remember the displacement, dragged nodes, and reactions
            var saved_d = utils.clone(d),
                saved_displacement = utils.clone(total_displacement), // BUG TODO this variable disappears!
                saved_location = { x: d3.mouse(rel)[0],
                                   y: d3.mouse(rel)[1] };

            undo_stack.push(function() {
                // undo
                undo_fn(saved_d, saved_displacement, saved_location);
            }, function () {
                // redo
                redo_fn(saved_d, saved_displacement, saved_location);
            });
            end_fn(d);
        });
        return behavior;
    }

    function _get_generic_angular_drag(start_fn, drag_fn, end_fn, undo_fn, redo_fn, 
                                       get_center, relative_to_selection) {
        /** Make a generic drag behavior, with undo/redo. Supplies angles in
         place of displacements.

         start_fn: function(d) Called at dragstart.

         drag_fn: function(d, displacement, total_displacement) Called during
         drag.

         end_fn:

         undo_fn:

         redo_fn:

         get_center:

         relative_to_selection: a d3 selection that the locations are calculated against.

         */
        
        // define some variables
        var behavior = d3.behavior.drag(),
            total_angle,
            undo_stack = this.undo_stack,
            rel = relative_to_selection.node();

        behavior.on("dragstart", function (d) {
            // silence other listeners
            d3.event.sourceEvent.stopPropagation();
            total_angle = 0;
            start_fn(d);
        });
        behavior.on("drag", function(d) {
            // update data
            var displacement = { x: d3.event.dx,
                                 y: d3.event.dy },
                location = { x: d3.mouse(rel)[0],
                             y: d3.mouse(rel)[1] },
                center = get_center(),
                angle = utils.angle_for_event(displacement,
                                              location,
                                              center);
            // remember the displacement
            total_angle = total_angle + angle;
            drag_fn(d, angle, total_angle, center);
        });
        behavior.on("dragend", function(d) {                      
            // add to undo/redo stack
            // remember the displacement, dragged nodes, and reactions
            var saved_d = utils.clone(d),
                saved_angle = total_angle,
                saved_center = utils.clone(get_center());

            undo_stack.push(function() {
                // undo
                undo_fn(saved_d, saved_angle, saved_center);
            }, function () {
                // redo
                redo_fn(saved_d, saved_angle, saved_center);
            });
            end_fn(d);
        });
        return behavior;
    }
});

define('Scale',["utils"], function(utils) {
    /** 
     */

    var Scale = utils.make_class();
    Scale.prototype = { init: init,
                        connect_to_settings: connect_to_settings };

    return Scale;

    // definitions
    function init() {
        this.x = d3.scale.linear();
        this.y = d3.scale.linear();
        this.x_size = d3.scale.linear();
        this.y_size = d3.scale.linear();
        this.size = d3.scale.linear();
        this.reaction_color = d3.scale.linear().clamp(true);
        this.reaction_size = d3.scale.linear().clamp(true);
        this.metabolite_color = d3.scale.linear().clamp(true);
        this.metabolite_size = d3.scale.linear().clamp(true);
        this.scale_path = function(path) {
            var x_fn = this.x, y_fn = this.y;
            // TODO: scale arrow width
            var str = d3.format(".2f"),
                path = path.replace(/(M|L)([0-9-.]+),?\s*([0-9-.]+)/g, function (match, p0, p1, p2) {
                    return p0 + [str(x_fn(parseFloat(p1))), str(y_fn(parseFloat(p2)))].join(', ');
                }),
                reg = /C([0-9-.]+),?\s*([0-9-.]+)\s*([0-9-.]+),?\s*([0-9-.]+)\s*([0-9-.]+),?\s*([0-9-.]+)/g;
            path = path.replace(reg, function (match, p1, p2, p3, p4, p5, p6) {
                return 'C'+str(x_fn(parseFloat(p1)))+','+
                    str(y_fn(parseFloat(p2)))+' '+
                    str(x_fn(parseFloat(p3)))+','+
                    str(y_fn(parseFloat(p4)))+' '+
                    [str(x_fn(parseFloat(p5)))+','+str(y_fn(parseFloat(p6)))];
            });
            return path;
        }.bind(this);
        this.scale_decimals = function(path, scale_fn, precision) {
            var str = d3.format("."+String(precision)+"f");
            path = path.replace(/([0-9.]+)/g, function (match, p1) {
                return str(scale_fn(parseFloat(p1)));
            });
            return path;
        };
    }

    function connect_to_settings(settings, map, get_data_statistics) {
        // domains
        var update_reaction = function(s) {
            var out = sort_scale(s, get_data_statistics()['reaction']);
            this.reaction_color.domain(out.domain);
            this.reaction_size.domain(out.domain);
            this.reaction_color.range(out.color_range);
            this.reaction_size.range(out.size_range);
        }.bind(this);
        var update_metabolite = function(s) {
            var out = sort_scale(s, get_data_statistics()['metabolite']);
            this.metabolite_color.domain(out.domain);
            this.metabolite_size.domain(out.domain);
            this.metabolite_color.range(out.color_range);
            this.metabolite_size.range(out.size_range);
        }.bind(this);

        // scale changes
        settings.streams['reaction_scale'].onValue(update_reaction);
        settings.streams['metabolite_scale'].onValue(update_metabolite);
        // stats changes
        map.callback_manager.set('calc_data_stats__reaction', function(changed) {
            if (changed) update_reaction(settings.get_option('reaction_scale'));
        });
        map.callback_manager.set('calc_data_stats__metabolite', function(changed) {
            if (changed) update_metabolite(settings.get_option('metabolite_scale'));
        });
        
        // definitions
        function sort_scale(scale, stats) {
            var sorted = scale.map(function(x) {
                var v;
                if (x.type in stats)
                    v = stats[x.type];
                else if (x.type == 'value')
                    v = x.value;
                else
                    throw new Error('Bad domain type ' + x.type);
                return { v: v,
                         color: x.color,
                         size: x.size };
            }).sort(function(a, b) {
                return a.v - b.v;
            });
            return { domain: sorted.map(function(x) { return x.v; }),
                     color_range: sorted.map(function(x) { return x.color; }),
                     size_range: sorted.map(function(x) { return x.size; }) };
        }
    }
});

define('UndoStack',["utils"], function(utils) {
    /** UndoStack returns a constructor that can be used to store undo info.
     */
    var UndoStack = utils.make_class();
    UndoStack.prototype = { init: init,
                            push: push,
                            undo: undo,
                            redo: redo };
    return UndoStack;

    // definitions
    function init() {
        var stack_size = 40;
        this.stack = Array(stack_size);
        this.current = -1;
        this.oldest = -1;
        this.newest = -1;
        this.end_of_stack = true;
        this.top_of_stack = true;
    }
    function push(undo_fn, redo_fn) {
        this.current = incr(this.current, this.stack.length);
        // var p2 = incr(p1, this.stack.length);
        // change the oldest
        if (this.end_of_stack)
            this.oldest = this.current;
        else if (this.oldest == this.current)
            this.oldest = incr(this.oldest, this.stack.length);
        this.stack[this.current] = { undo: undo_fn, redo: redo_fn };
        this.newest = this.current;

        // top of the stack
        this.top_of_stack = true;
        this.end_of_stack = false;
    }
    function undo() {
        // check that we haven't reached the end
        if (this.end_of_stack) return console.warn('End of stack.');
        // run the lastest stack function
        this.stack[this.current].undo();
        if (this.current == this.oldest) {
            // if the next index is less than the oldest, then the stack is dead
            this.end_of_stack = true;
        } else {
            // reference the next fn
            this.current = decr(this.current, this.stack.length);
        }

        // not at the top of the stack
        this.top_of_stack = false;
    }
    function redo() {
        // check that we haven't reached the end
        if (this.top_of_stack) return console.warn('Top of stack.');

        if (!this.end_of_stack)
            this.current = incr(this.current, this.stack.length);
        this.stack[this.current].redo();

        // if at top of stack
        if (this.current == this.newest)
            this.top_of_stack = true;

        // not at the end of the stack
        this.end_of_stack = false;
    }
    function incr(a, l) {
        return a + 1 > l - 1 ? 0 : a + 1;
    }
    function decr(a, l) {
        return a - 1 < 0 ? l - 1 : a -  1;
    }
});

define('KeyManager',['utils'], function(utils) {
    /** 
     */

    var KeyManager = utils.make_class();
    // static methods
    KeyManager.reset_held_keys = reset_held_keys;
    // instance methods
    KeyManager.prototype = { init: init,
                             update: update,
                             toggle: toggle,
                             add_escape_listener: add_escape_listener,
                             add_enter_listener: add_enter_listener,
                             add_key_listener: add_key_listener };

    return KeyManager;

    // static methods
    function reset_held_keys(h) {
        h.command = false;
        h.control = false;
        h.option = false;
        h.shift = false;
    }
    // instance methods
    function init(unique_map_id, assigned_keys, input_list, ctrl_equals_cmd) {
        /** Assign keys for commands.

         */

        // identify this key manager
        if (unique_map_id===undefined) unique_map_id = null;
        this.unique_string = (unique_map_id === null ? '' : '.' + unique_map_id);        

        if (assigned_keys===undefined) this.assigned_keys = {};
        else this.assigned_keys = assigned_keys;
        if (input_list===undefined) this.input_list = [];
        else this.input_list = input_list;

        if (ctrl_equals_cmd===undefined) ctrl_equals_cmd = true;
        this.ctrl_equals_cmd = ctrl_equals_cmd;

        this.held_keys = {};
        reset_held_keys(this.held_keys);

        this.enabled = true;

        this.update();
    }

    function update() {
        var held_keys = this.held_keys,
            keys = this.assigned_keys,
            self = this;

        var modifier_keys = { command: 91,
                              command_right: 93,
                              control: 17,
                              option: 18,
                              shift: 16 };

        d3.select(window).on('keydown.key_manager' + this.unique_string, null);
        d3.select(window).on('keyup.key_manager' + this.unique_string, null);

        if (!(this.enabled)) return;

        d3.select(window).on('keydown.key_manager' + this.unique_string, function(ctrl_equals_cmd, input_list) {
            var kc = d3.event.keyCode,
                meaningless = true;
            // check the inputs
            var input_visible = false;
            input_list.forEach(function(input) {
                if (input.is_visible()) input_visible = true;
            });
            toggle_modifiers(modifier_keys, held_keys, kc, true);
            for (var key_id in keys) {
                var assigned_key = keys[key_id];
                if (check_key(assigned_key, kc, held_keys, ctrl_equals_cmd)) {
                    meaningless = false;
                    if (!(assigned_key.ignore_with_input && input_visible)) {
                        if (assigned_key.fn) {
                            assigned_key.fn.call(assigned_key.target);
                        } else {
                            console.warn('No function for key');
                        }
                        // prevent browser action
                        d3.event.preventDefault();
                    }
                }
            }
            // Sometimes modifiers get 'stuck', so reset them once in a while.
            // Only do this when a meaningless key is pressed
            for (var k in modifier_keys)
                if (modifier_keys[k] == kc) meaningless = false;
            if (meaningless) 
                reset_held_keys(held_keys);
        }.bind(null, this.ctrl_equals_cmd, this.input_list))
            .on('keyup.key_manager' + this.unique_string, function() {
                toggle_modifiers(modifier_keys, held_keys,
                                 d3.event.keyCode, false);
            });
        function toggle_modifiers(mod, held, kc, on_off) {
            for (var k in mod)
                if (mod[k] == kc)
                    held[k] = on_off;
        }
        function check_key(key, pressed, held, ctrl_equals_cmd) {
            if (key.key != pressed) return false;
            var mod = utils.clone(key.modifiers);
            if (mod === undefined)
                mod = { control: false,
                        command: false,
                        option: false,
                        shift: false };
            for (var k in held) {
                if (ctrl_equals_cmd &&
                    mod['control'] &&
                    (k=='command' || k=='command_right' || k=='control') &&
                    (held['command'] || held['command_right'] || held['control'])) {
                    continue;
                }
                if (mod[k] === undefined) mod[k] = false;
                if (mod[k] != held[k]) return false;
            }
            return true;
        }
    }
    function toggle(on_off) {
        /** Turn the brush on or off

         */
        if (on_off===undefined) on_off = !this.enabled;

        this.enabled = on_off;
        this.update();
    }   
    function add_enter_listener(callback, id) {
        /** Call the callback when the enter key is pressed, then
         unregisters the listener.

         */
        return this.add_key_listener(callback, 13, id);
    }
    function add_escape_listener(callback, id) {
        /** Call the callback when the escape key is pressed, then
         unregisters the listener.

         */
        return this.add_key_listener(callback, 27, id);
    }
    function add_key_listener(callback, kc, id) {
        /** Call the callback when the key is pressed, then unregisters the
         listener.

         */

        var event_name = 'keydown.' + kc;
        if (id !== undefined)
            event_name += ('.' + id);
        event_name += this.unique_string;
        
        var selection = d3.select(window);
        selection.on(event_name, function() {
            if (d3.event.keyCode==kc) {
                callback();
            }
        });
        return {
            clear: function() {
                selection.on(event_name, null);
            }
        };
    }
});

define('Canvas',["utils", "CallbackManager"], function(utils, CallbackManager) {
    /** Defines a canvas that accepts drag/zoom events and can be resized.

     Canvas(selection, x, y, width, height)

     Adapted from http://bl.ocks.org/mccannf/1629464.

     */

    var Canvas = utils.make_class();
    Canvas.prototype = { init: init,
                         toggle_resize: toggle_resize,
                         setup: setup,
                         size_and_location: size_and_location };

    return Canvas;

    function init(selection, size_and_location) {
        this.selection = selection;
        this.x = size_and_location.x;
        this.y = size_and_location.y;
        this.width = size_and_location.width;
        this.height = size_and_location.height;

        // enable by default
        this.resize_enabled = true;

        // set up the callbacks
        this.callback_manager = new CallbackManager();

        this.setup();
    }

    function toggle_resize(on_off) {
        /** Turn the resize on or off

         */
        if (on_off===undefined) on_off = !this.resize_enabled;

        if (on_off) {
            this.selection.selectAll('.drag-rect')
                .style('pointer-events', 'auto');
        } else {
            this.selection.selectAll('.drag-rect')
                .style('pointer-events', 'none');
        }
    }   

    function setup() {  
        var self = this,
            extent = {"x": this.width, "y": this.height},
            dragbar_width = 100,
            mouse_node_mult = 10,
            new_sel = this.selection.append('g')
                .classed('canvas-group', true)
                .data([{x: this.x, y: this.y}]);
        
        var mouse_node = new_sel.append('rect')
                .attr('id', 'mouse-node')
                .attr("width", this.width*mouse_node_mult)
                .attr("height", this.height*mouse_node_mult)
                .attr("transform", "translate("+[self.x - this.width*mouse_node_mult/2,
                                                 self.y - this.height*mouse_node_mult/2]+")")
                .attr('pointer-events', 'all');
        this.mouse_node = mouse_node;
        
        var rect = new_sel.append('rect')
                .attr('id', 'canvas')
                .attr("width", this.width)
                .attr("height", this.height)
                .attr("transform", "translate("+[self.x, self.y]+")");

        var drag_right = d3.behavior.drag()
                .origin(Object)
                .on("dragstart", stop_propagation)
                .on("drag", rdragresize),
            drag_left = d3.behavior.drag()
                .origin(Object)
                .on("dragstart", stop_propagation)
                .on("drag", ldragresize),
            drag_top = d3.behavior.drag()
                .origin(Object)
                .on("dragstart", stop_propagation)
                .on("drag", tdragresize),
            drag_bottom = d3.behavior.drag()
                .origin(Object)
                .on("dragstart", stop_propagation)
                .on("drag", bdragresize);

        var left = new_sel.append("rect")
                .classed('drag-rect', true)
                .attr('transform', function(d) {
                    return 'translate('+[ d.x - (dragbar_width/2),
                                          d.y + (dragbar_width/2) ]+')';
                })
                .attr("height", this.height - dragbar_width)
                .attr("id", "dragleft")
                .attr("width", dragbar_width)
                .attr("cursor", "ew-resize")
                .classed('resize-rect', true)
                .call(drag_left);
        
        var right = new_sel.append("rect")
                .classed('drag-rect', true)
                .attr('transform', function(d) {
                    return 'translate('+[ d.x + self.width - (dragbar_width/2),
                                          d.y + (dragbar_width/2) ]+')';
                })
                .attr("id", "dragright")
                .attr("height", this.height - dragbar_width)
                .attr("width", dragbar_width)
                .attr("cursor", "ew-resize")
                .classed('resize-rect', true)
                .call(drag_right);
        
        var top = new_sel.append("rect")
                .classed('drag-rect', true)
                .attr('transform', function(d) {
                    return 'translate('+[ d.x + (dragbar_width/2),
                                          d.y - (dragbar_width/2) ]+')';
                })
                .attr("height", dragbar_width)
                .attr("id", "dragtop")
                .attr("width", this.width - dragbar_width)
                .attr("cursor", "ns-resize")
                .classed('resize-rect', true)
                .call(drag_top);
        
        var bottom = new_sel.append("rect")
                .classed('drag-rect', true)
                .attr('transform', function(d) {
                    return 'translate('+[ d.x + (dragbar_width/2),
                                          d.y + self.height - (dragbar_width/2) ]+')';
                })
                .attr("id", "dragbottom")
                .attr("height", dragbar_width)
                .attr("width", this.width - dragbar_width)
                .attr("cursor", "ns-resize")
                .classed('resize-rect', true)
                .call(drag_bottom);
        
        // definitions
        function stop_propagation() {
            d3.event.sourceEvent.stopPropagation();
        }
        function transform_string(x, y, current_transform) {
            var tr = d3.transform(current_transform),
                translate = tr.translate;       
            if (x!==null) translate[0] = x;
            if (y!==null) translate[1] = y;
            return 'translate('+translate+')';
        }
        function ldragresize(d) {
            var oldx = d.x; 
            d.x = Math.min(d.x + self.width - (dragbar_width / 2), d3.event.x);
            self.x = d.x;
            self.width = self.width + (oldx - d.x);
            left.attr("transform", function(d) {
                return transform_string(d.x - (dragbar_width / 2), null, left.attr('transform'));
            });
            mouse_node.attr("transform", function(d) {
                return transform_string(d.x, null, mouse_node.attr('transform'));
            }).attr("width", self.width*mouse_node_mult);
            rect.attr("transform", function(d) {
                return transform_string(d.x, null, rect.attr('transform'));
            }).attr("width", self.width);
            top.attr("transform", function(d) {
                return transform_string(d.x + (dragbar_width/2), null, top.attr('transform'));
            }).attr("width", self.width - dragbar_width);
            bottom.attr("transform", function(d) {
                return transform_string(d.x + (dragbar_width/2), null, bottom.attr('transform'));
            }).attr("width", self.width - dragbar_width);

            self.callback_manager.run('resize');
        }

        function rdragresize(d) {
            d3.event.sourceEvent.stopPropagation();
            var dragx = Math.max(d.x + (dragbar_width/2), d.x + self.width + d3.event.dx);
            //recalculate width
            self.width = dragx - d.x;
            //move the right drag handle
            right.attr("transform", function(d) {
                return transform_string(dragx - (dragbar_width/2), null, right.attr('transform'));
            });
            //resize the drag rectangle
            //as we are only resizing from the right, the x coordinate does not need to change
            mouse_node.attr("width", self.width*mouse_node_mult);
            rect.attr("width", self.width);
            top.attr("width", self.width - dragbar_width);
            bottom.attr("width", self.width - dragbar_width);

            self.callback_manager.run('resize');
        }

        function tdragresize(d) {
            d3.event.sourceEvent.stopPropagation();     
            var oldy = d.y; 
            d.y = Math.min(d.y + self.height - (dragbar_width / 2), d3.event.y);
            self.y = d.y;
            self.height = self.height + (oldy - d.y);
            top.attr("transform", function(d) {
                return transform_string(null, d.y - (dragbar_width / 2), top.attr('transform'));
            });
            mouse_node.attr("transform", function(d) {
                return transform_string(null, d.y, mouse_node.attr('transform'));
            }).attr("width", self.height*mouse_node_mult);
            rect.attr("transform", function(d) {
                return transform_string(null, d.y, rect.attr('transform'));
            }).attr("height", self.height);
            left.attr("transform", function(d) {
                return transform_string(null, d.y + (dragbar_width/2), left.attr('transform'));
            }).attr("height", self.height - dragbar_width);
            right.attr("transform", function(d) {
                return transform_string(null, d.y + (dragbar_width/2), right.attr('transform'));
            }).attr("height", self.height - dragbar_width);

            self.callback_manager.run('resize');
        }

        function bdragresize(d) {
            d3.event.sourceEvent.stopPropagation();
            var dragy = Math.max(d.y + (dragbar_width/2), d.y + self.height + d3.event.dy);
            //recalculate width
            self.height = dragy - d.y;
            //move the right drag handle
            bottom.attr("transform", function(d) {
                return transform_string(null, dragy - (dragbar_width/2), bottom.attr('transform'));
            });
            //resize the drag rectangle
            //as we are only resizing from the right, the x coordinate does not need to change
            mouse_node.attr("height", self.height*mouse_node_mult);
            rect.attr("height", self.height);
            left.attr("height", self.height - dragbar_width);
            right.attr("height", self.height - dragbar_width);

            self.callback_manager.run('resize');
        }
    }

    function size_and_location() {
        return { x: this.x,
                 y: this.y,
                 width: this.width,
                 height: this.height };
    }
});

define('SearchIndex',["utils"], function(utils) {
    /** Define an index for searching for reaction and metabolites in the map.

     The index is stored in SearchIndex.index, an object of id/record pairs.

     */

    var SearchIndex = utils.make_class();
    SearchIndex.prototype = { init: init,
                              insert: insert,
                              remove: remove,
                              find: find };

    return SearchIndex;

    // definitions
    function init() {
        this.index = {};
    }

    function insert(id, record, overwrite, check_record) {
        /** Insert a record into the index.

         id: A unique string id.

         record: Records have the form:

         { 'name': '',
         'data': {} }

         Search is performed on substrings of the name.

         overwrite: (Default false) For faster performance, make overwrite true,
         and records will be inserted without checking for an existing record.

         check_record: (Default false) For faster performance, make check_record
         false. If true, records will be checked to make sure they have name and
         data attributes.

         Returns undefined.

         */
        if (!overwrite && (id in this.index))
            throw new Error("id is already in the index");
        if (check_record && !(('name' in record) && ('data' in record)))
            throw new Error("malformed record");
        this.index[id] = record;
    }

    function remove(record_id) {
        /** Remove the matching record.

         Returns true is a record is found, or false if no match is found.

         */
        if (record_id in this.index) {
            delete this.index[record_id];
            return true;
        } else {
            return false;
        }
    }

    function find(substring) {
        /** Find a record that matches the substring.

         Returns an array of data from matching records.

         */

        var re = RegExp(substring, "i"), // ignore case
            matches = [];
        for (var id in this.index) {
            var record = this.index[id];
            if (re.exec(record.name))
                matches.push(record.data);
        }
        return matches;
        
    }
});

(function() {
  var Bacon, BufferingSource, Bus, CompositeUnsubscribe, ConsumingSource, Desc, Dispatcher, End, Error, Event, EventStream, Initial, Next, None, Observable, Property, PropertyDispatcher, Some, Source, UpdateBarrier, addPropertyInitValueToStream, assert, assertArray, assertEventStream, assertFunction, assertNoArguments, assertString, cloneArray, compositeUnsubscribe, containsDuplicateDeps, convertArgsToFunction, describe, end, eventIdCounter, flatMap_, former, idCounter, initial, isArray, isFieldKey, isFunction, isObservable, latterF, liftCallback, makeFunction, makeFunctionArgs, makeFunction_, makeObservable, makeSpawner, next, nop, partiallyApplied, recursionDepth, registerObs, spys, toCombinator, toEvent, toFieldExtractor, toFieldKey, toOption, toSimpleExtractor, withDescription, withMethodCallSupport, _, _ref,
    __slice = [].slice,
    __hasProp = {}.hasOwnProperty,
    __extends = function(child, parent) { for (var key in parent) { if (__hasProp.call(parent, key)) child[key] = parent[key]; } function ctor() { this.constructor = child; } ctor.prototype = parent.prototype; child.prototype = new ctor(); child.__super__ = parent.prototype; return child; },
    __bind = function(fn, me){ return function(){ return fn.apply(me, arguments); }; };

  Bacon = {
    toString: function() {
      return "Bacon";
    }
  };

  Bacon.version = '0.7.12';

  Bacon.fromBinder = function(binder, eventTransformer) {
    if (eventTransformer == null) {
      eventTransformer = _.id;
    }
    return new EventStream(describe(Bacon, "fromBinder", binder, eventTransformer), function(sink) {
      var unbinder;
      return unbinder = binder(function() {
        var args, event, reply, value, _i, _len;
        args = 1 <= arguments.length ? __slice.call(arguments, 0) : [];
        value = eventTransformer.apply(null, args);
        if (!(isArray(value) && _.last(value) instanceof Event)) {
          value = [value];
        }
        reply = Bacon.more;
        for (_i = 0, _len = value.length; _i < _len; _i++) {
          event = value[_i];
          reply = sink(event = toEvent(event));
          if (reply === Bacon.noMore || event.isEnd()) {
            if (unbinder != null) {
              unbinder();
            } else {
              Bacon.scheduler.setTimeout((function() {
                return unbinder();
              }), 0);
            }
            return reply;
          }
        }
        return reply;
      });
    });
  };

  Bacon.$ = {
    asEventStream: function(eventName, selector, eventTransformer) {
      var _ref;
      if (isFunction(selector)) {
        _ref = [selector, null], eventTransformer = _ref[0], selector = _ref[1];
      }
      return withDescription(this.selector || this, "asEventStream", eventName, Bacon.fromBinder((function(_this) {
        return function(handler) {
          _this.on(eventName, selector, handler);
          return function() {
            return _this.off(eventName, selector, handler);
          };
        };
      })(this), eventTransformer));
    }
  };

  if ((_ref = typeof jQuery !== "undefined" && jQuery !== null ? jQuery : typeof Zepto !== "undefined" && Zepto !== null ? Zepto : null) != null) {
    _ref.fn.asEventStream = Bacon.$.asEventStream;
  }

  Bacon.fromEventTarget = function(target, eventName, eventTransformer) {
    var sub, unsub, _ref1, _ref2, _ref3, _ref4;
    sub = (_ref1 = target.addEventListener) != null ? _ref1 : (_ref2 = target.addListener) != null ? _ref2 : target.bind;
    unsub = (_ref3 = target.removeEventListener) != null ? _ref3 : (_ref4 = target.removeListener) != null ? _ref4 : target.unbind;
    return withDescription(Bacon, "fromEventTarget", target, eventName, Bacon.fromBinder(function(handler) {
      sub.call(target, eventName, handler);
      return function() {
        return unsub.call(target, eventName, handler);
      };
    }, eventTransformer));
  };

  Bacon.fromPromise = function(promise, abort) {
    return withDescription(Bacon, "fromPromise", promise, Bacon.fromBinder(function(handler) {
      promise.then(handler, function(e) {
        return handler(new Error(e));
      });
      return function() {
        if (abort) {
          return typeof promise.abort === "function" ? promise.abort() : void 0;
        }
      };
    }, (function(value) {
      return [value, end()];
    })));
  };

  Bacon.noMore = ["<no-more>"];

  Bacon.more = ["<more>"];

  Bacon.later = function(delay, value) {
    return withDescription(Bacon, "later", delay, value, Bacon.sequentially(delay, [value]));
  };

  Bacon.sequentially = function(delay, values) {
    var index;
    index = 0;
    return withDescription(Bacon, "sequentially", delay, values, Bacon.fromPoll(delay, function() {
      var value;
      value = values[index++];
      if (index < values.length) {
        return value;
      } else if (index === values.length) {
        return [value, end()];
      } else {
        return end();
      }
    }));
  };

  Bacon.repeatedly = function(delay, values) {
    var index;
    index = 0;
    return withDescription(Bacon, "repeatedly", delay, values, Bacon.fromPoll(delay, function() {
      return values[index++ % values.length];
    }));
  };

  Bacon.spy = function(spy) {
    return spys.push(spy);
  };

  spys = [];

  registerObs = function(obs) {
    var spy, _i, _len, _results;
    if (spys.length) {
      if (!registerObs.running) {
        try {
          registerObs.running = true;
          _results = [];
          for (_i = 0, _len = spys.length; _i < _len; _i++) {
            spy = spys[_i];
            _results.push(spy(obs));
          }
          return _results;
        } finally {
          delete registerObs.running;
        }
      }
    }
  };

  withMethodCallSupport = function(wrapped) {
    return function() {
      var args, context, f, methodName;
      f = arguments[0], args = 2 <= arguments.length ? __slice.call(arguments, 1) : [];
      if (typeof f === "object" && args.length) {
        context = f;
        methodName = args[0];
        f = function() {
          return context[methodName].apply(context, arguments);
        };
        args = args.slice(1);
      }
      return wrapped.apply(null, [f].concat(__slice.call(args)));
    };
  };

  liftCallback = function(desc, wrapped) {
    return withMethodCallSupport(function() {
      var args, f, stream;
      f = arguments[0], args = 2 <= arguments.length ? __slice.call(arguments, 1) : [];
      stream = partiallyApplied(wrapped, [
        function(values, callback) {
          return f.apply(null, __slice.call(values).concat([callback]));
        }
      ]);
      return withDescription.apply(null, [Bacon, desc, f].concat(__slice.call(args), [Bacon.combineAsArray(args).flatMap(stream)]));
    });
  };

  Bacon.fromCallback = liftCallback("fromCallback", function() {
    var args, f;
    f = arguments[0], args = 2 <= arguments.length ? __slice.call(arguments, 1) : [];
    return Bacon.fromBinder(function(handler) {
      makeFunction(f, args)(handler);
      return nop;
    }, (function(value) {
      return [value, end()];
    }));
  });

  Bacon.fromNodeCallback = liftCallback("fromNodeCallback", function() {
    var args, f;
    f = arguments[0], args = 2 <= arguments.length ? __slice.call(arguments, 1) : [];
    return Bacon.fromBinder(function(handler) {
      makeFunction(f, args)(handler);
      return nop;
    }, function(error, value) {
      if (error) {
        return [new Error(error), end()];
      }
      return [value, end()];
    });
  });

  Bacon.fromPoll = function(delay, poll) {
    return withDescription(Bacon, "fromPoll", delay, poll, Bacon.fromBinder((function(handler) {
      var id;
      id = Bacon.scheduler.setInterval(handler, delay);
      return function() {
        return Bacon.scheduler.clearInterval(id);
      };
    }), poll));
  };

  Bacon.interval = function(delay, value) {
    if (value == null) {
      value = {};
    }
    return withDescription(Bacon, "interval", delay, value, Bacon.fromPoll(delay, function() {
      return next(value);
    }));
  };

  Bacon.constant = function(value) {
    return new Property(describe(Bacon, "constant", value), function(sink) {
      sink(initial(value));
      sink(end());
      return nop;
    });
  };

  Bacon.never = function() {
    return withDescription(Bacon, "never", Bacon.fromArray([]));
  };

  Bacon.once = function(value) {
    return withDescription(Bacon, "once", value, Bacon.fromArray([value]));
  };

  Bacon.fromArray = function(values) {
    assertArray(values);
    values = cloneArray(values);
    return new EventStream(describe(Bacon, "fromArray", values), function(sink) {
      var send, unsubd;
      unsubd = false;
      send = function() {
        var reply, value;
        if (_.empty(values)) {
          return sink(end());
        } else {
          value = values.splice(0, 1)[0];
          reply = sink(toEvent(value));
          if ((reply !== Bacon.noMore) && !unsubd) {
            return send();
          }
        }
      };
      send();
      return function() {
        return unsubd = true;
      };
    });
  };

  Bacon.mergeAll = function() {
    var streams;
    streams = 1 <= arguments.length ? __slice.call(arguments, 0) : [];
    if (isArray(streams[0])) {
      streams = streams[0];
    }
    if (streams.length) {
      return new EventStream(describe.apply(null, [Bacon, "mergeAll"].concat(__slice.call(streams))), function(sink) {
        var ends, sinks, smartSink;
        ends = 0;
        smartSink = function(obs) {
          return function(unsubBoth) {
            return obs.subscribeInternal(function(event) {
              var reply;
              if (event.isEnd()) {
                ends++;
                if (ends === streams.length) {
                  return sink(end());
                } else {
                  return Bacon.more;
                }
              } else {
                reply = sink(event);
                if (reply === Bacon.noMore) {
                  unsubBoth();
                }
                return reply;
              }
            });
          };
        };
        sinks = _.map(smartSink, streams);
        return compositeUnsubscribe.apply(null, sinks);
      });
    } else {
      return Bacon.never();
    }
  };

  Bacon.zipAsArray = function() {
    var streams;
    streams = 1 <= arguments.length ? __slice.call(arguments, 0) : [];
    if (isArray(streams[0])) {
      streams = streams[0];
    }
    return withDescription.apply(null, [Bacon, "zipAsArray"].concat(__slice.call(streams), [Bacon.zipWith(streams, function() {
      var xs;
      xs = 1 <= arguments.length ? __slice.call(arguments, 0) : [];
      return xs;
    })]));
  };

  Bacon.zipWith = function() {
    var f, streams, _ref1;
    f = arguments[0], streams = 2 <= arguments.length ? __slice.call(arguments, 1) : [];
    if (!isFunction(f)) {
      _ref1 = [f, streams[0]], streams = _ref1[0], f = _ref1[1];
    }
    streams = _.map((function(s) {
      return s.toEventStream();
    }), streams);
    return withDescription.apply(null, [Bacon, "zipWith", f].concat(__slice.call(streams), [Bacon.when(streams, f)]));
  };

  Bacon.groupSimultaneous = function() {
    var s, sources, streams;
    streams = 1 <= arguments.length ? __slice.call(arguments, 0) : [];
    if (streams.length === 1 && isArray(streams[0])) {
      streams = streams[0];
    }
    sources = (function() {
      var _i, _len, _results;
      _results = [];
      for (_i = 0, _len = streams.length; _i < _len; _i++) {
        s = streams[_i];
        _results.push(new BufferingSource(s));
      }
      return _results;
    })();
    return withDescription.apply(null, [Bacon, "groupSimultaneous"].concat(__slice.call(streams), [Bacon.when(sources, (function() {
      var xs;
      xs = 1 <= arguments.length ? __slice.call(arguments, 0) : [];
      return xs;
    }))]));
  };

  Bacon.combineAsArray = function() {
    var index, s, sources, stream, streams, _i, _len;
    streams = 1 <= arguments.length ? __slice.call(arguments, 0) : [];
    if (streams.length === 1 && isArray(streams[0])) {
      streams = streams[0];
    }
    for (index = _i = 0, _len = streams.length; _i < _len; index = ++_i) {
      stream = streams[index];
      if (!(isObservable(stream))) {
        streams[index] = Bacon.constant(stream);
      }
    }
    if (streams.length) {
      sources = (function() {
        var _j, _len1, _results;
        _results = [];
        for (_j = 0, _len1 = streams.length; _j < _len1; _j++) {
          s = streams[_j];
          _results.push(new Source(s, true, s.subscribeInternal));
        }
        return _results;
      })();
      return withDescription.apply(null, [Bacon, "combineAsArray"].concat(__slice.call(streams), [Bacon.when(sources, (function() {
        var xs;
        xs = 1 <= arguments.length ? __slice.call(arguments, 0) : [];
        return xs;
      })).toProperty()]));
    } else {
      return Bacon.constant([]);
    }
  };

  Bacon.onValues = function() {
    var f, streams, _i;
    streams = 2 <= arguments.length ? __slice.call(arguments, 0, _i = arguments.length - 1) : (_i = 0, []), f = arguments[_i++];
    return Bacon.combineAsArray(streams).onValues(f);
  };

  Bacon.combineWith = function() {
    var f, streams;
    f = arguments[0], streams = 2 <= arguments.length ? __slice.call(arguments, 1) : [];
    return withDescription.apply(null, [Bacon, "combineWith", f].concat(__slice.call(streams), [Bacon.combineAsArray(streams).map(function(values) {
      return f.apply(null, values);
    })]));
  };

  Bacon.combineTemplate = function(template) {
    var applyStreamValue, combinator, compile, compileTemplate, constantValue, current, funcs, mkContext, setValue, streams;
    funcs = [];
    streams = [];
    current = function(ctxStack) {
      return ctxStack[ctxStack.length - 1];
    };
    setValue = function(ctxStack, key, value) {
      return current(ctxStack)[key] = value;
    };
    applyStreamValue = function(key, index) {
      return function(ctxStack, values) {
        return setValue(ctxStack, key, values[index]);
      };
    };
    constantValue = function(key, value) {
      return function(ctxStack) {
        return setValue(ctxStack, key, value);
      };
    };
    mkContext = function(template) {
      if (isArray(template)) {
        return [];
      } else {
        return {};
      }
    };
    compile = function(key, value) {
      var popContext, pushContext;
      if (isObservable(value)) {
        streams.push(value);
        return funcs.push(applyStreamValue(key, streams.length - 1));
      } else if (value === Object(value) && typeof value !== "function" && !(value instanceof RegExp) && !(value instanceof Date)) {
        pushContext = function(key) {
          return function(ctxStack) {
            var newContext;
            newContext = mkContext(value);
            setValue(ctxStack, key, newContext);
            return ctxStack.push(newContext);
          };
        };
        popContext = function(ctxStack) {
          return ctxStack.pop();
        };
        funcs.push(pushContext(key));
        compileTemplate(value);
        return funcs.push(popContext);
      } else {
        return funcs.push(constantValue(key, value));
      }
    };
    compileTemplate = function(template) {
      return _.each(template, compile);
    };
    compileTemplate(template);
    combinator = function(values) {
      var ctxStack, f, rootContext, _i, _len;
      rootContext = mkContext(template);
      ctxStack = [rootContext];
      for (_i = 0, _len = funcs.length; _i < _len; _i++) {
        f = funcs[_i];
        f(ctxStack, values);
      }
      return rootContext;
    };
    return withDescription(Bacon, "combineTemplate", template, Bacon.combineAsArray(streams).map(combinator));
  };

  Bacon.retry = function(options) {
    var interval, isRetryable, maxRetries, retries, retry, source;
    if (!isFunction(options.source)) {
      throw "'source' option has to be a function";
    }
    source = options.source;
    retries = options.retries || 0;
    maxRetries = options.maxRetries || retries;
    interval = options.interval || function() {
      return 0;
    };
    isRetryable = options.isRetryable || function() {
      return true;
    };
    retry = function(context) {
      var nextAttemptOptions;
      nextAttemptOptions = {
        source: source,
        retries: retries - 1,
        maxRetries: maxRetries,
        interval: interval,
        isRetryable: isRetryable
      };
      return Bacon.later(interval(context)).filter(false).concat(Bacon.retry(nextAttemptOptions));
    };
    return withDescription(Bacon, "retry", options, source().flatMapError(function(e) {
      if (isRetryable(e) && retries > 0) {
        return retry({
          error: e,
          retriesDone: maxRetries - retries
        });
      } else {
        return Bacon.once(new Bacon.Error(e));
      }
    }));
  };

  eventIdCounter = 0;

  Event = (function() {
    function Event() {
      this.id = ++eventIdCounter;
    }

    Event.prototype.isEvent = function() {
      return true;
    };

    Event.prototype.isEnd = function() {
      return false;
    };

    Event.prototype.isInitial = function() {
      return false;
    };

    Event.prototype.isNext = function() {
      return false;
    };

    Event.prototype.isError = function() {
      return false;
    };

    Event.prototype.hasValue = function() {
      return false;
    };

    Event.prototype.filter = function() {
      return true;
    };

    Event.prototype.inspect = function() {
      return this.toString();
    };

    Event.prototype.log = function() {
      return this.toString();
    };

    return Event;

  })();

  Next = (function(_super) {
    __extends(Next, _super);

    function Next(valueF) {
      Next.__super__.constructor.call(this);
      if (isFunction(valueF)) {
        this.value = _.cached(valueF);
      } else {
        this.value = _.always(valueF);
      }
    }

    Next.prototype.isNext = function() {
      return true;
    };

    Next.prototype.hasValue = function() {
      return true;
    };

    Next.prototype.fmap = function(f) {
      var value;
      value = this.value;
      return this.apply(function() {
        return f(value());
      });
    };

    Next.prototype.apply = function(value) {
      return new Next(value);
    };

    Next.prototype.filter = function(f) {
      return f(this.value());
    };

    Next.prototype.toString = function() {
      return _.toString(this.value());
    };

    Next.prototype.log = function() {
      return this.value();
    };

    return Next;

  })(Event);

  Initial = (function(_super) {
    __extends(Initial, _super);

    function Initial() {
      return Initial.__super__.constructor.apply(this, arguments);
    }

    Initial.prototype.isInitial = function() {
      return true;
    };

    Initial.prototype.isNext = function() {
      return false;
    };

    Initial.prototype.apply = function(value) {
      return new Initial(value);
    };

    Initial.prototype.toNext = function() {
      return new Next(this.value);
    };

    return Initial;

  })(Next);

  End = (function(_super) {
    __extends(End, _super);

    function End() {
      return End.__super__.constructor.apply(this, arguments);
    }

    End.prototype.isEnd = function() {
      return true;
    };

    End.prototype.fmap = function() {
      return this;
    };

    End.prototype.apply = function() {
      return this;
    };

    End.prototype.toString = function() {
      return "<end>";
    };

    return End;

  })(Event);

  Error = (function(_super) {
    __extends(Error, _super);

    function Error(error) {
      this.error = error;
    }

    Error.prototype.isError = function() {
      return true;
    };

    Error.prototype.fmap = function() {
      return this;
    };

    Error.prototype.apply = function() {
      return this;
    };

    Error.prototype.toString = function() {
      return "<error> " + _.toString(this.error);
    };

    return Error;

  })(Event);

  idCounter = 0;

  Observable = (function() {
    function Observable(desc) {
      this.flatMapError = __bind(this.flatMapError, this);
      this.id = ++idCounter;
      withDescription(desc, this);
    }

    Observable.prototype.onValue = function() {
      var f;
      f = makeFunctionArgs(arguments);
      return this.subscribe(function(event) {
        if (event.hasValue()) {
          return f(event.value());
        }
      });
    };

    Observable.prototype.onValues = function(f) {
      return this.onValue(function(args) {
        return f.apply(null, args);
      });
    };

    Observable.prototype.onError = function() {
      var f;
      f = makeFunctionArgs(arguments);
      return this.subscribe(function(event) {
        if (event.isError()) {
          return f(event.error);
        }
      });
    };

    Observable.prototype.onEnd = function() {
      var f;
      f = makeFunctionArgs(arguments);
      return this.subscribe(function(event) {
        if (event.isEnd()) {
          return f();
        }
      });
    };

    Observable.prototype.errors = function() {
      return withDescription(this, "errors", this.filter(function() {
        return false;
      }));
    };

    Observable.prototype.filter = function() {
      var args, f;
      f = arguments[0], args = 2 <= arguments.length ? __slice.call(arguments, 1) : [];
      return convertArgsToFunction(this, f, args, function(f) {
        return withDescription(this, "filter", f, this.withHandler(function(event) {
          if (event.filter(f)) {
            return this.push(event);
          } else {
            return Bacon.more;
          }
        }));
      });
    };

    Observable.prototype.takeWhile = function() {
      var args, f;
      f = arguments[0], args = 2 <= arguments.length ? __slice.call(arguments, 1) : [];
      return convertArgsToFunction(this, f, args, function(f) {
        return withDescription(this, "takeWhile", f, this.withHandler(function(event) {
          if (event.filter(f)) {
            return this.push(event);
          } else {
            this.push(end());
            return Bacon.noMore;
          }
        }));
      });
    };

    Observable.prototype.endOnError = function() {
      var args, f;
      f = arguments[0], args = 2 <= arguments.length ? __slice.call(arguments, 1) : [];
      if (f == null) {
        f = true;
      }
      return convertArgsToFunction(this, f, args, function(f) {
        return withDescription(this, "endOnError", this.withHandler(function(event) {
          if (event.isError() && f(event.error)) {
            this.push(event);
            return this.push(end());
          } else {
            return this.push(event);
          }
        }));
      });
    };

    Observable.prototype.take = function(count) {
      if (count <= 0) {
        return Bacon.never();
      }
      return withDescription(this, "take", count, this.withHandler(function(event) {
        if (!event.hasValue()) {
          return this.push(event);
        } else {
          count--;
          if (count > 0) {
            return this.push(event);
          } else {
            if (count === 0) {
              this.push(event);
            }
            this.push(end());
            return Bacon.noMore;
          }
        }
      }));
    };

    Observable.prototype.map = function() {
      var args, p;
      p = arguments[0], args = 2 <= arguments.length ? __slice.call(arguments, 1) : [];
      if (p instanceof Property) {
        return p.sampledBy(this, former);
      } else {
        return convertArgsToFunction(this, p, args, function(f) {
          return withDescription(this, "map", f, this.withHandler(function(event) {
            return this.push(event.fmap(f));
          }));
        });
      }
    };

    Observable.prototype.mapError = function() {
      var f;
      f = makeFunctionArgs(arguments);
      return withDescription(this, "mapError", f, this.withHandler(function(event) {
        if (event.isError()) {
          return this.push(next(f(event.error)));
        } else {
          return this.push(event);
        }
      }));
    };

    Observable.prototype.mapEnd = function() {
      var f;
      f = makeFunctionArgs(arguments);
      return withDescription(this, "mapEnd", f, this.withHandler(function(event) {
        if (event.isEnd()) {
          this.push(next(f(event)));
          this.push(end());
          return Bacon.noMore;
        } else {
          return this.push(event);
        }
      }));
    };

    Observable.prototype.doAction = function() {
      var f;
      f = makeFunctionArgs(arguments);
      return withDescription(this, "doAction", f, this.withHandler(function(event) {
        if (event.hasValue()) {
          f(event.value());
        }
        return this.push(event);
      }));
    };

    Observable.prototype.skip = function(count) {
      return withDescription(this, "skip", count, this.withHandler(function(event) {
        if (!event.hasValue()) {
          return this.push(event);
        } else if (count > 0) {
          count--;
          return Bacon.more;
        } else {
          return this.push(event);
        }
      }));
    };

    Observable.prototype.skipDuplicates = function(isEqual) {
      if (isEqual == null) {
        isEqual = function(a, b) {
          return a === b;
        };
      }
      return withDescription(this, "skipDuplicates", this.withStateMachine(None, function(prev, event) {
        if (!event.hasValue()) {
          return [prev, [event]];
        } else if (event.isInitial() || prev === None || !isEqual(prev.get(), event.value())) {
          return [new Some(event.value()), [event]];
        } else {
          return [prev, []];
        }
      }));
    };

    Observable.prototype.skipErrors = function() {
      return withDescription(this, "skipErrors", this.withHandler(function(event) {
        if (event.isError()) {
          return Bacon.more;
        } else {
          return this.push(event);
        }
      }));
    };

    Observable.prototype.withStateMachine = function(initState, f) {
      var state;
      state = initState;
      return withDescription(this, "withStateMachine", initState, f, this.withHandler(function(event) {
        var fromF, newState, output, outputs, reply, _i, _len;
        fromF = f(state, event);
        newState = fromF[0], outputs = fromF[1];
        state = newState;
        reply = Bacon.more;
        for (_i = 0, _len = outputs.length; _i < _len; _i++) {
          output = outputs[_i];
          reply = this.push(output);
          if (reply === Bacon.noMore) {
            return reply;
          }
        }
        return reply;
      }));
    };

    Observable.prototype.scan = function(seed, f, lazyF) {
      var acc, f_, resultProperty, subscribe;
      f_ = toCombinator(f);
      f = lazyF ? f_ : function(x, y) {
        return f_(x(), y());
      };
      acc = toOption(seed).map(function(x) {
        return _.always(x);
      });
      subscribe = (function(_this) {
        return function(sink) {
          var initSent, reply, sendInit, unsub;
          initSent = false;
          unsub = nop;
          reply = Bacon.more;
          sendInit = function() {
            if (!initSent) {
              return acc.forEach(function(valueF) {
                initSent = true;
                reply = sink(new Initial(valueF));
                if (reply === Bacon.noMore) {
                  unsub();
                  return unsub = nop;
                }
              });
            }
          };
          unsub = _this.subscribeInternal(function(event) {
            var next, prev;
            if (event.hasValue()) {
              if (initSent && event.isInitial()) {
                return Bacon.more;
              } else {
                if (!event.isInitial()) {
                  sendInit();
                }
                initSent = true;
                prev = acc.getOrElse(function() {
                  return void 0;
                });
                next = _.cached(function() {
                  return f(prev, event.value);
                });
                acc = new Some(next);
                return sink(event.apply(next));
              }
            } else {
              if (event.isEnd()) {
                reply = sendInit();
              }
              if (reply !== Bacon.noMore) {
                return sink(event);
              }
            }
          });
          UpdateBarrier.whenDoneWith(resultProperty, sendInit);
          return unsub;
        };
      })(this);
      return resultProperty = new Property(describe(this, "scan", seed, f), subscribe);
    };

    Observable.prototype.fold = function(seed, f) {
      return withDescription(this, "fold", seed, f, this.scan(seed, f).sampledBy(this.filter(false).mapEnd().toProperty()));
    };

    Observable.prototype.zip = function(other, f) {
      if (f == null) {
        f = Array;
      }
      return withDescription(this, "zip", other, Bacon.zipWith([this, other], f));
    };

    Observable.prototype.diff = function(start, f) {
      f = toCombinator(f);
      return withDescription(this, "diff", start, f, this.scan([start], function(prevTuple, next) {
        return [next, f(prevTuple[0], next)];
      }).filter(function(tuple) {
        return tuple.length === 2;
      }).map(function(tuple) {
        return tuple[1];
      }));
    };

    Observable.prototype.flatMap = function() {
      return flatMap_(this, makeSpawner(arguments));
    };

    Observable.prototype.flatMapFirst = function() {
      return flatMap_(this, makeSpawner(arguments), true);
    };

    Observable.prototype.flatMapLatest = function() {
      var f, stream;
      f = makeSpawner(arguments);
      stream = this.toEventStream();
      return withDescription(this, "flatMapLatest", f, stream.flatMap(function(value) {
        return makeObservable(f(value)).takeUntil(stream);
      }));
    };

    Observable.prototype.flatMapError = function(fn) {
      return withDescription(this, "flatMapError", fn, this.mapError(function(err) {
        return new Bacon.Error(err);
      }).flatMap(function(x) {
        if (x instanceof Bacon.Error) {
          return fn(x.error);
        } else {
          return Bacon.once(x);
        }
      }));
    };

    Observable.prototype.not = function() {
      return withDescription(this, "not", this.map(function(x) {
        return !x;
      }));
    };

    Observable.prototype.log = function() {
      var args;
      args = 1 <= arguments.length ? __slice.call(arguments, 0) : [];
      this.subscribe(function(event) {
        return typeof console !== "undefined" && console !== null ? typeof console.log === "function" ? console.log.apply(console, __slice.call(args).concat([event.log()])) : void 0 : void 0;
      });
      return this;
    };

    Observable.prototype.slidingWindow = function(n, minValues) {
      if (minValues == null) {
        minValues = 0;
      }
      return withDescription(this, "slidingWindow", n, minValues, this.scan([], (function(window, value) {
        return window.concat([value]).slice(-n);
      })).filter((function(values) {
        return values.length >= minValues;
      })));
    };

    Observable.prototype.combine = function(other, f) {
      var combinator;
      combinator = toCombinator(f);
      return withDescription(this, "combine", other, f, Bacon.combineAsArray(this, other).map(function(values) {
        return combinator(values[0], values[1]);
      }));
    };

    Observable.prototype.decode = function(cases) {
      return withDescription(this, "decode", cases, this.combine(Bacon.combineTemplate(cases), function(key, values) {
        return values[key];
      }));
    };

    Observable.prototype.awaiting = function(other) {
      return withDescription(this, "awaiting", other, Bacon.groupSimultaneous(this, other).map(function(_arg) {
        var myValues, otherValues;
        myValues = _arg[0], otherValues = _arg[1];
        return otherValues.length === 0;
      }).toProperty(false).skipDuplicates());
    };

    Observable.prototype.name = function(name) {
      this.toString = function() {
        return name;
      };
      return this;
    };

    Observable.prototype.withDescription = function() {
      return describe.apply(null, arguments).apply(this);
    };

    return Observable;

  })();

  Observable.prototype.reduce = Observable.prototype.fold;

  Observable.prototype.assign = Observable.prototype.onValue;

  flatMap_ = function(root, f, firstOnly) {
    return new EventStream(describe(root, "flatMap" + (firstOnly ? "First" : ""), f), function(sink) {
      var checkEnd, composite;
      composite = new CompositeUnsubscribe();
      checkEnd = function(unsub) {
        unsub();
        if (composite.empty()) {
          return sink(end());
        }
      };
      composite.add(function(__, unsubRoot) {
        return root.subscribeInternal(function(event) {
          var child;
          if (event.isEnd()) {
            return checkEnd(unsubRoot);
          } else if (event.isError()) {
            return sink(event);
          } else if (firstOnly && composite.count() > 1) {
            return Bacon.more;
          } else {
            if (composite.unsubscribed) {
              return Bacon.noMore;
            }
            child = makeObservable(f(event.value()));
            return composite.add(function(unsubAll, unsubMe) {
              return child.subscribeInternal(function(event) {
                var reply;
                if (event.isEnd()) {
                  checkEnd(unsubMe);
                  return Bacon.noMore;
                } else {
                  if (event instanceof Initial) {
                    event = event.toNext();
                  }
                  reply = sink(event);
                  if (reply === Bacon.noMore) {
                    unsubAll();
                  }
                  return reply;
                }
              });
            });
          }
        });
      });
      return composite.unsubscribe;
    });
  };

  EventStream = (function(_super) {
    __extends(EventStream, _super);

    function EventStream(desc, subscribe) {
      var dispatcher;
      if (isFunction(desc)) {
        subscribe = desc;
        desc = [];
      }
      EventStream.__super__.constructor.call(this, desc);
      assertFunction(subscribe);
      dispatcher = new Dispatcher(subscribe);
      this.subscribeInternal = dispatcher.subscribe;
      this.subscribe = UpdateBarrier.wrappedSubscribe(this);
      this.hasSubscribers = dispatcher.hasSubscribers;
      registerObs(this);
    }

    EventStream.prototype.delay = function(delay) {
      return withDescription(this, "delay", delay, this.flatMap(function(value) {
        return Bacon.later(delay, value);
      }));
    };

    EventStream.prototype.debounce = function(delay) {
      return withDescription(this, "debounce", delay, this.flatMapLatest(function(value) {
        return Bacon.later(delay, value);
      }));
    };

    EventStream.prototype.debounceImmediate = function(delay) {
      return withDescription(this, "debounceImmediate", delay, this.flatMapFirst(function(value) {
        return Bacon.once(value).concat(Bacon.later(delay).filter(false));
      }));
    };

    EventStream.prototype.throttle = function(delay) {
      return withDescription(this, "throttle", delay, this.bufferWithTime(delay).map(function(values) {
        return values[values.length - 1];
      }));
    };

    EventStream.prototype.bufferWithTime = function(delay) {
      return withDescription(this, "bufferWithTime", delay, this.bufferWithTimeOrCount(delay, Number.MAX_VALUE));
    };

    EventStream.prototype.bufferWithCount = function(count) {
      return withDescription(this, "bufferWithCount", count, this.bufferWithTimeOrCount(void 0, count));
    };

    EventStream.prototype.bufferWithTimeOrCount = function(delay, count) {
      var flushOrSchedule;
      flushOrSchedule = function(buffer) {
        if (buffer.values.length === count) {
          return buffer.flush();
        } else if (delay !== void 0) {
          return buffer.schedule();
        }
      };
      return withDescription(this, "bufferWithTimeOrCount", delay, count, this.buffer(delay, flushOrSchedule, flushOrSchedule));
    };

    EventStream.prototype.buffer = function(delay, onInput, onFlush) {
      var buffer, delayMs, reply;
      if (onInput == null) {
        onInput = (function() {});
      }
      if (onFlush == null) {
        onFlush = (function() {});
      }
      buffer = {
        scheduled: false,
        end: null,
        values: [],
        flush: function() {
          var reply;
          this.scheduled = false;
          if (this.values.length > 0) {
            reply = this.push(next(this.values));
            this.values = [];
            if (this.end != null) {
              return this.push(this.end);
            } else if (reply !== Bacon.noMore) {
              return onFlush(this);
            }
          } else {
            if (this.end != null) {
              return this.push(this.end);
            }
          }
        },
        schedule: function() {
          if (!this.scheduled) {
            this.scheduled = true;
            return delay((function(_this) {
              return function() {
                return _this.flush();
              };
            })(this));
          }
        }
      };
      reply = Bacon.more;
      if (!isFunction(delay)) {
        delayMs = delay;
        delay = function(f) {
          return Bacon.scheduler.setTimeout(f, delayMs);
        };
      }
      return withDescription(this, "buffer", this.withHandler(function(event) {
        buffer.push = this.push;
        if (event.isError()) {
          reply = this.push(event);
        } else if (event.isEnd()) {
          buffer.end = event;
          if (!buffer.scheduled) {
            buffer.flush();
          }
        } else {
          buffer.values.push(event.value());
          onInput(buffer);
        }
        return reply;
      }));
    };

    EventStream.prototype.merge = function(right) {
      var left;
      assertEventStream(right);
      left = this;
      return withDescription(left, "merge", right, Bacon.mergeAll(this, right));
    };

    EventStream.prototype.toProperty = function(initValue) {
      if (arguments.length === 0) {
        initValue = None;
      }
      return withDescription(this, "toProperty", initValue, this.scan(initValue, latterF, true));
    };

    EventStream.prototype.toEventStream = function() {
      return this;
    };

    EventStream.prototype.sampledBy = function(sampler, combinator) {
      return withDescription(this, "sampledBy", sampler, combinator, this.toProperty().sampledBy(sampler, combinator));
    };

    EventStream.prototype.concat = function(right) {
      var left;
      left = this;
      return new EventStream(describe(left, "concat", right), function(sink) {
        var unsubLeft, unsubRight;
        unsubRight = nop;
        unsubLeft = left.subscribeInternal(function(e) {
          if (e.isEnd()) {
            return unsubRight = right.subscribeInternal(sink);
          } else {
            return sink(e);
          }
        });
        return function() {
          unsubLeft();
          return unsubRight();
        };
      });
    };

    EventStream.prototype.takeUntil = function(stopper) {
      var endMarker;
      endMarker = {};
      return withDescription(this, "takeUntil", stopper, Bacon.groupSimultaneous(this.mapEnd(endMarker), stopper.skipErrors()).withHandler(function(event) {
        var data, reply, value, _i, _len, _ref1;
        if (!event.hasValue()) {
          return this.push(event);
        } else {
          _ref1 = event.value(), data = _ref1[0], stopper = _ref1[1];
          if (stopper.length) {
            return this.push(end());
          } else {
            reply = Bacon.more;
            for (_i = 0, _len = data.length; _i < _len; _i++) {
              value = data[_i];
              if (value === endMarker) {
                reply = this.push(end());
              } else {
                reply = this.push(next(value));
              }
            }
            return reply;
          }
        }
      }));
    };

    EventStream.prototype.skipUntil = function(starter) {
      var started;
      started = starter.take(1).map(true).toProperty(false);
      return withDescription(this, "skipUntil", starter, this.filter(started));
    };

    EventStream.prototype.skipWhile = function() {
      var args, f, ok;
      f = arguments[0], args = 2 <= arguments.length ? __slice.call(arguments, 1) : [];
      ok = false;
      return convertArgsToFunction(this, f, args, function(f) {
        return withDescription(this, "skipWhile", f, this.withHandler(function(event) {
          if (ok || !event.hasValue() || !f(event.value())) {
            if (event.hasValue()) {
              ok = true;
            }
            return this.push(event);
          } else {
            return Bacon.more;
          }
        }));
      });
    };

    EventStream.prototype.startWith = function(seed) {
      return withDescription(this, "startWith", seed, Bacon.once(seed).concat(this));
    };

    EventStream.prototype.withHandler = function(handler) {
      var dispatcher;
      dispatcher = new Dispatcher(this.subscribeInternal, handler);
      return new EventStream(describe(this, "withHandler", handler), dispatcher.subscribe);
    };

    return EventStream;

  })(Observable);

  Property = (function(_super) {
    __extends(Property, _super);

    function Property(desc, subscribe, handler) {
      if (isFunction(desc)) {
        handler = subscribe;
        subscribe = desc;
        desc = [];
      }
      Property.__super__.constructor.call(this, desc);
      assertFunction(subscribe);
      if (handler === true) {
        this.subscribeInternal = subscribe;
      } else {
        this.subscribeInternal = new PropertyDispatcher(this, subscribe, handler).subscribe;
      }
      this.subscribe = UpdateBarrier.wrappedSubscribe(this);
      registerObs(this);
    }

    Property.prototype.sampledBy = function(sampler, combinator) {
      var lazy, result, samplerSource, stream, thisSource;
      if (combinator != null) {
        combinator = toCombinator(combinator);
      } else {
        lazy = true;
        combinator = function(f) {
          return f();
        };
      }
      thisSource = new Source(this, false, this.subscribeInternal, lazy);
      samplerSource = new Source(sampler, true, sampler.subscribeInternal, lazy);
      stream = Bacon.when([thisSource, samplerSource], combinator);
      result = sampler instanceof Property ? stream.toProperty() : stream;
      return withDescription(this, "sampledBy", sampler, combinator, result);
    };

    Property.prototype.sample = function(interval) {
      return withDescription(this, "sample", interval, this.sampledBy(Bacon.interval(interval, {})));
    };

    Property.prototype.changes = function() {
      return new EventStream(describe(this, "changes"), (function(_this) {
        return function(sink) {
          return _this.subscribeInternal(function(event) {
            if (!event.isInitial()) {
              return sink(event);
            }
          });
        };
      })(this));
    };

    Property.prototype.withHandler = function(handler) {
      return new Property(describe(this, "withHandler", handler), this.subscribeInternal, handler);
    };

    Property.prototype.toProperty = function() {
      assertNoArguments(arguments);
      return this;
    };

    Property.prototype.toEventStream = function() {
      return new EventStream(describe(this, "toEventStream"), (function(_this) {
        return function(sink) {
          return _this.subscribeInternal(function(event) {
            if (event.isInitial()) {
              event = event.toNext();
            }
            return sink(event);
          });
        };
      })(this));
    };

    Property.prototype.and = function(other) {
      return withDescription(this, "and", other, this.combine(other, function(x, y) {
        return x && y;
      }));
    };

    Property.prototype.or = function(other) {
      return withDescription(this, "or", other, this.combine(other, function(x, y) {
        return x || y;
      }));
    };

    Property.prototype.delay = function(delay) {
      return this.delayChanges("delay", delay, function(changes) {
        return changes.delay(delay);
      });
    };

    Property.prototype.debounce = function(delay) {
      return this.delayChanges("debounce", delay, function(changes) {
        return changes.debounce(delay);
      });
    };

    Property.prototype.throttle = function(delay) {
      return this.delayChanges("throttle", delay, function(changes) {
        return changes.throttle(delay);
      });
    };

    Property.prototype.delayChanges = function() {
      var desc, f, _i;
      desc = 2 <= arguments.length ? __slice.call(arguments, 0, _i = arguments.length - 1) : (_i = 0, []), f = arguments[_i++];
      return withDescription.apply(null, [this].concat(__slice.call(desc), [addPropertyInitValueToStream(this, f(this.changes()))]));
    };

    Property.prototype.takeUntil = function(stopper) {
      var changes;
      changes = this.changes().takeUntil(stopper);
      return withDescription(this, "takeUntil", stopper, addPropertyInitValueToStream(this, changes));
    };

    Property.prototype.startWith = function(value) {
      return withDescription(this, "startWith", value, this.scan(value, function(prev, next) {
        return next;
      }));
    };

    return Property;

  })(Observable);

  convertArgsToFunction = function(obs, f, args, method) {
    var sampled;
    if (f instanceof Property) {
      sampled = f.sampledBy(obs, function(p, s) {
        return [p, s];
      });
      return method.apply(sampled, [
        function(_arg) {
          var p, s;
          p = _arg[0], s = _arg[1];
          return p;
        }
      ]).map(function(_arg) {
        var p, s;
        p = _arg[0], s = _arg[1];
        return s;
      });
    } else {
      f = makeFunction(f, args);
      return method.apply(obs, [f]);
    }
  };

  addPropertyInitValueToStream = function(property, stream) {
    var justInitValue;
    justInitValue = new EventStream(describe(property, "justInitValue"), function(sink) {
      var unsub, value;
      value = null;
      unsub = property.subscribeInternal(function(event) {
        if (event.hasValue()) {
          value = event;
        }
        return Bacon.noMore;
      });
      UpdateBarrier.whenDoneWith(justInitValue, function() {
        if (value != null) {
          sink(value);
        }
        return sink(end());
      });
      return unsub;
    });
    return justInitValue.concat(stream).toProperty();
  };

  Dispatcher = (function() {
    function Dispatcher(subscribe, handleEvent) {
      var done, ended, prevError, pushIt, pushing, queue, removeSub, subscriptions, unsubscribeFromSource, waiters;
      if (subscribe == null) {
        subscribe = function() {
          return nop;
        };
      }
      subscriptions = [];
      queue = [];
      pushing = false;
      ended = false;
      this.hasSubscribers = function() {
        return subscriptions.length > 0;
      };
      prevError = null;
      unsubscribeFromSource = nop;
      removeSub = function(subscription) {
        return subscriptions = _.without(subscription, subscriptions);
      };
      waiters = null;
      done = function() {
        var w, ws, _i, _len, _results;
        if (waiters != null) {
          ws = waiters;
          waiters = null;
          _results = [];
          for (_i = 0, _len = ws.length; _i < _len; _i++) {
            w = ws[_i];
            _results.push(w());
          }
          return _results;
        }
      };
      pushIt = function(event) {
        var reply, sub, success, tmp, _i, _len;
        if (!pushing) {
          if (event === prevError) {
            return;
          }
          if (event.isError()) {
            prevError = event;
          }
          success = false;
          try {
            pushing = true;
            tmp = subscriptions;
            for (_i = 0, _len = tmp.length; _i < _len; _i++) {
              sub = tmp[_i];
              reply = sub.sink(event);
              if (reply === Bacon.noMore || event.isEnd()) {
                removeSub(sub);
              }
            }
            success = true;
          } finally {
            pushing = false;
            if (!success) {
              queue = [];
            }
          }
          success = true;
          while (queue.length) {
            event = queue.shift();
            this.push(event);
          }
          done(event);
          if (this.hasSubscribers()) {
            return Bacon.more;
          } else {
            unsubscribeFromSource();
            return Bacon.noMore;
          }
        } else {
          queue.push(event);
          return Bacon.more;
        }
      };
      this.push = (function(_this) {
        return function(event) {
          return UpdateBarrier.inTransaction(event, _this, pushIt, [event]);
        };
      })(this);
      if (handleEvent == null) {
        handleEvent = function(event) {
          return this.push(event);
        };
      }
      this.handleEvent = (function(_this) {
        return function(event) {
          if (event.isEnd()) {
            ended = true;
          }
          return handleEvent.apply(_this, [event]);
        };
      })(this);
      this.subscribe = (function(_this) {
        return function(sink) {
          var subscription, unsubSrc;
          if (ended) {
            sink(end());
            return nop;
          } else {
            assertFunction(sink);
            subscription = {
              sink: sink
            };
            subscriptions.push(subscription);
            if (subscriptions.length === 1) {
              unsubSrc = subscribe(_this.handleEvent);
              unsubscribeFromSource = function() {
                unsubSrc();
                return unsubscribeFromSource = nop;
              };
            }
            assertFunction(unsubscribeFromSource);
            return function() {
              removeSub(subscription);
              if (!_this.hasSubscribers()) {
                return unsubscribeFromSource();
              }
            };
          }
        };
      })(this);
    }

    return Dispatcher;

  })();

  PropertyDispatcher = (function(_super) {
    __extends(PropertyDispatcher, _super);

    function PropertyDispatcher(p, subscribe, handleEvent) {
      var current, currentValueRootId, ended, push;
      PropertyDispatcher.__super__.constructor.call(this, subscribe, handleEvent);
      current = None;
      currentValueRootId = void 0;
      push = this.push;
      subscribe = this.subscribe;
      ended = false;
      this.push = (function(_this) {
        return function(event) {
          if (event.isEnd()) {
            ended = true;
          }
          if (event.hasValue()) {
            current = new Some(event);
            currentValueRootId = UpdateBarrier.currentEventId();
          }
          return push.apply(_this, [event]);
        };
      })(this);
      this.subscribe = (function(_this) {
        return function(sink) {
          var dispatchingId, initSent, maybeSubSource, reply, valId;
          initSent = false;
          reply = Bacon.more;
          maybeSubSource = function() {
            if (reply === Bacon.noMore) {
              return nop;
            } else if (ended) {
              sink(end());
              return nop;
            } else {
              return subscribe.apply(this, [sink]);
            }
          };
          if (current.isDefined && (_this.hasSubscribers() || ended)) {
            dispatchingId = UpdateBarrier.currentEventId();
            valId = currentValueRootId;
            if (!ended && valId && dispatchingId && dispatchingId !== valId) {
              UpdateBarrier.whenDoneWith(p, function() {
                if (currentValueRootId === valId) {
                  return sink(initial(current.get().value()));
                }
              });
              return maybeSubSource();
            } else {
              UpdateBarrier.inTransaction(void 0, _this, (function() {
                return reply = sink(initial(current.get().value()));
              }), []);
              return maybeSubSource();
            }
          } else {
            return maybeSubSource();
          }
        };
      })(this);
    }

    return PropertyDispatcher;

  })(Dispatcher);

  Bus = (function(_super) {
    __extends(Bus, _super);

    function Bus() {
      var ended, guardedSink, sink, subscribeAll, subscribeInput, subscriptions, unsubAll, unsubscribeInput;
      sink = void 0;
      subscriptions = [];
      ended = false;
      guardedSink = (function(_this) {
        return function(input) {
          return function(event) {
            if (event.isEnd()) {
              unsubscribeInput(input);
              return Bacon.noMore;
            } else {
              return sink(event);
            }
          };
        };
      })(this);
      unsubAll = function() {
        var sub, _i, _len, _results;
        _results = [];
        for (_i = 0, _len = subscriptions.length; _i < _len; _i++) {
          sub = subscriptions[_i];
          _results.push(typeof sub.unsub === "function" ? sub.unsub() : void 0);
        }
        return _results;
      };
      subscribeInput = function(subscription) {
        return subscription.unsub = subscription.input.subscribeInternal(guardedSink(subscription.input));
      };
      unsubscribeInput = function(input) {
        var i, sub, _i, _len;
        for (i = _i = 0, _len = subscriptions.length; _i < _len; i = ++_i) {
          sub = subscriptions[i];
          if (sub.input === input) {
            if (typeof sub.unsub === "function") {
              sub.unsub();
            }
            subscriptions.splice(i, 1);
            return;
          }
        }
      };
      subscribeAll = (function(_this) {
        return function(newSink) {
          var subscription, _i, _len, _ref1;
          sink = newSink;
          _ref1 = cloneArray(subscriptions);
          for (_i = 0, _len = _ref1.length; _i < _len; _i++) {
            subscription = _ref1[_i];
            subscribeInput(subscription);
          }
          return unsubAll;
        };
      })(this);
      Bus.__super__.constructor.call(this, describe(Bacon, "Bus"), subscribeAll);
      this.plug = (function(_this) {
        return function(input) {
          var sub;
          if (ended) {
            return;
          }
          sub = {
            input: input
          };
          subscriptions.push(sub);
          if ((sink != null)) {
            subscribeInput(sub);
          }
          return function() {
            return unsubscribeInput(input);
          };
        };
      })(this);
      this.push = (function(_this) {
        return function(value) {
          return typeof sink === "function" ? sink(next(value)) : void 0;
        };
      })(this);
      this.error = (function(_this) {
        return function(error) {
          return typeof sink === "function" ? sink(new Error(error)) : void 0;
        };
      })(this);
      this.end = (function(_this) {
        return function() {
          ended = true;
          unsubAll();
          return typeof sink === "function" ? sink(end()) : void 0;
        };
      })(this);
    }

    return Bus;

  })(EventStream);

  Source = (function() {
    function Source(obs, sync, subscribe, lazy) {
      this.obs = obs;
      this.sync = sync;
      this.subscribe = subscribe;
      this.lazy = lazy != null ? lazy : false;
      this.queue = [];
      if (this.subscribe == null) {
        this.subscribe = this.obs.subscribeInternal;
      }
      this.toString = this.obs.toString;
    }

    Source.prototype.markEnded = function() {
      return this.ended = true;
    };

    Source.prototype.consume = function() {
      if (this.lazy) {
        return _.always(this.queue[0]);
      } else {
        return this.queue[0];
      }
    };

    Source.prototype.push = function(x) {
      return this.queue = [x];
    };

    Source.prototype.mayHave = function() {
      return true;
    };

    Source.prototype.hasAtLeast = function() {
      return this.queue.length;
    };

    Source.prototype.flatten = true;

    return Source;

  })();

  ConsumingSource = (function(_super) {
    __extends(ConsumingSource, _super);

    function ConsumingSource() {
      return ConsumingSource.__super__.constructor.apply(this, arguments);
    }

    ConsumingSource.prototype.consume = function() {
      return this.queue.shift();
    };

    ConsumingSource.prototype.push = function(x) {
      return this.queue.push(x);
    };

    ConsumingSource.prototype.mayHave = function(c) {
      return !this.ended || this.queue.length >= c;
    };

    ConsumingSource.prototype.hasAtLeast = function(c) {
      return this.queue.length >= c;
    };

    ConsumingSource.prototype.flatten = false;

    return ConsumingSource;

  })(Source);

  BufferingSource = (function(_super) {
    __extends(BufferingSource, _super);

    function BufferingSource(obs) {
      this.obs = obs;
      BufferingSource.__super__.constructor.call(this, this.obs, true, this.obs.subscribeInternal);
    }

    BufferingSource.prototype.consume = function() {
      var values;
      values = this.queue;
      this.queue = [];
      return function() {
        return values;
      };
    };

    BufferingSource.prototype.push = function(x) {
      return this.queue.push(x());
    };

    BufferingSource.prototype.hasAtLeast = function() {
      return true;
    };

    return BufferingSource;

  })(Source);

  Source.isTrigger = function(s) {
    if (s instanceof Source) {
      return s.sync;
    } else {
      return s instanceof EventStream;
    }
  };

  Source.fromObservable = function(s) {
    if (s instanceof Source) {
      return s;
    } else if (s instanceof Property) {
      return new Source(s, false);
    } else {
      return new ConsumingSource(s, true);
    }
  };

  describe = function() {
    var args, context, method;
    context = arguments[0], method = arguments[1], args = 3 <= arguments.length ? __slice.call(arguments, 2) : [];
    if ((context || method) instanceof Desc) {
      return context || method;
    } else {
      return new Desc(context, method, args);
    }
  };

  Desc = (function() {
    function Desc(context, method, args) {
      var collectDeps, dependsOn, findDeps, flatDeps;
      findDeps = function(x) {
        if (isArray(x)) {
          return _.flatMap(findDeps, x);
        } else if (isObservable(x)) {
          return [x];
        } else if (x instanceof Source) {
          return [x.obs];
        } else {
          return [];
        }
      };
      flatDeps = null;
      collectDeps = function(o) {
        var dep, deps, _i, _len, _results;
        deps = o.internalDeps();
        _results = [];
        for (_i = 0, _len = deps.length; _i < _len; _i++) {
          dep = deps[_i];
          flatDeps[dep.id] = true;
          _results.push(collectDeps(dep));
        }
        return _results;
      };
      dependsOn = function(b) {
        if (flatDeps == null) {
          flatDeps = {};
          collectDeps(this);
        }
        return flatDeps[b.id];
      };
      this.apply = function(obs) {
        var deps;
        deps = _.cached((function() {
          return findDeps([context].concat(args));
        }));
        obs.internalDeps = obs.internalDeps || deps;
        obs.dependsOn = dependsOn;
        obs.deps = deps;
        obs.toString = function() {
          return _.toString(context) + "." + _.toString(method) + "(" + _.map(_.toString, args) + ")";
        };
        obs.inspect = function() {
          return obs.toString();
        };
        obs.desc = function() {
          return {
            context: context,
            method: method,
            args: args
          };
        };
        return obs;
      };
    }

    return Desc;

  })();

  withDescription = function() {
    var desc, obs, _i;
    desc = 2 <= arguments.length ? __slice.call(arguments, 0, _i = arguments.length - 1) : (_i = 0, []), obs = arguments[_i++];
    return describe.apply(null, desc).apply(obs);
  };

  Bacon.when = function() {
    var f, i, index, ix, len, needsBarrier, pat, patSources, pats, patterns, resultStream, s, sources, triggerFound, usage, _i, _j, _len, _len1, _ref1;
    patterns = 1 <= arguments.length ? __slice.call(arguments, 0) : [];
    if (patterns.length === 0) {
      return Bacon.never();
    }
    len = patterns.length;
    usage = "when: expecting arguments in the form (Observable+,function)+";
    assert(usage, len % 2 === 0);
    sources = [];
    pats = [];
    i = 0;
    while (i < len) {
      patSources = _.toArray(patterns[i]);
      f = patterns[i + 1];
      pat = {
        f: (isFunction(f) ? f : (function() {
          return f;
        })),
        ixs: []
      };
      triggerFound = false;
      for (_i = 0, _len = patSources.length; _i < _len; _i++) {
        s = patSources[_i];
        index = _.indexOf(sources, s);
        if (!triggerFound) {
          triggerFound = Source.isTrigger(s);
        }
        if (index < 0) {
          sources.push(s);
          index = sources.length - 1;
        }
        _ref1 = pat.ixs;
        for (_j = 0, _len1 = _ref1.length; _j < _len1; _j++) {
          ix = _ref1[_j];
          if (ix.index === index) {
            ix.count++;
          }
        }
        pat.ixs.push({
          index: index,
          count: 1
        });
      }
      assert("At least one EventStream required", triggerFound ||  (!patSources.length));
      if (patSources.length > 0) {
        pats.push(pat);
      }
      i = i + 2;
    }
    if (!sources.length) {
      return Bacon.never();
    }
    sources = _.map(Source.fromObservable, sources);
    needsBarrier = (_.any(sources, function(s) {
      return s.flatten;
    })) && (containsDuplicateDeps(_.map((function(s) {
      return s.obs;
    }), sources)));
    return resultStream = new EventStream(describe.apply(null, [Bacon, "when"].concat(__slice.call(patterns))), function(sink) {
      var cannotMatch, cannotSync, ends, match, nonFlattened, part, triggers;
      triggers = [];
      ends = false;
      match = function(p) {
        var _k, _len2, _ref2;
        _ref2 = p.ixs;
        for (_k = 0, _len2 = _ref2.length; _k < _len2; _k++) {
          i = _ref2[_k];
          if (!sources[i.index].hasAtLeast(i.count)) {
            return false;
          }
        }
        return true;
      };
      cannotSync = function(source) {
        return !source.sync || source.ended;
      };
      cannotMatch = function(p) {
        var _k, _len2, _ref2;
        _ref2 = p.ixs;
        for (_k = 0, _len2 = _ref2.length; _k < _len2; _k++) {
          i = _ref2[_k];
          if (!sources[i.index].mayHave(i.count)) {
            return true;
          }
        }
      };
      nonFlattened = function(trigger) {
        return !trigger.source.flatten;
      };
      part = function(source) {
        return function(unsubAll) {
          var flush, flushLater, flushWhileTriggers;
          flushLater = function() {
            return UpdateBarrier.whenDoneWith(resultStream, flush);
          };
          flushWhileTriggers = function() {
            var functions, p, reply, trigger, _k, _len2;
            if (triggers.length > 0) {
              reply = Bacon.more;
              trigger = triggers.pop();
              for (_k = 0, _len2 = pats.length; _k < _len2; _k++) {
                p = pats[_k];
                if (match(p)) {
                  functions = (function() {
                    var _l, _len3, _ref2, _results;
                    _ref2 = p.ixs;
                    _results = [];
                    for (_l = 0, _len3 = _ref2.length; _l < _len3; _l++) {
                      i = _ref2[_l];
                      _results.push(sources[i.index].consume());
                    }
                    return _results;
                  })();
                  reply = sink(trigger.e.apply(function() {
                    var fun, values;
                    values = (function() {
                      var _l, _len3, _results;
                      _results = [];
                      for (_l = 0, _len3 = functions.length; _l < _len3; _l++) {
                        fun = functions[_l];
                        _results.push(fun());
                      }
                      return _results;
                    })();
                    return p.f.apply(p, values);
                  }));
                  if (triggers.length && needsBarrier) {
                    triggers = _.filter(nonFlattened, triggers);
                  }
                  if (reply === Bacon.noMore) {
                    return reply;
                  } else {
                    return flushWhileTriggers();
                  }
                }
              }
            } else {
              return Bacon.more;
            }
          };
          flush = function() {
            var reply;
            reply = flushWhileTriggers();
            if (ends) {
              ends = false;
              if (_.all(sources, cannotSync) || _.all(pats, cannotMatch)) {
                reply = Bacon.noMore;
                sink(end());
              }
            }
            if (reply === Bacon.noMore) {
              unsubAll();
            }
            return reply;
          };
          return source.subscribe(function(e) {
            var reply;
            if (e.isEnd()) {
              ends = true;
              source.markEnded();
              flushLater();
            } else if (e.isError()) {
              reply = sink(e);
            } else {
              source.push(e.value);
              if (source.sync) {
                triggers.push({
                  source: source,
                  e: e
                });
                if (needsBarrier) {
                  flushLater();
                } else {
                  flush();
                }
              }
            }
            if (reply === Bacon.noMore) {
              unsubAll();
            }
            return reply || Bacon.more;
          });
        };
      };
      return compositeUnsubscribe.apply(null, (function() {
        var _k, _len2, _results;
        _results = [];
        for (_k = 0, _len2 = sources.length; _k < _len2; _k++) {
          s = sources[_k];
          _results.push(part(s));
        }
        return _results;
      })());
    });
  };

  containsDuplicateDeps = function(observables, state) {
    var checkObservable;
    if (state == null) {
      state = [];
    }
    checkObservable = function(obs) {
      var deps;
      if (Bacon._.contains(state, obs)) {
        return true;
      } else {
        deps = obs.internalDeps();
        if (deps.length) {
          state.push(obs);
          return Bacon._.any(deps, checkObservable);
        } else {
          state.push(obs);
          return false;
        }
      }
    };
    return Bacon._.any(observables, checkObservable);
  };

  Bacon.update = function() {
    var i, initial, lateBindFirst, patterns;
    initial = arguments[0], patterns = 2 <= arguments.length ? __slice.call(arguments, 1) : [];
    lateBindFirst = function(f) {
      return function() {
        var args;
        args = 1 <= arguments.length ? __slice.call(arguments, 0) : [];
        return function(i) {
          return f.apply(null, [i].concat(args));
        };
      };
    };
    i = patterns.length - 1;
    while (i > 0) {
      if (!(patterns[i] instanceof Function)) {
        patterns[i] = (function(x) {
          return function() {
            return x;
          };
        })(patterns[i]);
      }
      patterns[i] = lateBindFirst(patterns[i]);
      i = i - 2;
    }
    return withDescription.apply(null, [Bacon, "update", initial].concat(__slice.call(patterns), [Bacon.when.apply(Bacon, patterns).scan(initial, (function(x, f) {
      return f(x);
    }))]));
  };

  compositeUnsubscribe = function() {
    var ss;
    ss = 1 <= arguments.length ? __slice.call(arguments, 0) : [];
    return new CompositeUnsubscribe(ss).unsubscribe;
  };

  CompositeUnsubscribe = (function() {
    function CompositeUnsubscribe(ss) {
      var s, _i, _len;
      if (ss == null) {
        ss = [];
      }
      this.unsubscribe = __bind(this.unsubscribe, this);
      this.unsubscribed = false;
      this.subscriptions = [];
      this.starting = [];
      for (_i = 0, _len = ss.length; _i < _len; _i++) {
        s = ss[_i];
        this.add(s);
      }
    }

    CompositeUnsubscribe.prototype.add = function(subscription) {
      var ended, unsub, unsubMe;
      if (this.unsubscribed) {
        return;
      }
      ended = false;
      unsub = nop;
      this.starting.push(subscription);
      unsubMe = (function(_this) {
        return function() {
          if (_this.unsubscribed) {
            return;
          }
          ended = true;
          _this.remove(unsub);
          return _.remove(subscription, _this.starting);
        };
      })(this);
      unsub = subscription(this.unsubscribe, unsubMe);
      if (!(this.unsubscribed || ended)) {
        this.subscriptions.push(unsub);
      }
      _.remove(subscription, this.starting);
      return unsub;
    };

    CompositeUnsubscribe.prototype.remove = function(unsub) {
      if (this.unsubscribed) {
        return;
      }
      if ((_.remove(unsub, this.subscriptions)) !== void 0) {
        return unsub();
      }
    };

    CompositeUnsubscribe.prototype.unsubscribe = function() {
      var s, _i, _len, _ref1;
      if (this.unsubscribed) {
        return;
      }
      this.unsubscribed = true;
      _ref1 = this.subscriptions;
      for (_i = 0, _len = _ref1.length; _i < _len; _i++) {
        s = _ref1[_i];
        s();
      }
      this.subscriptions = [];
      return this.starting = [];
    };

    CompositeUnsubscribe.prototype.count = function() {
      if (this.unsubscribed) {
        return 0;
      }
      return this.subscriptions.length + this.starting.length;
    };

    CompositeUnsubscribe.prototype.empty = function() {
      return this.count() === 0;
    };

    return CompositeUnsubscribe;

  })();

  Bacon.CompositeUnsubscribe = CompositeUnsubscribe;

  Some = (function() {
    function Some(value) {
      this.value = value;
    }

    Some.prototype.getOrElse = function() {
      return this.value;
    };

    Some.prototype.get = function() {
      return this.value;
    };

    Some.prototype.filter = function(f) {
      if (f(this.value)) {
        return new Some(this.value);
      } else {
        return None;
      }
    };

    Some.prototype.map = function(f) {
      return new Some(f(this.value));
    };

    Some.prototype.forEach = function(f) {
      return f(this.value);
    };

    Some.prototype.isDefined = true;

    Some.prototype.toArray = function() {
      return [this.value];
    };

    Some.prototype.inspect = function() {
      return "Some(" + this.value + ")";
    };

    Some.prototype.toString = function() {
      return this.inspect();
    };

    return Some;

  })();

  None = {
    getOrElse: function(value) {
      return value;
    },
    filter: function() {
      return None;
    },
    map: function() {
      return None;
    },
    forEach: function() {},
    isDefined: false,
    toArray: function() {
      return [];
    },
    inspect: function() {
      return "None";
    },
    toString: function() {
      return this.inspect();
    }
  };

  UpdateBarrier = (function() {
    var afterTransaction, afters, currentEventId, findIndependent, flush, inTransaction, independent, rootEvent, waiters, whenDoneWith, wrappedSubscribe;
    rootEvent = void 0;
    waiters = [];
    afters = [];
    afterTransaction = function(f) {
      if (rootEvent) {
        return afters.push(f);
      } else {
        return f();
      }
    };
    independent = function(waiter) {
      return !_.any(waiters, (function(other) {
        return waiter.obs.dependsOn(other.obs);
      }));
    };
    whenDoneWith = function(obs, f) {
      if (rootEvent) {
        return waiters.push({
          obs: obs,
          f: f
        });
      } else {
        return f();
      }
    };
    findIndependent = function() {
      while (!independent(waiters[0])) {
        waiters.push(waiters.splice(0, 1)[0]);
      }
      return waiters.splice(0, 1)[0];
    };
    flush = function() {
      var _results;
      _results = [];
      while (waiters.length) {
        _results.push(findIndependent().f());
      }
      return _results;
    };
    inTransaction = function(event, context, f, args) {
      var result;
      if (rootEvent) {
        return f.apply(context, args);
      } else {
        rootEvent = event;
        try {
          result = f.apply(context, args);
          flush();
        } finally {
          rootEvent = void 0;
          while (afters.length) {
            f = afters.splice(0, 1)[0];
            f();
          }
        }
        return result;
      }
    };
    currentEventId = function() {
      if (rootEvent) {
        return rootEvent.id;
      } else {
        return void 0;
      }
    };
    wrappedSubscribe = function(obs) {
      return function(sink) {
        var doUnsub, unsub, unsubd;
        unsubd = false;
        doUnsub = function() {};
        unsub = function() {
          unsubd = true;
          return doUnsub();
        };
        if (!unsubd) {
          doUnsub = obs.subscribeInternal(function(event) {
            return afterTransaction(function() {
              var reply;
              if (!unsubd) {
                reply = sink(event);
                if (reply === Bacon.noMore) {
                  return unsub();
                }
              }
            });
          });
        }
        return unsub;
      };
    };
    return {
      whenDoneWith: whenDoneWith,
      inTransaction: inTransaction,
      currentEventId: currentEventId,
      wrappedSubscribe: wrappedSubscribe
    };
  })();

  Bacon.EventStream = EventStream;

  Bacon.Property = Property;

  Bacon.Observable = Observable;

  Bacon.Bus = Bus;

  Bacon.Initial = Initial;

  Bacon.Next = Next;

  Bacon.End = End;

  Bacon.Error = Error;

  nop = function() {};

  latterF = function(_, x) {
    return x();
  };

  former = function(x, _) {
    return x;
  };

  initial = function(value) {
    return new Initial(_.always(value));
  };

  next = function(value) {
    return new Next(_.always(value));
  };

  end = function() {
    return new End();
  };

  toEvent = function(x) {
    if (x instanceof Event) {
      return x;
    } else {
      return next(x);
    }
  };

  cloneArray = function(xs) {
    return xs.slice(0);
  };

  assert = function(message, condition) {
    if (!condition) {
      throw message;
    }
  };

  assertEventStream = function(event) {
    if (!(event instanceof EventStream)) {
      throw "not an EventStream : " + event;
    }
  };

  assertFunction = function(f) {
    return assert("not a function : " + f, isFunction(f));
  };

  isFunction = function(f) {
    return typeof f === "function";
  };

  isArray = function(xs) {
    return xs instanceof Array;
  };

  isObservable = function(x) {
    return x instanceof Observable;
  };

  assertArray = function(xs) {
    if (!isArray(xs)) {
      throw "not an array : " + xs;
    }
  };

  assertNoArguments = function(args) {
    return assert("no arguments supported", args.length === 0);
  };

  assertString = function(x) {
    if (typeof x !== "string") {
      throw "not a string : " + x;
    }
  };

  partiallyApplied = function(f, applied) {
    return function() {
      var args;
      args = 1 <= arguments.length ? __slice.call(arguments, 0) : [];
      return f.apply(null, applied.concat(args));
    };
  };

  makeSpawner = function(args) {
    if (args.length === 1 && isObservable(args[0])) {
      return _.always(args[0]);
    } else {
      return makeFunctionArgs(args);
    }
  };

  makeFunctionArgs = function(args) {
    args = Array.prototype.slice.call(args);
    return makeFunction_.apply(null, args);
  };

  makeFunction_ = withMethodCallSupport(function() {
    var args, f;
    f = arguments[0], args = 2 <= arguments.length ? __slice.call(arguments, 1) : [];
    if (isFunction(f)) {
      if (args.length) {
        return partiallyApplied(f, args);
      } else {
        return f;
      }
    } else if (isFieldKey(f)) {
      return toFieldExtractor(f, args);
    } else {
      return _.always(f);
    }
  });

  makeFunction = function(f, args) {
    return makeFunction_.apply(null, [f].concat(__slice.call(args)));
  };

  makeObservable = function(x) {
    if (isObservable(x)) {
      return x;
    } else {
      return Bacon.once(x);
    }
  };

  isFieldKey = function(f) {
    return (typeof f === "string") && f.length > 1 && f.charAt(0) === ".";
  };

  Bacon.isFieldKey = isFieldKey;

  toFieldExtractor = function(f, args) {
    var partFuncs, parts;
    parts = f.slice(1).split(".");
    partFuncs = _.map(toSimpleExtractor(args), parts);
    return function(value) {
      var _i, _len;
      for (_i = 0, _len = partFuncs.length; _i < _len; _i++) {
        f = partFuncs[_i];
        value = f(value);
      }
      return value;
    };
  };

  toSimpleExtractor = function(args) {
    return function(key) {
      return function(value) {
        var fieldValue;
        if (value == null) {
          return void 0;
        } else {
          fieldValue = value[key];
          if (isFunction(fieldValue)) {
            return fieldValue.apply(value, args);
          } else {
            return fieldValue;
          }
        }
      };
    };
  };

  toFieldKey = function(f) {
    return f.slice(1);
  };

  toCombinator = function(f) {
    var key;
    if (isFunction(f)) {
      return f;
    } else if (isFieldKey(f)) {
      key = toFieldKey(f);
      return function(left, right) {
        return left[key](right);
      };
    } else {
      return assert("not a function or a field key: " + f, false);
    }
  };

  toOption = function(v) {
    if (v instanceof Some || v === None) {
      return v;
    } else {
      return new Some(v);
    }
  };

  _ = {
    indexOf: Array.prototype.indexOf ? function(xs, x) {
      return xs.indexOf(x);
    } : function(xs, x) {
      var i, y, _i, _len;
      for (i = _i = 0, _len = xs.length; _i < _len; i = ++_i) {
        y = xs[i];
        if (x === y) {
          return i;
        }
      }
      return -1;
    },
    indexWhere: function(xs, f) {
      var i, y, _i, _len;
      for (i = _i = 0, _len = xs.length; _i < _len; i = ++_i) {
        y = xs[i];
        if (f(y)) {
          return i;
        }
      }
      return -1;
    },
    head: function(xs) {
      return xs[0];
    },
    always: function(x) {
      return function() {
        return x;
      };
    },
    negate: function(f) {
      return function(x) {
        return !f(x);
      };
    },
    empty: function(xs) {
      return xs.length === 0;
    },
    tail: function(xs) {
      return xs.slice(1, xs.length);
    },
    filter: function(f, xs) {
      var filtered, x, _i, _len;
      filtered = [];
      for (_i = 0, _len = xs.length; _i < _len; _i++) {
        x = xs[_i];
        if (f(x)) {
          filtered.push(x);
        }
      }
      return filtered;
    },
    map: function(f, xs) {
      var x, _i, _len, _results;
      _results = [];
      for (_i = 0, _len = xs.length; _i < _len; _i++) {
        x = xs[_i];
        _results.push(f(x));
      }
      return _results;
    },
    each: function(xs, f) {
      var key, value, _results;
      _results = [];
      for (key in xs) {
        value = xs[key];
        _results.push(f(key, value));
      }
      return _results;
    },
    toArray: function(xs) {
      if (isArray(xs)) {
        return xs;
      } else {
        return [xs];
      }
    },
    contains: function(xs, x) {
      return _.indexOf(xs, x) !== -1;
    },
    id: function(x) {
      return x;
    },
    last: function(xs) {
      return xs[xs.length - 1];
    },
    all: function(xs, f) {
      var x, _i, _len;
      if (f == null) {
        f = _.id;
      }
      for (_i = 0, _len = xs.length; _i < _len; _i++) {
        x = xs[_i];
        if (!f(x)) {
          return false;
        }
      }
      return true;
    },
    any: function(xs, f) {
      var x, _i, _len;
      if (f == null) {
        f = _.id;
      }
      for (_i = 0, _len = xs.length; _i < _len; _i++) {
        x = xs[_i];
        if (f(x)) {
          return true;
        }
      }
      return false;
    },
    without: function(x, xs) {
      return _.filter((function(y) {
        return y !== x;
      }), xs);
    },
    remove: function(x, xs) {
      var i;
      i = _.indexOf(xs, x);
      if (i >= 0) {
        return xs.splice(i, 1);
      }
    },
    fold: function(xs, seed, f) {
      var x, _i, _len;
      for (_i = 0, _len = xs.length; _i < _len; _i++) {
        x = xs[_i];
        seed = f(seed, x);
      }
      return seed;
    },
    flatMap: function(f, xs) {
      return _.fold(xs, [], (function(ys, x) {
        return ys.concat(f(x));
      }));
    },
    cached: function(f) {
      var value;
      value = None;
      return function() {
        if (value === None) {
          value = f();
          f = null;
        }
        return value;
      };
    },
    toString: function(obj) {
      var ex, internals, key, value;
      try {
        recursionDepth++;
        if (obj == null) {
          return "undefined";
        } else if (isFunction(obj)) {
          return "function";
        } else if (isArray(obj)) {
          if (recursionDepth > 5) {
            return "[..]";
          }
          return "[" + _.map(_.toString, obj).toString() + "]";
        } else if (((obj != null ? obj.toString : void 0) != null) && obj.toString !== Object.prototype.toString) {
          return obj.toString();
        } else if (typeof obj === "object") {
          if (recursionDepth > 5) {
            return "{..}";
          }
          internals = (function() {
            var _results;
            _results = [];
            for (key in obj) {
              if (!__hasProp.call(obj, key)) continue;
              value = (function() {
                try {
                  return obj[key];
                } catch (_error) {
                  ex = _error;
                  return ex;
                }
              })();
              _results.push(_.toString(key) + ":" + _.toString(value));
            }
            return _results;
          })();
          return "{" + internals + "}";
        } else {
          return obj;
        }
      } finally {
        recursionDepth--;
      }
    }
  };

  recursionDepth = 0;

  Bacon._ = _;

  Bacon.scheduler = {
    setTimeout: function(f, d) {
      return setTimeout(f, d);
    },
    setInterval: function(f, i) {
      return setInterval(f, i);
    },
    clearInterval: function(id) {
      return clearInterval(id);
    },
    now: function() {
      return new Date().getTime();
    }
  };

  if ((typeof define !== "undefined" && define !== null) && (define.amd != null)) {
    define('lib/bacon',[], function() {
      return Bacon;
    });
    this.Bacon = Bacon;
  } else if (typeof module !== "undefined" && module !== null) {
    module.exports = Bacon;
    Bacon.Bacon = Bacon;
  } else {
    this.Bacon = Bacon;
  }

}).call(this);

!function(a,b){"function"==typeof define&&define.amd?define('lib/tv4',[],b):"undefined"!=typeof module&&module.exports?module.exports=b():a.tv4=b()}(this,function(){function a(a){return encodeURI(a).replace(/%25[0-9][0-9]/g,function(a){return"%"+a.substring(3)})}function b(b){var c="";l[b.charAt(0)]&&(c=b.charAt(0),b=b.substring(1));var d="",e="",f=!0,g=!1,h=!1;"+"===c?f=!1:"."===c?(e=".",d="."):"/"===c?(e="/",d="/"):"#"===c?(e="#",f=!1):";"===c?(e=";",d=";",g=!0,h=!0):"?"===c?(e="?",d="&",g=!0):"&"===c&&(e="&",d="&",g=!0);for(var i=[],j=b.split(","),k=[],n={},o=0;o<j.length;o++){var p=j[o],q=null;if(-1!==p.indexOf(":")){var r=p.split(":");p=r[0],q=parseInt(r[1],10)}for(var s={};m[p.charAt(p.length-1)];)s[p.charAt(p.length-1)]=!0,p=p.substring(0,p.length-1);var t={truncate:q,name:p,suffices:s};k.push(t),n[p]=t,i.push(p)}var u=function(b){for(var c="",i=0,j=0;j<k.length;j++){var l=k[j],m=b(l.name);if(null===m||void 0===m||Array.isArray(m)&&0===m.length||"object"==typeof m&&0===Object.keys(m).length)i++;else if(c+=j===i?e:d||",",Array.isArray(m)){g&&(c+=l.name+"=");for(var n=0;n<m.length;n++)n>0&&(c+=l.suffices["*"]?d||",":",",l.suffices["*"]&&g&&(c+=l.name+"=")),c+=f?encodeURIComponent(m[n]).replace(/!/g,"%21"):a(m[n])}else if("object"==typeof m){g&&!l.suffices["*"]&&(c+=l.name+"=");var o=!0;for(var p in m)o||(c+=l.suffices["*"]?d||",":","),o=!1,c+=f?encodeURIComponent(p).replace(/!/g,"%21"):a(p),c+=l.suffices["*"]?"=":",",c+=f?encodeURIComponent(m[p]).replace(/!/g,"%21"):a(m[p])}else g&&(c+=l.name,h&&""===m||(c+="=")),null!=l.truncate&&(m=m.substring(0,l.truncate)),c+=f?encodeURIComponent(m).replace(/!/g,"%21"):a(m)}return c};return u.varNames=i,{prefix:e,substitution:u}}function c(a){if(!(this instanceof c))return new c(a);for(var d=a.split("{"),e=[d.shift()],f=[],g=[],h=[];d.length>0;){var i=d.shift(),j=i.split("}")[0],k=i.substring(j.length+1),l=b(j);g.push(l.substitution),f.push(l.prefix),e.push(k),h=h.concat(l.substitution.varNames)}this.fill=function(a){for(var b=e[0],c=0;c<g.length;c++){var d=g[c];b+=d(a),b+=e[c+1]}return b},this.varNames=h,this.template=a}function d(a,b){if(a===b)return!0;if("object"==typeof a&&"object"==typeof b){if(Array.isArray(a)!==Array.isArray(b))return!1;if(Array.isArray(a)){if(a.length!==b.length)return!1;for(var c=0;c<a.length;c++)if(!d(a[c],b[c]))return!1}else{var e;for(e in a)if(void 0===b[e]&&void 0!==a[e])return!1;for(e in b)if(void 0===a[e]&&void 0!==b[e])return!1;for(e in a)if(!d(a[e],b[e]))return!1}return!0}return!1}function e(a){var b=String(a).replace(/^\s+|\s+$/g,"").match(/^([^:\/?#]+:)?(\/\/(?:[^:@]*(?::[^:@]*)?@)?(([^:\/?#]*)(?::(\d*))?))?([^?#]*)(\?[^#]*)?(#[\s\S]*)?/);return b?{href:b[0]||"",protocol:b[1]||"",authority:b[2]||"",host:b[3]||"",hostname:b[4]||"",port:b[5]||"",pathname:b[6]||"",search:b[7]||"",hash:b[8]||""}:null}function f(a,b){function c(a){var b=[];return a.replace(/^(\.\.?(\/|$))+/,"").replace(/\/(\.(\/|$))+/g,"/").replace(/\/\.\.$/,"/../").replace(/\/?[^\/]*/g,function(a){"/.."===a?b.pop():b.push(a)}),b.join("").replace(/^\//,"/"===a.charAt(0)?"/":"")}return b=e(b||""),a=e(a||""),b&&a?(b.protocol||a.protocol)+(b.protocol||b.authority?b.authority:a.authority)+c(b.protocol||b.authority||"/"===b.pathname.charAt(0)?b.pathname:b.pathname?(a.authority&&!a.pathname?"/":"")+a.pathname.slice(0,a.pathname.lastIndexOf("/")+1)+b.pathname:a.pathname)+(b.protocol||b.authority||b.pathname?b.search:b.search||a.search)+b.hash:null}function g(a){return a.split("#")[0]}function h(a,b){if(a&&"object"==typeof a)if(void 0===b?b=a.id:"string"==typeof a.id&&(b=f(b,a.id),a.id=b),Array.isArray(a))for(var c=0;c<a.length;c++)h(a[c],b);else{"string"==typeof a.$ref&&(a.$ref=f(b,a.$ref));for(var d in a)"enum"!==d&&h(a[d],b)}}function i(a,b,c,d,e,f){if(Error.call(this),void 0===a)throw new Error("No code supplied for error: "+b);this.message=b,this.params=c,this.code=a,this.dataPath=d||"",this.schemaPath=e||"",this.subErrors=f||null;var g=new Error(this.message);if(this.stack=g.stack||g.stacktrace,!this.stack)try{throw g}catch(g){this.stack=g.stack||g.stacktrace}}function j(a,b){if(b.substring(0,a.length)===a){var c=b.substring(a.length);if(b.length>0&&"/"===b.charAt(a.length-1)||"#"===c.charAt(0)||"?"===c.charAt(0))return!0}return!1}function k(a){var b=new n,c=a||"en",d={addFormat:function(){b.addFormat.apply(b,arguments)},language:function(a){return a?(s[a]||(a=a.split("-")[0]),s[a]?(c=a,a):!1):c},addLanguage:function(a,b){var c;for(c in o)b[c]&&!b[o[c]]&&(b[o[c]]=b[c]);var d=a.split("-")[0];if(s[d]){s[a]=Object.create(s[d]);for(c in b)"undefined"==typeof s[d][c]&&(s[d][c]=b[c]),s[a][c]=b[c]}else s[a]=b,s[d]=b;return this},freshApi:function(a){var b=k();return a&&b.language(a),b},validate:function(a,d,e,f){var g=new n(b,!1,s[c],e,f);"string"==typeof d&&(d={$ref:d}),g.addSchema("",d);var h=g.validateAll(a,d,null,null,"");return!h&&f&&(h=g.banUnknownProperties()),this.error=h,this.missing=g.missing,this.valid=null===h,this.valid},validateResult:function(){var a={};return this.validate.apply(a,arguments),a},validateMultiple:function(a,d,e,f){var g=new n(b,!0,s[c],e,f);"string"==typeof d&&(d={$ref:d}),g.addSchema("",d),g.validateAll(a,d,null,null,""),f&&g.banUnknownProperties();var h={};return h.errors=g.errors,h.missing=g.missing,h.valid=0===h.errors.length,h},addSchema:function(){return b.addSchema.apply(b,arguments)},getSchema:function(){return b.getSchema.apply(b,arguments)},getSchemaMap:function(){return b.getSchemaMap.apply(b,arguments)},getSchemaUris:function(){return b.getSchemaUris.apply(b,arguments)},getMissingUris:function(){return b.getMissingUris.apply(b,arguments)},dropSchemas:function(){b.dropSchemas.apply(b,arguments)},defineKeyword:function(){b.defineKeyword.apply(b,arguments)},defineError:function(a,b,c){if("string"!=typeof a||!/^[A-Z]+(_[A-Z]+)*$/.test(a))throw new Error("Code name must be a string in UPPER_CASE_WITH_UNDERSCORES");if("number"!=typeof b||b%1!==0||1e4>b)throw new Error("Code number must be an integer > 10000");if("undefined"!=typeof o[a])throw new Error("Error already defined: "+a+" as "+o[a]);if("undefined"!=typeof p[b])throw new Error("Error code already used: "+p[b]+" as "+b);o[a]=b,p[b]=a,r[a]=r[b]=c;for(var d in s){var e=s[d];e[a]&&(e[b]=e[b]||e[a])}},reset:function(){b.reset(),this.error=null,this.missing=[],this.valid=!0},missing:[],error:null,valid:!0,normSchema:h,resolveUrl:f,getDocumentUri:g,errorCodes:o};return d}Object.keys||(Object.keys=function(){var a=Object.prototype.hasOwnProperty,b=!{toString:null}.propertyIsEnumerable("toString"),c=["toString","toLocaleString","valueOf","hasOwnProperty","isPrototypeOf","propertyIsEnumerable","constructor"],d=c.length;return function(e){if("object"!=typeof e&&"function"!=typeof e||null===e)throw new TypeError("Object.keys called on non-object");var f=[];for(var g in e)a.call(e,g)&&f.push(g);if(b)for(var h=0;d>h;h++)a.call(e,c[h])&&f.push(c[h]);return f}}()),Object.create||(Object.create=function(){function a(){}return function(b){if(1!==arguments.length)throw new Error("Object.create implementation only accepts one parameter.");return a.prototype=b,new a}}()),Array.isArray||(Array.isArray=function(a){return"[object Array]"===Object.prototype.toString.call(a)}),Array.prototype.indexOf||(Array.prototype.indexOf=function(a){if(null===this)throw new TypeError;var b=Object(this),c=b.length>>>0;if(0===c)return-1;var d=0;if(arguments.length>1&&(d=Number(arguments[1]),d!==d?d=0:0!==d&&1/0!==d&&d!==-1/0&&(d=(d>0||-1)*Math.floor(Math.abs(d)))),d>=c)return-1;for(var e=d>=0?d:Math.max(c-Math.abs(d),0);c>e;e++)if(e in b&&b[e]===a)return e;return-1}),Object.isFrozen||(Object.isFrozen=function(a){for(var b="tv4_test_frozen_key";a.hasOwnProperty(b);)b+=Math.random();try{return a[b]=!0,delete a[b],!1}catch(c){return!0}});var l={"+":!0,"#":!0,".":!0,"/":!0,";":!0,"?":!0,"&":!0},m={"*":!0};c.prototype={toString:function(){return this.template},fillFromObject:function(a){return this.fill(function(b){return a[b]})}};var n=function(a,b,c,d,e){if(this.missing=[],this.missingMap={},this.formatValidators=a?Object.create(a.formatValidators):{},this.schemas=a?Object.create(a.schemas):{},this.collectMultiple=b,this.errors=[],this.handleError=b?this.collectError:this.returnError,d&&(this.checkRecursive=!0,this.scanned=[],this.scannedFrozen=[],this.scannedFrozenSchemas=[],this.scannedFrozenValidationErrors=[],this.validatedSchemasKey="tv4_validation_id",this.validationErrorsKey="tv4_validation_errors_id"),e&&(this.trackUnknownProperties=!0,this.knownPropertyPaths={},this.unknownPropertyPaths={}),this.errorMessages=c,this.definedKeywords={},a)for(var f in a.definedKeywords)this.definedKeywords[f]=a.definedKeywords[f].slice(0)};n.prototype.defineKeyword=function(a,b){this.definedKeywords[a]=this.definedKeywords[a]||[],this.definedKeywords[a].push(b)},n.prototype.createError=function(a,b,c,d,e){var f=this.errorMessages[a]||r[a];if("string"!=typeof f)return new i(a,"Unknown error code "+a+": "+JSON.stringify(b),b,c,d,e);var g=f.replace(/\{([^{}]*)\}/g,function(a,c){var d=b[c];return"string"==typeof d||"number"==typeof d?d:a});return new i(a,g,b,c,d,e)},n.prototype.returnError=function(a){return a},n.prototype.collectError=function(a){return a&&this.errors.push(a),null},n.prototype.prefixErrors=function(a,b,c){for(var d=a;d<this.errors.length;d++)this.errors[d]=this.errors[d].prefixWith(b,c);return this},n.prototype.banUnknownProperties=function(){for(var a in this.unknownPropertyPaths){var b=this.createError(o.UNKNOWN_PROPERTY,{path:a},a,""),c=this.handleError(b);if(c)return c}return null},n.prototype.addFormat=function(a,b){if("object"==typeof a){for(var c in a)this.addFormat(c,a[c]);return this}this.formatValidators[a]=b},n.prototype.resolveRefs=function(a,b){if(void 0!==a.$ref){if(b=b||{},b[a.$ref])return this.createError(o.CIRCULAR_REFERENCE,{urls:Object.keys(b).join(", ")},"","");b[a.$ref]=!0,a=this.getSchema(a.$ref,b)}return a},n.prototype.getSchema=function(a,b){var c;if(void 0!==this.schemas[a])return c=this.schemas[a],this.resolveRefs(c,b);var d=a,e="";if(-1!==a.indexOf("#")&&(e=a.substring(a.indexOf("#")+1),d=a.substring(0,a.indexOf("#"))),"object"==typeof this.schemas[d]){c=this.schemas[d];var f=decodeURIComponent(e);if(""===f)return this.resolveRefs(c,b);if("/"!==f.charAt(0))return void 0;for(var g=f.split("/").slice(1),h=0;h<g.length;h++){var i=g[h].replace(/~1/g,"/").replace(/~0/g,"~");if(void 0===c[i]){c=void 0;break}c=c[i]}if(void 0!==c)return this.resolveRefs(c,b)}void 0===this.missing[d]&&(this.missing.push(d),this.missing[d]=d,this.missingMap[d]=d)},n.prototype.searchSchemas=function(a,b){if(a&&"object"==typeof a){"string"==typeof a.id&&j(b,a.id)&&void 0===this.schemas[a.id]&&(this.schemas[a.id]=a);for(var c in a)if("enum"!==c)if("object"==typeof a[c])this.searchSchemas(a[c],b);else if("$ref"===c){var d=g(a[c]);d&&void 0===this.schemas[d]&&void 0===this.missingMap[d]&&(this.missingMap[d]=d)}}},n.prototype.addSchema=function(a,b){if("string"!=typeof a||"undefined"==typeof b){if("object"!=typeof a||"string"!=typeof a.id)return;b=a,a=b.id}a===g(a)+"#"&&(a=g(a)),this.schemas[a]=b,delete this.missingMap[a],h(b,a),this.searchSchemas(b,a)},n.prototype.getSchemaMap=function(){var a={};for(var b in this.schemas)a[b]=this.schemas[b];return a},n.prototype.getSchemaUris=function(a){var b=[];for(var c in this.schemas)(!a||a.test(c))&&b.push(c);return b},n.prototype.getMissingUris=function(a){var b=[];for(var c in this.missingMap)(!a||a.test(c))&&b.push(c);return b},n.prototype.dropSchemas=function(){this.schemas={},this.reset()},n.prototype.reset=function(){this.missing=[],this.missingMap={},this.errors=[]},n.prototype.validateAll=function(a,b,c,d,e){var f;if(b=this.resolveRefs(b),!b)return null;if(b instanceof i)return this.errors.push(b),b;var g,h=this.errors.length,j=null,k=null;if(this.checkRecursive&&a&&"object"==typeof a){if(f=!this.scanned.length,a[this.validatedSchemasKey]){var l=a[this.validatedSchemasKey].indexOf(b);if(-1!==l)return this.errors=this.errors.concat(a[this.validationErrorsKey][l]),null}if(Object.isFrozen(a)&&(g=this.scannedFrozen.indexOf(a),-1!==g)){var m=this.scannedFrozenSchemas[g].indexOf(b);if(-1!==m)return this.errors=this.errors.concat(this.scannedFrozenValidationErrors[g][m]),null}if(this.scanned.push(a),Object.isFrozen(a))-1===g&&(g=this.scannedFrozen.length,this.scannedFrozen.push(a),this.scannedFrozenSchemas.push([])),j=this.scannedFrozenSchemas[g].length,this.scannedFrozenSchemas[g][j]=b,this.scannedFrozenValidationErrors[g][j]=[];else{if(!a[this.validatedSchemasKey])try{Object.defineProperty(a,this.validatedSchemasKey,{value:[],configurable:!0}),Object.defineProperty(a,this.validationErrorsKey,{value:[],configurable:!0})}catch(n){a[this.validatedSchemasKey]=[],a[this.validationErrorsKey]=[]}k=a[this.validatedSchemasKey].length,a[this.validatedSchemasKey][k]=b,a[this.validationErrorsKey][k]=[]}}var o=this.errors.length,p=this.validateBasic(a,b,e)||this.validateNumeric(a,b,e)||this.validateString(a,b,e)||this.validateArray(a,b,e)||this.validateObject(a,b,e)||this.validateCombinations(a,b,e)||this.validateHypermedia(a,b,e)||this.validateFormat(a,b,e)||this.validateDefinedKeywords(a,b,e)||null;if(f){for(;this.scanned.length;){var q=this.scanned.pop();delete q[this.validatedSchemasKey]}this.scannedFrozen=[],this.scannedFrozenSchemas=[]}if(p||o!==this.errors.length)for(;c&&c.length||d&&d.length;){var r=c&&c.length?""+c.pop():null,s=d&&d.length?""+d.pop():null;p&&(p=p.prefixWith(r,s)),this.prefixErrors(o,r,s)}return null!==j?this.scannedFrozenValidationErrors[g][j]=this.errors.slice(h):null!==k&&(a[this.validationErrorsKey][k]=this.errors.slice(h)),this.handleError(p)},n.prototype.validateFormat=function(a,b){if("string"!=typeof b.format||!this.formatValidators[b.format])return null;var c=this.formatValidators[b.format].call(null,a,b);return"string"==typeof c||"number"==typeof c?this.createError(o.FORMAT_CUSTOM,{message:c}).prefixWith(null,"format"):c&&"object"==typeof c?this.createError(o.FORMAT_CUSTOM,{message:c.message||"?"},c.dataPath||null,c.schemaPath||"/format"):null},n.prototype.validateDefinedKeywords=function(a,b){for(var c in this.definedKeywords)if("undefined"!=typeof b[c])for(var d=this.definedKeywords[c],e=0;e<d.length;e++){var f=d[e],g=f(a,b[c],b);if("string"==typeof g||"number"==typeof g)return this.createError(o.KEYWORD_CUSTOM,{key:c,message:g}).prefixWith(null,"format");if(g&&"object"==typeof g){var h=g.code||o.KEYWORD_CUSTOM;if("string"==typeof h){if(!o[h])throw new Error("Undefined error code (use defineError): "+h);h=o[h]}var i="object"==typeof g.message?g.message:{key:c,message:g.message||"?"},j=g.schemaPath||"/"+c.replace(/~/g,"~0").replace(/\//g,"~1");return this.createError(h,i,g.dataPath||null,j)}}return null},n.prototype.validateBasic=function(a,b,c){var d;return(d=this.validateType(a,b,c))?d.prefixWith(null,"type"):(d=this.validateEnum(a,b,c))?d.prefixWith(null,"type"):null},n.prototype.validateType=function(a,b){if(void 0===b.type)return null;var c=typeof a;null===a?c="null":Array.isArray(a)&&(c="array");var d=b.type;"object"!=typeof d&&(d=[d]);for(var e=0;e<d.length;e++){var f=d[e];if(f===c||"integer"===f&&"number"===c&&a%1===0)return null}return this.createError(o.INVALID_TYPE,{type:c,expected:d.join("/")})},n.prototype.validateEnum=function(a,b){if(void 0===b["enum"])return null;for(var c=0;c<b["enum"].length;c++){var e=b["enum"][c];if(d(a,e))return null}return this.createError(o.ENUM_MISMATCH,{value:"undefined"!=typeof JSON?JSON.stringify(a):a})},n.prototype.validateNumeric=function(a,b,c){return this.validateMultipleOf(a,b,c)||this.validateMinMax(a,b,c)||null},n.prototype.validateMultipleOf=function(a,b){var c=b.multipleOf||b.divisibleBy;return void 0===c?null:"number"==typeof a&&a%c!==0?this.createError(o.NUMBER_MULTIPLE_OF,{value:a,multipleOf:c}):null},n.prototype.validateMinMax=function(a,b){if("number"!=typeof a)return null;if(void 0!==b.minimum){if(a<b.minimum)return this.createError(o.NUMBER_MINIMUM,{value:a,minimum:b.minimum}).prefixWith(null,"minimum");if(b.exclusiveMinimum&&a===b.minimum)return this.createError(o.NUMBER_MINIMUM_EXCLUSIVE,{value:a,minimum:b.minimum}).prefixWith(null,"exclusiveMinimum")}if(void 0!==b.maximum){if(a>b.maximum)return this.createError(o.NUMBER_MAXIMUM,{value:a,maximum:b.maximum}).prefixWith(null,"maximum");if(b.exclusiveMaximum&&a===b.maximum)return this.createError(o.NUMBER_MAXIMUM_EXCLUSIVE,{value:a,maximum:b.maximum}).prefixWith(null,"exclusiveMaximum")}return null},n.prototype.validateString=function(a,b,c){return this.validateStringLength(a,b,c)||this.validateStringPattern(a,b,c)||null},n.prototype.validateStringLength=function(a,b){return"string"!=typeof a?null:void 0!==b.minLength&&a.length<b.minLength?this.createError(o.STRING_LENGTH_SHORT,{length:a.length,minimum:b.minLength}).prefixWith(null,"minLength"):void 0!==b.maxLength&&a.length>b.maxLength?this.createError(o.STRING_LENGTH_LONG,{length:a.length,maximum:b.maxLength}).prefixWith(null,"maxLength"):null},n.prototype.validateStringPattern=function(a,b){if("string"!=typeof a||void 0===b.pattern)return null;var c=new RegExp(b.pattern);return c.test(a)?null:this.createError(o.STRING_PATTERN,{pattern:b.pattern}).prefixWith(null,"pattern")},n.prototype.validateArray=function(a,b,c){return Array.isArray(a)?this.validateArrayLength(a,b,c)||this.validateArrayUniqueItems(a,b,c)||this.validateArrayItems(a,b,c)||null:null},n.prototype.validateArrayLength=function(a,b){var c;return void 0!==b.minItems&&a.length<b.minItems&&(c=this.createError(o.ARRAY_LENGTH_SHORT,{length:a.length,minimum:b.minItems}).prefixWith(null,"minItems"),this.handleError(c))?c:void 0!==b.maxItems&&a.length>b.maxItems&&(c=this.createError(o.ARRAY_LENGTH_LONG,{length:a.length,maximum:b.maxItems}).prefixWith(null,"maxItems"),this.handleError(c))?c:null},n.prototype.validateArrayUniqueItems=function(a,b){if(b.uniqueItems)for(var c=0;c<a.length;c++)for(var e=c+1;e<a.length;e++)if(d(a[c],a[e])){var f=this.createError(o.ARRAY_UNIQUE,{match1:c,match2:e}).prefixWith(null,"uniqueItems");if(this.handleError(f))return f}return null},n.prototype.validateArrayItems=function(a,b,c){if(void 0===b.items)return null;var d,e;if(Array.isArray(b.items)){for(e=0;e<a.length;e++)if(e<b.items.length){if(d=this.validateAll(a[e],b.items[e],[e],["items",e],c+"/"+e))return d}else if(void 0!==b.additionalItems)if("boolean"==typeof b.additionalItems){if(!b.additionalItems&&(d=this.createError(o.ARRAY_ADDITIONAL_ITEMS,{}).prefixWith(""+e,"additionalItems"),this.handleError(d)))return d}else if(d=this.validateAll(a[e],b.additionalItems,[e],["additionalItems"],c+"/"+e))return d}else for(e=0;e<a.length;e++)if(d=this.validateAll(a[e],b.items,[e],["items"],c+"/"+e))return d;return null},n.prototype.validateObject=function(a,b,c){return"object"!=typeof a||null===a||Array.isArray(a)?null:this.validateObjectMinMaxProperties(a,b,c)||this.validateObjectRequiredProperties(a,b,c)||this.validateObjectProperties(a,b,c)||this.validateObjectDependencies(a,b,c)||null},n.prototype.validateObjectMinMaxProperties=function(a,b){var c,d=Object.keys(a);return void 0!==b.minProperties&&d.length<b.minProperties&&(c=this.createError(o.OBJECT_PROPERTIES_MINIMUM,{propertyCount:d.length,minimum:b.minProperties}).prefixWith(null,"minProperties"),this.handleError(c))?c:void 0!==b.maxProperties&&d.length>b.maxProperties&&(c=this.createError(o.OBJECT_PROPERTIES_MAXIMUM,{propertyCount:d.length,maximum:b.maxProperties}).prefixWith(null,"maxProperties"),this.handleError(c))?c:null},n.prototype.validateObjectRequiredProperties=function(a,b){if(void 0!==b.required)for(var c=0;c<b.required.length;c++){var d=b.required[c];if(void 0===a[d]){var e=this.createError(o.OBJECT_REQUIRED,{key:d}).prefixWith(null,""+c).prefixWith(null,"required");if(this.handleError(e))return e}}return null},n.prototype.validateObjectProperties=function(a,b,c){var d;for(var e in a){var f=c+"/"+e.replace(/~/g,"~0").replace(/\//g,"~1"),g=!1;if(void 0!==b.properties&&void 0!==b.properties[e]&&(g=!0,d=this.validateAll(a[e],b.properties[e],[e],["properties",e],f)))return d;if(void 0!==b.patternProperties)for(var h in b.patternProperties){var i=new RegExp(h);if(i.test(e)&&(g=!0,d=this.validateAll(a[e],b.patternProperties[h],[e],["patternProperties",h],f)))return d}if(g)this.trackUnknownProperties&&(this.knownPropertyPaths[f]=!0,delete this.unknownPropertyPaths[f]);else if(void 0!==b.additionalProperties){if(this.trackUnknownProperties&&(this.knownPropertyPaths[f]=!0,delete this.unknownPropertyPaths[f]),"boolean"==typeof b.additionalProperties){if(!b.additionalProperties&&(d=this.createError(o.OBJECT_ADDITIONAL_PROPERTIES,{}).prefixWith(e,"additionalProperties"),this.handleError(d)))return d}else if(d=this.validateAll(a[e],b.additionalProperties,[e],["additionalProperties"],f))return d}else this.trackUnknownProperties&&!this.knownPropertyPaths[f]&&(this.unknownPropertyPaths[f]=!0)}return null},n.prototype.validateObjectDependencies=function(a,b,c){var d;if(void 0!==b.dependencies)for(var e in b.dependencies)if(void 0!==a[e]){var f=b.dependencies[e];if("string"==typeof f){if(void 0===a[f]&&(d=this.createError(o.OBJECT_DEPENDENCY_KEY,{key:e,missing:f}).prefixWith(null,e).prefixWith(null,"dependencies"),this.handleError(d)))return d}else if(Array.isArray(f))for(var g=0;g<f.length;g++){var h=f[g];if(void 0===a[h]&&(d=this.createError(o.OBJECT_DEPENDENCY_KEY,{key:e,missing:h}).prefixWith(null,""+g).prefixWith(null,e).prefixWith(null,"dependencies"),this.handleError(d)))return d}else if(d=this.validateAll(a,f,[],["dependencies",e],c))return d}return null},n.prototype.validateCombinations=function(a,b,c){return this.validateAllOf(a,b,c)||this.validateAnyOf(a,b,c)||this.validateOneOf(a,b,c)||this.validateNot(a,b,c)||null},n.prototype.validateAllOf=function(a,b,c){if(void 0===b.allOf)return null;for(var d,e=0;e<b.allOf.length;e++){var f=b.allOf[e];if(d=this.validateAll(a,f,[],["allOf",e],c))return d}return null},n.prototype.validateAnyOf=function(a,b,c){if(void 0===b.anyOf)return null;var d,e,f=[],g=this.errors.length;this.trackUnknownProperties&&(d=this.unknownPropertyPaths,e=this.knownPropertyPaths);for(var h=!0,i=0;i<b.anyOf.length;i++){this.trackUnknownProperties&&(this.unknownPropertyPaths={},this.knownPropertyPaths={});var j=b.anyOf[i],k=this.errors.length,l=this.validateAll(a,j,[],["anyOf",i],c);if(null===l&&k===this.errors.length){if(this.errors=this.errors.slice(0,g),this.trackUnknownProperties){for(var m in this.knownPropertyPaths)e[m]=!0,delete d[m];for(var n in this.unknownPropertyPaths)e[n]||(d[n]=!0);h=!1;continue}return null}l&&f.push(l.prefixWith(null,""+i).prefixWith(null,"anyOf"))}return this.trackUnknownProperties&&(this.unknownPropertyPaths=d,this.knownPropertyPaths=e),h?(f=f.concat(this.errors.slice(g)),this.errors=this.errors.slice(0,g),this.createError(o.ANY_OF_MISSING,{},"","/anyOf",f)):void 0},n.prototype.validateOneOf=function(a,b,c){if(void 0===b.oneOf)return null;var d,e,f=null,g=[],h=this.errors.length;this.trackUnknownProperties&&(d=this.unknownPropertyPaths,e=this.knownPropertyPaths);for(var i=0;i<b.oneOf.length;i++){this.trackUnknownProperties&&(this.unknownPropertyPaths={},this.knownPropertyPaths={});var j=b.oneOf[i],k=this.errors.length,l=this.validateAll(a,j,[],["oneOf",i],c);if(null===l&&k===this.errors.length){if(null!==f)return this.errors=this.errors.slice(0,h),this.createError(o.ONE_OF_MULTIPLE,{index1:f,index2:i},"","/oneOf");if(f=i,this.trackUnknownProperties){for(var m in this.knownPropertyPaths)e[m]=!0,delete d[m];for(var n in this.unknownPropertyPaths)e[n]||(d[n]=!0)}}else l&&g.push(l)}return this.trackUnknownProperties&&(this.unknownPropertyPaths=d,this.knownPropertyPaths=e),null===f?(g=g.concat(this.errors.slice(h)),this.errors=this.errors.slice(0,h),this.createError(o.ONE_OF_MISSING,{},"","/oneOf",g)):(this.errors=this.errors.slice(0,h),null)},n.prototype.validateNot=function(a,b,c){if(void 0===b.not)return null;var d,e,f=this.errors.length;this.trackUnknownProperties&&(d=this.unknownPropertyPaths,e=this.knownPropertyPaths,this.unknownPropertyPaths={},this.knownPropertyPaths={});var g=this.validateAll(a,b.not,null,null,c),h=this.errors.slice(f);return this.errors=this.errors.slice(0,f),this.trackUnknownProperties&&(this.unknownPropertyPaths=d,this.knownPropertyPaths=e),null===g&&0===h.length?this.createError(o.NOT_PASSED,{},"","/not"):null},n.prototype.validateHypermedia=function(a,b,d){if(!b.links)return null;for(var e,f=0;f<b.links.length;f++){var g=b.links[f];if("describedby"===g.rel){for(var h=new c(g.href),i=!0,j=0;j<h.varNames.length;j++)if(!(h.varNames[j]in a)){i=!1;break}if(i){var k=h.fillFromObject(a),l={$ref:k};if(e=this.validateAll(a,l,[],["links",f],d))return e}}}};var o={INVALID_TYPE:0,ENUM_MISMATCH:1,ANY_OF_MISSING:10,ONE_OF_MISSING:11,ONE_OF_MULTIPLE:12,NOT_PASSED:13,NUMBER_MULTIPLE_OF:100,NUMBER_MINIMUM:101,NUMBER_MINIMUM_EXCLUSIVE:102,NUMBER_MAXIMUM:103,NUMBER_MAXIMUM_EXCLUSIVE:104,STRING_LENGTH_SHORT:200,STRING_LENGTH_LONG:201,STRING_PATTERN:202,OBJECT_PROPERTIES_MINIMUM:300,OBJECT_PROPERTIES_MAXIMUM:301,OBJECT_REQUIRED:302,OBJECT_ADDITIONAL_PROPERTIES:303,OBJECT_DEPENDENCY_KEY:304,ARRAY_LENGTH_SHORT:400,ARRAY_LENGTH_LONG:401,ARRAY_UNIQUE:402,ARRAY_ADDITIONAL_ITEMS:403,FORMAT_CUSTOM:500,KEYWORD_CUSTOM:501,CIRCULAR_REFERENCE:600,UNKNOWN_PROPERTY:1e3},p={};for(var q in o)p[o[q]]=q;var r={INVALID_TYPE:"Invalid type: {type} (expected {expected})",ENUM_MISMATCH:"No enum match for: {value}",ANY_OF_MISSING:'Data does not match any schemas from "anyOf"',ONE_OF_MISSING:'Data does not match any schemas from "oneOf"',ONE_OF_MULTIPLE:'Data is valid against more than one schema from "oneOf": indices {index1} and {index2}',NOT_PASSED:'Data matches schema from "not"',NUMBER_MULTIPLE_OF:"Value {value} is not a multiple of {multipleOf}",NUMBER_MINIMUM:"Value {value} is less than minimum {minimum}",NUMBER_MINIMUM_EXCLUSIVE:"Value {value} is equal to exclusive minimum {minimum}",NUMBER_MAXIMUM:"Value {value} is greater than maximum {maximum}",NUMBER_MAXIMUM_EXCLUSIVE:"Value {value} is equal to exclusive maximum {maximum}",STRING_LENGTH_SHORT:"String is too short ({length} chars), minimum {minimum}",STRING_LENGTH_LONG:"String is too long ({length} chars), maximum {maximum}",STRING_PATTERN:"String does not match pattern: {pattern}",OBJECT_PROPERTIES_MINIMUM:"Too few properties defined ({propertyCount}), minimum {minimum}",OBJECT_PROPERTIES_MAXIMUM:"Too many properties defined ({propertyCount}), maximum {maximum}",OBJECT_REQUIRED:"Missing required property: {key}",OBJECT_ADDITIONAL_PROPERTIES:"Additional properties not allowed",OBJECT_DEPENDENCY_KEY:"Dependency failed - key must exist: {missing} (due to key: {key})",ARRAY_LENGTH_SHORT:"Array is too short ({length}), minimum {minimum}",ARRAY_LENGTH_LONG:"Array is too long ({length}), maximum {maximum}",ARRAY_UNIQUE:"Array items are not unique (indices {match1} and {match2})",ARRAY_ADDITIONAL_ITEMS:"Additional items not allowed",FORMAT_CUSTOM:"Format validation failed ({message})",KEYWORD_CUSTOM:"Keyword failed: {key} ({message})",CIRCULAR_REFERENCE:"Circular $refs: {urls}",UNKNOWN_PROPERTY:"Unknown property (not in schema)"};i.prototype=Object.create(Error.prototype),i.prototype.constructor=i,i.prototype.name="ValidationError",i.prototype.prefixWith=function(a,b){if(null!==a&&(a=a.replace(/~/g,"~0").replace(/\//g,"~1"),this.dataPath="/"+a+this.dataPath),null!==b&&(b=b.replace(/~/g,"~0").replace(/\//g,"~1"),this.schemaPath="/"+b+this.schemaPath),null!==this.subErrors)for(var c=0;c<this.subErrors.length;c++)this.subErrors[c].prefixWith(a,b);return this};var s={},t=k();return t.addLanguage("en-gb",r),t.tv4=t,t});
define('Map',['utils', 'Draw', 'Behavior', 'Scale', 'build', 'UndoStack', 'CallbackManager', 'KeyManager', 'Canvas', 'data_styles', 'SearchIndex', 'lib/bacon', 'lib/tv4'], function(utils, Draw, Behavior, Scale, build, UndoStack, CallbackManager, KeyManager, Canvas, data_styles, SearchIndex, bacon, tv4) {
    /** Defines the metabolic map data, and manages drawing and building.

     Arguments
     ---------

     svg: The parent SVG container for the map.

     css:

     selection: A d3 selection for a node to place the map inside.

     selection:

     zoom_container:

     settings:

     cobra_model:

     canvas_size_and_loc:

     enable_search:

     map_name: (Optional, Default: 'new map')

     map_id: (Optional, Default: A string of random characters.)

     map_description: (Optional, Default: '')

     Callbacks
     ---------

     map.callback_manager.run('set_status', null, status);
     map.callback_manager.run('toggle_beziers', null, beziers_enabled);
     map.callback_manager.run('select_metabolite_with_id', null, selected_node, coords);
     map.callback_manager.run('select_selectable', null, node_count, selected_node, coords);
     map.callback_manager.run('deselect_nodes');
     map.callback_manager.run('select_text_label');
     map.callback_manager.run('before_svg_export');
     map.callback_manager.run('after_svg_export');
     this.callback_manager.run('calc_data_stats__reaction', null, changed);
     this.callback_manager.run('calc_data_stats__metabolite', null, changed);

     */

    var Map = utils.make_class();
    // class methods
    Map.from_data = from_data;
    // instance methods
    Map.prototype = {
        // setup
        init: init,
        // more setup
        setup_containers: setup_containers,
        reset_containers: reset_containers,
        // appearance
        set_status: set_status,
        clear_map: clear_map,
        // selection
        select_all: select_all,
        select_none: select_none,
        invert_selection: invert_selection,
        select_selectable: select_selectable,
        select_metabolite_with_id: select_metabolite_with_id,
        select_single_node: select_single_node,
        deselect_nodes: deselect_nodes,
        select_text_label: select_text_label,
        deselect_text_labels: deselect_text_labels,
        // build
        new_reaction_from_scratch: new_reaction_from_scratch,
        extend_nodes: extend_nodes,
        extend_reactions: extend_reactions,
        new_reaction_for_metabolite: new_reaction_for_metabolite,
        cycle_primary_node: cycle_primary_node,
        toggle_selected_node_primary: toggle_selected_node_primary,
        new_text_label: new_text_label,
        edit_text_label: edit_text_label,
        // delete
        delete_selected: delete_selected,
        delete_selectable: delete_selectable,
        delete_node_data: delete_node_data,
        delete_segment_data: delete_segment_data,
        delete_reaction_data: delete_reaction_data,
        delete_text_label_data: delete_text_label_data,
        // find
        get_selected_node_ids: get_selected_node_ids,
        get_selected_nodes: get_selected_nodes,
        get_selected_text_label_ids: get_selected_text_label_ids,
        get_selected_text_labels: get_selected_text_labels,
        segments_and_reactions_for_nodes: segments_and_reactions_for_nodes,
        // draw
        draw_everything: draw_everything,
        // draw reactions
        draw_all_reactions: draw_all_reactions,
        draw_these_reactions: draw_these_reactions,
        clear_deleted_reactions: clear_deleted_reactions,
        // draw nodes
        draw_all_nodes: draw_all_nodes,
        draw_these_nodes: draw_these_nodes,
        clear_deleted_nodes: clear_deleted_nodes,
        // draw text_labels
        draw_all_text_labels: draw_all_text_labels,
        draw_these_text_labels: draw_these_text_labels,
        clear_deleted_text_labels: clear_deleted_text_labels,
        // draw beziers
        draw_all_beziers: draw_all_beziers,
        draw_these_beziers: draw_these_beziers,
        clear_deleted_beziers: clear_deleted_beziers,
        toggle_beziers: toggle_beziers,
        hide_beziers: hide_beziers,
        show_beziers: show_beziers,
        // data
        has_cobra_model: has_cobra_model,
        apply_reaction_data_to_map: apply_reaction_data_to_map,
        apply_metabolite_data_to_map: apply_metabolite_data_to_map,
        apply_gene_data_to_map: apply_gene_data_to_map,
        // data statistics
        get_data_statistics: get_data_statistics,
        calc_data_stats: calc_data_stats,
        // zoom
        zoom_extent_nodes: zoom_extent_nodes,
        zoom_extent_canvas: zoom_extent_canvas,
        _zoom_extent: _zoom_extent,
        get_size: get_size,
        zoom_to_reaction: zoom_to_reaction,
        zoom_to_node: zoom_to_node,
        zoom_to_text_label: zoom_to_text_label,
        highlight_reaction: highlight_reaction,
        highlight_node: highlight_node,
        highlight_text_label: highlight_text_label,
        highlight: highlight,
        // io
        save: save,
        map_for_export: map_for_export,
        save_svg: save_svg
    };

    return Map;

    // -------------------------------------------------------------------------
    // setup

    function init(svg, css, selection, zoom_container, settings,
                  cobra_model, canvas_size_and_loc, enable_search,
                  map_name, map_id, map_description) {
        if (canvas_size_and_loc===null) {
            var size = zoom_container.get_size();
            canvas_size_and_loc = {x: -size.width, y: -size.height,
                                   width: size.width*3, height: size.height*3};
        }

        if (map_name === undefined || map_name === null || map_name == '')
            map_name = 'new_map';
        else
            map_name = String(map_name);
        if (map_id === undefined || map_id === null || map_id == '')
            map_id = utils.generate_map_id();
        else
            map_id = String(map_id);
        if (map_description === undefined || map_description === null)
            map_description = '';
        else
            map_description = String(map_description);

        // set up the callbacks
        this.callback_manager = new CallbackManager();
        
        // set up the defs
        this.svg = svg;
        this.defs = utils.setup_defs(svg, css);

        // make the canvas
        this.canvas = new Canvas(selection, canvas_size_and_loc);

        this.setup_containers(selection);
        this.sel = selection;
        this.zoom_container = zoom_container;

        this.settings = settings;

        // set the model AFTER loading the datasets
        this.cobra_model = cobra_model;

        this.largest_ids = { reactions: -1,
                             nodes: -1,
                             segments: -1,
                             text_labels: -1 };

        // make the scales
        this.scale = new Scale();
        // initialize stats
        this.calc_data_stats('reaction');
        this.calc_data_stats('metabolite');
        this.scale.connect_to_settings(this.settings, this,
                                       get_data_statistics.bind(this));

        // make the undo/redo stack
        this.undo_stack = new UndoStack();

        // make a behavior object
        this.behavior = new Behavior(this, this.undo_stack);

        // draw manager
        this.draw = new Draw(this.behavior, this.settings);

        // make a key manager
        this.key_manager = new KeyManager(this.settings.get_option('unique_map_id'));

        // make the search index
        this.enable_search = enable_search;
        this.search_index = new SearchIndex();

        // map properties
        this.map_name = map_name;
        this.map_id = map_id;
        this.map_description = map_description;
        
        // deal with the window
        var window_translate = {'x': 0, 'y': 0},
            window_scale = 1;

        // hide beziers
        this.beziers_enabled = false;

        // data
        this.has_data_on_reactions = false;
        this.has_data_on_nodes = false;

        this.nodes = {};
        this.reactions = {};
        this.beziers = {};
        this.text_labels = {};

        // update data with null to populate data-specific attributes
        this.apply_reaction_data_to_map(null);
        this.apply_metabolite_data_to_map(null);
        this.apply_gene_data_to_map(null);

        // rotation mode off
        this.rotation_on = false;

        // validate the JSON file during map export
        this.debug = false;
    };

    // -------------------------------------------------------------------------
    // Import

    function from_data(map_data, svg, css, selection, zoom_container, settings,
                       cobra_model, enable_search) {
        /** Load a json map and add necessary fields for rendering.

         */

        var canvas = map_data[1].canvas,
            map_name = map_data[0].map_name,
            map_id = map_data[0].map_id,
            map_description = (map_data[0].map_description.replace(/(\nLast Modified.*)+$/g, '')
                               + '\nLast Modified ' + Date(Date.now()).toString()),
            map = new Map(svg, css, selection, zoom_container, settings,
                          cobra_model, canvas, enable_search,
                          map_name, map_id, map_description);

        map.reactions = map_data[1].reactions;
        map.nodes = map_data[1].nodes;
        map.text_labels = map_data[1].text_labels;

        for (var n_id in map.nodes) {
            var node = map.nodes[n_id];

            // clear all the connected segments
            node.connected_segments = [];

            //  populate the nodes search index.
            if (enable_search) {
                if (node.node_type!='metabolite') continue;
                map.search_index.insert('n'+n_id, { 'name': node.bigg_id,
                                                    'data': { type: 'metabolite',
                                                              node_id: n_id }});
                map.search_index.insert('n_name'+n_id, { 'name': node.name,
                                                         'data': { type: 'metabolite',
                                                                   node_id: n_id }});
            }
        }

        // Propagate coefficients and reversibility, build the connected
        // segments, add bezier points, and populate the reaction search index.
        for (var r_id in map.reactions) {
            var reaction = map.reactions[r_id];

            // reaction search index
            if (enable_search) {
                map.search_index.insert('r' + r_id,
                                        { 'name': reaction.bigg_id,
                                          'data': { type: 'reaction',
                                                    reaction_id: r_id }});
                map.search_index.insert('r_name' + r_id,
                                        { 'name': reaction.name,
                                          'data': { type: 'reaction',
                                                    reaction_id: r_id }});
                for (var g_id in reaction.genes) {
                    var gene = reaction.genes[g_id];
                    map.search_index.insert('r' + r_id + '_g' + g_id,
                                            { 'name': gene.bigg_id,
                                              'data': { type: 'reaction',
                                                        reaction_id: r_id }});
                    map.search_index.insert('r' + r_id + '_g_name' + g_id,
                                            { 'name': gene.name,
                                              'data': { type: 'reaction',
                                                        reaction_id: r_id }});
                }
            }

            // keep track of any bad segments
            var segments_to_delete = [];
            for (var s_id in reaction.segments) {
                var segment = reaction.segments[s_id];

                // propagate reversibility
                segment.reversibility = reaction.reversibility;

                // if there is an error with to_ or from_ nodes, remove this segment
                if (!(segment.from_node_id in map.nodes) || !(segment.to_node_id in map.nodes)) {
                    console.warn('Bad node references in segment ' + s_id + '. Deleting segment.');
                    segments_to_delete.push(s_id);
                    continue
                }

                var from_node = map.nodes[segment.from_node_id],
                    to_node = map.nodes[segment.to_node_id];

                // propagate coefficients
                reaction.metabolites.forEach(function(met) {
                    if (met.bigg_id==from_node.bigg_id) {
                        segment.from_node_coefficient = met.coefficient;
                    } else if (met.bigg_id==to_node.bigg_id) {
                        segment.to_node_coefficient = met.coefficient;
                    }
                });

                // build connected segments
                [from_node, to_node].forEach(function(node) {
                    node.connected_segments.push({ segment_id: s_id,
                                                   reaction_id: r_id });
                });

                // If the metabolite has no bezier points, then add them.
                var start = map.nodes[segment.from_node_id],
                    end = map.nodes[segment.to_node_id];
                if (start['node_type']=='metabolite' || end['node_type']=='metabolite') {
                    var midpoint = utils.c_plus_c(start, utils.c_times_scalar(utils.c_minus_c(end, start), 0.5));
                    if (segment.b1 === null) segment.b1 = midpoint;
                    if (segment.b2 === null) segment.b2 = midpoint;
                }

            }
            // delete the bad segments
            segments_to_delete.forEach(function(s_id) {
                delete reaction.segments[s_id];
            });
        }

        // add text_labels to the search index
        if (enable_search) {
            for (var label_id in map.text_labels) {
                var label = map.text_labels[label_id];
                map.search_index.insert('l'+label_id, { 'name': label.text,
                                                        'data': { type: 'text_label',
                                                                  text_label_id: label_id }});
            }
        }

        // populate the beziers
        map.beziers = build.new_beziers_for_reactions(map.reactions);

        // get largest ids for adding new reactions, nodes, text labels, and
        // segments
        map.largest_ids.reactions = get_largest_id(map.reactions);
        map.largest_ids.nodes = get_largest_id(map.nodes);
        map.largest_ids.text_labels = get_largest_id(map.text_labels);

        var largest_segment_id = 0;
        for (var id in map.reactions) {
            largest_segment_id = get_largest_id(map.reactions[id].segments,
                                                largest_segment_id);
        }
        map.largest_ids.segments = largest_segment_id;

        // update data with null to populate data-specific attributes
        map.apply_reaction_data_to_map(null);
        map.apply_metabolite_data_to_map(null);
        map.apply_gene_data_to_map(null);

        return map;

        // definitions
        function get_largest_id(obj, current_largest) {
            /** Return the largest integer key in obj, or current_largest, whichever is bigger. */
            if (current_largest===undefined) current_largest = 0;
            if (obj===undefined) return current_largest;
            return Math.max.apply(null, Object.keys(obj).map(function(x) {
                return parseInt(x);
            }).concat([current_largest]));
        }
    }

    // ---------------------------------------------------------------------
    // more setup

    function setup_containers(sel) {
        sel.append('g')
            .attr('id', 'reactions');
        sel.append('g')
            .attr('id', 'nodes');
        sel.append('g')
            .attr('id', 'beziers');
        sel.append('g')
            .attr('id', 'text-labels');
    }
    function reset_containers() {
        this.sel.select('#reactions')
            .selectAll('.reaction')
            .remove();
        this.sel.select('#nodes')
            .selectAll('.node')
            .remove();
        this.sel.select('#beziers')
            .selectAll('.bezier')
            .remove();
        this.sel.select('#text-labels')
            .selectAll('.text-label')
            .remove();
    }

    // -------------------------------------------------------------------------
    // Appearance

    function set_status(status, time) {
        /** Set the status of the map, with an optional expiration
         time. Rendering the status is taken care of by the Builder.

         Arguments
         ---------

         status: The status string.

         time: An optional time, in ms, after which the status is set to ''.

         */

        this.callback_manager.run('set_status', null, status);
        // clear any other timers on the status bar
        window.clearTimeout(this._status_timer);
        this._status_timer = null;

        if (time!==undefined) {
            this._status_timer = window.setTimeout(function() {
                this.callback_manager.run('set_status', null, '');
            }.bind(this), time);
        }
    }
    function clear_map() {
        this.reactions = {};
        this.beziers = {};
        this.nodes = {};
        this.text_labels = {};
        this.map_name = 'new_map';
        this.map_id = utils.generate_map_id();
        this.map_description = '';
        // reaction_data onto existing map reactions
        this.apply_reaction_data_to_map(null);
        this.apply_metabolite_data_to_map(null);
        this.apply_gene_data_to_map(null);
        this.draw_everything();
    }
    function has_cobra_model() {
        return (this.cobra_model !== null);
    }
    function draw_everything() {
        /** Draw the all reactions, nodes, & text labels.

         */
        this.draw_all_reactions(true, true); // also draw beziers
        this.draw_all_nodes(true);
        this.draw_all_text_labels();
    }
    
    function draw_all_reactions(draw_beziers, clear_deleted) {
        /** Draw all reactions, and clear deleted reactions.

         Arguments
         ---------

         draw_beziers: (Boolean, default True) Whether to also draw the bezier
         control points.

         clear_deleted: (Optional, Default: true) Boolean, if true, then also
         clear deleted nodes.

         */
        if (draw_beziers===undefined) draw_beziers = true;
        if (clear_deleted===undefined) clear_deleted = true;

        // Draw all reactions.
        var reaction_ids = [];
        for (var reaction_id in this.reactions) {
            reaction_ids.push(reaction_id);
        }
        // If draw_beziers is true, just draw them all, rather than deciding
        // which ones to draw.
        this.draw_these_reactions(reaction_ids, false);
        if (draw_beziers && this.beziers_enabled)
            this.draw_all_beziers();

        // Clear all deleted reactions.
        if (clear_deleted)
            this.clear_deleted_reactions(draw_beziers);
    }

    function draw_these_reactions(reaction_ids, draw_beziers) {
        /** Draw specific reactions.

         Does nothing with exit selection. Use clear_deleted_reactions to remove
         reactions from the DOM.

         Arguments
         ---------

         reactions_ids: An array of reaction_ids to update.

         draw_beziers: (Boolean, default True) Whether to also draw the bezier
         control points.

         */
        if (draw_beziers===undefined) draw_beziers = true;

        // find reactions for reaction_ids
        var reaction_subset = utils.object_slice_for_ids_ref(this.reactions,
                                                             reaction_ids);

        // function to update reactions
        var update_fn = function(sel) {
            return this.draw.update_reaction(sel, this.scale, this.cobra_model,
                                             this.nodes, this.defs,
                                             this.has_data_on_reactions);
        }.bind(this);

        // draw the reactions
        utils.draw_an_object(this.sel, '#reactions', '.reaction', reaction_subset,
                             'reaction_id', this.draw.create_reaction.bind(this.draw),
                             update_fn);

        if (draw_beziers) {
            // particular beziers to draw
            var bezier_ids = build.bezier_ids_for_reaction_ids(reaction_subset);
            this.draw_these_beziers(bezier_ids);
        }
    }

    function clear_deleted_reactions(draw_beziers) {
        /** Remove any reactions that are not in *this.reactions*.

         Arguments
         ---------

         draw_beziers: (Boolean, default True) Whether to also clear deleted
         bezier control points.

         */
        if (draw_beziers===undefined) draw_beziers = true;

        // remove deleted reactions and segments
        utils.draw_an_object(this.sel, '#reactions', '.reaction', this.reactions, 'reaction_id',
                             null,
                             clear_deleted_segments,
                             function(sel) { sel.remove(); });

        if (draw_beziers==true)
            this.clear_deleted_beziers();

        // definitions
        function clear_deleted_segments(update_selection) {
            // draw segments
            utils.draw_a_nested_object(update_selection, '.segment-group', 'segments', 'segment_id',
                                       null,
                                       null,
                                       function(sel) { sel.remove(); });
        };
    }

    function draw_all_nodes(clear_deleted) {
        /** Draw all nodes, and clear deleted nodes.

         Arguments
         ---------

         clear_deleted: (Optional, Default: true) Boolean, if true, then also
         clear deleted nodes.

         */
        if (clear_deleted === undefined) clear_deleted = true;
        
        var node_ids = [];
        for (var node_id in this.nodes) {
            node_ids.push(node_id);
        }
        this.draw_these_nodes(node_ids);

        // clear the deleted nodes
        if (clear_deleted)
            this.clear_deleted_nodes();
    }

    function draw_these_nodes(node_ids) {
        /** Draw specific nodes.

         Does nothing with exit selection. Use clear_deleted_nodes to remove
         nodes from the DOM.

         Arguments
         ---------

         nodes_ids: An array of node_ids to update.

         */
        // find reactions for reaction_ids
        var node_subset = utils.object_slice_for_ids_ref(this.nodes, node_ids);

        // functions to create and update nodes
        var create_fn = function(sel) {
            return this.draw.create_node(sel,
                                         this.nodes,
                                         this.reactions);
        }.bind(this),
            update_fn = function(sel) {
                return this.draw.update_node(sel,
                                             this.scale,
                                             this.has_data_on_nodes,
                                             this.settings.get_option('identifiers_on_map'),
                                             this.settings.get_option('metabolite_styles'),
                                             { color: this.settings.get_option('metabolite_no_data_color'),
[truncated: 188,950 more chars]
