# Supplementary material for: Escher: A Web Application for Building, Sharing, and Embedding Data-Rich Visualizations of Biological Pathways
Source: PLoS Comput Biol. 2015 Aug 27;11(8):e1004321. doi: 10.1371/journal.pcbi.1004321 (PMC4552468; doi:10.1371/journal.pcbi.1004321)
Supplement: S1 File — This source code is for Escher version 1.1.2. The latest Escher source code can be cloned or downloaded from https://github.com/zakandrewking/escher. (ZIP) [file pcbi.1004321.s001.zip › escher-1.1.2/escher/lib/vkbeautify.js]

/**
 * vkBeautify - javascript plugin to pretty-print or minify text in XML, JSON, CSS and SQL formats.
 *
 * Version - 0.99.00.beta
 * Copyright (c) 2012 Vadim Kiryukhin
 * vkiryukhin @ gmail.com
 * http://www.eslinstructor.net/vkbeautify/
 *
 * Dual licensed under the MIT and GPL licenses:
 *   http://www.opensource.org/licenses/mit-license.php
 *   http://www.gnu.org/licenses/gpl.html
 *
 *   Pretty print
 *
 *        vkbeautify.xml(text [,indent_pattern]);
 *        vkbeautify.json(text [,indent_pattern]);
 *        vkbeautify.css(text [,indent_pattern]);
 *        vkbeautify.sql(text [,indent_pattern]);
 *
 *        @text - String; text to beatufy;
 *        @indent_pattern - Integer | String;
 *                Integer:  number of white spaces;
 *                String:   character string to visualize indentation ( can also be a set of white spaces )
 *   Minify
 *
 *        vkbeautify.xmlmin(text [,preserve_comments]);
 *        vkbeautify.jsonmin(text);
 *        vkbeautify.cssmin(text [,preserve_comments]);
 *        vkbeautify.sqlmin(text);
 *
 *        @text - String; text to minify;
 *        @preserve_comments - Bool; [optional];
 *                Set this flag to true to prevent removing comments from @text ( minxml and mincss functions only. )
 *
 *   Examples:
 *        vkbeautify.xml(text); // pretty print XML
 *        vkbeautify.json(text, 4 ); // pretty print JSON
 *        vkbeautify.css(text, '. . . .'); // pretty print CSS
 *        vkbeautify.sql(text, '----'); // pretty print SQL
 *
 *        vkbeautify.xmlmin(text, true);// minify XML, preserve comments
 *        vkbeautify.jsonmin(text);// minify JSON
 *        vkbeautify.cssmin(text);// minify CSS, remove comments ( default )
 *        vkbeautify.sqlmin(text);// minify SQL
 *
 */

define(function() {

    function createShiftArr(step) {

        var space = '    ';

        if ( isNaN(parseInt(step)) ) {  // argument is string
            space = step;
        } else { // argument is integer
            switch(step) {
            case 1: space = ' '; break;
            case 2: space = '  '; break;
            case 3: space = '   '; break;
            case 4: space = '    '; break;
            case 5: space = '     '; break;
            case 6: space = '      '; break;
            case 7: space = '       '; break;
            case 8: space = '        '; break;
            case 9: space = '         '; break;
            case 10: space = '          '; break;
            case 11: space = '           '; break;
            case 12: space = '            '; break;
            }
        }

        var shift = ['\n']; // array of shifts
        for(ix=0;ix<100;ix++){
            shift.push(shift[ix]+space);
        }
        return shift;
    }

    function vkbeautify(){
        this.step = '    '; // 4 spaces
        this.shift = createShiftArr(this.step);
    };

    vkbeautify.prototype.xml = function(text,step) {

        var ar = text.replace(/>\s{0,}</g,"><")
                .replace(/</g,"~::~<")
                .replace(/\s*xmlns\:/g,"~::~xmlns:")
                .replace(/\s*xmlns\=/g,"~::~xmlns=")
                .split('~::~'),
            len = ar.length,
            inComment = false,
            deep = 0,
            str = '',
            ix = 0,
            shift = step ? createShiftArr(step) : this.shift;

        for(ix=0;ix<len;ix++) {
            // start comment or <![CDATA[...]]> or <!DOCTYPE //
            if(ar[ix].search(/<!/) > -1) {
                str += shift[deep]+ar[ix];
                inComment = true;
                // end comment  or <![CDATA[...]]> //
                if(ar[ix].search(/-->/) > -1 || ar[ix].search(/\]>/) > -1 || ar[ix].search(/!DOCTYPE/) > -1 ) {
                    inComment = false;
                }
            } else
                // end comment  or <![CDATA[...]]> //
                if(ar[ix].search(/-->/) > -1 || ar[ix].search(/\]>/) > -1) {
                    str += ar[ix];
                    inComment = false;
                } else
                    // <elm></elm> //
                    if( /^<\w/.exec(ar[ix-1]) && /^<\/\w/.exec(ar[ix]) &&
                        /^<[\w:\-\.\,]+/.exec(ar[ix-1]) == /^<\/[\w:\-\.\,]+/.exec(ar[ix])[0].replace('/','')) {
                        str += ar[ix];
                        if(!inComment) deep--;
                    } else
                        // <elm> //
                        if(ar[ix].search(/<\w/) > -1 && ar[ix].search(/<\//) == -1 && ar[ix].search(/\/>/) == -1 ) {
                            str = !inComment ? str += shift[deep++]+ar[ix] : str += ar[ix];
                        } else
                            // <elm>...</elm> //
                            if(ar[ix].search(/<\w/) > -1 && ar[ix].search(/<\//) > -1) {
                                str = !inComment ? str += shift[deep]+ar[ix] : str += ar[ix];
                            } else
                                // </elm> //
                                if(ar[ix].search(/<\//) > -1) {
                                    str = !inComment ? str += shift[--deep]+ar[ix] : str += ar[ix];
                                } else
                                    // <elm/> //
                                    if(ar[ix].search(/\/>/) > -1 ) {
                                        str = !inComment ? str += shift[deep]+ar[ix] : str += ar[ix];
                                    } else
                                        // <? xml ... ?> //
                                        if(ar[ix].search(/<\?/) > -1) {
                                            str += shift[deep]+ar[ix];
                                        } else
                                            // xmlns //
                                            if( ar[ix].search(/xmlns\:/) > -1  || ar[ix].search(/xmlns\=/) > -1) {
                                                str += shift[deep]+ar[ix];
                                            }

            else {
                str += ar[ix];
            }
        }

        return  (str[0] == '\n') ? str.slice(1) : str;
    }

    vkbeautify.prototype.json = function(text,step) {

        var step = step ? step : this.step;

        if (typeof JSON === 'undefined' ) return text;

        if ( typeof text === "string" ) return JSON.stringify(JSON.parse(text), null, step);
        if ( typeof text === "object" ) return JSON.stringify(text, null, step);

        return text; // text is not string nor object
    }

    vkbeautify.prototype.css = function(text, step) {

        var ar = text.replace(/\s{1,}/g,' ')
                .replace(/\{/g,"{~::~")
                .replace(/\}/g,"~::~}~::~")
                .replace(/\;/g,";~::~")
                .replace(/\/\*/g,"~::~/*")
                .replace(/\*\//g,"*/~::~")
                .replace(/~::~\s{0,}~::~/g,"~::~")
                .split('~::~'),
            len = ar.length,
            deep = 0,
            str = '',
            ix = 0,
            shift = step ? createShiftArr(step) : this.shift;

        for(ix=0;ix<len;ix++) {

            if( /\{/.exec(ar[ix]))  {
                str += shift[deep++]+ar[ix];
            } else
                if( /\}/.exec(ar[ix]))  {
                    str += shift[--deep]+ar[ix];
                } else
                    if( /\*\\/.exec(ar[ix]))  {
                        str += shift[deep]+ar[ix];
                    }
            else {
                str += shift[deep]+ar[ix];
            }
        }
        return str.replace(/^\n{1,}/,'');
    }

    //----------------------------------------------------------------------------

    function isSubquery(str, parenthesisLevel) {
        return  parenthesisLevel - (str.replace(/\(/g,'').length - str.replace(/\)/g,'').length )
    }

    function split_sql(str, tab) {

        return str.replace(/\s{1,}/g," ")

            .replace(/ AND /ig,"~::~"+tab+tab+"AND ")
            .replace(/ BETWEEN /ig,"~::~"+tab+"BETWEEN ")
            .replace(/ CASE /ig,"~::~"+tab+"CASE ")
            .replace(/ ELSE /ig,"~::~"+tab+"ELSE ")
            .replace(/ END /ig,"~::~"+tab+"END ")
            .replace(/ FROM /ig,"~::~FROM ")
            .replace(/ GROUP\s{1,}BY/ig,"~::~GROUP BY ")
            .replace(/ HAVING /ig,"~::~HAVING ")
        //.replace(/ SET /ig," SET~::~")
            .replace(/ IN /ig," IN ")

            .replace(/ JOIN /ig,"~::~JOIN ")
            .replace(/ CROSS~::~{1,}JOIN /ig,"~::~CROSS JOIN ")
            .replace(/ INNER~::~{1,}JOIN /ig,"~::~INNER JOIN ")
            .replace(/ LEFT~::~{1,}JOIN /ig,"~::~LEFT JOIN ")
            .replace(/ RIGHT~::~{1,}JOIN /ig,"~::~RIGHT JOIN ")

            .replace(/ ON /ig,"~::~"+tab+"ON ")
            .replace(/ OR /ig,"~::~"+tab+tab+"OR ")
            .replace(/ ORDER\s{1,}BY/ig,"~::~ORDER BY ")
            .replace(/ OVER /ig,"~::~"+tab+"OVER ")

            .replace(/\(\s{0,}SELECT /ig,"~::~(SELECT ")
            .replace(/\)\s{0,}SELECT /ig,")~::~SELECT ")

            .replace(/ THEN /ig," THEN~::~"+tab+"")
            .replace(/ UNION /ig,"~::~UNION~::~")
            .replace(/ USING /ig,"~::~USING ")
            .replace(/ WHEN /ig,"~::~"+tab+"WHEN ")
            .replace(/ WHERE /ig,"~::~WHERE ")
            .replace(/ WITH /ig,"~::~WITH ")

        //.replace(/\,\s{0,}\(/ig,",~::~( ")
        //.replace(/\,/ig,",~::~"+tab+tab+"")

            .replace(/ ALL /ig," ALL ")
            .replace(/ AS /ig," AS ")
            .replace(/ ASC /ig," ASC ")
            .replace(/ DESC /ig," DESC ")
            .replace(/ DISTINCT /ig," DISTINCT ")
            .replace(/ EXISTS /ig," EXISTS ")
            .replace(/ NOT /ig," NOT ")
            .replace(/ NULL /ig," NULL ")
            .replace(/ LIKE /ig," LIKE ")
            .replace(/\s{0,}SELECT /ig,"SELECT ")
            .replace(/\s{0,}UPDATE /ig,"UPDATE ")
            .replace(/ SET /ig," SET ")

            .replace(/~::~{1,}/g,"~::~")
            .split('~::~');
    }

    vkbeautify.prototype.sql = function(text,step) {

        var ar_by_quote = text.replace(/\s{1,}/g," ")
                .replace(/\'/ig,"~::~\'")
                .split('~::~'),
            len = ar_by_quote.length,
            ar = [],
            deep = 0,
            tab = this.step,//+this.step,
            inComment = true,
            inQuote = false,
            parenthesisLevel = 0,
            str = '',
            ix = 0,
            shift = step ? createShiftArr(step) : this.shift;;

        for(ix=0;ix<len;ix++) {
            if(ix%2) {
                ar = ar.concat(ar_by_quote[ix]);
            } else {
                ar = ar.concat(split_sql(ar_by_quote[ix], tab) );
            }
        }

        len = ar.length;
        for(ix=0;ix<len;ix++) {

            parenthesisLevel = isSubquery(ar[ix], parenthesisLevel);

            if( /\s{0,}\s{0,}SELECT\s{0,}/.exec(ar[ix]))  {
                ar[ix] = ar[ix].replace(/\,/g,",\n"+tab+tab+"")
            }

            if( /\s{0,}\s{0,}SET\s{0,}/.exec(ar[ix]))  {
                ar[ix] = ar[ix].replace(/\,/g,",\n"+tab+tab+"")
            }

            if( /\s{0,}\(\s{0,}SELECT\s{0,}/.exec(ar[ix]))  {
                deep++;
                str += shift[deep]+ar[ix];
            } else
                if( /\'/.exec(ar[ix]) )  {
                    if(parenthesisLevel<1 && deep) {
                        deep--;
                    }
                    str += ar[ix];
                }
            else  {
                str += shift[deep]+ar[ix];
                if(parenthesisLevel<1 && deep) {
                    deep--;
                }
            }
            var junk = 0;
        }

        str = str.replace(/^\n{1,}/,'').replace(/\n{1,}/g,"\n");
        return str;
    }


    vkbeautify.prototype.xmlmin = function(text, preserveComments) {

        var str = preserveComments ? text
                : text.replace(/\<![ \r\n\t]*(--([^\-]|[\r\n]|-[^\-])*--[ \r\n\t]*)\>/g,"")
                .replace(/[ \r\n\t]{1,}xmlns/g, ' xmlns');
        return  str.replace(/>\s{0,}</g,"><");
    }

    vkbeautify.prototype.jsonmin = function(text) {

        if (typeof JSON === 'undefined' ) return text;

        return JSON.stringify(JSON.parse(text), null, 0);

    }

    vkbeautify.prototype.cssmin = function(text, preserveComments) {

        var str = preserveComments ? text
                : text.replace(/\/\*([^*]|[\r\n]|(\*+([^*/]|[\r\n])))*\*+\//g,"") ;

        return str.replace(/\s{1,}/g,' ')
            .replace(/\{\s{1,}/g,"{")
            .replace(/\}\s{1,}/g,"}")
            .replace(/\;\s{1,}/g,";")
            .replace(/\/\*\s{1,}/g,"/*")
            .replace(/\*\/\s{1,}/g,"*/");
    }

    vkbeautify.prototype.sqlmin = function(text) {
        return text.replace(/\s{1,}/g," ").replace(/\s{1,}\(/,"(").replace(/\s{1,}\)/,")");
    }

    return new vkbeautify();

});
