# Supplementary material for: Escher: A Web Application for Building, Sharing, and Embedding Data-Rich Visualizations of Biological Pathways
Source: PLoS Comput Biol. 2015 Aug 27;11(8):e1004321. doi: 10.1371/journal.pcbi.1004321 (PMC4552468; doi:10.1371/journal.pcbi.1004321)
Supplement: S1 File — This source code is for Escher version 1.1.2. The latest Escher source code can be cloned or downloaded from https://github.com/zakandrewking/escher. (ZIP) [file pcbi.1004321.s001.zip › escher-1.1.2/escher/tests/test_generate_index.py]

from __future__ import print_function, unicode_literals

from escher.generate_index import index
from os.path import join
from os import makedirs
from shutil import rmtree
import pytest

@pytest.fixture()
def index_dir(request, tmpdir):
    tmpdir.mkdir('maps').mkdir('Escherichia coli').join('iJO1366.central_metabolism.json').write('temp')
    tmpdir.mkdir('models').mkdir('Escherichia coli').join('iJO1366.json').write('temp')
    def fin():
        tmpdir.remove()
    request.addfinalizer(fin)
    return str(tmpdir)
    
def test_generate_index(index_dir):
    out = index(index_dir)
    assert out['models'] == [ { 'organism': 'Escherichia coli',
                                'model_name': 'iJO1366' } ]
    assert out['maps'] == [ { 'organism': 'Escherichia coli',
                              'map_name': 'iJO1366.central_metabolism' } ]
