# Supplementary material for: Escher: A Web Application for Building, Sharing, and Embedding Data-Rich Visualizations of Biological Pathways
Source: PLoS Comput Biol. 2015 Aug 27;11(8):e1004321. doi: 10.1371/journal.pcbi.1004321 (PMC4552468; doi:10.1371/journal.pcbi.1004321)
Supplement: S1 File — This source code is for Escher version 1.1.2. The latest Escher source code can be cloned or downloaded from https://github.com/zakandrewking/escher. (ZIP) [file pcbi.1004321.s001.zip › escher-1.1.2/escher/tests/test_urls.py]

from escher.urls import get_url, names, root_directory
from escher.version import __version__, __schema_version__
import os
from os.path import join, exists

from pytest import raises

def test_urls():
    # online
    url = get_url('builder_embed_css', source='web', protocol='https')
    assert url == 'https://escher.github.io/builder-embed-%s.css' % __version__

    # no protocol
    url = get_url('escher', 'web')
    assert url == '//escher.github.io/escher-%s.js' % __version__

    # local
    url = get_url('require_js', 'local')
    assert url == 'escher/lib/require.min.js'
    assert exists(join(root_directory, url))

    # localhost
    url = get_url('require_js', source='local', local_host='http://localhost:7778/')
    assert url == 'http://localhost:7778/escher/lib/require.min.js'

    # cdn
    url = get_url('boot_js', 'web')
    assert url == '//netdna.bootstrapcdn.com/bootstrap/3.1.1/js/bootstrap.min.js'

    # download
    url = get_url('server_index', source='local')
    assert url == __schema_version__ + '/index.json'
    url = get_url('map_download', protocol='https')
    assert url == 'https://escher.github.io/%s/maps/' % __schema_version__
    
    # raises
    with raises(Exception):
        get_url('bad-name')
    with raises(Exception):
        get_url('d3', source='bad-source')
    with raises(Exception):
        get_url('d3', protocol='bad-protocol')
