# Supplementary material for: Escher: A Web Application for Building, Sharing, and Embedding Data-Rich Visualizations of Biological Pathways
Source: PLoS Comput Biol. 2015 Aug 27;11(8):e1004321. doi: 10.1371/journal.pcbi.1004321 (PMC4552468; doi:10.1371/journal.pcbi.1004321)
Supplement: S1 File — This source code is for Escher version 1.1.2. The latest Escher source code can be cloned or downloaded from https://github.com/zakandrewking/escher. (ZIP) [file pcbi.1004321.s001.zip › escher-1.1.2/publish_release]

#! /usr/bin/env bash

python setup.py test --pyonly

if [ $? = "1" ]; then
    echo "Did not pass Python tests. Exiting."
    exit 1
fi

python setup.py test --jsonly

echo -n "Did the Jasmine tests pass? (y/n): "
while true; do
    read character
    if [ $character = "n" ] ; then
	echo "Did not pass Jasmine tests. Exiting."
       exit 1
    fi
    if [ $character = "y" ] ; then
       echo "Publishing."
       python setup.py sdist bdist upload
       exit $?
    fi
    echo -n "Did the Jasmine tests pass? Must enter 'y' or 'n': "
done
