# Supplementary material for: Escher: A Web Application for Building, Sharing, and Embedding Data-Rich Visualizations of Biological Pathways
Source: PLoS Comput Biol. 2015 Aug 27;11(8):e1004321. doi: 10.1371/journal.pcbi.1004321 (PMC4552468; doi:10.1371/journal.pcbi.1004321)
Supplement: S1 File — This source code is for Escher version 1.1.2. The latest Escher source code can be cloned or downloaded from https://github.com/zakandrewking/escher. (ZIP) [file pcbi.1004321.s001.zip › escher-1.1.2/spec/javascripts/BuilderSpec.js]

// Should test for the broken function that use utils.draw_array/object
describe('Builder', function() {
    it("Small map, no model. Multiple instances.", function () {
        var sels = [];
        for (var i=0, l=3; i < l; i++) {
            var sel = d3.select('body').append('div'),
                b = escher.Builder(get_map(), null, '', sel,
                                   { never_ask_before_quit: true });
            expect(sel.select('svg').node()).toBe(b.map.svg.node());
            expect(sel.selectAll('#nodes')[0].length).toEqual(1);
            expect(sel.selectAll('.node')[0].length).toEqual(79);
            expect(sel.selectAll('#reactions')[0].length).toEqual(1);
            expect(sel.selectAll('.reaction')[0].length).toEqual(18);
            expect(sel.selectAll('#text-labels')[0].length).toEqual(1);
            sels.push(sel);
        }
        sels.forEach(function(sel) {
            sel.remove();
        });
    });
    
    it('check for model+highlight_missing bug', function() {
        b = escher.Builder(get_map(), get_model(), '', d3.select('body').append('div'),
                           { never_ask_before_quit: true, highlight_missing: true });
    }); 

    it("SVG selection error", function () {
        var sel = d3.select('body').append('svg').append('g');
        expect(function () {
            escher.Builder(null, null, '', sel,
                           { never_ask_before_quit: true  });
        }).toThrow(new Error("Builder cannot be placed within an svg node "+
                             "becuase UI elements are html-based."));
    });

    it('fix scales', function () {
        b = escher.Builder(null, null, '', null, { reaction_scale: [{ type: 'median', color: '#9696ff', size: 8 }],
                                                   never_ask_before_quit: true });
        expect(b.options.reaction_scale).toEqual([{ type: 'median', color: '#9696ff', size: 8 },
                                                  { type: 'min', color: '#ffffff', size: 10 },
                                                  { type: 'max', color: '#ffffff', size: 10 }]);

        // after callback
        b = escher.Builder(null, null, '', null, { metabolite_scale: [{ type: 'median', color: 'red', size: 0 },
                                                                      { type: 'min', color: 'red', size: 0 },
                                                                      { type: 'max', color: 'red', size: 0 } ],
                                                   never_ask_before_quit: true });
        b.settings.set_conditional('metabolite_scale', [{ type: 'median', color: '#9696ff', size: 8 }]);
        expect(b.options.metabolite_scale).toEqual([{ type: 'median', color: '#9696ff', size: 8 },
                                                    { type: 'min', color: '#ffffff', size: 10 },
                                                    { type: 'max', color: '#ffffff', size: 10 }]);
    });
});
