# Supplementary material for: Escher: A Web Application for Building, Sharing, and Embedding Data-Rich Visualizations of Biological Pathways
Source: PLoS Comput Biol. 2015 Aug 27;11(8):e1004321. doi: 10.1371/journal.pcbi.1004321 (PMC4552468; doi:10.1371/journal.pcbi.1004321)
Supplement: S1 File — This source code is for Escher version 1.1.2. The latest Escher source code can be cloned or downloaded from https://github.com/zakandrewking/escher. (ZIP) [file pcbi.1004321.s001.zip › escher-1.1.2/spec/javascripts/CobraModelSpec.js]

describe('CobraModel', function() {
    it("reaction string", function () {
        var r = { atp: -1, amp: -1, adp: 2 },
            s = escher.CobraModel.build_reaction_string(r, true);
        expect(s).toEqual('atp + amp ↔ 2 adp');
        s = escher.CobraModel.build_reaction_string(r, false);
        expect(s).toEqual('atp + amp → 2 adp');
    });
    
    it("New model", function () {
        var model = new escher.CobraModel();
    });
    
    it("Formulas, genes, reversibility", function () {
        var model_data = { reactions: [ { id: 'acc_tpp',
                                          metabolites: { acc_c: 1, acc_p: -1 },
                                          gene_reaction_rule: 'my_gene',
                                          lower_bound: -100,
                                          upper_bound: -2
                                        },
                                        { id: 'my_empty_reaction',
                                          metabolites: {},
                                          gene_reaction_rule: '',
                                          lower_bound: -4,
                                          upper_bound: 1000
                                        }
                                      ],
                           metabolites: [ { id: 'acc_c',
                                            formula: 'C3H2' },
                                          { id: 'acc_p',
                                            formula: 'C3H2' }
                                        ],
                           genes: [ { id: 'my_gene', name: 'gene_name' } ]
                         };
        var model = escher.CobraModel.from_cobra_json(model_data);
        expect(model.reactions).toEqual(
            { acc_tpp: { bigg_id: 'acc_tpp',
                         metabolites: { acc_c: -1, // should reverse the reaction
                                        acc_p: 1 },
                         reversibility: false,
                         gene_reaction_rule: 'my_gene',
                         genes: [ { bigg_id: 'my_gene', name: 'gene_name' } ]
                       },
              my_empty_reaction: { bigg_id: 'my_empty_reaction',
                                   metabolites: {},
                                   gene_reaction_rule: '',
                                   genes: [],
                                   reversibility: true
                                 }
            });
        expect(model.metabolites).toEqual(
            { acc_c: { bigg_id: 'acc_c',
                       formula: 'C3H2' },
              acc_p: { bigg_id: 'acc_p',
                       formula: 'C3H2' }
            });
    });
    
    it("Cofactors", function () {
        var model_data = { reactions: [],
                           metabolites: [],
                           genes: [] },
            model = escher.CobraModel.from_cobra_json(model_data);
        expect(model.cofactors).toContain('atp');
    });

    it("import export", function() {
        // set up
        var model_data = { reactions: [ { id: 'acc_tpp',
                                          metabolites: { acc_c: 1, acc_p: -1 },
                                          gene_reaction_rule: 'my_gene',
                                          lower_bound: -100,
                                          upper_bound: -2
                                        },
                                        { id: 'my_empty_reaction',
                                          metabolites: {},
                                          gene_reaction_rule: '',
                                          lower_bound: -4,
                                          upper_bound: 1000
                                        }
                                      ],
                           metabolites: [ { id: 'acc_c',
                                            formula: 'C3H2' },
                                          { id: 'acc_p',
                                            formula: 'C3H2' }
                                        ],
                           genes: [ { id: 'my_gene', name: 'gene_name' } ]
                         };
        var model = escher.CobraModel.from_cobra_json(model_data);

        // export
        var exp = model.model_for_export();

        // import
        var new_model = escher.CobraModel.from_exported_data(exp);

        // check
        expect(new_model.reactions).toEqual(
            { acc_tpp: { bigg_id: 'acc_tpp',
                         metabolites: { acc_c: -1, // should reverse the reaction
                                        acc_p: 1 },
                         reversibility: false,
                         gene_reaction_rule: 'my_gene',
                         genes: [ { bigg_id: 'my_gene', name: 'gene_name' } ]
                       },
              my_empty_reaction: { bigg_id: 'my_empty_reaction',
                                   metabolites: {},
                                   gene_reaction_rule: '',
                                   genes: [],
                                   reversibility: true
                                 }
            });
        expect(new_model.metabolites).toEqual(
            { acc_c: { bigg_id: 'acc_c',
                       formula: 'C3H2' },
              acc_p: { bigg_id: 'acc_p',
                       formula: 'C3H2' }
            });
    });
});
