# Supplementary material for: Escher: A Web Application for Building, Sharing, and Embedding Data-Rich Visualizations of Biological Pathways
Source: PLoS Comput Biol. 2015 Aug 27;11(8):e1004321. doi: 10.1371/journal.pcbi.1004321 (PMC4552468; doi:10.1371/journal.pcbi.1004321)
Supplement: S1 File — This source code is for Escher version 1.1.2. The latest Escher source code can be cloned or downloaded from https://github.com/zakandrewking/escher. (ZIP) [file pcbi.1004321.s001.zip › escher-1.1.2/spec/javascripts/DataMenuSpec.js]

describe('DataMenu', function() {
    it("Check class", function () {
        var sel = d3.select('body').append('div');
        new escher.DataMenu({selection: sel});
        expect(sel.selectAll('select')[0].length).toEqual(1);
        sel.remove();          
    });
});
