# Supplementary material for: Escher: A Web Application for Building, Sharing, and Embedding Data-Rich Visualizations of Biological Pathways
Source: PLoS Comput Biol. 2015 Aug 27;11(8):e1004321. doi: 10.1371/journal.pcbi.1004321 (PMC4552468; doi:10.1371/journal.pcbi.1004321)
Supplement: S1 File — This source code is for Escher version 1.1.2. The latest Escher source code can be cloned or downloaded from https://github.com/zakandrewking/escher. (ZIP) [file pcbi.1004321.s001.zip › escher-1.1.2/spec/javascripts/KeyManagerSpec.js]

describe("KeyManager", function() {

    it("Makes a key manager", function() {
        var key_manager = escher.KeyManager(null, {}, ['a', 'list']);
        expect(key_manager.input_list).toEqual(['a', 'list']);
    });
});

describe("KeySpy", function() {
    var x, key, key_shift, key_manager,
        k = 1, k2 = 2, shift = 16;

    beforeEach(function() {
        x = null;
        key = { key: k,
                fn: function() { return 'return1'; }};
        key_shift =  { key: k2,
                       modifiers: { shift: true },
                       target: 'hi',
                       fn: function() { x = this; } };
        key_manager = escher.KeyManager(null, { k1: key, k2: key_shift });

        spyOn(key, 'fn');
        spyOn(key_shift, 'fn').and.callThrough();

    });

    it("Tests keys", function() {
        __triggerKeyboardEvent(document.body, k);
        expect(key.fn).toHaveBeenCalled();
    });

    it("Tests disable keys", function() {
        key_manager.toggle(false);
        __triggerKeyboardEvent(document.body, k);
        expect(key.fn).not.toHaveBeenCalled();
    });

    it("Tests shift key", function() {
        __triggerKeyboardEvent(document.body, shift);
        __triggerKeyboardEvent(document.body, k2);
        expect(key_shift.fn).toHaveBeenCalled();
        expect(x).toEqual('hi');
    });
});
