# Supplementary material for: Escher: A Web Application for Building, Sharing, and Embedding Data-Rich Visualizations of Biological Pathways
Source: PLoS Comput Biol. 2015 Aug 27;11(8):e1004321. doi: 10.1371/journal.pcbi.1004321 (PMC4552468; doi:10.1371/journal.pcbi.1004321)
Supplement: S1 File — This source code is for Escher version 1.1.2. The latest Escher source code can be cloned or downloaded from https://github.com/zakandrewking/escher. (ZIP) [file pcbi.1004321.s001.zip › escher-1.1.2/spec/javascripts/MapSpec.js]

describe('Map', function() {
    var map, svg;

    beforeEach(function() {
        // set up map
        svg = d3.select('body').append('svg');
        
        var sel = svg.append('g'),
            // streams are required for these options
            required_options = { reaction_scale: [],
                                 metabolite_scale: [],
                                 reaction_styles: [],
                                 reaction_compare_style: 'diff',
                                 metabolite_styles: [],
                                 metabolite_compare_style: 'diff' },
            required_conditional_options = [ 'reaction_scale', 'metabolite_scale' ];
        set_option = function(key, val) { required_options[key] = val; },
        get_option = function(key) { return required_options[key]; };
        
        map = escher.Map.from_data(get_map(),
                                   svg,
                                   null,
                                   sel,
                                   null,
                                   new escher.Settings(set_option, get_option,
                                                       required_conditional_options),
                                   null,
                                   true);
    });

    afterEach(function() {
        // clean up
        svg.remove();
    });

    it("def is the first element in the svg", function() {
        // this fixes a bug with export SVG files to certain programs,
        // e.g. Inkscape for Windows
        var defs_node = d3.select('defs').node();
        expect(defs_node.parentNode.firstChild).toBe(defs_node);    
    }); 
    
    it("Load without and with reaction/metabolite data", function () {
        // no data
        expect(map.has_data_on_reactions).toBe(false);
        expect(map.has_data_on_nodes).toBe(false);
        
        // data
        map.apply_reaction_data_to_map({'GLCtex': 100});
        map.apply_metabolite_data_to_map({'glc__D_p': 3});
        
        // make sure ids are saved correctly
        for (var id in map.reactions) {
            // ids should be strings that eval to integers
            expect(isNaN(id)).toBe(false);
            // bigg ids should be present
            expect(map.reactions[id].bigg_id).toBeDefined();
            expect(map.reactions[id].bigg_id_compartmentalized).not.toBeDefined();
        }
        for (var id in map.nodes) {
            var node = map.nodes[id];
            // ids should be strings that eval to integers
            expect(isNaN(id)).toBe(false);
            if (node.node_type=='metabolite') {
                // bigg ids and compartments should be present
                expect(map.nodes[id].bigg_id).toBeDefined();
            }
        }

        expect(map.has_data_on_reactions).toBe(true);
        for (var id in map.reactions) {
            var reaction = map.reactions[id];
            if (reaction.bigg_id=='GLCtex') {
                expect(reaction.data).toEqual(100);
                expect(reaction.data_string).toEqual('100.0');
            } else {
                expect(reaction.data).toBe(null);
            }
        }

        expect(map.has_data_on_nodes).toBe(true);
        for (var id in map.nodes) {
            var node = map.nodes[id];
            if (node.bigg_id_compartmentalized=='glc__D_p')
                expect(map.nodes[id].data).toBe(3);
            else
                expect(map.nodes[id].data).toBe(null);
        }
        
        map.apply_reaction_data_to_map(null);
        expect(map.has_data_on_reactions).toBe(false);
        for (var id in map.reactions) {
            expect(map.reactions[id].data).toBe(null);
        }

        map.apply_metabolite_data_to_map(null);
        expect(map.has_data_on_nodes).toBe(false);
        for (var id in map.nodes) {
            expect(map.nodes[id].data).toBe(null);
        }
    });
    
    it('Map search index', function() {
        // reactions
        expect(map.search_index.find('glyceraldehyde-3-phosphate dehydrogenase')[0])
            .toEqual({ type: 'reaction', reaction_id: '1576769' });
        expect(map.search_index.find('GAPD')[0])
            .toEqual({ type: 'reaction', reaction_id: '1576769' });
        expect(map.search_index.find('b1779')[0])
            .toEqual({ type: 'reaction', reaction_id: '1576769' });
        // metabolites
        expect(map.search_index.find('Glyceraldehyde-3-phosphate')[0])
            .toEqual({ type: 'metabolite', node_id: '1576545' });
        expect(map.search_index.find('^g3p_c$')[0])
            .toEqual({ type: 'metabolite', node_id: '1576545' });
        // text_labels
        expect(map.search_index.find('TEST')[0])
            .toEqual({ type: 'text_label', text_label_id: '1' });

        // delete reactions
        map.delete_reaction_data(['1576769']);
        expect(map.search_index.find('glyceraldehyde-3-phosphatedehydrogenase')).toEqual([]);
        expect(map.search_index.find('GAPD')).toEqual([]);
        expect(map.search_index.find('b1779')).toEqual([]);
        // delete nodes
        map.delete_node_data(['1576545', '1576575']);
        expect(map.search_index.find('Glyceraldehyde-3-phosphate')).toEqual([]);
        expect(map.search_index.find('^g3p_c$')).toEqual([]);
        // delete text_labels
        map.delete_text_label_data(['1']);
        expect(map.search_index.find('TEST')).toEqual([]);

        // new reaction
        map.extend_reactions({ '123456789': { bigg_id: 'EX_glc__D_p',
                                              name: 'periplasmic glucose exchange',
                                              gene_reaction_rule: 's0001',
                                              genes: [ { 'bigg_id': 's0001',
                                                         'name': 'spontaneous'} ] } });
        expect(map.search_index.find('EX_glc__D_p')[0])
            .toEqual({ type: 'reaction', reaction_id: '123456789' });
        expect(map.search_index.find('periplasmic glucose exchange')[0])
            .toEqual({ type: 'reaction', reaction_id: '123456789' });
        expect(map.search_index.find('s0001')[0])
            .toEqual({ type: 'reaction', reaction_id: '123456789' });
        expect(map.search_index.find('spontaneous')[0])
            .toEqual({ type: 'reaction', reaction_id: '123456789' });
        // new node
        map.extend_nodes({ '123456789': { bigg_id: 'glc__D_p',
                                          name: 'periplasmic glucose',
                                          node_type: 'metabolite' }});
        expect(map.search_index.find('^glc__D_p')[0])
            .toEqual({ type: 'metabolite', node_id: '123456789' });
        expect(map.search_index.find('periplasmic glucose$')[0])
            .toEqual({ type: 'metabolite', node_id: '123456789' });
        // new text label
        var id = map.new_text_label({ x: 0, y: 0 }, 'TESTEST');
        expect(map.search_index.find('TESTEST')[0])
            .toEqual({ type: 'text_label', text_label_id: id });

        // edit text label
        map.edit_text_label(id, 'TESTESTEST', false);
        expect(map.search_index.find('^TESTEST$')).toEqual([]);
        expect(map.search_index.find('TESTESTEST')[0])
            .toEqual({ type: 'text_label', text_label_id: id });
    });

    it('Add reaction to map', function() {
        var model_data = { reactions: [ { id: 'acc_tpp',
                                          metabolites: { acc_c: 1, acc_p: -1 },
                                          gene_reaction_rule: 'Y1234'
                                        }
                                      ],
                           metabolites: [ { id: 'acc_c',
                                            formula: 'C3H2' },
                                          { id: 'acc_p',
                                            formula: 'C3H2' }
                                        ],
                           genes: []
                         },
            model = escher.CobraModel.from_cobra_json(model_data);
        map.cobra_model = model;

        map.new_reaction_from_scratch('acc_tpp', {x: 0, y: 0, gene_reaction_rule: ''}, 0);

        // find the reaction
        var match = null;
        for (var r_id in map.reactions) {
            var r = map.reactions[r_id];
            if (r.bigg_id == 'acc_tpp')
                match = r;
        }
        expect(match).not.toBe(null);
        // gene reaction rule
        expect(match.gene_reaction_rule)
            .toEqual(model_data.reactions[0].gene_reaction_rule);
        
    });

    it('calculate stats', function() {
        // accept numbers, and parseFloats for strings. ignore emtpy strings and nulls.
        var data = { PGI: [10], GAPD: ['5'], TPI: [''], PGK: [null] };
        map.apply_reaction_data_to_map(data);
        map.calc_data_stats('reaction');
        expect(map.get_data_statistics())
            .toEqual({ reaction: { min: 5, median: 7.5, mean: 7.5,
                                   Q1: 5, Q3: 10, max: 10 },
                       metabolite: { min: null, median: null, mean: null,
                                     Q1: null, Q3: null, max: null } });
        // metabolites 
        data = { g3p_c: [10], fdp_c: ['4'] };
        map.apply_metabolite_data_to_map(data);
        map.calc_data_stats('metabolite');
        expect(map.get_data_statistics())
            .toEqual({ reaction: { min: 5, median: 7.5, mean: 7.5,
                                   Q1: 5, Q3: 10, max: 10 },
                       metabolite: { min: 4, median: 10, mean: 8,
                                     Q1: 4, Q3: 10, max: 10 } });
    });
    
    it('map_for_export', function() {
        // check that unnecessary attributes are removed
        ['reactions', 'nodes', 'text_labels'].forEach(function(type) {
            for (var first in map[type]) {
                map[type][first].to_remove = true;
                var data = map.map_for_export();
                expect(data[1][type][first].to_remove).not.toBeDefined();
                break;
            }
        }); 
        map.canvas.to_remove = true;
        var data = map.map_for_export();
        expect(data[1].canvas.to_remove).not.toBeDefined();
    });
});
