# Supplementary material for: Escher: A Web Application for Building, Sharing, and Embedding Data-Rich Visualizations of Biological Pathways
Source: PLoS Comput Biol. 2015 Aug 27;11(8):e1004321. doi: 10.1371/journal.pcbi.1004321 (PMC4552468; doi:10.1371/journal.pcbi.1004321)
Supplement: S1 File — This source code is for Escher version 1.1.2. The latest Escher source code can be cloned or downloaded from https://github.com/zakandrewking/escher. (ZIP) [file pcbi.1004321.s001.zip › escher-1.1.2/spec/javascripts/SearchIndexSpec.js]

describe('SearchIndex', function() {
    var index;

    beforeEach(function() {
        index = escher.SearchIndex();
    });

    it("Insert", function () {
        expect(function() { index.insert('123', {}, false, true); })
            .toThrow(new Error("malformed record"));

        index.insert('123', {'name': 'a', 'data': 1});

        expect(function() { index.insert('123', {}, false, false); })
            .toThrow(new Error("id is already in the index"));

        index.insert('123', {'name': 'a', 'data': 3}, true);
    });

    it("Find", function () {
        index.insert('123', {'name': 'abc', 'data': 3}, true);
        index.insert('124', {'name': 'asdfeabn', 'data': 5}, true);
        index.insert('125', {'name': 'a', 'data': 6}, true);

        var results = index.find('ab');
        expect(results).toContain(3);
        expect(results).toContain(5);
        expect(results).not.toContain(6);
    });

    it("Remove", function () {
        index.insert('123', {'name': 'a', 'data': 3}, true);
        var out = index.remove('123'),
            out2 = index.remove('123');
        expect(out).toBe(true);
        expect(out2).toBe(false);
        expect(index.find('a').length).toEqual(0);
    });
});
