# Supplementary material for: Escher: A Web Application for Building, Sharing, and Embedding Data-Rich Visualizations of Biological Pathways
Source: PLoS Comput Biol. 2015 Aug 27;11(8):e1004321. doi: 10.1371/journal.pcbi.1004321 (PMC4552468; doi:10.1371/journal.pcbi.1004321)
Supplement: S1 File — This source code is for Escher version 1.1.2. The latest Escher source code can be cloned or downloaded from https://github.com/zakandrewking/escher. (ZIP) [file pcbi.1004321.s001.zip › escher-1.1.2/spec/javascripts/data_stylesSpec.js]

describe('data_styles', function() {
    it('import_and_check', function() {
        // reaction data
        var reaction_data = { R1: 0, R2: 4, R3: -12.3 },
            expected = { R1: [0], R2: [4], R3: [-12.3] };
        out = escher.data_styles.import_and_check(reaction_data, 'reaction_data');
        expect(out).toEqual(expected);
        
        // gene data, funny names
        var gene_data = { G1ORF: 0, G2ANDHI: 4, 'G3-A': -12.3 },
            reactions = { '2': { bigg_id: 'reaction_1',
                                 gene_reaction_rule: '(G1ORF AND G2ANDHI) OR G3-A' }},
            expected = { reaction_1: { G1ORF: [0],
                                       G2ANDHI: [4],
                                       'G3-A': [-12.3] }},
            out = escher.data_styles.import_and_check(gene_data, 'gene_data', reactions);
        expect(out).toEqual(expected);
        
        // gene data, multiple sets
        var gene_data = [{ G1: 0, G2: 4, G3: -12.3 }, { G1: 2, G2: 6 }],
            reactions = { '3': { bigg_id: 'reaction_1',
                                 gene_reaction_rule: '(G1 AND G2) OR G3' }},
            expected = { reaction_1: { G1: [0, 2],
                                       G2: [4, 6],
                                       G3: [-12.3, null] }},
            out = escher.data_styles.import_and_check(gene_data, 'gene_data', reactions);
        expect(out).toEqual(expected);

        // gene data, null
        var gene_data = [{ G1: 0, G2: 4, G3: -12.3 }, { G1: 2, G2: 6 }],
            reactions = { '1': { bigg_id: 'reaction_1',
                                 gene_reaction_rule: '' }},
            expected = { reaction_1: {} },
            out = escher.data_styles.import_and_check(gene_data, 'gene_data', reactions);
        expect(out).toEqual(expected);

        // empty dataset
        var gene_data = {},
            reactions = { r1: { bigg_id: 'reaction_1',
                                gene_reaction_rule: '(G1 AND G2) OR G3' }},
            expected = { reaction_1: { G1: [null],
                                       G2: [null],
                                       G3: [null] } },
            out = escher.data_styles.import_and_check(gene_data, 'gene_data', reactions);
        expect(out).toEqual(expected);
    });

    it('float_for_data',  function() {
        // single
        expect(escher.data_styles.float_for_data([-10], ['abs'], 'diff'))
            .toEqual(10);
        // string
        expect(escher.data_styles.float_for_data(['-10'], [], 'diff'))
            .toEqual(-10);
        // diff
        expect(escher.data_styles.float_for_data([10, -5], [], 'diff'))
            .toEqual(-15);
        // abs diff
        expect(escher.data_styles.float_for_data([10, -5], ['abs'], 'diff'))
            .toEqual(15);
        // log fold
        expect(escher.data_styles.float_for_data([10, 5], [], 'log2_fold'))
            .toEqual(-1);
        expect(escher.data_styles.float_for_data([10, 5], ['abs'], 'log2_fold'))
            .toEqual(1);
        // fold
        expect(escher.data_styles.float_for_data([10, 5], [], 'fold'))
            .toEqual(-2);
        expect(escher.data_styles.float_for_data([10, 5], ['abs'], 'fold'))
            .toEqual(2);
        // infinity
        expect(escher.data_styles.float_for_data([0, 5], [], 'log2_fold'))
            .toEqual(null);
        // abs negative fold
        expect(escher.data_styles.float_for_data([10, -5], ['abs'], 'log2_fold'))
            .toEqual(null);
        // both neg fold
        expect(escher.data_styles.float_for_data([-10, -5], [], 'log2_fold'))
            .toEqual(-1); 
        // one neg, no abs
        expect(escher.data_styles.float_for_data([10, -5], [], 'log2_fold'))
            .toEqual(null);
        // with zeros
        expect(escher.data_styles.float_for_data([10, 0], [], 'log2_fold'))
            .toEqual(null);
        expect(escher.data_styles.float_for_data([0, 10], [], 'log2_fold'))
            .toEqual(null);
        // null values 
        expect(escher.data_styles.float_for_data([null], [], 'log2_fold'))
            .toEqual(null);
        expect(escher.data_styles.float_for_data([''], [], 'log2_fold'))
            .toEqual(null);
        // bad compare_style
        expect(escher.data_styles.float_for_data.bind(null, [10, 5], [], 'd'))
            .toThrow();
    });
    
    it('text_for_data', function() {
        expect(escher.data_styles.text_for_data([10], 10))
            .toEqual('10.0');
        expect(escher.data_styles.text_for_data([-10], 10))
            .toEqual('-10.0');
        expect(escher.data_styles.text_for_data([-10, 5], 10))
            .toEqual('-10.0, 5.00: 10.0');
    });

    it('reverse_flux_for_data',  function() {
        expect(escher.data_styles.reverse_flux_for_data([10]))
            .toEqual(false);
        expect(escher.data_styles.reverse_flux_for_data([-10, 5]))
            .toEqual(true);
    });

    it('gene_string_for_data',  function() {
        // with data
        expect(escher.data_styles.gene_string_for_data('( G1 )', { G1: [-10] },
                                                       [{bigg_id: 'G1', name: 'Gene1'}],
                                                       ['abs'], 'bigg_id', 'log2_fold'))
            .toEqual('( G1 (-10.0))');
        expect(escher.data_styles.gene_string_for_data('G1', { G1: [-10] },
                                                       [{bigg_id: 'G1', name: 'Gene1'}],
                                                       ['abs'], 'bigg_id', 'log2_fold'))
            .toEqual('G1 (-10.0)');
        expect(escher.data_styles.gene_string_for_data('( G1 )', { G1: [-10] },
                                                       [{bigg_id: 'G1', name: 'Gene1'}],
                                                       ['abs'], 'name', 'log2_fold'))
            .toEqual('( Gene1 (-10.0))');

        // Repeated genes: If the genes object accidentally has repeats, then
        // make sure they are removed.
        expect(escher.data_styles
               .gene_string_for_data('((b0902 and b0903) or (b0902 and b3114) or (b3951 and b3952) or ((b0902 and b0903) and b2579))',
                                     {"b0902":[188.37366666666665,282.133],
                                      "b0903":[1866.04,11448.37],
                                      "b3114":[5.289776666666666,5.4111400000000005],
                                      "b3951":[8.291500000000001,5.966176666666666],
                                      "b3952":[3.6747133333333335,4.2879700000000005],
                                      "b2579":[5274.716666666667,1089.1643333333334]},
                                     [{"bigg_id":"b0902","name":"b0902"},
                                      {"bigg_id":"b0903","name":"b0903"},
                                      {"bigg_id":"b2579","name":"b2579"},
                                      {"bigg_id":"b0902","name":"b0902"},
                                      {"bigg_id":"b0903","name":"b0903"},
                                      {"bigg_id":"b0902","name":"b0902"},
                                      {"bigg_id":"b3114","name":"b3114"},
                                      {"bigg_id":"b3951","name":"b3951"},
                                      {"bigg_id":"b3952","name":"b3952"}],
                                     ['abs'], 'bigg_id', 'log2_fold'))
            .toEqual('((b0902 (188, 282: 0.583)\n and b0903 (1.87e+3, 1.14e+4: 2.62)\n) or (b0902 (188, 282: 0.583)\n and b3114 (5.29, 5.41: 0.0327)\n) or (b3951 (8.29, 5.97: 0.475)\n and b3952 (3.67, 4.29: 0.223)\n) or ((b0902 (188, 282: 0.583)\n and b0903 (1.87e+3, 1.14e+4: 2.62)\n) and b2579 (5.27e+3, 1.09e+3: 2.28)))');

        // no data
        expect(escher.data_styles.gene_string_for_data('( G1 OR G2 )', null,
                                                       [{bigg_id: 'G1', name: 'Gene1'},
                                                        {bigg_id: 'G2', name: 'Gene2'}],
                                                       ['abs'], 'name', 'log2_fold'))
            .toEqual('( Gene1\n OR Gene2)');
    });
    
    it('stores text for non-numeric data', function() {
        expect(escher.data_styles.float_for_data(['2dmmql8_c + fum_c --> 2dmmq8_c + s'], [], 'log2_fold'))
            .toEqual(null);
        expect(escher.data_styles.text_for_data(['2dmmql8_c + fum_c --> 2dmmq8_c + s', '8'], null))
            .toEqual('2dmmql8_c + fum_c --> 2dmmq8_c + s, 8: (nd)');
        expect(escher.data_styles.reverse_flux_for_data(['2dmmql8_c + fum_c --> 2dmmq8_c + s']))
            .toEqual(false);
        expect(escher.data_styles.gene_string_for_data('( G1 )', { G1: ['my favorite gene✓', '8'] },
                                                       [{bigg_id: 'G1', name: 'Gene1'}],
                                                       ['abs'], 'name', 'log2_fold'))
            .toEqual('( Gene1 (my favorite gene✓, 8: nd))');
        expect(escher.data_styles.gene_string_for_data('( G1 )', { G1: ['my favorite gene✓', 'text'] },
                                                       [{bigg_id: 'G1', name: 'Gene1'}],
                                                       ['abs'], 'name', 'log2_fold'))
            .toEqual('( Gene1 (my favorite gene✓, text))');
    });
    
    it('csv_converter', function() {
        var csv_rows = [['gene', 'v1', 'v2'],
                        ['g1', '10', '20'],
                        ['g2', '15', '25'],
                        ['g3', 'text', 'data']];
        expect(escher.data_styles.csv_converter(csv_rows))
            .toEqual([{'g1': '10', 'g2': '15', g3: 'text'}, {g1: '20', g2: '25', g3: 'data'}]);
    });
    
    it('genes_for_gene_reaction_rule', function() {
        // funny names
        var rule = '(G1ORF AND G2ANDHI) or YER060W-A OR (G3-A AND G4)';
        expect(escher.data_styles.genes_for_gene_reaction_rule(rule))
            .toEqual(['G1ORF', 'G2ANDHI', 'YER060W-A', 'G3-A', 'G4']);
        // repeats
        rule = '((b0902 and b0903) or (b0902 and b3114) or (b3951 and b3952) or ((b0902 and b0903) and b2579))';
        expect(escher.data_styles.genes_for_gene_reaction_rule(rule))
            .toEqual(['b0902', 'b0903', 'b3114', 'b3951', 'b3952', 'b2579']);
        // empty
        var rule = '';
        expect(escher.data_styles.genes_for_gene_reaction_rule(rule))
            .toEqual([]);
    });

    it('evaluate_gene_reaction_rule', function() {
        // funny gene names, upper and lowercase ANDs
        var rule = '(G1 AND G2-A) OR (G3ANDHI aNd G4ORF)',
            gene_values = {G1: [5], 'G2-A': [2], G3ANDHI: [10], G4ORF: [11.5]};
        var out = escher.data_styles.evaluate_gene_reaction_rule(rule, gene_values, 'mean');
        expect(out).toEqual([14.25]);

        // specific bug: repeat
        rule = '( YER056C  or  YER060W  or  YER060W-A  or  YGL186C )';
        gene_values = {"YER056C": ['151'], "YER060W": ['10'],
                       "YER060W-A": ['2'], "YGL186C": ['17']};
        out = escher.data_styles.evaluate_gene_reaction_rule(rule, gene_values, 'min');
        expect(out).toEqual([180]);

        // single negative
        rule = 'YER056C';
        gene_values = {"YER056C": [-151]};
        out = escher.data_styles.evaluate_gene_reaction_rule(rule, gene_values, 'min');
        expect(out).toEqual([-151]);
        
        // multiple values
        rule = '(G1 AND G2) OR (G3ANDHI aNd G4ORF)';
        gene_values = {G1: [5, 0], G2: [2, 0], G3ANDHI: [10, 0], G4ORF: [11.5, 6]};
        out = escher.data_styles.evaluate_gene_reaction_rule(rule, gene_values, 'min');
        expect(out).toEqual([12, 0]);

        // order of operations
        rule = '( YEL039C and YKR066C or YJR048W and YKR066C )';
        gene_values = { YEL039C: ['1'], YKR066C: ['2'], YJR048W: ['4'] };
        out = escher.data_styles.evaluate_gene_reaction_rule(rule, gene_values, 'min');
        expect(out).toEqual([3]);
        
        // empty
        out = escher.data_styles.evaluate_gene_reaction_rule('', {}, 'min');
        expect(out).toEqual([null]);
        
        // null values
        rule = '(G1 AND G2) OR (G3 AND G4)';
        gene_values = {G1: [5], G2: [2], G3: [''], G4: [null]};
        out = escher.data_styles.evaluate_gene_reaction_rule(rule, gene_values, 'min');
        expect(out).toEqual([2]);
        gene_values = {G1: [null], G2: [null], G3: [null], G4: [null]};
        out = escher.data_styles.evaluate_gene_reaction_rule(rule, gene_values, 'min');
        expect(out).toEqual([null]);
        gene_values = {G1: [''], G2: [''], G3: [''], G4: ['']};
        out = escher.data_styles.evaluate_gene_reaction_rule(rule, gene_values, 'min');
        expect(out).toEqual([null]);
    });
    
    it('evaluate_gene_reaction_rule, complex cases', function() {
        // complex cases
	// Members of OR connections can be null
	var rule = '( (( YCR034W or YGR032W) and YLR343W ) or ( ( YCR034W and YGR032W ) and YMR215W ) or ( ( YCR034W and YMR306W ) and YMR215W ) or ( ( YCR034W and YLR342W ) and YOL132W ) or ( ( YCR034W and YMR306W ) and YOL132W ) or ( ( YCR034W and YGR032W ) and YOL030W ) or ( ( YCR034W and YLR342W ) and YOL030W ) or ( ( YCR034W and YMR306W ) and YOL030W ) or ( ( YCR034W and YLR342W ) and YLR343W ) or ( ( YCR034W and YMR306W ) and YLR343W ) or ( ( YCR034W and YGR032W ) and YOL132W ) or ( ( YCR034W and YLR342W ) and YMR215W ) or ( ( YCR034W and YGR032W ) and YMR307W ) or ( ( YCR034W and YLR342W ) and YMR307W ) or ( ( YCR034W and YMR306W ) and YMR307W ) )',
            gene_values = {"YCR034W":[8],
                           "YGR032W":[12],
                           "YLR343W":[2],
                           "YMR215W":[null],
                           "YMR306W":[null],
                           "YLR342W":[null],
                           "YOL132W":[null],
                           "YOL030W":[null],
                           "YMR307W":[null]};
        expect(escher.data_styles.evaluate_gene_reaction_rule(rule, gene_values, 'min'))
            .toEqual([2]);

	// treat nulls as 0
	rule = '( YOL096C and YDR204W and YML110C and YGR255C and YOR125C and YGL119W and YLR201C )';
        gene_values = {"YOL096C": [-9.966],
                       "YDR204W": [null],
                       "YML110C": [5.727832840424934],
                       "YGR255C": [null],
                       "YOR125C": [null],
                       "YGL119W": [null],
                       "YLR201C": [-7.88335943096544]};
        expect(escher.data_styles.evaluate_gene_reaction_rule(rule, gene_values, 'min'))
            .toEqual([-9.966]);

        rule = '(( (YJL130C) ) or (YJR109C and YOR303W))';
        gene_values = { YJL130C: ['-80.0'],
                        YJR109C: ['70.5'],
                        YOR303W: ['200.5233'] };
        expect(escher.data_styles.evaluate_gene_reaction_rule(rule, gene_values, 'min'))
            .toEqual([-9.5]);
    });

    it('replace_gene_in_rule', function() {
        expect(escher.data_styles.replace_gene_in_rule('G3 G300', 'G3', 'new'))
            .toEqual('new G300');
        expect(escher.data_styles.replace_gene_in_rule('(G3)00', 'G3', 'new'))
            .toEqual('(new)00');
        expect(escher.data_styles.replace_gene_in_rule('(G3)00 G3', 'G3', 'new'))
            .toEqual('(new)00 new');

        var start = new Date().getTime(),
            n = 1000.0;
        for (var i = 0; i < n; i++) {
            escher.data_styles.replace_gene_in_rule('(G3)00 G3', 'G3', 'new');
        }
        var time = new Date().getTime() - start;
        console.log('replace_gene_in_rule execution time per ' + n + ': ' + time + 'ms');
    });

    it('apply_reaction_data_to_reactions', function() {
        // for Map.reactions
        var reactions = { 238: { bigg_id: 'GAPD',
                                 segments: { 2: {}}}},
            data = { GAPD: [0, 10] };
        var out = escher.data_styles.apply_reaction_data_to_reactions(reactions, data, [], 'diff');
        expect(out).toEqual(true);
        expect(reactions).toEqual({ 238: { bigg_id: 'GAPD',
                                           data: 10.0,
                                           data_string: '0.00, 10.0: 10.0',
                                           reverse_flux: false,
                                           gene_string: null,
                                           segments: { 2: { data: 10.0,
                                                            reverse_flux: false }}}});
    });
    
    it('apply_metabolite_data_to_nodes', function() {
        // for Map.reactions
        var nodes = { 238: { bigg_id: 'g3p_c' }},
            data = { g3p_c: [0, 10] };
        var out = escher.data_styles.apply_metabolite_data_to_nodes(nodes, data, [], 'diff');
        expect(out).toEqual(true);
        expect(nodes).toEqual({ 238: { bigg_id: 'g3p_c',
                                       data: 10.0,
                                       data_string: '0.00, 10.0: 10.0' }});
    });
    
    it('apply_gene_data_to_reactions', function() {
        // for Map.reactions
        var reactions = { 238: { bigg_id: 'GAPD',
                                 gene_reaction_rule: 'b1779',
                                 genes: [ { bigg_id: 'b1779',
                                            name: 'gapA' } ],
                                 segments: { 2: {}}}},
            data = { GAPD: { b1779: [0, 10] }};
        var out = escher.data_styles.apply_gene_data_to_reactions(reactions, data, [],
                                                                  'name', 'diff', 'min');
        expect(out).toEqual(true);
        expect(reactions).toEqual({ 238: { bigg_id: 'GAPD',
                                           gene_reaction_rule: 'b1779',
                                           genes: [ { bigg_id: 'b1779',
                                                      name: 'gapA' } ],
                                           data: 10.0,
                                           data_string: '0.00, 10.0: 10.0',
                                           gene_string: 'gapA (0.00, 10.0: 10.0)',
                                           reverse_flux: false,
                                           segments: { 2: { data: 10.0,
                                                            reverse_flux: false }}}});
    }); 
});
