# Supplementary material for: Escher: A Web Application for Building, Sharing, and Embedding Data-Rich Visualizations of Biological Pathways
Source: PLoS Comput Biol. 2015 Aug 27;11(8):e1004321. doi: 10.1371/journal.pcbi.1004321 (PMC4552468; doi:10.1371/journal.pcbi.1004321)
Supplement: S1 File — This source code is for Escher version 1.1.2. The latest Escher source code can be cloned or downloaded from https://github.com/zakandrewking/escher. (ZIP) [file pcbi.1004321.s001.zip › escher-1.1.2/spec/javascripts/support/jasmine.yml]

# src_files
#
# Return an array of filepaths relative to src_dir to include before jasmine specs.
# Default: []
#
# EXAMPLE:
#
# src_files:
#   - lib/source1.js
#   - lib/source2.js
#   - dist/**/*.js
#
src_files:
    - escher/lib/d3.min.js
    - escher/lib/escher-1.1.2.js
    - escher/lib/jquery-2.1.0.min.js
    - escher/lib/bootstrap-3.1.1.min.js

# stylesheets
#
# Return an array of stylesheet filepaths relative to src_dir to include before jasmine specs.
# Default: []
#
# EXAMPLE:
#
# stylesheets:
#   - css/style.css
#   - stylesheets/*.css
#
stylesheets:

# helpers
#
# Return an array of filepaths relative to spec_dir to include before jasmine specs.
# Default: ["helpers/**/*.js"]
#
# EXAMPLE:
#
# helpers:
#   - helpers/**/*.js
#
helpers:
  - "helpers/**/*.js"

# spec_files
#
# Return an array of filepaths relative to spec_dir to include.
# Default: ["**/*[sS]pec.js"]
#
# EXAMPLE:
#
# spec_files:
#   - **/*[sS]pec.js
#
spec_files:
  - "**/*[Ss]pec.js"


# src_dir
#
# Source directory path. Your src_files must be returned relative to this path. Will use root if left blank.
# Default: project root
#
# EXAMPLE:
#
# src_dir: public
#
src_dir:

# spec_dir
#
# Spec directory path. Your spec_files must be returned relative to this path.
# Default: spec/javascripts
#
# EXAMPLE:
#
# spec_dir: spec/javascripts
#
spec_dir: spec/javascripts
