# Supplementary material for: Escher: A Web Application for Building, Sharing, and Embedding Data-Rich Visualizations of Biological Pathways
Source: PLoS Comput Biol. 2015 Aug 27;11(8):e1004321. doi: 10.1371/journal.pcbi.1004321 (PMC4552468; doi:10.1371/journal.pcbi.1004321)
Supplement: S2 File — This documentation is for Escher version 1.1.2. The latest Escher documentation can be found at https://escher.readthedocs.org. (ZIP) [file pcbi.1004321.s002.zip]

Archive with 3 entries (2 files):
- File S2 Escher Documentation.pdf
- __MACOSX/
- __MACOSX/._File S2 Escher Documentation.pdf
