# Supplementary material for: Escher: A Web Application for Building, Sharing, and Embedding Data-Rich Visualizations of Biological Pathways
Source: PLoS Comput Biol. 2015 Aug 27;11(8):e1004321. doi: 10.1371/journal.pcbi.1004321 (PMC4552468; doi:10.1371/journal.pcbi.1004321)
Supplement: S3 Data — (ZIP) [file pcbi.1004321.s006.zip]

Archive with 3 entries (2 files):
- S5 iJO1366.Glycolysis PPP AA Nucleotides.json
- __MACOSX/
- __MACOSX/._S5 iJO1366.Glycolysis PPP AA Nucleotides.json
