# Supplementary material for: Escher: A Web Application for Building, Sharing, and Embedding Data-Rich Visualizations of Biological Pathways
Source: PLoS Comput Biol. 2015 Aug 27;11(8):e1004321. doi: 10.1371/journal.pcbi.1004321 (PMC4552468; doi:10.1371/journal.pcbi.1004321)
Supplement: S3 Data — (ZIP) [file pcbi.1004321.s006.zip › S5 iJO1366.Glycolysis PPP AA Nucleotides.json]

[{"map_name":"iJO1366.Central metabolism","map_id":"23lkrjf93","map_description":"Central metabolism (iJO1366)\nLast Modified Wed Feb 18 2015 12:54:08 GMT-0800 (PST)","homepage":"https://escher.github.io","schema":"https://escher.github.io/escher/jsonschema/1-0-0#"},{"reactions":{"2075839":{"name":"malate dehydrogenase","bigg_id":"MDH","reversibility":true,"label_x":3001.086271484375,"label_y":3883.49973125,"gene_reaction_rule":"b3236","genes":[{"bigg_id":"b3236","name":"b3236"}],"metabolites":[{"coefficient":-1,"bigg_id":"mal__L_c"},{"coefficient":-1,"bigg_id":"nad_c"},{"coefficient":1,"bigg_id":"h_c"},{"coefficient":1,"bigg_id":"oaa_c"},{"coefficient":1,"bigg_id":"nadh_c"}],"segments":{"675":{"from_node_id":"2076049","to_node_id":"2076047","b1":null,"b2":null},"676":{"from_node_id":"2076047","to_node_id":"2076048","b1":null,"b2":null},"677":{"from_node_id":"2075291","to_node_id":"2076049","b1":{"x":2978.79403515625,"y":3732.279312562738},"b2":{"x":2978.104826171875,"y":3828.010534354759}},"678":{"from_node_id":"2075292","to_node_id":"2076049","b1":{"x":2991.086271484375,"y":3815.769549805468},"b2":{"x":2978.104826171875,"y":3840.3213018166402}},"679":{"from_node_id":"2076048","to_node_id":"2075293","b1":{"x":2979.024431844931,"y":3948.7830375230687},"b2":{"x":2989.9657513320612,"y":4033.7927183060624}},"680":{"from_node_id":"2076048","to_node_id":"2075294","b1":{"x":2978.948683049377,"y":3945.298592927578},"b2":{"x":2986.828489721881,"y":3991.887863925259}},"681":{"from_node_id":"2076048","to_node_id":"2075295","b1":{"x":2979.323407278447,"y":3962.535907464812},"b2":{"x":2994.6002755635736,"y":4013.2860087368736}}}},"2075851":{"name":"phosphoenolpyruvate carboxylase","bigg_id":"PPC","reversibility":false,"label_x":2034.270253515625,"label_y":3812.255590625,"gene_reaction_rule":"b3956","genes":[{"bigg_id":"b3956","name":"b3956"}],"metabolites":[{"coefficient":-1,"bigg_id":"h2o_c"},{"coefficient":-1,"bigg_id":"co2_c"},{"coefficient":-1,"bigg_id":"pep_c"},{"coefficient":1,"bigg_id":"oaa_c"},{"coefficient":1,"bigg_id":"h_c"},{"coefficient":1,"bigg_id":"pi_c"}],"segments":{"747":{"from_node_id":"2076079","to_node_id":"2076080","b1":null,"b2":null},"748":{"from_node_id":"2076080","to_node_id":"2076081","b1":null,"b2":null},"749":{"from_node_id":"2075338","to_node_id":"2076079","b1":{"x":1703.1840088250565,"y":3769.770020723239},"b2":{"x":1945.9160475889232,"y":3778.4694167247844}},"750":{"from_node_id":"2075339","to_node_id":"2076079","b1":{"x":1951.5987587307172,"y":3781.6450494216692},"b2":{"x":1978.6688050801527,"y":3796.7724282640006}},"751":{"from_node_id":"2075340","to_node_id":"2076079","b1":{"x":1923.4886507691183,"y":3765.9364596784226},"b2":{"x":1970.235772691673,"y":3792.059851341027}},"752":{"from_node_id":"2076081","to_node_id":"2075295","b1":{"x":2242.5213204904744,"y":3914.59246211837},"b2":{"x":2504.167863874497,"y":4090.4973107070664}},"753":{"from_node_id":"2076081","to_node_id":"2075341","b1":{"x":2120.1866617952833,"y":3862.8355574869493},"b2":{"x":2161.991381114486,"y":3880.522146831497}},"754":{"from_node_id":"2076081","to_node_id":"2075342","b1":{"x":2126.0377377036616,"y":3865.311009505299},"b2":{"x":2181.4949674757468,"y":3888.77365355933}}}},"2075864":{"name":"citrate synthase","bigg_id":"CS","reversibility":false,"label_x":3124.623625,"label_y":4378.88625,"gene_reaction_rule":"b0720","genes":[{"bigg_id":"b0720","name":"b0720"}],"metabolites":[{"coefficient":-1,"bigg_id":"h2o_c"},{"coefficient":1,"bigg_id":"coa_c"},{"coefficient":-1,"bigg_id":"accoa_c"},{"coefficient":-1,"bigg_id":"oaa_c"},{"coefficient":1,"bigg_id":"h_c"},{"coefficient":1,"bigg_id":"cit_c"}],"segments":{"825":{"from_node_id":"2076114","to_node_id":"2076113","b1":null,"b2":null},"826":{"from_node_id":"2076113","to_node_id":"2076112","b1":null,"b2":null},"827":{"from_node_id":"2075382","to_node_id":"2076114","b1":{"x":2519.973434659687,"y":4276.893235347283},"b2":{"x":2958.789554226031,"y":4155.766006736997}},"828":{"from_node_id":"2075295","to_node_id":"2076114","b1":{"x":3067.808862219809,"y":4242.1498421782735},"b2":{"y":4275.867671403482,"x":3113.1382293690676}},"829":{"from_node_id":"2075383","to_node_id":"2076114","b1":{"x":3090.4878476443187,"y":4259.1011581563325},"b2":{"y":4280.664638462525,"x":3118.2119445276708}},"830":{"from_node_id":"2076112","to_node_id":"2075384","b1":{"y":4389.286880172074,"x":3245.9338402294334},"b2":{"y":4420.919600573583,"x":3288.110800764778}},"831":{"from_node_id":"2076112","to_node_id":"2075385","b1":{"y":4389.479985454537,"x":3246.1913139393837},"b2":{"y":4421.563284848458,"x":3288.9690464646123}},"832":{"from_node_id":"2076112","to_node_id":"2075386","b1":{"y":4384.474832759978,"x":3239.5177770133055},"b2":{"y":4404.879442533263,"x":3266.723923377684}}}},"2075868":{"name":"glucose-6-phosphate isomerase","bigg_id":"PGI","reversibility":true,"label_x":1631.5208638671875,"label_y":1867.371069140625,"gene_reaction_rule":"b4025","genes":[{"bigg_id":"b4025","name":"b4025"}],"metabolites":[{"coefficient":1,"bigg_id":"f6p_c"},{"coefficient":-1,"bigg_id":"g6p_c"}],"segments":{"848":{"from_node_id":"2075395","to_node_id":"2076122","b1":{"y":1713.4302,"x":1614.8579},"b2":{"y":1761.7302,"x":1614.8579}},"849":{"from_node_id":"2076122","to_node_id":"2075396","b1":{"y":1853.2302,"x":1614.8579},"b2":{"y":1905.7302,"x":1614.8579}}}},"2075872":{"name":"phosphoglycerate kinase","bigg_id":"PGK","reversibility":true,"label_x":1628.8579,"label_y":3150.7302,"gene_reaction_rule":"b2926","genes":[{"bigg_id":"b2926","name":"b2926"}],"metabolites":[{"coefficient":1,"bigg_id":"13dpg_c"},{"coefficient":-1,"bigg_id":"atp_c"},{"coefficient":1,"bigg_id":"adp_c"},{"coefficient":-1,"bigg_id":"3pg_c"}],"segments":{"866":{"from_node_id":"2076130","to_node_id":"2076131","b1":null,"b2":null},"867":{"from_node_id":"2076131","to_node_id":"2076132","b1":null,"b2":null},"868":{"from_node_id":"2075405","to_node_id":"2076130","b1":{"y":3258.1643649025254,"x":1618.8579},"b2":{"y":3224.960449470758,"x":1618.8579}},"869":{"from_node_id":"2075406","to_node_id":"2076130","b1":{"y":3260.7302,"x":1618.8579},"b2":{"y":3225.7302,"x":1618.8579}},"870":{"from_node_id":"2076132","to_node_id":"2075407","b1":{"y":3086.499950529242,"x":1618.8579},"b2":{"y":3053.2960350974745,"x":1618.8579}},"871":{"from_node_id":"2076132","to_node_id":"2075408","b1":{"y":3085.7302,"x":1618.8579},"b2":{"y":3050.7302,"x":1618.8579}}}},"2075881":{"name":"glucose 6-phosphate dehydrogenase","bigg_id":"G6PDH2r","reversibility":true,"label_x":1800.6558736328125,"label_y":1654.3738767578125,"gene_reaction_rule":"b1852","genes":[{"bigg_id":"b1852","name":"b1852"}],"metabolites":[{"coefficient":1,"bigg_id":"6pgl_c"},{"coefficient":1,"bigg_id":"h_c"},{"coefficient":-1,"bigg_id":"nadp_c"},{"coefficient":-1,"bigg_id":"g6p_c"},{"coefficient":1,"bigg_id":"nadph_c"}],"segments":{"896":{"from_node_id":"2076147","to_node_id":"2076146","b1":null,"b2":null},"897":{"from_node_id":"2076146","to_node_id":"2076145","b1":null,"b2":null},"898":{"from_node_id":"2075395","to_node_id":"2076147","b1":{"y":1692.7302,"x":1702.8579},"b2":{"x":1816.4356832031249,"y":1692.7303220703125}},"899":{"from_node_id":"2075424","to_node_id":"2076147","b1":{"y":1692.7302,"x":1734.8556679016274},"b2":{"x":1826.0350135736132,"y":1692.7303220703125}},"900":{"from_node_id":"2076145","to_node_id":"2075425","b1":{"x":1897.7943763278602,"y":1692.7303220703125},"b2":{"x":1932.6979936189089,"y":1692.7303220703125}},"901":{"from_node_id":"2076145","to_node_id":"2075426","b1":{"x":1901.885683203125,"y":1692.7303220703125},"b2":{"x":1946.335683203125,"y":1692.7303220703125}},"902":{"from_node_id":"2076145","to_node_id":"2075427","b1":{"x":1899.7936459345383,"y":1692.7303220703125},"b2":{"x":1939.362225641169,"y":1692.7303220703125}}}},"2075886":{"name":"6-phosphogluconolactonase","bigg_id":"PGL","reversibility":false,"label_x":2234.49618359375,"label_y":1648.5474607421875,"gene_reaction_rule":"b0767","genes":[{"bigg_id":"b0767","name":"b0767"}],"metabolites":[{"coefficient":-1,"bigg_id":"h2o_c"},{"coefficient":-1,"bigg_id":"6pgl_c"},{"coefficient":1,"bigg_id":"6pgc_c"},{"coefficient":1,"bigg_id":"h_c"}],"segments":{"930":{"from_node_id":"2076161","to_node_id":"2076162","b1":null,"b2":null},"931":{"from_node_id":"2076162","to_node_id":"2076160","b1":null,"b2":null},"932":{"from_node_id":"2075443","to_node_id":"2076161","b1":{"x":2154.4229718881506,"y":1689.48166484375},"b2":{"x":2176.39228648832,"y":1689.48166484375}},"933":{"from_node_id":"2075426","to_node_id":"2076161","b1":{"x":2065.335733203125,"y":1692.7303220703125},"b2":{"x":2169.15769203125,"y":1689.48166484375}},"934":{"from_node_id":"2076160","to_node_id":"2075444","b1":{"x":2296.55770703125,"y":1689.48166484375},"b2":{"x":2385.788419921875,"y":1689.48166484375}},"935":{"from_node_id":"2076160","to_node_id":"2075445","b1":{"x":2290.5019970862318,"y":1689.48166484375},"b2":{"x":2320.1220072145215,"y":1689.48166484375}}}},"2075889":{"name":"ATP synthase (four protons for one ATP) (periplasm)","bigg_id":"ATPS4rpp","reversibility":true,"label_x":4960.90048046875,"label_y":1801.31955546875,"gene_reaction_rule":"(((b3736 and b3737 and b3738) and (b3731 and b3732 and b3733 and b3734 and b3735) and b3739) or ((b3736 and b3737 and b3738) and (b3731 and b3732 and b3733 and b3734 and b3735)))","genes":[{"bigg_id":"b3736","name":"b3736"},{"bigg_id":"b3737","name":"b3737"},{"bigg_id":"b3738","name":"b3738"},{"bigg_id":"b3731","name":"b3731"},{"bigg_id":"b3732","name":"b3732"},{"bigg_id":"b3733","name":"b3733"},{"bigg_id":"b3734","name":"b3734"},{"bigg_id":"b3735","name":"b3735"},{"bigg_id":"b3739","name":"b3739"},{"bigg_id":"b3736","name":"b3736"},{"bigg_id":"b3737","name":"b3737"},{"bigg_id":"b3738","name":"b3738"},{"bigg_id":"b3731","name":"b3731"},{"bigg_id":"b3732","name":"b3732"},{"bigg_id":"b3733","name":"b3733"},{"bigg_id":"b3734","name":"b3734"},{"bigg_id":"b3735","name":"b3735"}],"metabolites":[{"coefficient":1,"bigg_id":"h2o_c"},{"coefficient":-1,"bigg_id":"adp_c"},{"coefficient":-4,"bigg_id":"h_p"},{"coefficient":-1,"bigg_id":"pi_c"},{"coefficient":3,"bigg_id":"h_c"},{"coefficient":1,"bigg_id":"atp_c"}],"segments":{"940":{"from_node_id":"2076167","to_node_id":"2076165","b1":null,"b2":null},"941":{"from_node_id":"2076165","to_node_id":"2076166","b1":null,"b2":null},"942":{"from_node_id":"2075450","to_node_id":"2076167","b1":{"x":4845.908289047058,"y":1825.0582029296875},"b2":{"x":4918.062637495368,"y":1825.0582029296875}},"943":{"from_node_id":"2075451","to_node_id":"2076167","b1":{"x":4821.89541199072,"y":1825.0582029296875},"b2":{"x":4927.352622034716,"y":1825.0582029296875}},"944":{"from_node_id":"2075452","to_node_id":"2076167","b1":{"x":4862.67254717934,"y":1825.0582029296875},"b2":{"x":4923.091914935052,"y":1825.0582029296875}},"945":{"from_node_id":"2076166","to_node_id":"2075453","b1":{"x":5079.909221879632,"y":1825.0582029296875},"b2":{"x":5146.565523452941,"y":1902.02951640625}},"946":{"from_node_id":"2076166","to_node_id":"2075454","b1":{"x":5071.882435971211,"y":1825.0582029296875},"b2":{"x":5279.250000112369,"y":1830.5562498046875}},"947":{"from_node_id":"2076166","to_node_id":"2075455","b1":{"x":5074.879944439948,"y":1825.0582029296875},"b2":{"x":5184.781245789411,"y":1918.523412890625}}}},"2075893":{"name":"ribose-5-phosphate isomerase","bigg_id":"RPI","reversibility":true,"label_x":3002.288419921875,"label_y":1857.48166484375,"gene_reaction_rule":"(b2914 or b4090)","genes":[{"bigg_id":"b2914","name":"b2914"},{"bigg_id":"b4090","name":"b4090"}],"metabolites":[{"coefficient":-1,"bigg_id":"r5p_c"},{"coefficient":1,"bigg_id":"ru5p__D_c"}],"segments":{"964":{"from_node_id":"2075464","to_node_id":"2076175","b1":{"x":3055.1884199218753,"y":1974.5816648437499},"b2":{"x":3029.288419921875,"y":1930.48166484375}},"965":{"from_node_id":"2076175","to_node_id":"2075465","b1":{"x":2977.738419921875,"y":1840.78166484375},"b2":{"x":2943.788419921875,"y":1778.48166484375}}}},"2075902":{"name":"pyruvate kinase","bigg_id":"PYK","reversibility":false,"label_x":1678.718983984375,"label_y":4097.091572265625,"gene_reaction_rule":"(b1854 or b1676)","genes":[{"bigg_id":"b1854","name":"b1854"},{"bigg_id":"b1676","name":"b1676"}],"metabolites":[{"coefficient":-1,"bigg_id":"pep_c"},{"coefficient":-1,"bigg_id":"h_c"},{"coefficient":-1,"bigg_id":"adp_c"},{"coefficient":1,"bigg_id":"pyr_c"},{"coefficient":1,"bigg_id":"atp_c"}],"segments":{"1009":{"from_node_id":"2076196","to_node_id":"2076198","b1":null,"b2":null},"1010":{"from_node_id":"2076198","to_node_id":"2076197","b1":null,"b2":null},"1011":{"from_node_id":"2075491","to_node_id":"2076196","b1":{"x":1667.8745015625,"y":4012.3553596505585},"b2":{"x":1669.796620703125,"y":4037.88310434048}},"1012":{"from_node_id":"2075492","to_node_id":"2076196","b1":{"x":1665.95213828125,"y":4027.3890142539067},"b2":{"x":1669.796620703125,"y":4046.7181518933594}},"1013":{"from_node_id":"2075338","to_node_id":"2076196","b1":{"x":1675.5633443359375,"y":3892.980444140625},"b2":{"x":1669.796620703125,"y":4017.35217265625}},"1014":{"from_node_id":"2076197","to_node_id":"2076584","b1":{"x":1670.75780234375,"y":4154.836236257042},"b2":{"x":1663.9233296875,"y":4274.520807054726}},"1015":{"from_node_id":"2076197","to_node_id":"2075493","b1":{"x":1670.75780234375,"y":4137.757899149445},"b2":{"x":1666.9131978515625,"y":4160.831786227315}}}},"2075916":{"name":"pyruvate dehydrogenase","bigg_id":"PDH","reversibility":false,"label_x":2001.1337568359377,"label_y":4356.76125,"gene_reaction_rule":"(b0114 and b0115 and b0116)","genes":[{"bigg_id":"b0114","name":"b0114"},{"bigg_id":"b0115","name":"b0115"},{"bigg_id":"b0116","name":"b0116"}],"metabolites":[{"coefficient":-1,"bigg_id":"pyr_c"},{"coefficient":-1,"bigg_id":"coa_c"},{"coefficient":-1,"bigg_id":"nad_c"},{"coefficient":1,"bigg_id":"co2_c"},{"coefficient":1,"bigg_id":"nadh_c"},{"coefficient":1,"bigg_id":"accoa_c"}],"segments":{"1094":{"from_node_id":"2076234","to_node_id":"2076235","b1":null,"b2":null},"1095":{"from_node_id":"2076235","to_node_id":"2076236","b1":null,"b2":null},"1096":{"from_node_id":"2075530","to_node_id":"2076234","b1":{"x":1924.3440298902908,"y":4394.1391796875},"b2":{"y":4379.73,"x":1977.3265661155247}},"1097":{"from_node_id":"2075531","to_node_id":"2076234","b1":{"y":4379.73,"x":1933.1413454205444},"b2":{"y":4379.73,"x":1975.6429336261633}},"1098":{"from_node_id":"2076584","to_node_id":"2076234","b1":{"x":1700.2132466796875,"y":4385.8969921875},"b2":{"y":4379.73,"x":1937.4578999999999}},"1099":{"from_node_id":"2076236","to_node_id":"2075532","b1":{"y":4379.73,"x":2136.274156292363},"b2":{"y":4379.73,"x":2176.9118543078753}},"1100":{"from_node_id":"2076236","to_node_id":"2075533","b1":{"y":4379.73,"x":2134.1704948979586},"b2":{"y":4379.73,"x":2169.899649659861}},"1101":{"from_node_id":"2076236","to_node_id":"2075382","b1":{"y":4379.73,"x":2161.458},"b2":{"y":4379.73,"x":2260.858}}}},"2075921":{"name":"fumarate reductase","bigg_id":"FRD3","reversibility":false,"label_x":3572.858,"label_y":3198.7302,"gene_reaction_rule":"(b4151 and b4152 and b4153 and b4154)","genes":[{"bigg_id":"b4151","name":"b4151"},{"bigg_id":"b4152","name":"b4152"},{"bigg_id":"b4153","name":"b4153"},{"bigg_id":"b4154","name":"b4154"}],"metabolites":[{"coefficient":-1,"bigg_id":"fum_c"},{"coefficient":1,"bigg_id":"2dmmq8_c"},{"coefficient":1,"bigg_id":"succ_c"},{"coefficient":-1,"bigg_id":"2dmmql8_c"}],"segments":{"1122":{"from_node_id":"2076245","to_node_id":"2076247","b1":null,"b2":null},"1123":{"from_node_id":"2076247","to_node_id":"2076246","b1":null,"b2":null},"1124":{"from_node_id":"2075365","to_node_id":"2076245","b1":{"y":3208.7302,"x":3278.1966413235527},"b2":{"y":3208.7302,"x":3351.459592397066}},"1125":{"from_node_id":"2075544","to_node_id":"2076245","b1":{"y":3208.7302,"x":3326.945121340428},"b2":{"y":3208.7302,"x":3366.0841364021285}},"1126":{"from_node_id":"2076246","to_node_id":"2075545","b1":{"y":3208.7302,"x":3733.965403914267},"b2":{"y":3208.7302,"x":3783.216013047556}},"1127":{"from_node_id":"2076246","to_node_id":"2075546","b1":{"y":3208.7302,"x":3731.1678334236008},"b2":{"y":3208.7302,"x":3773.8907780786685}}}},"2075927":{"name":"aconitase (half-reaction B, Isocitrate hydro-lyase)","bigg_id":"ACONTb","reversibility":true,"label_x":3699.39315625,"label_y":4513.6372265625,"gene_reaction_rule":"(b0118 or b1276)","genes":[{"bigg_id":"b0118","name":"b0118"},{"bigg_id":"b1276","name":"b1276"}],"metabolites":[{"coefficient":-1,"bigg_id":"h2o_c"},{"coefficient":-1,"bigg_id":"acon__C_c"},{"coefficient":1,"bigg_id":"icit_c"}],"segments":{"24":{"from_node_id":"2076263","to_node_id":"2076264","b1":null,"b2":null},"25":{"from_node_id":"2076264","to_node_id":"2075564","b1":{"y":4454.23,"x":3761.858},"b2":{"y":4443.73,"x":3782.858}},"26":{"from_node_id":"2075333","to_node_id":"2076263","b1":{"x":3654.8414033097497,"y":4493.325375980083},"b2":{"y":4483.108612794024,"x":3679.722161617925}},"27":{"from_node_id":"2075563","to_node_id":"2076263","b1":{"x":3665.5226961998214,"y":4478.706676787559},"b2":{"y":4484.348296005018,"x":3676.0031119849464}}}},"2075930":{"name":"fumarase","bigg_id":"FUM","reversibility":true,"label_x":3105.4937421875,"label_y":3518.03879375,"gene_reaction_rule":"(b1612 or b4122 or b1611)","genes":[{"bigg_id":"b1612","name":"b1612"},{"bigg_id":"b4122","name":"b4122"},{"bigg_id":"b1611","name":"b1611"}],"metabolites":[{"coefficient":-1,"bigg_id":"h2o_c"},{"coefficient":1,"bigg_id":"mal__L_c"},{"coefficient":-1,"bigg_id":"fum_c"}],"segments":{"39":{"from_node_id":"2076269","to_node_id":"2076270","b1":null,"b2":null},"40":{"from_node_id":"2076270","to_node_id":"2075291","b1":{"y":3528.2802,"x":3063.808},"b2":{"y":3569.2302,"x":3040.358}},"41":{"from_node_id":"2075365","to_node_id":"2076269","b1":{"y":3389.27736643816,"x":3157.6185748702346},"b2":{"y":3433.694349931448,"x":3126.9861724610705}},"42":{"from_node_id":"2075574","to_node_id":"2076269","b1":{"y":3415.2740182408534,"x":3139.6898494890665},"b2":{"y":3441.493345472256,"x":3121.60755484672}}}},"2075932":{"name":"pyruvate formate lyase","bigg_id":"PFL","reversibility":false,"label_x":1892.8579,"label_y":4421.73,"gene_reaction_rule":"((b0902 and b0903) or (b0902 and b3114) or (b3951 and b3952) or ((b0902 and b0903) and b2579))","genes":[{"bigg_id":"b0902","name":"b0902"},{"bigg_id":"b0903","name":"b0903"},{"bigg_id":"b0902","name":"b0902"},{"bigg_id":"b3114","name":"b3114"},{"bigg_id":"b3951","name":"b3951"},{"bigg_id":"b3952","name":"b3952"},{"bigg_id":"b0902","name":"b0902"},{"bigg_id":"b0903","name":"b0903"},{"bigg_id":"b2579","name":"b2579"}],"metabolites":[{"coefficient":1,"bigg_id":"accoa_c"},{"coefficient":1,"bigg_id":"for_c"},{"coefficient":-1,"bigg_id":"coa_c"},{"coefficient":-1,"bigg_id":"pyr_c"}],"segments":{"47":{"from_node_id":"2076273","to_node_id":"2076275","b1":null,"b2":null},"48":{"from_node_id":"2076275","to_node_id":"2076274","b1":null,"b2":null},"49":{"from_node_id":"2075577","to_node_id":"2076273","b1":{"y":4429.99285320054,"x":1771.6805048345605},"b2":{"y":4430.508855960162,"x":1804.704681450368}},"50":{"from_node_id":"2076584","to_node_id":"2076273","b1":{"x":1710.8071523642543,"y":4426.321551352248},"b2":{"y":4430.244037671299,"x":1787.7563109631826}},"51":{"from_node_id":"2076274","to_node_id":"2075578","b1":{"y":4431.73,"x":1954.1769056053279},"b2":{"y":4431.73,"x":2003.9212520177593}},"52":{"from_node_id":"2076274","to_node_id":"2075382","b1":{"y":4431.73,"x":2003.7880918438136},"b2":{"x":2310.5040310158374,"y":4427.40724609375}}}},"2075940":{"name":"phosphoglycerate mutase","bigg_id":"PGM","reversibility":true,"label_x":1628.8579,"label_y":3420.7302,"gene_reaction_rule":"(b3612 or b4395 or b0755)","genes":[{"bigg_id":"b3612","name":"b3612"},{"bigg_id":"b4395","name":"b4395"},{"bigg_id":"b0755","name":"b0755"}],"metabolites":[{"coefficient":-1,"bigg_id":"2pg_c"},{"coefficient":1,"bigg_id":"3pg_c"}],"segments":{"101":{"from_node_id":"2075602","to_node_id":"2076296","b1":{"y":3541.2302,"x":1618.8579},"b2":{"y":3495.7302,"x":1618.8579}},"102":{"from_node_id":"2076296","to_node_id":"2075406","b1":{"y":3412.7302,"x":1618.8579},"b2":{"y":3370.7302,"x":1618.8579}}}},"2075941":{"name":"ribulose 5-phosphate 3-epimerase","bigg_id":"RPE","reversibility":true,"label_x":2701.6890546875,"label_y":1860.462377734375,"gene_reaction_rule":"(b4301 or b3386)","genes":[{"bigg_id":"b4301","name":"b4301"},{"bigg_id":"b3386","name":"b3386"}],"metabolites":[{"coefficient":1,"bigg_id":"xu5p__D_c"},{"coefficient":-1,"bigg_id":"ru5p__D_c"}],"segments":{"103":{"from_node_id":"2075465","to_node_id":"2076297","b1":{"x":2882.988419921875,"y":1711.38166484375},"b2":{"x":2854.288419921875,"y":1762.48166484375}},"104":{"from_node_id":"2076297","to_node_id":"2075603","b1":{"x":2799.788419921875,"y":1858.5816648437499},"b2":{"x":2768.288419921875,"y":1912.48166484375}}}},"2075942":{"name":"fumarate reductase","bigg_id":"FRD2","reversibility":false,"label_x":3484.858,"label_y":3303.7302,"gene_reaction_rule":"(b4151 and b4152 and b4153 and b4154)","genes":[{"bigg_id":"b4151","name":"b4151"},{"bigg_id":"b4152","name":"b4152"},{"bigg_id":"b4153","name":"b4153"},{"bigg_id":"b4154","name":"b4154"}],"metabolites":[{"coefficient":-1,"bigg_id":"mql8_c"},{"coefficient":-1,"bigg_id":"fum_c"},{"coefficient":1,"bigg_id":"succ_c"},{"coefficient":1,"bigg_id":"mqn8_c"}],"segments":{"105":{"from_node_id":"2076299","to_node_id":"2076300","b1":null,"b2":null},"106":{"from_node_id":"2076300","to_node_id":"2076298","b1":null,"b2":null},"107":{"from_node_id":"2075365","to_node_id":"2076299","b1":{"y":3313.7302,"x":3349.0905169338525},"b2":{"y":3313.7302,"x":3432.9277550801557}},"108":{"from_node_id":"2075604","to_node_id":"2076299","b1":{"y":3313.7302,"x":3425.9016267825136},"b2":{"y":3313.7302,"x":3455.9710880347543}},"109":{"from_node_id":"2076298","to_node_id":"2075545","b1":{"y":3313.7302,"x":3625.8702704460025},"b2":{"y":3313.7302,"x":3702.8989014866747}},"110":{"from_node_id":"2076298","to_node_id":"2075605","b1":{"y":3313.7302,"x":3607.4203658792107},"b2":{"x":3652.938282097369,"y":3313.7302}}}},"2075945":{"name":"phosphoenolpyruvate synthase","bigg_id":"PPS","reversibility":false,"label_x":1513.048085546875,"label_y":4106.05197734375,"gene_reaction_rule":"b1702","genes":[{"bigg_id":"b1702","name":"b1702"}],"metabolites":[{"coefficient":-1,"bigg_id":"pyr_c"},{"coefficient":1,"bigg_id":"amp_c"},{"coefficient":-1,"bigg_id":"h2o_c"},{"coefficient":1,"bigg_id":"pep_c"},{"coefficient":-1,"bigg_id":"atp_c"},{"coefficient":2,"bigg_id":"h_c"},{"coefficient":1,"bigg_id":"pi_c"}],"segments":{"120":{"from_node_id":"2076307","to_node_id":"2076306","b1":null,"b2":null},"121":{"from_node_id":"2076306","to_node_id":"2076305","b1":null,"b2":null},"122":{"from_node_id":"2076584","to_node_id":"2076307","b1":{"x":1597.8897603515625,"y":4194.686348312079},"b2":{"x":1602.268788671875,"y":4165.670468946748}},"123":{"from_node_id":"2075610","to_node_id":"2076307","b1":{"x":1601.3074849609375,"y":4197.720467412101},"b2":{"x":1602.268788671875,"y":4147.279337489255}},"124":{"from_node_id":"2075611","to_node_id":"2076307","b1":{"x":1602.2686666015625,"y":4185.322580995495},"b2":{"x":1602.268788671875,"y":4143.5598250798985}},"125":{"from_node_id":"2076305","to_node_id":"2075612","b1":{"x":1602.268788671875,"y":4031.6610991650537},"b2":{"x":1595.54100546875,"y":3993.0015728678877}},"126":{"from_node_id":"2076305","to_node_id":"2075613","b1":{"x":1602.268788671875,"y":4027.0213174916385},"b2":{"x":1594.5799458984375,"y":4000.6020402065033}},"127":{"from_node_id":"2076305","to_node_id":"2075614","b1":{"x":1602.268788671875,"y":4036.2850469851833},"b2":{"x":1591.696523046875,"y":4007.4535506276948}},"128":{"from_node_id":"2076305","to_node_id":"2075338","b1":{"x":1602.268788671875,"y":4014.349742874341},"b2":{"x":1597.463124609375,"y":3985.27483510197}}}},"2075955":{"name":"fructose-bisphosphatase","bigg_id":"FBP","reversibility":false,"label_x":1579.8579,"label_y":2148.7302,"gene_reaction_rule":"(b3925 or b4232 or b2930)","genes":[{"bigg_id":"b3925","name":"b3925"},{"bigg_id":"b4232","name":"b4232"},{"bigg_id":"b2930","name":"b2930"}],"metabolites":[{"coefficient":-1,"bigg_id":"h2o_c"},{"coefficient":1,"bigg_id":"f6p_c"},{"coefficient":1,"bigg_id":"pi_c"},{"coefficient":-1,"bigg_id":"fdp_c"}],"segments":{"183":{"from_node_id":"2076333","to_node_id":"2076335","b1":null,"b2":null},"184":{"from_node_id":"2076335","to_node_id":"2076334","b1":null,"b2":null},"185":{"from_node_id":"2075638","to_node_id":"2076333","b1":{"y":2296.832949727361,"x":1567.76543409504},"b2":{"y":2246.3610249182084,"x":1568.530160228512}},"186":{"from_node_id":"2075639","to_node_id":"2076333","b1":{"y":2259.7297540809,"x":1568.3276037260468},"b2":{"y":2235.23006622427,"x":1568.698811117814}},"187":{"from_node_id":"2076334","to_node_id":"2075640","b1":{"y":2083.5438522899713,"x":1571.070583027581},"b2":{"y":2052.7757076332377,"x":1571.5668434252702}},"188":{"from_node_id":"2076334","to_node_id":"2075396","b1":{"y":2078.122945237974,"x":1571.1580170122907},"b2":{"y":2034.7060174599137,"x":1571.858290040969}}}},"2075960":{"name":"isocitrate dehydrogenase (NADP)","bigg_id":"ICDHyr","reversibility":true,"label_x":4022.742765625,"label_y":4329.3286328125,"gene_reaction_rule":"b1136","genes":[{"bigg_id":"b1136","name":"b1136"}],"metabolites":[{"coefficient":1,"bigg_id":"akg_c"},{"coefficient":1,"bigg_id":"nadph_c"},{"coefficient":-1,"bigg_id":"nadp_c"},{"coefficient":-1,"bigg_id":"icit_c"},{"coefficient":1,"bigg_id":"co2_c"}],"segments":{"204":{"from_node_id":"2076344","to_node_id":"2076345","b1":null,"b2":null},"205":{"from_node_id":"2076345","to_node_id":"2076343","b1":null,"b2":null},"206":{"from_node_id":"2075645","to_node_id":"2076344","b1":{"x":3929.0590012517246,"y":4360.924751261829},"b2":{"x":3965.2533589692675,"y":4330.121042566048}},"207":{"from_node_id":"2075564","to_node_id":"2076344","b1":{"y":4409.878264736277,"x":3871.033788934875},"b2":{"x":3967.3179632429624,"y":4328.363932545883}},"208":{"from_node_id":"2076343","to_node_id":"2075440","b1":{"x":4071.444583707176,"y":4237.833603793017},"b2":{"x":4116.91874777392,"y":4204.547351185057}},"209":{"from_node_id":"2076343","to_node_id":"2075646","b1":{"x":4060.060271279037,"y":4248.010489145444},"b2":{"x":4080.413422492623,"y":4229.816005484814}},"210":{"from_node_id":"2076343","to_node_id":"2075647","b1":{"x":4066.305243408833,"y":4242.427862544566},"b2":{"x":4101.229996258609,"y":4211.207250148554}}}},"2075964":{"name":"enolase","bigg_id":"ENO","reversibility":true,"label_x":1628.8579,"label_y":3650.7302,"gene_reaction_rule":"b2779","genes":[{"bigg_id":"b2779","name":"b2779"}],"metabolites":[{"coefficient":1,"bigg_id":"h2o_c"},{"coefficient":-1,"bigg_id":"2pg_c"},{"coefficient":1,"bigg_id":"pep_c"}],"segments":{"221":{"from_node_id":"2075602","to_node_id":"2076352","b1":{"y":3575.7302,"x":1618.8579},"b2":{"y":3610.7302,"x":1618.8579}},"222":{"from_node_id":"2076352","to_node_id":"2076351","b1":null,"b2":null},"223":{"from_node_id":"2076351","to_node_id":"2075653","b1":{"y":3716.955180739588,"x":1618.8579},"b2":{"y":3754.8134691319597,"x":1618.8579}},"224":{"from_node_id":"2076351","to_node_id":"2075338","b1":{"y":3717.2302,"x":1618.8579},"b2":{"y":3755.7302,"x":1618.8579}}}},"2075971":{"name":"glyceraldehyde-3-phosphate dehydrogenase","bigg_id":"GAPD","reversibility":true,"label_x":1491.8499654296875,"label_y":2894.698217578125,"gene_reaction_rule":"b1779","genes":[{"bigg_id":"b1779","name":"b1779"}],"metabolites":[{"coefficient":-1,"bigg_id":"nad_c"},{"coefficient":-1,"bigg_id":"g3p_c"},{"coefficient":1,"bigg_id":"13dpg_c"},{"coefficient":-1,"bigg_id":"pi_c"},{"coefficient":1,"bigg_id":"h_c"},{"coefficient":1,"bigg_id":"nadh_c"}],"segments":{"264":{"from_node_id":"2076372","to_node_id":"2076371","b1":null,"b2":null},"265":{"from_node_id":"2076371","to_node_id":"2076373","b1":null,"b2":null},"266":{"from_node_id":"2075670","to_node_id":"2076372","b1":{"y":2772.381550626507,"x":1617.8579},"b2":{"y":2804.125605187952,"x":1617.8579}},"267":{"from_node_id":"2075671","to_node_id":"2076372","b1":{"x":1620.5206197265625,"y":2797.864445726291},"b2":{"y":2808.5752832882,"x":1617.8579}},"268":{"from_node_id":"2075576","to_node_id":"2076372","b1":{"y":2763.7302,"x":1617.8579},"b2":{"y":2801.5302,"x":1617.8579}},"269":{"from_node_id":"2076373","to_node_id":"2075672","b1":{"y":2884.120710496809,"x":1619.3042503498937},"b2":{"y":2915.365234989363,"x":1620.3457344996455}},"270":{"from_node_id":"2076373","to_node_id":"2075673","b1":{"y":2888.3273853515684,"x":1619.4444728450521},"b2":{"y":2929.3874845052273,"x":1620.8131428168408}},"271":{"from_node_id":"2076373","to_node_id":"2075408","b1":{"y":2890.2193756860934,"x":1619.5075391895364},"b2":{"y":2935.694118953645,"x":1621.0233639651215}}}},"2075973":{"name":"succinyl-CoA synthetase (ADP-forming)","bigg_id":"SUCOAS","reversibility":true,"label_x":4047.858,"label_y":3466.7302,"gene_reaction_rule":"(b0728 and b0729)","genes":[{"bigg_id":"b0728","name":"b0728"},{"bigg_id":"b0729","name":"b0729"}],"metabolites":[{"coefficient":-1,"bigg_id":"coa_c"},{"coefficient":1,"bigg_id":"succoa_c"},{"coefficient":-1,"bigg_id":"atp_c"},{"coefficient":-1,"bigg_id":"succ_c"},{"coefficient":1,"bigg_id":"pi_c"},{"coefficient":1,"bigg_id":"adp_c"}],"segments":{"278":{"from_node_id":"2076377","to_node_id":"2076378","b1":null,"b2":null},"279":{"from_node_id":"2076378","to_node_id":"2076379","b1":null,"b2":null},"280":{"from_node_id":"2075545","to_node_id":"2076377","b1":{"x":3934.1907463016614,"y":3372.6280212082415},"b2":{"y":3419.4723979249725,"x":3984.2942496717487}},"281":{"from_node_id":"2075676","to_node_id":"2076377","b1":{"y":3408.894901624158,"x":3974.3991724871157},"b2":{"y":3434.6796104872474,"x":3998.520351746135}},"282":{"from_node_id":"2075677","to_node_id":"2076377","b1":{"y":3426.295511143072,"x":3990.677162037068},"b2":{"y":3439.8997933429214,"x":4003.4037486111206}},"283":{"from_node_id":"2076379","to_node_id":"2075678","b1":{"y":3517.0630673368955,"x":4073.869488693657},"b2":{"y":3545.839757789652,"x":4099.5629623121895}},"284":{"from_node_id":"2076379","to_node_id":"2075679","b1":{"y":3521.4022822050883,"x":4077.743787683115},"b2":{"y":3560.303807350295,"x":4112.477292277049}},"285":{"from_node_id":"2076379","to_node_id":"2075680","b1":{"y":3518.5924535105864,"x":4075.235012063024},"b2":{"y":3550.937711701955,"x":4104.114706876746}}}},"2075975":{"name":"aconitase (half-reaction A, Citrate hydro-lyase)","bigg_id":"ACONTa","reversibility":true,"label_x":3439.6831953125,"label_y":4536.4253125,"gene_reaction_rule":"(b0118 or b1276)","genes":[{"bigg_id":"b0118","name":"b0118"},{"bigg_id":"b1276","name":"b1276"}],"metabolites":[{"coefficient":1,"bigg_id":"h2o_c"},{"coefficient":-1,"bigg_id":"cit_c"},{"coefficient":1,"bigg_id":"acon__C_c"}],"segments":{"288":{"from_node_id":"2075384","to_node_id":"2076382","b1":{"x":3427.3109296875,"y":4478.83859375},"b2":{"x":3439.1480390625,"y":4481.384296875}},"289":{"from_node_id":"2076382","to_node_id":"2076381","b1":null,"b2":null},"290":{"from_node_id":"2076381","to_node_id":"2075333","b1":{"x":3508.293070294817,"y":4496.601290399764},"b2":{"x":3526.4596015035563,"y":4501.108910707549}},"291":{"from_node_id":"2076381","to_node_id":"2075563","b1":{"x":3514.3845894648116,"y":4497.297464019192},"b2":{"x":3546.764665403539,"y":4517.853317563975}}}},"2075976":{"name":"phosphofructokinase","bigg_id":"PFK","reversibility":false,"label_x":1673.8579,"label_y":2148.7302,"gene_reaction_rule":"(b3916 or b1723)","genes":[{"bigg_id":"b3916","name":"b3916"},{"bigg_id":"b1723","name":"b1723"}],"metabolites":[{"coefficient":-1,"bigg_id":"f6p_c"},{"coefficient":1,"bigg_id":"h_c"},{"coefficient":-1,"bigg_id":"atp_c"},{"coefficient":1,"bigg_id":"adp_c"},{"coefficient":1,"bigg_id":"fdp_c"}],"segments":{"292":{"from_node_id":"2076384","to_node_id":"2076385","b1":null,"b2":null},"293":{"from_node_id":"2076385","to_node_id":"2076383","b1":null,"b2":null},"294":{"from_node_id":"2075396","to_node_id":"2076384","b1":{"x":1663.8579,"y":2045.5015441634719},"b2":{"y":2079.564801491229,"x":1663.8579}},"295":{"from_node_id":"2075682","to_node_id":"2076384","b1":{"y":2066.7262939883894,"x":1663.8579},"b2":{"y":2089.1290281965166,"x":1663.8579}},"296":{"from_node_id":"2076383","to_node_id":"2075683","b1":{"y":2238.8333911282516,"x":1663.8579},"b2":{"x":1663.8579,"y":2271.7408370941725}},"297":{"from_node_id":"2076383","to_node_id":"2075638","b1":{"y":2246.3140481277087,"x":1663.8579},"b2":{"y":2296.676360425696,"x":1663.8579}},"298":{"from_node_id":"2076383","to_node_id":"2075684","b1":{"y":2238.4073707600655,"x":1663.8579},"b2":{"y":2270.3207692002193,"x":1663.8579}}}},"2075993":{"name":"transketolase","bigg_id":"TKT1","reversibility":true,"label_x":2915.19442578125,"label_y":2195.1667234375,"gene_reaction_rule":"(b2935 or b2465)","genes":[{"bigg_id":"b2935","name":"b2935"},{"bigg_id":"b2465","name":"b2465"}],"metabolites":[{"coefficient":1,"bigg_id":"g3p_c"},{"coefficient":-1,"bigg_id":"xu5p__D_c"},{"coefficient":-1,"bigg_id":"r5p_c"},{"coefficient":1,"bigg_id":"s7p_c"}],"segments":{"387":{"from_node_id":"2076428","to_node_id":"2076429","b1":null,"b2":null},"388":{"from_node_id":"2076429","to_node_id":"2076427","b1":null,"b2":null},"389":{"from_node_id":"2075603","to_node_id":"2076428","b1":{"x":2888.6124263650145,"y":2043.346331230443},"b2":{"x":2892.0880388470046,"y":2088.598157044914}},"390":{"from_node_id":"2075464","to_node_id":"2076428","b1":{"x":2890.7568759860824,"y":2050.66969324974},"b2":{"x":2892.132545608325,"y":2088.9987178967967}},"391":{"from_node_id":"2076427","to_node_id":"2075576","b1":{"x":2896.1632075386083,"y":2715.5546748115066},"b2":{"x":2959.6753259099432,"y":2697.960545725856}},"392":{"from_node_id":"2076427","to_node_id":"2075696","b1":{"x":2892.0815294517133,"y":2517.1477660368037},"b2":{"x":2914.8291367237507,"y":2550.213783934218}}}},"2075994":{"name":"NAD(P) transhydrogenase (periplasm)","bigg_id":"THD2pp","reversibility":false,"label_x":4832.1070234375,"label_y":2836.3807737304687,"gene_reaction_rule":"(b1602 and b1603)","genes":[{"bigg_id":"b1602","name":"b1602"},{"bigg_id":"b1603","name":"b1603"}],"metabolites":[{"coefficient":-2,"bigg_id":"h_p"},{"coefficient":-1,"bigg_id":"nadp_c"},{"coefficient":1,"bigg_id":"nad_c"},{"coefficient":-1,"bigg_id":"nadh_c"},{"coefficient":2,"bigg_id":"h_c"},{"coefficient":1,"bigg_id":"nadph_c"}],"segments":{"393":{"from_node_id":"2076430","to_node_id":"2076431","b1":null,"b2":null},"394":{"from_node_id":"2076431","to_node_id":"2076432","b1":null,"b2":null},"395":{"from_node_id":"2075726","to_node_id":"2076430","b1":{"x":4803.353361328125,"y":2634.2195379677264},"b2":{"x":4804.93368359375,"y":2711.421788987974}},"396":{"from_node_id":"2075727","to_node_id":"2076430","b1":{"x":5117.166837890625,"y":2571.6761152390354},"b2":{"x":4804.93368359375,"y":2689.8142736439763}},"397":{"from_node_id":"2075728","to_node_id":"2076430","b1":{"x":4467.614103515625,"y":2601.701200688254},"b2":{"x":4803.353361328125,"y":2661.3694494252263}},"398":{"from_node_id":"2076432","to_node_id":"2075729","b1":{"x":4804.93368359375,"y":2849.6221677734375},"b2":{"x":4804.93368359375,"y":2916.1221677734375}},"399":{"from_node_id":"2076432","to_node_id":"2075730","b1":{"x":4804.93368359375,"y":2861.3713913684337},"b2":{"x":4766.44833203125,"y":2949.788199548425}},"400":{"from_node_id":"2076432","to_node_id":"2075731","b1":{"x":4804.93368359375,"y":2861.3713913684337},"b2":{"x":4826.9253828125,"y":2944.29039681405}}}},"2076004":{"name":"Citrate lyase","bigg_id":"CITL","reversibility":false,"label_x":3221.991544921875,"label_y":4281.536640625,"gene_reaction_rule":"((b0615 and b0616 and b0617) and b0614)","genes":[{"bigg_id":"b0615","name":"b0615"},{"bigg_id":"b0616","name":"b0616"},{"bigg_id":"b0617","name":"b0617"},{"bigg_id":"b0614","name":"b0614"}],"metabolites":[{"coefficient":1,"bigg_id":"ac_c"},{"coefficient":-1,"bigg_id":"cit_c"},{"coefficient":1,"bigg_id":"oaa_c"}],"segments":{"454":{"from_node_id":"2075384","to_node_id":"2076457","b1":{"y":4434.98,"x":3335.808},"b2":{"y":4384.23,"x":3291.358}},"455":{"from_node_id":"2076457","to_node_id":"2076456","b1":null,"b2":null},"456":{"from_node_id":"2076456","to_node_id":"2075295","b1":{"y":4251.351354383391,"x":3156.7453729404388},"b2":{"y":4215.467847944637,"x":3114.4825764681286}},"457":{"from_node_id":"2076456","to_node_id":"2075754","b1":{"y":4259.547706077668,"x":3166.3988538248095},"b2":{"y":4242.789020258894,"x":3146.6608460826988}}}},"2076008":{"name":"succinate dehydrogenase (irreversible)","bigg_id":"SUCDi","reversibility":false,"label_x":3509.070890625,"label_y":3430.937963671875,"gene_reaction_rule":"(b0721 and b0722 and b0723 and b0724)","genes":[{"bigg_id":"b0721","name":"b0721"},{"bigg_id":"b0722","name":"b0722"},{"bigg_id":"b0723","name":"b0723"},{"bigg_id":"b0724","name":"b0724"}],"metabolites":[{"coefficient":1,"bigg_id":"q8h2_c"},{"coefficient":1,"bigg_id":"fum_c"},{"coefficient":-1,"bigg_id":"succ_c"},{"coefficient":-1,"bigg_id":"q8_c"}],"segments":{"468":{"from_node_id":"2076465","to_node_id":"2076464","b1":null,"b2":null},"469":{"from_node_id":"2076464","to_node_id":"2076463","b1":null,"b2":null},"470":{"from_node_id":"2075545","to_node_id":"2076465","b1":{"y":3388.7302,"x":3742.5254411366805},"b2":{"y":3388.7302,"x":3679.7582323410043}},"471":{"from_node_id":"2075759","to_node_id":"2076465","b1":{"y":3388.7302,"x":3704.831550965852},"b2":{"y":3388.7302,"x":3668.450065289756}},"472":{"from_node_id":"2076463","to_node_id":"2075760","b1":{"y":3388.7302,"x":3408.5677935634226},"b2":{"y":3388.7302,"x":3375.223978544742}},"473":{"from_node_id":"2076463","to_node_id":"2075365","b1":{"y":3388.7302,"x":3393.905279920533},"b2":{"y":3388.7302,"x":3326.348933068442}}}},"2076010":{"name":"transaldolase","bigg_id":"TALA","reversibility":true,"label_x":2713.1527908429434,"label_y":2336.693470664108,"gene_reaction_rule":"(b2464 or b0008)","genes":[{"bigg_id":"b2464","name":"b2464"},{"bigg_id":"b0008","name":"b0008"}],"metabolites":[{"coefficient":1,"bigg_id":"f6p_c"},{"coefficient":-1,"bigg_id":"s7p_c"},{"coefficient":-1,"bigg_id":"g3p_c"},{"coefficient":1,"bigg_id":"e4p_c"}],"segments":{"476":{"from_node_id":"2076468","to_node_id":"2076469","b1":null,"b2":null},"477":{"from_node_id":"2076469","to_node_id":"2076467","b1":null,"b2":null},"478":{"from_node_id":"2075576","to_node_id":"2076468","b1":{"x":2487.349455078125,"y":2437.6079780121117},"b2":{"x":2660.98799984928,"y":2520.427616602643}},"479":{"from_node_id":"2075696","to_node_id":"2076468","b1":{"x":2668.0641796244854,"y":2454.970813571239},"b2":{"x":2667.090147457323,"y":2381.5568088005566}},"480":{"from_node_id":"2076467","to_node_id":"2075396","b1":{"x":2662.802534374014,"y":2132.981630256176},"b2":{"x":2239.8168623046877,"y":2218.6959494151606}},"481":{"from_node_id":"2076467","to_node_id":"2075354","b1":{"x":2665.1924743143836,"y":2193.5411049152613},"b2":{"x":2664.6553468739216,"y":2160.945162621386}}}},"2076011":{"name":"transketolase","bigg_id":"TKT2","reversibility":true,"label_x":2197.876798828125,"label_y":1920.343725390625,"gene_reaction_rule":"(b2935 or b2465)","genes":[{"bigg_id":"b2935","name":"b2935"},{"bigg_id":"b2465","name":"b2465"}],"metabolites":[{"coefficient":-1,"bigg_id":"e4p_c"},{"coefficient":-1,"bigg_id":"xu5p__D_c"},{"coefficient":1,"bigg_id":"g3p_c"},{"coefficient":1,"bigg_id":"f6p_c"}],"segments":{"482":{"from_node_id":"2076470","to_node_id":"2076471","b1":null,"b2":null},"483":{"from_node_id":"2076471","to_node_id":"2076472","b1":null,"b2":null},"484":{"from_node_id":"2075603","to_node_id":"2076470","b1":{"x":2592.1910836183065,"y":1951.7852537109375},"b2":{"x":2556.6443752808045,"y":1944.7164060546875}},"485":{"from_node_id":"2075354","to_node_id":"2076470","b1":{"x":2490.8241202639665,"y":1947.5439217710036},"b2":{"x":2482.565134691554,"y":1944.716528125}},"486":{"from_node_id":"2076472","to_node_id":"2075396","b1":{"x":1763.9251155204452,"y":1940.38498515625},"b2":{"x":1765.4729429457548,"y":1938.4683591796875}},"487":{"from_node_id":"2076472","to_node_id":"2075576","b1":{"x":2063.8047937392857,"y":1944.716528125},"b2":{"x":2086.412324443452,"y":1942.15744609375}}}},"2076013":{"name":"2-Oxogluterate dehydrogenase","bigg_id":"AKGDH","reversibility":false,"label_x":4185.5308515625,"label_y":3832.7302,"gene_reaction_rule":"(b0116 and b0726 and b0727)","genes":[{"bigg_id":"b0116","name":"b0116"},{"bigg_id":"b0726","name":"b0726"},{"bigg_id":"b0727","name":"b0727"}],"metabolites":[{"coefficient":-1,"bigg_id":"nad_c"},{"coefficient":-1,"bigg_id":"coa_c"},{"coefficient":-1,"bigg_id":"akg_c"},{"coefficient":1,"bigg_id":"co2_c"},{"coefficient":1,"bigg_id":"succoa_c"},{"coefficient":1,"bigg_id":"nadh_c"}],"segments":{"490":{"from_node_id":"2076474","to_node_id":"2076475","b1":null,"b2":null},"491":{"from_node_id":"2076475","to_node_id":"2076476","b1":null,"b2":null},"492":{"from_node_id":"2075762","to_node_id":"2076474","b1":{"y":3980.657238972404,"x":4179.858},"b2":{"x":4178.4156171875,"y":3917.072569504221}},"493":{"from_node_id":"2075763","to_node_id":"2076474","b1":{"y":3968.0509142803235,"x":4179.858},"b2":{"x":4178.4156171875,"y":3913.290672096597}},"494":{"from_node_id":"2075440","to_node_id":"2076474","b1":{"y":3996.84852893594,"x":4179.858},"b2":{"x":4178.4156171875,"y":3921.929956493282}},"495":{"from_node_id":"2076476","to_node_id":"2075679","b1":{"y":3750.682031512696,"x":4169.486375381713},"b2":{"y":3701.5696383756535,"x":4163.952584605708}},"496":{"from_node_id":"2076476","to_node_id":"2075764","b1":{"y":3755.529572495557,"x":4170.032577182598},"b2":{"y":3717.728108318524,"x":4165.773257275327}},"497":{"from_node_id":"2076476","to_node_id":"2075765","b1":{"y":3755.458414738617,"x":4170.024559407168},"b2":{"y":3717.4909157953903,"x":4165.7465313572275}}}},"2076020":{"name":"fructose-1-phosphate kinase","bigg_id":"FRUK","reversibility":false,"label_x":1242.23241171875,"label_y":2340.0397703125,"gene_reaction_rule":"b2168","genes":[{"bigg_id":"b2168","name":"b2168"}],"metabolites":[{"coefficient":1,"bigg_id":"adp_c"},{"coefficient":-1,"bigg_id":"atp_c"},{"coefficient":1,"bigg_id":"fdp_c"},{"coefficient":1,"bigg_id":"h_c"},{"coefficient":-1,"bigg_id":"f1p_c"}],"segments":{"527":{"from_node_id":"2076490","to_node_id":"2076491","b1":null,"b2":null},"528":{"from_node_id":"2076491","to_node_id":"2076489","b1":null,"b2":null},"529":{"from_node_id":"2075777","to_node_id":"2076490","b1":{"x":1192.7462003733933,"y":2362.47189921875},"b2":{"x":1219.4794194088931,"y":2362.47189921875}},"530":{"from_node_id":"2075481","to_node_id":"2076490","b1":{"x":1140.3953145507812,"y":2362.47189921875},"b2":{"x":1207.38651328125,"y":2362.47189921875}},"531":{"from_node_id":"2076489","to_node_id":"2075778","b1":{"x":1370.916107586714,"y":2362.47189921875},"b2":{"x":1439.165816890609,"y":2359.809057421875}},"532":{"from_node_id":"2076489","to_node_id":"2075779","b1":{"x":1366.0667999025468,"y":2362.47189921875},"b2":{"x":1399.0374686855728,"y":2362.47189921875}},"533":{"from_node_id":"2076489","to_node_id":"2075638","b1":{"x":1630.5481908672928,"y":2362.432592578125},"b2":{"x":1459.2000886331634,"y":2361.564428515625}}}},"2076028":{"name":"NAD transhydrogenase","bigg_id":"NADTRHD","reversibility":false,"label_x":4830.168302734375,"label_y":3194.033178515625,"gene_reaction_rule":"(b3962 or (b1602 and b1603))","genes":[{"bigg_id":"b3962","name":"b3962"},{"bigg_id":"b1602","name":"b1602"},{"bigg_id":"b1603","name":"b1603"}],"metabolites":[{"coefficient":-1,"bigg_id":"nad_c"},{"coefficient":-1,"bigg_id":"nadph_c"},{"coefficient":1,"bigg_id":"nadh_c"},{"coefficient":1,"bigg_id":"nadp_c"}],"segments":{"570":{"from_node_id":"2076510","to_node_id":"2076509","b1":null,"b2":null},"571":{"from_node_id":"2076509","to_node_id":"2076508","b1":null,"b2":null},"572":{"from_node_id":"2075731","to_node_id":"2076510","b1":{"x":4827.9253828125,"y":3063.420823117899},"b2":{"x":4805.93368359375,"y":3126.0105192595884}},"573":{"from_node_id":"2075730","to_node_id":"2076510","b1":{"x":4767.44833203125,"y":3068.109021757391},"b2":{"x":4805.93368359375,"y":3125.767638031123}},"574":{"from_node_id":"2076508","to_node_id":"2075728","b1":{"x":4805.93368359375,"y":3262.459792878984},"b2":{"x":4467.035490234375,"y":3367.7119809507803}},"575":{"from_node_id":"2076508","to_node_id":"2075727","b1":{"x":4804.136076171875,"y":3265.841477763369},"b2":{"x":5110.0464765625,"y":3361.6066190419588}}}},"2076030":{"name":"phosphogluconate dehydrogenase","bigg_id":"GND","reversibility":false,"label_x":2614.997892578125,"label_y":1640.813940234375,"gene_reaction_rule":"b2029","genes":[{"bigg_id":"b2029","name":"b2029"}],"metabolites":[{"coefficient":1,"bigg_id":"co2_c"},{"coefficient":1,"bigg_id":"nadph_c"},{"coefficient":-1,"bigg_id":"6pgc_c"},{"coefficient":-1,"bigg_id":"nadp_c"},{"coefficient":1,"bigg_id":"ru5p__D_c"}],"segments":{"582":{"from_node_id":"2076514","to_node_id":"2076516","b1":null,"b2":null},"583":{"from_node_id":"2076516","to_node_id":"2076515","b1":null,"b2":null},"584":{"from_node_id":"2075798","to_node_id":"2076514","b1":{"x":2588.450571290498,"y":1689.48166484375},"b2":{"x":2612.137065332462,"y":1689.48166484375}},"585":{"from_node_id":"2075444","to_node_id":"2076514","b1":{"x":2535.288419921875,"y":1689.48166484375},"b2":{"x":2596.1884199218753,"y":1689.48166484375}},"586":{"from_node_id":"2076515","to_node_id":"2075465","b1":{"x":2732.0884199218754,"y":1689.48166484375},"b2":{"x":2799.288419921875,"y":1689.48166484375}},"587":{"from_node_id":"2076515","to_node_id":"2075799","b1":{"x":2719.8347186016404,"y":1689.48166484375},"b2":{"x":2758.442748854426,"y":1689.48166484375}},"588":{"from_node_id":"2076515","to_node_id":"2075800","b1":{"x":2719.9984468518355,"y":1689.48166484375},"b2":{"x":2758.9885096884095,"y":1689.48166484375}}}},"2076036":{"name":"fructose-bisphosphate aldolase","bigg_id":"FBA","reversibility":true,"label_x":1626.8579,"label_y":2459.7302,"gene_reaction_rule":"(b2097 or b1773 or b2925)","genes":[{"bigg_id":"b2097","name":"b2097"},{"bigg_id":"b1773","name":"b1773"},{"bigg_id":"b2925","name":"b2925"}],"metabolites":[{"coefficient":1,"bigg_id":"g3p_c"},{"coefficient":1,"bigg_id":"dhap_c"},{"coefficient":-1,"bigg_id":"fdp_c"}],"segments":{"617":{"from_node_id":"2075638","to_node_id":"2076529","b1":{"y":2377.0802,"x":1616.8579},"b2":{"y":2415.2302,"x":1616.8579}},"618":{"from_node_id":"2076529","to_node_id":"2076530","b1":null,"b2":null},"620":{"from_node_id":"2076530","to_node_id":"2075576","b1":{"y":2572.8806658340163,"x":1616.8579},"b2":{"y":2629.231752780055,"x":1616.8579}}}},"2076045":{"name":"oxaloacetate decarboxylase","bigg_id":"OAADC","reversibility":false,"label_x":2416.952970703125,"label_y":4136.23537109375,"gene_reaction_rule":"b1850","genes":[{"bigg_id":"b1850","name":"b1850"}],"metabolites":[{"coefficient":1,"bigg_id":"pyr_c"},{"coefficient":-1,"bigg_id":"oaa_c"},{"coefficient":-1,"bigg_id":"h_c"},{"coefficient":1,"bigg_id":"co2_c"}],"segments":{"662":{"from_node_id":"2076552","to_node_id":"2076550","b1":null,"b2":null},"663":{"from_node_id":"2076550","to_node_id":"2076551","b1":null,"b2":null},"664":{"from_node_id":"2075295","to_node_id":"2076552","b1":{"x":2999.8826758318323,"y":4192.87013671875},"b2":{"x":2895.3480443511125,"y":4164.01955078125}},"665":{"from_node_id":"2075835","to_node_id":"2076552","b1":{"x":2675.733581114015,"y":4145.26857421875},"b2":{"x":2633.6746538263924,"y":4161.614765625}},"666":{"from_node_id":"2076551","to_node_id":"2076584","b1":{"y":4158.73,"x":2306.193132465627},"b2":{"x":2030.2905785963612,"y":4103.0805859375}},"667":{"from_node_id":"2076551","to_node_id":"2075836","b1":{"y":4158.73,"x":2418.0087575950824},"b2":{"y":4158.73,"x":2383.3605253169417}}}},"2076052":{"name":"threonine synthase","bigg_id":"THRS","reversibility":false,"label_x":3496.7512817382812,"label_y":1731.841064453125,"gene_reaction_rule":"b0004","genes":[{"name":"b0004","bigg_id":"b0004"}],"metabolites":[{"bigg_id":"phom_c","coefficient":-1},{"bigg_id":"h2o_c","coefficient":-1},{"bigg_id":"pi_c","coefficient":1},{"bigg_id":"thr__L_c","coefficient":1}],"segments":{"1164":{"from_node_id":"2076626","to_node_id":"2076627","b1":null,"b2":null},"1165":{"from_node_id":"2076628","to_node_id":"2076627","b1":null,"b2":null},"1166":{"from_node_id":"2076626","to_node_id":"2076622","b1":{"x":3598.7512817382812,"y":1763.8056640625},"b2":{"x":3644.2512817382812,"y":1763.8056640625}},"1167":{"from_node_id":"2076626","to_node_id":"2076629","b1":{"x":3602.7512817382812,"y":1763.8056640625},"b2":{"x":3621.7512817382812,"y":1784.8056640625}},"1168":{"from_node_id":"2076628","to_node_id":"2076630","b1":{"x":3490.7512817382812,"y":1763.8056640625},"b2":{"x":3471.7512817382812,"y":1784.8056640625}},"1169":{"from_node_id":"2076628","to_node_id":"2076631","b1":{"x":3494.7512817382812,"y":1763.8056640625},"b2":{"x":3449.2512817382812,"y":1763.8056640625}}}},"2076053":{"name":"Tryptophanase (L-tryptophan)","bigg_id":"TRPAS2","reversibility":true,"label_x":3504.042436241991,"label_y":1970.7489607065845,"gene_reaction_rule":"b3708","genes":[{"name":"b3708","bigg_id":"b3708"}],"metabolites":[{"bigg_id":"h2o_c","coefficient":-1},{"bigg_id":"nh4_c","coefficient":1},{"bigg_id":"pyr_c","coefficient":1},{"bigg_id":"trp__L_c","coefficient":-1},{"bigg_id":"indole_c","coefficient":1}],"segments":{"1170":{"from_node_id":"2076633","to_node_id":"2076634","b1":null,"b2":null},"1171":{"from_node_id":"2076635","to_node_id":"2076634","b1":null,"b2":null},"1172":{"from_node_id":"2076633","to_node_id":"2076632","b1":{"x":3498.0440357597527,"y":2010.3257073180466},"b2":{"x":3479.2032984739826,"y":1989.1827033089567}},"1173":{"from_node_id":"2076635","to_node_id":"2076636","b1":{"x":3610.0408367242294,"y":2011.1722140951251},"b2":{"x":3629.1990140514063,"y":1990.3164177425379}},"1174":{"from_node_id":"2076635","to_node_id":"2076637","b1":{"x":3610.0408367242294,"y":2011.1722140951251},"b2":{"x":3628.881574010001,"y":2032.3152181042142}},"1175":{"from_node_id":"2076633","to_node_id":"2076638","b1":{"x":3502.0439215084853,"y":2010.3559397029458},"b2":{"x":3456.5452211166676,"y":2010.0120463247558}},"1176":{"from_node_id":"2076635","to_node_id":"2076639","b1":{"x":3606.0409509755,"y":2011.1419817102224},"b2":{"x":3651.5396513673145,"y":2011.4858750884168}}}},"2076054":{"name":"phenylalanine transaminase","bigg_id":"PHETA1","reversibility":true,"label_x":3508.151077270508,"label_y":2172.119140625,"gene_reaction_rule":"(b4054 or b0928 or b3770)","genes":[{"name":"b4054","bigg_id":"b4054"},{"name":"b0928","bigg_id":"b0928"},{"name":"b3770","bigg_id":"b3770"}],"metabolites":[{"bigg_id":"akg_c","coefficient":-1},{"bigg_id":"phpyr_c","coefficient":1},{"bigg_id":"glu__L_c","coefficient":1},{"bigg_id":"phe__L_c","coefficient":-1}],"segments":{"1177":{"from_node_id":"2076642","to_node_id":"2076643","b1":null,"b2":null},"1178":{"from_node_id":"2076644","to_node_id":"2076643","b1":null,"b2":null},"1179":{"from_node_id":"2076642","to_node_id":"2076641","b1":{"x":3502.151077270508,"y":2212.119140625},"b2":{"x":3483.151077270508,"y":2191.119140625}},"1180":{"from_node_id":"2076644","to_node_id":"2076645","b1":{"x":3610.151077270508,"y":2212.119140625},"b2":{"x":3655.651077270508,"y":2212.119140625}},"1181":{"from_node_id":"2076644","to_node_id":"2076646","b1":{"x":3614.151077270508,"y":2212.119140625},"b2":{"x":3633.151077270508,"y":2191.119140625}},"1182":{"from_node_id":"2076642","to_node_id":"2076647","b1":{"x":3506.151077270508,"y":2212.119140625},"b2":{"x":3460.651077270508,"y":2212.119140625}}}},"2076055":{"name":"phosphoserine phosphatase (L-serine)","bigg_id":"PSP_L","reversibility":false,"label_x":3497.428955078125,"label_y":1537.315185546875,"gene_reaction_rule":"b4388","genes":[{"name":"b4388","bigg_id":"b4388"}],"metabolites":[{"bigg_id":"h2o_c","coefficient":-1},{"bigg_id":"pi_c","coefficient":1},{"bigg_id":"pser__L_c","coefficient":-1},{"bigg_id":"ser__L_c","coefficient":1}],"segments":{"1183":{"from_node_id":"2076649","to_node_id":"2076650","b1":null,"b2":null},"1184":{"from_node_id":"2076651","to_node_id":"2076650","b1":null,"b2":null},"1185":{"from_node_id":"2076649","to_node_id":"2076648","b1":{"x":3603.428955078125,"y":1577.315185546875},"b2":{"x":3622.428955078125,"y":1598.315185546875}},"1186":{"from_node_id":"2076651","to_node_id":"2076652","b1":{"x":3491.428955078125,"y":1577.315185546875},"b2":{"x":3472.428955078125,"y":1598.315185546875}},"1187":{"from_node_id":"2076649","to_node_id":"2076653","b1":{"x":3599.428955078125,"y":1577.315185546875},"b2":{"x":3644.928955078125,"y":1577.315185546875}},"1188":{"from_node_id":"2076651","to_node_id":"2076654","b1":{"x":3495.428955078125,"y":1577.315185546875},"b2":{"x":3449.928955078125,"y":1577.315185546875}}}},"2076056":{"name":"argininosuccinate lyase","bigg_id":"ARGSL","reversibility":true,"label_x":3291.21826171875,"label_y":2346.2216796875,"gene_reaction_rule":"b3960","genes":[{"name":"b3960","bigg_id":"b3960"}],"metabolites":[{"bigg_id":"argsuc_c","coefficient":-1},{"bigg_id":"fum_c","coefficient":1},{"bigg_id":"arg__L_c","coefficient":1}],"segments":{"1189":{"from_node_id":"2076656","to_node_id":"2076657","b1":null,"b2":null},"1190":{"from_node_id":"2076658","to_node_id":"2076657","b1":null,"b2":null},"1191":{"from_node_id":"2076656","to_node_id":"2076655","b1":{"x":3393.21826171875,"y":2386.2216796875},"b2":{"x":3438.71826171875,"y":2386.2216796875}},"1192":{"from_node_id":"2076658","to_node_id":"2076659","b1":{"x":3285.21826171875,"y":2386.2216796875},"b2":{"x":3266.21826171875,"y":2407.2216796875}},"1193":{"from_node_id":"2076658","to_node_id":"2076660","b1":{"x":3289.21826171875,"y":2386.2216796875},"b2":{"x":3243.71826171875,"y":2386.2216796875}}}},"2076057":{"name":"argininosuccinate synthase","bigg_id":"ARGSS","reversibility":false,"label_x":3599.2537231445312,"label_y":2354.2568359375,"gene_reaction_rule":"b3172","genes":[{"name":"b3172","bigg_id":"b3172"}],"metabolites":[{"bigg_id":"atp_c","coefficient":-1},{"bigg_id":"asp__L_c","coefficient":-1},{"bigg_id":"ppi_c","coefficient":1},{"bigg_id":"argsuc_c","coefficient":1},{"bigg_id":"amp_c","coefficient":1},{"bigg_id":"citr__L_c","coefficient":-1},{"bigg_id":"h_c","coefficient":1}],"segments":{"1194":{"from_node_id":"2076661","to_node_id":"2076662","b1":null,"b2":null},"1195":{"from_node_id":"2076663","to_node_id":"2076662","b1":null,"b2":null},"1196":{"from_node_id":"2076661","to_node_id":"2076664","b1":{"x":3697.21826171875,"y":2386.2216796875},"b2":{"x":3929.1253051757812,"y":2505.8427734375}},"1197":{"from_node_id":"2076661","to_node_id":"2076665","b1":{"x":3697.21826171875,"y":2386.2216796875},"b2":{"x":3740.3248291015625,"y":2391.15087890625}},"1198":{"from_node_id":"2076663","to_node_id":"2076666","b1":{"x":3585.21826171875,"y":2386.2216796875},"b2":{"x":3582.289306640625,"y":2341.115234375}},"1199":{"from_node_id":"2076663","to_node_id":"2076655","b1":{"x":3589.21826171875,"y":2386.2216796875},"b2":{"x":3543.71826171875,"y":2386.2216796875}},"1200":{"from_node_id":"2076663","to_node_id":"2076667","b1":{"x":3585.21826171875,"y":2386.2216796875},"b2":{"x":3566.21826171875,"y":2435.345703125}},"1201":{"from_node_id":"2076661","to_node_id":"2076668","b1":{"x":3693.21826171875,"y":2386.2216796875},"b2":{"x":3742.7359619140625,"y":2382.20361328125}},"1202":{"from_node_id":"2076663","to_node_id":"2076669","b1":{"x":3585.21826171875,"y":2386.2216796875},"b2":{"x":3570.2360229492188,"y":2465.29248046875}}}},"2076062":{"name":"hexokinase (D-glucose:ATP)","bigg_id":"HEX1","reversibility":false,"label_x":1644.8579,"label_y":1510.6070310546875,"gene_reaction_rule":"b2388","genes":[{"name":"b2388","bigg_id":"b2388"}],"metabolites":[{"bigg_id":"glc__D_c","coefficient":-1},{"bigg_id":"g6p_c","coefficient":1},{"bigg_id":"h_c","coefficient":1},{"bigg_id":"atp_c","coefficient":-1},{"bigg_id":"adp_c","coefficient":1}],"segments":{"1231":{"from_node_id":"2076698","to_node_id":"2076699","b1":null,"b2":null},"1232":{"from_node_id":"2076700","to_node_id":"2076699","b1":null,"b2":null},"1233":{"from_node_id":"2076698","to_node_id":"2076701","b1":{"x":1614.8579,"y":1448.6070310546875},"b2":{"x":1614.8579,"y":1360.983862109375}},"1234":{"from_node_id":"2076700","to_node_id":"2075395","b1":{"x":1614.8579,"y":1552.6070310546875},"b2":{"x":1614.8579,"y":1640.2302}},"1235":{"from_node_id":"2076700","to_node_id":"2076702","b1":{"x":1614.8579,"y":1556.6070310546875},"b2":{"x":1593.8579,"y":1575.6070310546875}},"1236":{"from_node_id":"2076698","to_node_id":"2076703","b1":{"x":1614.8579,"y":1444.6070310546875},"b2":{"x":1593.8579,"y":1425.6070310546875}},"1237":{"from_node_id":"2076700","to_node_id":"2076704","b1":{"x":1614.8579,"y":1556.6070310546875},"b2":{"x":1635.8579,"y":1575.6070310546875}}}},"2076065":{"name":"adenylsuccinate lyase","bigg_id":"ADSL1r","reversibility":true,"label_x":4152.8642578125,"label_y":2048.5985107421875,"gene_reaction_rule":"b1131","genes":[{"name":"b1131","bigg_id":"b1131"}],"metabolites":[{"bigg_id":"fum_c","coefficient":1},{"bigg_id":"amp_c","coefficient":1},{"bigg_id":"dcamp_c","coefficient":-1}],"segments":{"1249":{"from_node_id":"2076718","to_node_id":"2076719","b1":null,"b2":null},"1250":{"from_node_id":"2076720","to_node_id":"2076719","b1":null,"b2":null},"1251":{"from_node_id":"2076720","to_node_id":"2076721","b1":{"x":4122.8642578125,"y":2094.5985107421875},"b2":{"x":4143.8642578125,"y":2113.5985107421875}},"1252":{"from_node_id":"2076720","to_node_id":"2076722","b1":{"x":4122.8642578125,"y":2090.5985107421875},"b2":{"x":4122.8642578125,"y":2136.0985107421875}},"1253":{"from_node_id":"2076718","to_node_id":"2076717","b1":{"x":4122.8642578125,"y":1986.5985107421875},"b2":{"x":4122.8642578125,"y":1941.0985107421875}}}},"2076066":{"name":"GMP synthase","bigg_id":"GMPS2","reversibility":false,"label_x":4218.290771484375,"label_y":1778.9654541015625,"gene_reaction_rule":"b2507","genes":[{"name":"b2507","bigg_id":"b2507"}],"metabolites":[{"bigg_id":"xmp_c","coefficient":-1},{"bigg_id":"h2o_c","coefficient":-1},{"bigg_id":"gmp_c","coefficient":1},{"bigg_id":"atp_c","coefficient":-1},{"bigg_id":"glu__L_c","coefficient":1},{"bigg_id":"h_c","coefficient":2},{"bigg_id":"gln__L_c","coefficient":-1},{"bigg_id":"ppi_c","coefficient":1},{"bigg_id":"amp_c","coefficient":1}],"segments":{"1254":{"from_node_id":"2076724","to_node_id":"2076725","b1":null,"b2":null},"1255":{"from_node_id":"2076726","to_node_id":"2076725","b1":null,"b2":null},"1256":{"from_node_id":"2076724","to_node_id":"2076723","b1":{"x":4234.178969430544,"y":1798.3704219575875},"b2":{"x":4188.678981988911,"y":1798.4042274497745}},"1257":{"from_node_id":"2076724","to_node_id":"2076727","b1":{"x":4230.178970534581,"y":1798.3733938689898},"b2":{"x":4216.71813204935,"y":1779.7397539683006}},"1258":{"from_node_id":"2076726","to_node_id":"2076728","b1":{"x":4338.178940725706,"y":1798.2931522611625},"b2":{"x":4383.678928167339,"y":1798.259346768975}},"1259":{"from_node_id":"2076724","to_node_id":"2076729","b1":{"x":4230.178970534581,"y":1798.3733938689898},"b2":{"x":4211.452747328383,"y":1820.2861460237834}},"1260":{"from_node_id":"2076726","to_node_id":"2076730","b1":{"x":4342.178939621669,"y":1798.2901803497607},"b2":{"x":4366.7059440778685,"y":1777.8276235074663}},"1261":{"from_node_id":"2076726","to_node_id":"2076731","b1":{"x":4342.178939621669,"y":1798.2901803497607},"b2":{"x":4361.4405593569,"y":1818.3740155629491}},"1262":{"from_node_id":"2076724","to_node_id":"2076732","b1":{"x":4230.178970534581,"y":1798.3733938689898},"b2":{"x":4182.482666015625,"y":1867.53564453125}},"1263":{"from_node_id":"2076726","to_node_id":"2076733","b1":{"x":4342.178939621669,"y":1798.2901803497607},"b2":{"x":4212.936767578125,"y":2072.64306640625}},"1264":{"from_node_id":"2076726","to_node_id":"2076734","b1":{"x":4342.178939621669,"y":1798.2901803497607},"b2":{"x":4170.936767578125,"y":2072.64306640625}}}},"2076067":{"name":"IMP dehydrogenase","bigg_id":"IMPD","reversibility":false,"label_x":4165.35888671875,"label_y":1688.99267578125,"gene_reaction_rule":"b2508","genes":[{"name":"b2508","bigg_id":"b2508"}],"metabolites":[{"bigg_id":"xmp_c","coefficient":1},{"bigg_id":"h2o_c","coefficient":-1},{"bigg_id":"h_c","coefficient":1},{"bigg_id":"nad_c","coefficient":-1},{"bigg_id":"nadh_c","coefficient":1},{"bigg_id":"imp_c","coefficient":-1}],"segments":{"1265":{"from_node_id":"2076735","to_node_id":"2076736","b1":null,"b2":null},"1266":{"from_node_id":"2076737","to_node_id":"2076736","b1":null,"b2":null},"1267":{"from_node_id":"2076737","to_node_id":"2076723","b1":{"x":4135.35888671875,"y":1730.99267578125},"b2":{"x":4136.678593654909,"y":1750.2513121905351}},"1268":{"from_node_id":"2076735","to_node_id":"2076739","b1":{"x":4135.35888671875,"y":1622.99267578125},"b2":{"x":4156.35888671875,"y":1603.99267578125}},"1269":{"from_node_id":"2076737","to_node_id":"2076740","b1":{"x":4135.35888671875,"y":1734.99267578125},"b2":{"x":4147.525146484375,"y":1752.54248046875}},"1270":{"from_node_id":"2076735","to_node_id":"2076741","b1":{"x":4135.35888671875,"y":1622.99267578125},"b2":{"x":4114.35888671875,"y":1603.99267578125}},"1271":{"from_node_id":"2076737","to_node_id":"2076742","b1":{"x":4135.35888671875,"y":1734.99267578125},"b2":{"x":4105.525146484375,"y":1752.54248046875}},"1272":{"from_node_id":"2076735","to_node_id":"2076710","b1":{"x":4135.35888671875,"y":1626.99267578125},"b2":{"x":4135.35888671875,"y":1581.49267578125}}}},"2076068":{"name":"orotidine-5'-phosphate decarboxylase","bigg_id":"OMPDC","reversibility":false,"label_x":4415.77587890625,"label_y":2037.26123046875,"gene_reaction_rule":"b1281","genes":[{"name":"b1281","bigg_id":"b1281"}],"metabolites":[{"bigg_id":"ump_c","coefficient":1},{"bigg_id":"co2_c","coefficient":1},{"bigg_id":"h_c","coefficient":-1},{"bigg_id":"orot5p_c","coefficient":-1}],"segments":{"1273":{"from_node_id":"2076744","to_node_id":"2076745","b1":null,"b2":null},"1274":{"from_node_id":"2076746","to_node_id":"2076745","b1":null,"b2":null},"1275":{"from_node_id":"2076746","to_node_id":"2076747","b1":{"x":4385.77587890625,"y":2079.26123046875},"b2":{"x":4385.77587890625,"y":2124.76123046875}},"1276":{"from_node_id":"2076746","to_node_id":"2076748","b1":{"x":4385.77587890625,"y":2083.26123046875},"b2":{"x":4406.77587890625,"y":2102.26123046875}},"1277":{"from_node_id":"2076744","to_node_id":"2076743","b1":{"x":4385.77587890625,"y":1971.26123046875},"b2":{"x":4406.77587890625,"y":1952.26123046875}},"1278":{"from_node_id":"2076744","to_node_id":"2076749","b1":{"x":4385.77587890625,"y":1975.26123046875},"b2":{"x":4385.77587890625,"y":1929.76123046875}}}},"2076069":{"name":"glutamate dehydrogenase (NADP)","bigg_id":"GLUDy","reversibility":true,"label_x":4649.9605390625,"label_y":3851.6413328125,"gene_reaction_rule":"b1761","genes":[{"name":"b1761","bigg_id":"b1761"}],"metabolites":[{"bigg_id":"akg_c","coefficient":1},{"bigg_id":"h2o_c","coefficient":-1},{"bigg_id":"nadp_c","coefficient":-1},{"bigg_id":"nadph_c","coefficient":1},{"bigg_id":"glu__L_c","coefficient":-1},{"bigg_id":"h_c","coefficient":1},{"bigg_id":"nh4_c","coefficient":1}],"segments":{"1279":{"from_node_id":"2076750","to_node_id":"2076751","b1":null,"b2":null},"1280":{"from_node_id":"2076752","to_node_id":"2076751","b1":null,"b2":null},"1281":{"from_node_id":"2076752","to_node_id":"2075440","b1":{"x":4647.9605390625,"y":3891.6413328125},"b2":{"x":4393.8746015625,"y":3902.175756640625}},"1282":{"from_node_id":"2076750","to_node_id":"2076753","b1":{"x":4755.9605390625,"y":3891.6413328125},"b2":{"x":4774.9605390625,"y":3870.6413328125}},"1283":{"from_node_id":"2076750","to_node_id":"2076754","b1":{"x":4755.9605390625,"y":3891.6413328125},"b2":{"x":4774.9605390625,"y":3912.6413328125}},"1284":{"from_node_id":"2076752","to_node_id":"2076755","b1":{"x":4643.9605390625,"y":3891.6413328125},"b2":{"x":4627.066984375,"y":3898.031225390625}},"1285":{"from_node_id":"2076750","to_node_id":"2076756","b1":{"x":4859.41415234375,"y":3889.53439921875},"b2":{"x":4934.41122265625,"y":3897.96213359375}},"1286":{"from_node_id":"2076752","to_node_id":"2076757","b1":{"x":4643.9605390625,"y":3891.6413328125},"b2":{"x":4624.9605390625,"y":3912.6413328125}},"1287":{"from_node_id":"2076752","to_node_id":"2076758","b1":{"x":4643.9605390625,"y":3891.6413328125},"b2":{"x":4595.46346875,"y":3895.647436328125}}}},"2076070":{"name":"glutamate synthase (NADPH)","bigg_id":"GLUSy","reversibility":false,"label_x":4641.53329296875,"label_y":4136.07639140625,"gene_reaction_rule":"(b3212 and b3213)","genes":[{"name":"b3212","bigg_id":"b3212"},{"name":"b3213","bigg_id":"b3213"}],"metabolites":[{"bigg_id":"akg_c","coefficient":-1},{"bigg_id":"nadp_c","coefficient":1},{"bigg_id":"nadph_c","coefficient":-1},{"bigg_id":"glu__L_c","coefficient":2},{"bigg_id":"h_c","coefficient":-1},{"bigg_id":"gln__L_c","coefficient":-1}],"segments":{"1288":{"from_node_id":"2076759","to_node_id":"2076760","b1":null,"b2":null},"1289":{"from_node_id":"2076761","to_node_id":"2076760","b1":null,"b2":null},"1290":{"from_node_id":"2076759","to_node_id":"2075440","b1":{"x":4494.154875,"y":4176.07639140625},"b2":{"x":4315.918546875,"y":4178.18381328125}},"1291":{"from_node_id":"2076761","to_node_id":"2076762","b1":{"x":4715.9292890625,"y":4173.9694578125},"b2":{"x":4734.9292890625,"y":4152.9694578125}},"1292":{"from_node_id":"2076759","to_node_id":"2076763","b1":{"x":4589.18075390625,"y":4173.9694578125},"b2":{"x":4584.9292890625,"y":4152.9694578125}},"1293":{"from_node_id":"2076761","to_node_id":"2076756","b1":{"x":4711.9292890625,"y":4173.9694578125},"b2":{"x":4848.02743359375,"y":4171.8630125}},"1294":{"from_node_id":"2076759","to_node_id":"2076765","b1":{"x":4563.89755078125,"y":4173.9694578125},"b2":{"x":4557.53915234375,"y":4178.1139890625}},"1295":{"from_node_id":"2076759","to_node_id":"2076766","b1":{"x":4589.18075390625,"y":4173.9694578125},"b2":{"x":4542.7906171875,"y":4203.2585203125}}}},"2076071":{"name":"glutamine synthetase","bigg_id":"GLNS","reversibility":false,"label_x":4652.03622265625,"label_y":4352.9948484375,"gene_reaction_rule":"(b3870 or b1297)","genes":[{"name":"b3870","bigg_id":"b3870"},{"name":"b1297","bigg_id":"b1297"}],"metabolites":[{"bigg_id":"atp_c","coefficient":-1},{"bigg_id":"glu__L_c","coefficient":-1},{"bigg_id":"h_c","coefficient":1},{"bigg_id":"adp_c","coefficient":1},{"bigg_id":"pi_c","coefficient":1},{"bigg_id":"nh4_c","coefficient":-1},{"bigg_id":"gln__L_c","coefficient":1}],"segments":{"1296":{"from_node_id":"2076767","to_node_id":"2076768","b1":null,"b2":null},"1297":{"from_node_id":"2076769","to_node_id":"2076768","b1":null,"b2":null},"1298":{"from_node_id":"2076767","to_node_id":"2076770","b1":{"x":4745.39462109375,"y":4386.67404765625},"b2":{"x":4764.39462109375,"y":4365.67404765625}},"1299":{"from_node_id":"2076767","to_node_id":"2076756","b1":{"x":4741.39462109375,"y":4386.67404765625},"b2":{"x":4940.7007734375,"y":4405.6374265625}},"1300":{"from_node_id":"2076769","to_node_id":"2076772","b1":{"x":4633.39462109375,"y":4386.67404765625},"b2":{"x":4614.39462109375,"y":4365.67404765625}},"1301":{"from_node_id":"2076769","to_node_id":"2076773","b1":{"x":4633.39462109375,"y":4386.67404765625},"b2":{"x":4614.39462109375,"y":4407.67404765625}},"1302":{"from_node_id":"2076769","to_node_id":"2076774","b1":{"x":4633.39462109375,"y":4386.67404765625},"b2":{"x":4614.39462109375,"y":4449.67404765625}},"1303":{"from_node_id":"2076767","to_node_id":"2076775","b1":{"x":4745.39462109375,"y":4386.67404765625},"b2":{"x":4785.46395703125,"y":4405.5671140625}},"1304":{"from_node_id":"2076769","to_node_id":"2076766","b1":{"x":4637.39462109375,"y":4386.67404765625},"b2":{"x":4549.7564375,"y":4388.78098125}}}},"2076073":{"name":"glutathione oxidoreductase","bigg_id":"GTHOr","reversibility":true,"label_x":3455.4952695344737,"label_y":2775.6108635424653,"gene_reaction_rule":"b3500","genes":[{"name":"b3500","bigg_id":"b3500"}],"metabolites":[{"bigg_id":"nadph_c","coefficient":-1},{"bigg_id":"nadp_c","coefficient":1},{"bigg_id":"gthrd_c","coefficient":2},{"bigg_id":"h_c","coefficient":-1},{"bigg_id":"gthox_c","coefficient":-1}],"segments":{"1311":{"from_node_id":"2076783","to_node_id":"2076784","b1":null,"b2":null},"1312":{"from_node_id":"2076785","to_node_id":"2076784","b1":null,"b2":null},"1313":{"from_node_id":"2076783","to_node_id":"2076786","b1":{"x":3467.385601931809,"y":2804.2755644737117},"b2":{"x":3403.914514975241,"y":2824.720328073328}},"1314":{"from_node_id":"2076785","to_node_id":"2076787","b1":{"x":3579.3813043246455,"y":2805.256709486219},"b2":{"x":3620.340536238984,"y":2826.616341105994}},"1315":{"from_node_id":"2076785","to_node_id":"2076781","b1":{"x":3575.381457810615,"y":2805.221668592915},"b2":{"x":3699.965544337325,"y":2806.3130948934036}},"1316":{"from_node_id":"2076783","to_node_id":"2076788","b1":{"x":3467.385601931809,"y":2804.2755644737117},"b2":{"x":3448.5702956800105,"y":2783.1099260318642}},"1317":{"from_node_id":"2076783","to_node_id":"2076789","b1":{"x":3471.3854484458398,"y":2804.3106053670185},"b2":{"x":3349.937101130149,"y":2806.410345510879}}}}},"nodes":{"2075291":{"node_type":"metabolite","x":3006.858,"y":3627.7302,"bigg_id":"mal__L_c","name":"L-Malate","label_x":3033.7652265625,"label_y":3621.384496875,"node_is_primary":true},"2075292":{"node_type":"metabolite","x":3030.086271484375,"y":3786.964575,"bigg_id":"nad_c","name":"Nicotinamide adenine dinucleotide","label_x":3007.911466796875,"label_y":3827.157934375,"node_is_primary":false},"2075293":{"node_type":"metabolite","x":3047.123380859375,"y":4046.6335203125,"bigg_id":"nadh_c","name":"Nicotinamide adenine dinucleotide - reduced","label_x":3010.294279296875,"label_y":4028.0163328125,"node_is_primary":false},"2075294":{"node_type":"metabolite","x":3040.584318359375,"y":3978.652075,"bigg_id":"h_c","name":"H+","label_x":3026.160490234375,"label_y":3951.997778125,"node_is_primary":false},"2075295":{"node_type":"metabolite","x":3048.858,"y":4170.73,"bigg_id":"oaa_c","name":"Oxaloacetate","label_x":3078.3413984375,"label_y":4166.88234375,"node_is_primary":true},"2075333":{"node_type":"metabolite","x":3607.858,"y":4514.73,"bigg_id":"acon__C_c","name":"cis-Aconitate","label_x":3629.7281171875,"label_y":4536.88966796875,"node_is_primary":true},"2075338":{"node_type":"metabolite","x":1618.8579,"y":3810.7302,"bigg_id":"pep_c","name":"Phosphoenolpyruvate","label_x":1528.8360494140625,"label_y":3814.796850390625,"node_is_primary":true},"2075339":{"node_type":"metabolite","x":1937.270253515625,"y":3732.255590625,"bigg_id":"h2o_c","name":"H2O","label_x":1957.270253515625,"label_y":3732.255590625,"node_is_primary":false},"2075340":{"node_type":"metabolite","x":1867.270253515625,"y":3712.255590625,"bigg_id":"co2_c","name":"CO2","label_x":1877.270253515625,"label_y":3692.255590625,"node_is_primary":false},"2075341":{"node_type":"metabolite","x":2224.270353515625,"y":3811.255590625,"bigg_id":"h_c","name":"H+","label_x":2244.270353515625,"label_y":3811.255590625,"node_is_primary":false},"2075342":{"node_type":"metabolite","x":2274.270353515625,"y":3851.255590625,"bigg_id":"pi_c","name":"Phosphate","label_x":2294.270353515625,"label_y":3851.255590625,"node_is_primary":false},"2075354":{"node_type":"metabolite","x":2662.431386236149,"y":2085.7472361046266,"bigg_id":"e4p_c","name":"D-Erythrose 4-phosphate","label_x":2697.223622564274,"label_y":2111.4322946983766,"node_is_primary":true},"2075365":{"node_type":"metabolite","x":3232.858,"y":3354.7302,"bigg_id":"fum_c","name":"Fumarate","label_x":3210.3003828125,"label_y":3399.849340625,"node_is_primary":true},"2075382":{"node_type":"metabolite","x":2402.858,"y":4379.73,"bigg_id":"accoa_c","name":"Acetyl-CoA","label_x":2329.4917890625,"label_y":4351.6684765625,"node_is_primary":true},"2075383":{"node_type":"metabolite","x":3032.858,"y":4308.73,"bigg_id":"h2o_c","name":"H2O","label_x":3042.858,"label_y":4328.73,"node_is_primary":false},"2075384":{"node_type":"metabolite","x":3354.858,"y":4456.73,"bigg_id":"cit_c","name":"Citrate","label_x":3382.858,"label_y":4438.73,"node_is_primary":true},"2075385":{"node_type":"metabolite","x":3272.858,"y":4521.73,"bigg_id":"h_c","name":"H+","label_x":3248.354826171875,"label_y":4555.34279296875,"node_is_primary":false},"2075386":{"node_type":"metabolite","x":3212.858,"y":4471.73,"bigg_id":"coa_c","name":"Coenzyme A","label_x":3194.858,"label_y":4481.73,"node_is_primary":false},"2075395":{"node_type":"metabolite","x":1614.8579,"y":1692.7302,"bigg_id":"g6p_c","name":"D-Glucose 6-phosphate","label_x":1534.79393515625,"label_y":1733.56223125,"node_is_primary":true},"2075396":{"node_type":"metabolite","x":1614.8579,"y":1980.7302,"bigg_id":"f6p_c","name":"D-Fructose 6-phosphate","label_x":1629.8211568359375,"label_y":1949.3050291015625,"node_is_primary":true},"2075405":{"node_type":"metabolite","x":1708.8579,"y":3240.7302,"bigg_id":"atp_c","name":"ATP","label_x":1724.3890279296875,"label_y":3231.9010984375,"node_is_primary":false},"2075406":{"node_type":"metabolite","x":1618.8579,"y":3310.7302,"bigg_id":"3pg_c","name":"3-Phospho-D-glycerate","label_x":1492.579823828125,"label_y":3308.7302,"node_is_primary":true},"2075407":{"node_type":"metabolite","x":1708.8579,"y":3070.7302,"bigg_id":"adp_c","name":"ADP","label_x":1728.8579,"label_y":3070.7302,"node_is_primary":false},"2075408":{"node_type":"metabolite","x":1618.8579,"y":3000.7302,"bigg_id":"13dpg_c","name":"3-Phospho-D-glyceroyl phosphate","label_x":1448.91502890625,"label_y":3011.1999265625,"node_is_primary":true},"2075424":{"node_type":"metabolite","x":1722.8579,"y":1781.7302,"bigg_id":"nadp_c","name":"Nicotinamide adenine dinucleotide phosphate","label_x":1719.52635703125,"label_y":1813.39035625,"node_is_primary":false},"2075425":{"node_type":"metabolite","x":1954.835683203125,"y":1761.7303220703125,"bigg_id":"nadph_c","name":"Nicotinamide adenine dinucleotide phosphate - reduced","label_x":1938.183827734375,"label_y":1795.7193357421875,"node_is_primary":false},"2075426":{"node_type":"metabolite","x":2009.835683203125,"y":1692.7303220703125,"bigg_id":"6pgl_c","name":"6-phospho-D-glucono-1,5-lactone","label_x":2009.835683203125,"label_y":1663.7303220703125,"node_is_primary":true},"2075427":{"node_type":"metabolite","x":1912.835683203125,"y":1801.7303220703125,"bigg_id":"h_c","name":"H+","label_x":1897.8438619140625,"label_y":1835.056371875,"node_is_primary":false},"2075440":{"node_type":"metabolite","x":4153.858,"y":4070.7302,"bigg_id":"akg_c","name":"2-Oxoglutarate","label_x":4059.047697265625,"label_y":4047.652075,"node_is_primary":true},"2075443":{"node_type":"metabolite","x":2153.80760703125,"y":1743.48166484375,"bigg_id":"h2o_c","name":"H2O","label_x":2140.481679296875,"label_y":1773.476049609375,"node_is_primary":false},"2075444":{"node_type":"metabolite","x":2448.288419921875,"y":1689.48166484375,"bigg_id":"6pgc_c","name":"6-Phospho-D-gluconate","label_x":2447.288419921875,"label_y":1653.48166484375,"node_is_primary":true},"2075445":{"node_type":"metabolite","x":2326.80770703125,"y":1758.48166484375,"bigg_id":"h_c","name":"H+","label_x":2309.8160078125,"label_y":1788.4761716796875,"node_is_primary":false},"2075450":{"node_type":"metabolite","x":4998.9859296875,"y":1625.0582029296875,"bigg_id":"h_p","name":"H+","label_x":5035.180509765625,"label_y":1625.0582029296875,"node_is_primary":true},"2075451":{"node_type":"metabolite","x":4814.0064375,"y":1945.0582029296875,"bigg_id":"adp_c","name":"ADP","label_x":4700.078947265625,"label_y":1948.29709453125,"node_is_primary":true},"2075452":{"node_type":"metabolite","x":4918.9859296875,"y":1995.0582029296875,"bigg_id":"pi_c","name":"Phosphate","label_x":4870.402677734375,"label_y":2044.2081052734375,"node_is_primary":true},"2075453":{"node_type":"metabolite","x":4993.4878828125,"y":2102.02951640625,"bigg_id":"h_c","name":"H+","label_x":5003.204435546875,"label_y":2147.9405271484375,"node_is_primary":true},"2075454":{"node_type":"metabolite","x":5282.9283125,"y":1960.5562498046875,"bigg_id":"atp_c","name":"ATP","label_x":5322.36190625,"label_y":1957.317358203125,"node_is_primary":true},"2075455":{"node_type":"metabolite","x":5128.46786328125,"y":2088.523412890625,"bigg_id":"h2o_c","name":"H2O","label_x":5147.90096875,"label_y":2121.478979296875,"node_is_primary":true},"2075464":{"node_type":"metabolite","x":3066.288419921875,"y":1993.48166484375,"bigg_id":"r5p_c","name":"alpha-D-Ribose 5-phosphate","label_x":3097.288419921875,"label_y":1974.48166484375,"node_is_primary":true},"2075465":{"node_type":"metabolite","x":2895.288419921875,"y":1689.48166484375,"bigg_id":"ru5p__D_c","name":"D-Ribulose 5-phosphate","label_x":2929.288419921875,"label_y":1691.48166484375,"node_is_primary":true},"2075481":{"node_type":"metabolite","x":1061.8953145507812,"y":2362.47189921875,"bigg_id":"f1p_c","name":"D-Fructose 1-phosphate","label_x":1014.5991719726562,"label_y":2440.4538328125,"node_is_primary":true},"2075491":{"node_type":"metabolite","x":1723.4018453125,"y":3954.040991015625,"bigg_id":"adp_c","name":"ADP","label_x":1690.642323828125,"label_y":3936.32248515625,"node_is_primary":false},"2075492":{"node_type":"metabolite","x":1741.012929296875,"y":4001.974584765625,"bigg_id":"h_c","name":"H+","label_x":1706.410634375,"label_y":4043.120580859375,"node_is_primary":false},"2075493":{"node_type":"metabolite","x":1728.5184224609375,"y":4166.1919140625,"bigg_id":"atp_c","name":"ATP","label_x":1683.661366796875,"label_y":4193.88234375,"node_is_primary":false},"2075530":{"node_type":"metabolite","x":1914.448476171875,"y":4305.1391796875,"bigg_id":"nad_c","name":"Nicotinamide adenine dinucleotide","label_x":1920.0626119140625,"label_y":4290.17091796875,"node_is_primary":false},"2075531":{"node_type":"metabolite","x":1878.8579,"y":4340.73,"bigg_id":"coa_c","name":"Coenzyme A","label_x":1811.306874609375,"label_y":4343.6118359375,"node_is_primary":false},"2075532":{"node_type":"metabolite","x":2218.858,"y":4320.73,"bigg_id":"nadh_c","name":"Nicotinamide adenine dinucleotide - reduced","label_x":2228.858,"label_y":4300.73,"node_is_primary":false},"2075533":{"node_type":"metabolite","x":2168.858,"y":4290.73,"bigg_id":"co2_c","name":"CO2","label_x":2158.858,"label_y":4270.73,"node_is_primary":false},"2075544":{"node_type":"metabolite","x":3294.858,"y":3139.7302,"bigg_id":"2dmmql8_c","name":"2-Demethylmenaquinol 8","label_x":3315.936125,"label_y":3145.536840625,"node_is_primary":false},"2075545":{"node_type":"metabolite","x":3812.858,"y":3307.7302,"bigg_id":"succ_c","name":"Succinate","label_x":3724.77596875,"label_y":3293.154028125,"node_is_primary":true},"2075546":{"node_type":"metabolite","x":3812.858,"y":3138.7302,"bigg_id":"2dmmq8_c","name":"2-Demethylmenaquinone 8","label_x":3835.8394453125,"label_y":3145.306371875,"node_is_primary":false},"2075563":{"node_type":"metabolite","x":3605.742765625,"y":4420.4809765625,"bigg_id":"h2o_c","name":"H2O","label_x":3605.742765625,"label_y":4400.4809765625,"node_is_primary":false},"2075564":{"node_type":"metabolite","x":3812.858,"y":4428.73,"bigg_id":"icit_c","name":"Isocitrate","label_x":3741.969328125,"label_y":4406.3618359375,"node_is_primary":true},"2075574":{"node_type":"metabolite","x":3113.858,"y":3361.7302,"bigg_id":"h2o_c","name":"H2O","label_x":3067.895109375,"label_y":3337.306371875,"node_is_primary":false},"2075576":{"node_type":"metabolite","x":1617.8579,"y":2709.7302,"bigg_id":"g3p_c","name":"Glyceraldehyde 3-phosphate","label_x":1637.5325826171875,"label_y":2743.62228984375,"node_is_primary":true},"2075577":{"node_type":"metabolite","x":1746.8579,"y":4491.73,"bigg_id":"coa_c","name":"Coenzyme A","label_x":1749.7397359375,"label_y":4521.81642578125,"node_is_primary":false},"2075578":{"node_type":"metabolite","x":2022.8579,"y":4541.73,"bigg_id":"for_c","name":"Formate","label_x":2033.8579,"label_y":4520.73,"node_is_primary":true},"2075602":{"node_type":"metabolite","x":1618.8579,"y":3560.7302,"bigg_id":"2pg_c","name":"D-Glycerate 2-phosphate","label_x":1469.3471578125,"label_y":3558.7302,"node_is_primary":true},"2075603":{"node_type":"metabolite","x":2723.288419921875,"y":1989.48166484375,"bigg_id":"xu5p__D_c","name":"D-Xylulose 5-phosphate","label_x":2772.10409375,"label_y":1990.9935056640625,"node_is_primary":true},"2075604":{"node_type":"metabolite","x":3402.858,"y":3258.7302,"bigg_id":"mql8_c","name":"Menaquinol 8","label_x":3409.8765546875,"label_y":3250.075903125,"node_is_primary":false},"2075605":{"node_type":"metabolite","x":3684.3970625,"y":3258.7302,"bigg_id":"mqn8_c","name":"Menaquinone 8","label_x":3598.047453125,"label_y":3251.5182859375,"node_is_primary":false},"2075610":{"node_type":"metabolite","x":1528.218495703125,"y":4219.85744140625,"bigg_id":"atp_c","name":"ATP","label_x":1462.0853169921875,"label_y":4216.974140625,"node_is_primary":false},"2075611":{"node_type":"metabolite","x":1534.8685201171875,"y":4174.74123046875,"bigg_id":"h2o_c","name":"H2O","label_x":1464.890858984375,"label_y":4163.20802734375,"node_is_primary":false},"2075612":{"node_type":"metabolite","x":1549.152089453125,"y":3935.368871875,"bigg_id":"amp_c","name":"AMP","label_x":1473.33006796875,"label_y":3936.785619921875,"node_is_primary":false},"2075613":{"node_type":"metabolite","x":1491.035390234375,"y":3968.279760546875,"bigg_id":"pi_c","name":"Phosphate","label_x":1445.0076802734375,"label_y":3997.3073484375,"node_is_primary":false},"2075614":{"node_type":"metabolite","x":1518.0743306640625,"y":4011.174291796875,"bigg_id":"h_c","name":"H+","label_x":1462.707753515625,"label_y":4029.78537578125,"node_is_primary":false},"2075638":{"node_type":"metabolite","x":1616.8579,"y":2360.7302,"bigg_id":"fdp_c","name":"D-Fructose 1,6-bisphosphate","label_x":1647.8579,"label_y":2363.7302,"node_is_primary":true},"2075639":{"node_type":"metabolite","x":1519.8579,"y":2274.7302,"bigg_id":"h2o_c","name":"H2O","label_x":1465.309071875,"label_y":2253.42893046875,"node_is_primary":false},"2075640":{"node_type":"metabolite","x":1497.8579,"y":2047.7302,"bigg_id":"pi_c","name":"Phosphate","label_x":1486.08983359375,"label_y":2074.9460203125,"node_is_primary":false},"2075645":{"node_type":"metabolite","x":3958.7652265625,"y":4450.919453125,"bigg_id":"nadp_c","name":"Nicotinamide adenine dinucleotide phosphate","label_x":3966.042814453125,"label_y":4478.76271484375,"node_is_primary":false},"2075646":{"node_type":"metabolite","x":4129.3374921875,"y":4255.808125,"bigg_id":"co2_c","name":"CO2","label_x":4149.3374921875,"label_y":4265.808125,"node_is_primary":false},"2075647":{"node_type":"metabolite","x":4168.3374921875,"y":4190.808125,"bigg_id":"nadph_c","name":"Nicotinamide adenine dinucleotide phosphate - reduced","label_x":4198.3374921875,"label_y":4190.808125,"node_is_primary":false},"2075653":{"node_type":"metabolite","x":1528.8579,"y":3760.7302,"bigg_id":"h2o_c","name":"H2O","label_x":1453.1136373046875,"label_y":3760.7302,"node_is_primary":false},"2075670":{"node_type":"metabolite","x":1692.8579,"y":2766.7302,"bigg_id":"pi_c","name":"Phosphate","label_x":1714.1893208984375,"label_y":2774.718237109375,"node_is_primary":false},"2075671":{"node_type":"metabolite","x":1696.0213521484375,"y":2805.00754375,"bigg_id":"nad_c","name":"Nicotinamide adenine dinucleotide","label_x":1720.9615376953125,"label_y":2811.66428203125,"node_is_primary":false},"2075672":{"node_type":"metabolite","x":1701.8579,"y":2903.7302,"bigg_id":"h_c","name":"H+","label_x":1721.8579,"label_y":2903.7302,"node_is_primary":false},"2075673":{"node_type":"metabolite","x":1701.8579,"y":2953.7302,"bigg_id":"nadh_c","name":"Nicotinamide adenine dinucleotide - reduced","label_x":1715.8579,"label_y":2971.7302,"node_is_primary":false},"2075676":{"node_type":"metabolite","x":3912.858,"y":3414.7302,"bigg_id":"coa_c","name":"Coenzyme A","label_x":3882.334806640625,"label_y":3440.776342578125,"node_is_primary":false},"2075677":{"node_type":"metabolite","x":3960.858,"y":3468.7302,"bigg_id":"atp_c","name":"ATP","label_x":3922.60751171875,"label_y":3499.70822734375,"node_is_primary":false},"2075678":{"node_type":"metabolite","x":4172.858,"y":3511.7302,"bigg_id":"pi_c","name":"Phosphate","label_x":4202.858,"label_y":3511.7302,"node_is_primary":false},"2075679":{"node_type":"metabolite","x":4133.858,"y":3635.7302,"bigg_id":"succoa_c","name":"Succinyl-CoA","label_x":4160.53915234375,"label_y":3625.070776171875,"node_is_primary":true},"2075680":{"node_type":"metabolite","x":4172.858,"y":3561.7302,"bigg_id":"adp_c","name":"ADP","label_x":4202.858,"label_y":3561.7302,"node_is_primary":false},"2075682":{"node_type":"metabolite","x":1694.8579,"y":2042.7302,"bigg_id":"atp_c","name":"ATP","label_x":1700.87596640625,"label_y":2074.356908984375,"node_is_primary":false},"2075683":{"node_type":"metabolite","x":1749.8579,"y":2262.7302,"bigg_id":"adp_c","name":"ADP","label_x":1769.8579,"label_y":2262.7302,"node_is_primary":false},"2075684":{"node_type":"metabolite","x":1696.8579,"y":2309.7302,"bigg_id":"h_c","name":"H+","label_x":1716.8579,"label_y":2309.7302,"node_is_primary":false},"2075696":{"node_type":"metabolite","x":2667.8371820441785,"y":2546.577310335444,"bigg_id":"s7p_c","name":"Sedoheptulose 7-phosphate","label_x":2545.5837640754285,"label_y":2564.745523226069,"node_is_primary":true},"2075726":{"node_type":"metabolite","x":4805.93368359375,"y":2543.1221677734375,"bigg_id":"h_p","name":"H+","label_x":4827.93368359375,"label_y":2544.1221677734375,"node_is_primary":true},"2075727":{"node_type":"metabolite","x":5124.89266796875,"y":3011.1221677734375,"bigg_id":"nadh_c","name":"Nicotinamide adenine dinucleotide - reduced","label_x":5157.89266796875,"label_y":3012.1221677734375,"node_is_primary":true},"2075728":{"node_type":"metabolite","x":4451.98690625,"y":3011.1221677734375,"bigg_id":"nadp_c","name":"Nicotinamide adenine dinucleotide phosphate","label_x":4347.687345703125,"label_y":3013.309057421875,"node_is_primary":true},"2075729":{"node_type":"metabolite","x":4804.93368359375,"y":3011.1221677734375,"bigg_id":"h_c","name":"H+","label_x":4765.055021484375,"label_y":3053.988744921875,"node_is_primary":true},"2075730":{"node_type":"metabolite","x":4646.44833203125,"y":3055.6241208984375,"bigg_id":"nad_c","name":"Nicotinamide adenine dinucleotide","label_x":4561.999357421875,"label_y":2941.1390134765625,"node_is_primary":true},"2075731":{"node_type":"metabolite","x":4946.9253828125,"y":3050.1263181640625,"bigg_id":"nadph_c","name":"Nicotinamide adenine dinucleotide phosphate - reduced","label_x":4926.593107421875,"label_y":2947.8558103515625,"node_is_primary":true},"2075754":{"node_type":"metabolite","x":3162.858,"y":4193.73,"bigg_id":"ac_c","name":"Acetate","label_x":3182.858,"label_y":4193.73,"node_is_primary":false},"2075759":{"node_type":"metabolite","x":3726.858,"y":3461.7302,"bigg_id":"q8_c","name":"Ubiquinone-8","label_x":3726.858,"label_y":3481.7302,"node_is_primary":false},"2075760":{"node_type":"metabolite","x":3348.858,"y":3448.7302,"bigg_id":"q8h2_c","name":"Ubiquinol-8","label_x":3347.4156171875,"label_y":3488.923559375,"node_is_primary":false},"2075762":{"node_type":"metabolite","x":4270.858,"y":3998.7302,"bigg_id":"nad_c","name":"Nicotinamide adenine dinucleotide","label_x":4292.858,"label_y":3998.7302,"node_is_primary":false},"2075763":{"node_type":"metabolite","x":4270.858,"y":3946.7302,"bigg_id":"coa_c","name":"Coenzyme A","label_x":4294.858,"label_y":3946.7302,"node_is_primary":false},"2075764":{"node_type":"metabolite","x":4218.858,"y":3673.7302,"bigg_id":"nadh_c","name":"Nicotinamide adenine dinucleotide - reduced","label_x":4238.858,"label_y":3673.7302,"node_is_primary":false},"2075765":{"node_type":"metabolite","x":4270.858,"y":3725.7302,"bigg_id":"co2_c","name":"CO2","label_x":4290.858,"label_y":3725.7302,"node_is_primary":false},"2075777":{"node_type":"metabolite","x":1177.93651328125,"y":2307.47189921875,"bigg_id":"atp_c","name":"ATP","label_x":1177.93651328125,"label_y":2287.47189921875,"node_is_primary":false},"2075778":{"node_type":"metabolite","x":1473.5991109375,"y":2315.47775859375,"bigg_id":"h_c","name":"H+","label_x":1490.5991109375,"label_y":2303.47775859375,"node_is_primary":false},"2075779":{"node_type":"metabolite","x":1408.93651328125,"y":2287.47189921875,"bigg_id":"adp_c","name":"ADP","label_x":1408.93651328125,"label_y":2267.47189921875,"node_is_primary":false},"2075798":{"node_type":"metabolite","x":2584.288419921875,"y":1745.48166484375,"bigg_id":"nadp_c","name":"Nicotinamide adenine dinucleotide phosphate","label_x":2597.800626953125,"label_y":1773.104467578125,"node_is_primary":false},"2075799":{"node_type":"metabolite","x":2805.288419921875,"y":1647.48166484375,"bigg_id":"nadph_c","name":"Nicotinamide adenine dinucleotide phosphate - reduced","label_x":2828.288419921875,"label_y":1641.48166484375,"node_is_primary":false},"2075800":{"node_type":"metabolite","x":2770.288419921875,"y":1600.48166484375,"bigg_id":"co2_c","name":"CO2","label_x":2769.288419921875,"label_y":1578.48166484375,"node_is_primary":false},"2075835":{"node_type":"metabolite","x":2678.235685546875,"y":4216.80763671875,"bigg_id":"h_c","name":"H+","label_x":2614.61923046875,"label_y":4220.08009765625,"node_is_primary":false},"2075836":{"node_type":"metabolite","x":2362.858,"y":4228.73,"bigg_id":"co2_c","name":"CO2","label_x":2362.858,"label_y":4248.73,"node_is_primary":false},"2076047":{"node_type":"midmarker","x":2978.104826171875,"y":3900.7116453125},"2076048":{"node_type":"multimarker","x":2978.662443359375,"y":3932.1315671875},"2076049":{"node_type":"multimarker","x":2978.104826171875,"y":3852.079809375},"2076079":{"node_type":"multimarker","x":1990.270253515625,"y":3803.255590625},"2076080":{"node_type":"midmarker","x":2024.270253515625,"y":3822.255590625},"2076081":{"node_type":"multimarker","x":2102.270353515625,"y":3855.255590625},"2076112":{"node_type":"multimarker","x":3227.858,"y":4375.73},"2076113":{"node_type":"midmarker","x":3183.858,"y":4342.73},"2076114":{"node_type":"multimarker","x":3128.858,"y":4290.73},"2076122":{"node_type":"midmarker","x":1614.8579,"y":1830.7302},"2076130":{"node_type":"multimarker","x":1618.8579,"y":3210.7302},"2076131":{"node_type":"midmarker","x":1618.8579,"y":3160.7302},"2076132":{"node_type":"multimarker","x":1618.8579,"y":3100.7302},"2076145":{"node_type":"multimarker","x":1882.835683203125,"y":1692.7303220703125},"2076146":{"node_type":"midmarker","x":1862.835683203125,"y":1692.7303220703125},"2076147":{"node_type":"multimarker","x":1842.835683203125,"y":1692.7303220703125},"2076160":{"node_type":"multimarker","x":2277.80770703125,"y":1689.48166484375},"2076161":{"node_type":"multimarker","x":2185.80770703125,"y":1689.48166484375},"2076162":{"node_type":"midmarker","x":2234.80770703125,"y":1689.48166484375},"2076165":{"node_type":"midmarker","x":4998.9859296875,"y":1825.0582029296875},"2076166":{"node_type":"multimarker","x":5048.9859296875,"y":1825.0582029296875},"2076167":{"node_type":"multimarker","x":4948.9859296875,"y":1825.0582029296875},"2076175":{"node_type":"midmarker","x":2992.288419921875,"y":1867.48166484375},"2076196":{"node_type":"multimarker","x":1669.796620703125,"y":4055.00217265625},"2076197":{"node_type":"multimarker","x":1670.75780234375,"y":4124.985859375},"2076198":{"node_type":"midmarker","x":1669.7967427734375,"y":4094.5971874999996},"2076234":{"node_type":"multimarker","x":1993.8579,"y":4379.73},"2076235":{"node_type":"midmarker","x":2058.858,"y":4379.73},"2076236":{"node_type":"multimarker","x":2118.858,"y":4379.73},"2076245":{"node_type":"multimarker","x":3382.858,"y":3208.7302},"2076246":{"node_type":"multimarker","x":3712.858,"y":3208.7302},"2076247":{"node_type":"midmarker","x":3562.858,"y":3208.7302},"2076263":{"node_type":"multimarker","x":3692.858,"y":4478.73},"2076264":{"node_type":"midmarker","x":3752.858,"y":4458.73},"2076269":{"node_type":"multimarker","x":3113.858,"y":3452.7302},"2076270":{"node_type":"midmarker","x":3073.858,"y":3510.7302},"2076273":{"node_type":"multimarker","x":1818.8579,"y":4430.73},"2076274":{"node_type":"multimarker","x":1932.8579,"y":4431.73},"2076275":{"node_type":"midmarker","x":1882.8579,"y":4431.73},"2076296":{"node_type":"midmarker","x":1618.8579,"y":3430.7302},"2076297":{"node_type":"midmarker","x":2813.288419921875,"y":1835.48166484375},"2076298":{"node_type":"multimarker","x":3592.858,"y":3313.7302},"2076299":{"node_type":"multimarker","x":3468.858,"y":3313.7302},"2076300":{"node_type":"midmarker","x":3572.858,"y":3313.7302},"2076305":{"node_type":"multimarker","x":1602.268788671875,"y":4051.52463359375},"2076306":{"node_type":"midmarker","x":1601.30760703125,"y":4094.6911375},"2076307":{"node_type":"multimarker","x":1602.268788671875,"y":4126.8969921875},"2076333":{"node_type":"multimarker","x":1568.8579,"y":2224.7302},"2076334":{"node_type":"multimarker","x":1570.8579,"y":2096.7302},"2076335":{"node_type":"midmarker","x":1569.8579,"y":2158.7302},"2076343":{"node_type":"multimarker","x":4051.3374921875,"y":4255.808125},"2076344":{"node_type":"multimarker","x":3980.7652265625,"y":4316.919453125},"2076345":{"node_type":"midmarker","x":4009.858,"y":4291.73},"2076351":{"node_type":"multimarker","x":1618.8579,"y":3700.7302},"2076352":{"node_type":"midmarker","x":1618.8579,"y":3660.7302},"2076371":{"node_type":"midmarker","x":1617.8579,"y":2840.7302},"2076372":{"node_type":"multimarker","x":1617.8579,"y":2817.7302},"2076373":{"node_type":"multimarker","x":1618.8579,"y":2870.7302},"2076377":{"node_type":"multimarker","x":4008.858,"y":3445.7302},"2076378":{"node_type":"midmarker","x":4037.858,"y":3476.7302},"2076379":{"node_type":"multimarker","x":4062.858,"y":3504.7302},"2076381":{"node_type":"multimarker","x":3496.7984296875,"y":4495.2876171875},"2076382":{"node_type":"midmarker","x":3468.62753125,"y":4488.73},"2076383":{"node_type":"multimarker","x":1663.8579,"y":2224.7302},"2076384":{"node_type":"multimarker","x":1663.8579,"y":2098.7302},"2076385":{"node_type":"midmarker","x":1663.8579,"y":2158.7302},"2076427":{"node_type":"multimarker","x":2895.292326171875,"y":2183.40158671875},"2076428":{"node_type":"multimarker","x":2895.288419921875,"y":2117.40158671875},"2076429":{"node_type":"midmarker","x":2894.629728515625,"y":2149.407690234375},"2076430":{"node_type":"multimarker","x":4804.93368359375,"y":2741.1221677734375},"2076431":{"node_type":"midmarker","x":4804.93368359375,"y":2781.1221677734375},"2076432":{"node_type":"multimarker","x":4804.93368359375,"y":2821.1221677734375},"2076456":{"node_type":"multimarker","x":3174.858,"y":4266.73},"2076457":{"node_type":"midmarker","x":3227.858,"y":4311.73},"2076463":{"node_type":"multimarker","x":3422.858,"y":3388.7302},"2076464":{"node_type":"midmarker","x":3542.858,"y":3388.7302},"2076465":{"node_type":"multimarker","x":3652.858,"y":3388.7302},"2076467":{"node_type":"multimarker","x":2667.501403262441,"y":2275.048941276132},"2076468":{"node_type":"multimarker","x":2667.2195325361645,"y":2348.0483970884425},"2076469":{"node_type":"midmarker","x":2667.3739822491934,"y":2308.048695273483},"2076470":{"node_type":"multimarker","x":2285.36141796875,"y":1943.27268046875},"2076471":{"node_type":"midmarker","x":2250.938078125,"y":1943.27268046875},"2076472":{"node_type":"multimarker","x":2212.69432578125,"y":1943.27268046875},"2076474":{"node_type":"multimarker","x":4178.4156171875,"y":3899.0944578125},"2076475":{"node_type":"midmarker","x":4175.5308515625,"y":3842.7302},"2076476":{"node_type":"multimarker","x":4171.858,"y":3771.7302},"2076489":{"node_type":"multimarker","x":1351.93651328125,"y":2362.47189921875},"2076490":{"node_type":"multimarker","x":1230.93651328125,"y":2362.47189921875},"2076491":{"node_type":"midmarker","x":1305.93651328125,"y":2362.47189921875},"2076508":{"node_type":"multimarker","x":4805.93368359375,"y":3218.1221677734375},"2076509":{"node_type":"midmarker","x":4805.93368359375,"y":3178.1221677734375},"2076510":{"node_type":"multimarker","x":4805.93368359375,"y":3148.1221677734375},"2076514":{"node_type":"multimarker","x":2622.288419921875,"y":1689.48166484375},"2076515":{"node_type":"multimarker","x":2703.288419921875,"y":1689.48166484375},"2076516":{"node_type":"midmarker","x":2664.288419921875,"y":1689.48166484375},"2076529":{"node_type":"midmarker","x":1616.8579,"y":2469.7302},"2076530":{"node_type":"multimarker","x":1616.8579,"y":2548.7302},"2076550":{"node_type":"midmarker","x":2532.858,"y":4158.73},"2076551":{"node_type":"multimarker","x":2432.858,"y":4158.73},"2076552":{"node_type":"multimarker","x":2622.858,"y":4158.73},"2076584":{"node_type":"metabolite","x":1618.3294576171875,"y":4379.5415234375,"bigg_id":"pyr_c","name":"Pyruvate","label_x":1661.9907125,"label_y":4369.8012890625,"node_is_primary":true},"2076622":{"node_type":"metabolite","x":3696.7512817382812,"y":1763.8056640625,"bigg_id":"phom_c","name":"O-Phospho-L-homoserine","label_x":3727.1062927246094,"label_y":1735.85888671875,"node_is_primary":true},"2076626":{"node_type":"multimarker","x":3566.7512817382812,"y":1763.8056640625},"2076627":{"node_type":"midmarker","x":3546.7512817382812,"y":1763.8056640625},"2076628":{"node_type":"multimarker","x":3526.7512817382812,"y":1763.8056640625},"2076629":{"node_type":"metabolite","x":3656.7512817382812,"y":1803.8056640625,"bigg_id":"h2o_c","name":"H2O","label_x":3610.769012451172,"label_y":1832.107421875,"node_is_primary":false},"2076630":{"node_type":"metabolite","x":3436.7512817382812,"y":1803.8056640625,"bigg_id":"pi_c","name":"Phosphate","label_x":3390.769012451172,"label_y":1836.125244140625,"node_is_primary":false},"2076631":{"node_type":"metabolite","x":3396.7512817382812,"y":1763.8056640625,"bigg_id":"thr__L_c","name":"L-Threonine","label_x":3274.4318084716797,"label_y":1808.17822265625,"node_is_primary":true},"2076632":{"node_type":"metabolite","x":3444.347902000837,"y":1969.918712634645,"bigg_id":"h2o_c","name":"H2O","label_x":3394.347902000837,"label_y":1929.918712634645,"node_is_primary":false},"2076633":{"node_type":"multimarker","x":3534.043007498336,"y":2010.597798782107},"2076634":{"node_type":"midmarker","x":3554.042436241991,"y":2010.7489607065845},"2076635":{"node_type":"multimarker","x":3574.04186498565,"y":2010.9001226310602},"2076636":{"node_type":"metabolite","x":3664.341618181057,"y":1971.5814938038993,"bigg_id":"nh4_c","name":"Ammonium","label_x":3614.341618181057,"label_y":1931.5814938038993,"node_is_primary":false},"2076637":{"node_type":"metabolite","x":3663.736970483146,"y":2051.579208778524,"bigg_id":"pyr_c","name":"Pyruvate","label_x":3678.020906030021,"label_y":2079.880966591024,"node_is_primary":false},"2076638":{"node_type":"metabolite","x":3404.04672066457,"y":2009.6152462730024,"bigg_id":"trp__L_c","name":"L-Tryptophan","label_x":3265.301260154316,"label_y":2043.7216915855024,"node_is_primary":true},"2076639":{"node_type":"metabolite","x":3704.0381518194145,"y":2011.8826751401702,"bigg_id":"indole_c","name":"Indole","label_x":3722.3399096319145,"label_y":1975.9002532651702,"node_is_primary":true},"2076641":{"node_type":"metabolite","x":3448.151077270508,"y":2172.119140625,"bigg_id":"akg_c","name":"2-Oxoglutarate","label_x":3402.1688079833984,"label_y":2144.17236328125,"node_is_primary":false},"2076642":{"node_type":"multimarker","x":3538.151077270508,"y":2212.119140625},"2076643":{"node_type":"midmarker","x":3558.151077270508,"y":2212.119140625},"2076644":{"node_type":"multimarker","x":3578.151077270508,"y":2212.119140625},"2076645":{"node_type":"metabolite","x":3708.151077270508,"y":2212.119140625,"bigg_id":"phpyr_c","name":"Phenylpyruvate","label_x":3730.4705352783203,"label_y":2180.15478515625,"node_is_primary":true},"2076646":{"node_type":"metabolite","x":3668.151077270508,"y":2172.119140625,"bigg_id":"glu__L_c","name":"L-Glutamate","label_x":3658.328567504883,"label_y":2148.18994140625,"node_is_primary":false},"2076647":{"node_type":"metabolite","x":3408.151077270508,"y":2212.119140625,"bigg_id":"phe__L_c","name":"L-Phenylalanine","label_x":3273.4233627319336,"label_y":2230.154296875,"node_is_primary":true},"2076648":{"node_type":"metabolite","x":3657.428955078125,"y":1617.315185546875,"bigg_id":"h2o_c","name":"H2O","label_x":3651.624267578125,"label_y":1657.670654296875,"node_is_primary":false},"2076649":{"node_type":"multimarker","x":3567.428955078125,"y":1577.315185546875},"2076650":{"node_type":"midmarker","x":3547.428955078125,"y":1577.315185546875},"2076651":{"node_type":"multimarker","x":3527.428955078125,"y":1577.315185546875},"2076652":{"node_type":"metabolite","x":3437.428955078125,"y":1617.315185546875,"bigg_id":"pi_c","name":"Phosphate","label_x":3403.499969482422,"label_y":1661.687744140625,"node_is_primary":false},"2076653":{"node_type":"metabolite","x":3697.428955078125,"y":1577.315185546875,"bigg_id":"pser__L_c","name":"O-Phospho-L-serine","label_x":3723.4112548828125,"label_y":1551.155517578125,"node_is_primary":true},"2076654":{"node_type":"metabolite","x":3397.428955078125,"y":1577.315185546875,"bigg_id":"ser__L_c","name":"L-Serine","label_x":3263.0562133789062,"label_y":1613.652099609375,"node_is_primary":true},"2076655":{"node_type":"metabolite","x":3491.21826171875,"y":2386.2216796875,"bigg_id":"argsuc_c","name":"N(omega)-(L-Arginino)succinate","label_x":3448.8987426757812,"label_y":2352.02685546875,"node_is_primary":true},"2076656":{"node_type":"multimarker","x":3361.21826171875,"y":2386.2216796875},"2076657":{"node_type":"midmarker","x":3341.21826171875,"y":2386.2216796875},"2076658":{"node_type":"multimarker","x":3321.21826171875,"y":2386.2216796875},"2076659":{"node_type":"metabolite","x":3231.21826171875,"y":2426.2216796875,"bigg_id":"fum_c","name":"Fumarate","label_x":3197.289276123047,"label_y":2462.55908203125,"node_is_primary":false},"2076660":{"node_type":"metabolite","x":3191.21826171875,"y":2386.2216796875,"bigg_id":"arg__L_c","name":"L-Arginine","label_x":3072.916519165039,"label_y":2358.27490234375,"node_is_primary":true},"2076661":{"node_type":"multimarker","x":3661.21826171875,"y":2386.2216796875},"2076662":{"node_type":"midmarker","x":3641.21826171875,"y":2386.2216796875},"2076663":{"node_type":"multimarker","x":3621.21826171875,"y":2386.2216796875},"2076664":{"node_type":"metabolite","x":3976.1785278320312,"y":2591.30419921875,"bigg_id":"atp_c","name":"ATP","label_x":4010.55126953125,"label_y":2587.46435546875,"node_is_primary":false},"2076665":{"node_type":"metabolite","x":3791.3958129882812,"y":2446.310546875,"bigg_id":"asp__L_c","name":"L-Aspartate","label_x":3817.7330322265625,"label_y":2498.71875,"node_is_primary":true},"2076666":{"node_type":"metabolite","x":3547.289306640625,"y":2322.115234375,"bigg_id":"ppi_c","name":"Diphosphate","label_x":3497.289306640625,"label_y":2282.115234375,"node_is_primary":false},"2076667":{"node_type":"metabolite","x":3531.21826171875,"y":2454.345703125,"bigg_id":"amp_c","name":"AMP","label_x":3461.1295166015625,"label_y":2482.64794921875,"node_is_primary":false},"2076668":{"node_type":"metabolite","x":3795.2359619140625,"y":2325.955078125,"bigg_id":"citr__L_c","name":"L-Citrulline","label_x":3805.502197265625,"label_y":2293.99072265625,"node_is_primary":true},"2076669":{"node_type":"metabolite","x":3535.2360229492188,"y":2522.29248046875,"bigg_id":"h_c","name":"H+","label_x":3549.5199584960938,"label_y":2538.541015625,"node_is_primary":false},"2076698":{"node_type":"multimarker","x":1614.8579,"y":1480.6070310546875},"2076699":{"node_type":"midmarker","x":1614.8579,"y":1500.6070310546875},"2076700":{"node_type":"multimarker","x":1614.8579,"y":1520.6070310546875},"2076701":{"node_type":"metabolite","x":1614.8579,"y":1308.483862109375,"bigg_id":"glc__D_c","name":"D-Glucose","label_x":1644.8579,"label_y":1318.483862109375,"node_is_primary":true},"2076702":{"node_type":"metabolite","x":1574.8579,"y":1610.6070310546875,"bigg_id":"h_c","name":"H+","label_x":1502.558827734375,"label_y":1614.589330859375,"node_is_primary":false},"2076703":{"node_type":"metabolite","x":1574.8579,"y":1390.6070310546875,"bigg_id":"atp_c","name":"ATP","label_x":1484.5059712890625,"label_y":1400.6070310546875,"node_is_primary":false},"2076704":{"node_type":"metabolite","x":1654.8579,"y":1610.6070310546875,"bigg_id":"adp_c","name":"ADP","label_x":1684.8579,"label_y":1620.6070310546875,"node_is_primary":false},"2076710":{"node_type":"metabolite","x":4135.35888671875,"y":1528.99267578125,"bigg_id":"imp_c","name":"IMP","label_x":4204.51416015625,"label_y":1515.78955078125,"node_is_primary":true},"2076717":{"node_type":"metabolite","x":4122.8642578125,"y":1888.5985107421875,"bigg_id":"dcamp_c","name":"N6-(1,2-Dicarboxyethyl)-AMP","label_x":4152.8642578125,"label_y":1898.5985107421875,"node_is_primary":true},"2076718":{"node_type":"multimarker","x":4122.8642578125,"y":2018.5985107421875},"2076719":{"node_type":"midmarker","x":4122.8642578125,"y":2038.5985107421875},"2076720":{"node_type":"multimarker","x":4122.8642578125,"y":2058.5985107421875},"2076721":{"node_type":"metabolite","x":4162.8642578125,"y":2148.5985107421875,"bigg_id":"fum_c","name":"Fumarate","label_x":4192.8642578125,"label_y":2158.5985107421875,"node_is_primary":false},"2076722":{"node_type":"metabolite","x":4122.8642578125,"y":2188.5985107421875,"bigg_id":"amp_c","name":"AMP","label_x":4087.46630859375,"label_y":2244.0911865234375,"node_is_primary":true},"2076723":{"node_type":"metabolite","x":4136.178996479337,"y":1798.4432337869139,"bigg_id":"xmp_c","name":"Xanthosine 5'-phosphate","label_x":4045.449992573087,"label_y":1837.8096888650389,"node_is_primary":true},"2076724":{"node_type":"multimarker","x":4266.178960598287,"y":1798.3466466663797},"2076725":{"node_type":"midmarker","x":4286.178955078125,"y":1798.331787109375},"2076726":{"node_type":"multimarker","x":4306.178949557963,"y":1798.3169275523703},"2076727":{"node_type":"metabolite","x":4181.478772717662,"y":1761.1874615522152,"bigg_id":"h2o_c","name":"H2O","label_x":4211.478772717662,"label_y":1771.1874615522152,"node_is_primary":false},"2076728":{"node_type":"metabolite","x":4436.178913676913,"y":1798.2203404318357,"bigg_id":"gmp_c","name":"GMP","label_x":4426.752155864413,"label_y":1856.7457310568361,"node_is_primary":true},"2076729":{"node_type":"metabolite","x":4176.697794380103,"y":1839.7307659882576,"bigg_id":"atp_c","name":"ATP","label_x":4118.745645942603,"label_y":1834.5664593476326,"node_is_primary":false},"2076730":{"node_type":"metabolite","x":4401.460897026147,"y":1758.3830035429924,"bigg_id":"glu__L_c","name":"L-Glutamate","label_x":4431.460897026147,"label_y":1768.3830035429926,"node_is_primary":false},"2076731":{"node_type":"metabolite","x":4396.679918688586,"y":1836.9263079790353,"bigg_id":"h_c","name":"H+","label_x":4366.023180407336,"label_y":1862.0903704790362,"node_is_primary":false},"2076732":{"node_type":"metabolite","x":4125.482666015625,"y":1832.53564453125,"bigg_id":"gln__L_c","name":"L-Glutamine","label_x":4019.005126953125,"label_y":1851.63427734375,"node_is_primary":false},"2076733":{"node_type":"metabolite","x":4155.936767578125,"y":2107.64306640625,"bigg_id":"ppi_c","name":"Diphosphate","label_x":4110.11572265625,"label_y":2135.840087890625,"node_is_primary":false},"2076734":{"node_type":"metabolite","x":4075.936767578125,"y":2107.64306640625,"bigg_id":"amp_c","name":"AMP","label_x":3987.65625,"label_y":2123.708740234375,"node_is_primary":false},"2076735":{"node_type":"multimarker","x":4135.35888671875,"y":1658.99267578125},"2076736":{"node_type":"midmarker","x":4135.35888671875,"y":1678.99267578125},"2076737":{"node_type":"multimarker","x":4135.35888671875,"y":1698.99267578125},"2076739":{"node_type":"metabolite","x":4175.35888671875,"y":1568.99267578125,"bigg_id":"h2o_c","name":"H2O","label_x":4205.35888671875,"label_y":1578.99267578125,"node_is_primary":false},"2076740":{"node_type":"metabolite","x":4166.525146484375,"y":1787.54248046875,"bigg_id":"h_c","name":"H+","label_x":4196.525146484375,"label_y":1797.54248046875,"node_is_primary":false},"2076741":{"node_type":"metabolite","x":4095.35888671875,"y":1568.99267578125,"bigg_id":"nad_c","name":"Nicotinamide adenine dinucleotide","label_x":4007.078125,"label_y":1585.058349609375,"node_is_primary":false},"2076742":{"node_type":"metabolite","x":4086.525146484375,"y":1787.54248046875,"bigg_id":"nadh_c","name":"Nicotinamide adenine dinucleotide - reduced","label_x":3992.1787109375,"label_y":1788.44384765625,"node_is_primary":false},"2076743":{"node_type":"metabolite","x":4425.77587890625,"y":1917.26123046875,"bigg_id":"h_c","name":"H+","label_x":4455.77587890625,"label_y":1927.26123046875,"node_is_primary":false},"2076744":{"node_type":"multimarker","x":4385.77587890625,"y":2007.26123046875},"2076745":{"node_type":"midmarker","x":4385.77587890625,"y":2027.26123046875},"2076746":{"node_type":"multimarker","x":4385.77587890625,"y":2047.26123046875},"2076747":{"node_type":"metabolite","x":4385.77587890625,"y":2177.26123046875,"bigg_id":"ump_c","name":"UMP","label_x":4381.494140625,"label_y":2242.905029296875,"node_is_primary":true},"2076748":{"node_type":"metabolite","x":4425.77587890625,"y":2137.26123046875,"bigg_id":"co2_c","name":"CO2","label_x":4455.77587890625,"label_y":2147.26123046875,"node_is_primary":false},"2076749":{"node_type":"metabolite","x":4385.77587890625,"y":1877.26123046875,"bigg_id":"orot5p_c","name":"Orotidine 5'-phosphate","label_x":4415.77587890625,"label_y":1887.26123046875,"node_is_primary":true},"2076750":{"node_type":"multimarker","x":4719.9605390625,"y":3891.6413328125},"2076751":{"node_type":"midmarker","x":4699.9605390625,"y":3891.6413328125},"2076752":{"node_type":"multimarker","x":4679.9605390625,"y":3891.6413328125},"2076753":{"node_type":"metabolite","x":4809.9605390625,"y":3851.6413328125,"bigg_id":"h2o_c","name":"H2O","label_x":4759.9605390625,"label_y":3811.6413328125,"node_is_primary":false},"2076754":{"node_type":"metabolite","x":4809.9605390625,"y":3931.6413328125,"bigg_id":"nadp_c","name":"Nicotinamide adenine dinucleotide phosphate","label_x":4759.9605390625,"label_y":3973.81174296875,"node_is_primary":false},"2076755":{"node_type":"metabolite","x":4585.746671875,"y":3994.91232890625,"bigg_id":"nadph_c","name":"Nicotinamide adenine dinucleotide phosphate - reduced","label_x":4491.50106640625,"label_y":4001.264623828125,"node_is_primary":false},"2076756":{"node_type":"metabolite","x":4955.30721875,"y":4169.756323046875,"bigg_id":"glu__L_c","name":"L-Glutamate","label_x":4989.5845625,"label_y":4146.611791796875,"node_is_primary":true},"2076757":{"node_type":"metabolite","x":4589.9605390625,"y":3931.6413328125,"bigg_id":"h_c","name":"H+","label_x":4531.5328046875,"label_y":3916.9245359375,"node_is_primary":false},"2076758":{"node_type":"metabolite","x":4535.180265625,"y":3800.94846171875,"bigg_id":"nh4_c","name":"Ammonium","label_x":4563.13680859375,"label_y":3775.696996875,"node_is_primary":true},"2076759":{"node_type":"multimarker","x":4639.9292890625,"y":4173.9694578125},"2076760":{"node_type":"midmarker","x":4659.9292890625,"y":4173.9694578125},"2076761":{"node_type":"multimarker","x":4679.9292890625,"y":4173.9694578125},"2076762":{"node_type":"metabolite","x":4769.9292890625,"y":4133.9694578125,"bigg_id":"nadp_c","name":"Nicotinamide adenine dinucleotide phosphate","label_x":4719.9292890625,"label_y":4093.9694578125,"node_is_primary":false},"2076763":{"node_type":"metabolite","x":4549.9292890625,"y":4133.9694578125,"bigg_id":"nadph_c","name":"Nicotinamide adenine dinucleotide phosphate - reduced","label_x":4499.9292890625,"label_y":4093.9694578125,"node_is_primary":false},"2076765":{"node_type":"metabolite","x":4522.53915234375,"y":4197.1139890625,"bigg_id":"h_c","name":"H+","label_x":4464.11141796875,"label_y":4188.71799296875,"node_is_primary":false},"2076766":{"node_type":"metabolite","x":4516.2183515625,"y":4289.755590625,"bigg_id":"gln__L_c","name":"L-Glutamine","label_x":4398.7964765625,"label_y":4270.8249265625,"node_is_primary":true},"2076767":{"node_type":"multimarker","x":4709.39462109375,"y":4386.67404765625},"2076768":{"node_type":"midmarker","x":4689.39462109375,"y":4386.67404765625},"2076769":{"node_type":"multimarker","x":4669.39462109375,"y":4386.67404765625},"2076770":{"node_type":"metabolite","x":4799.39462109375,"y":4346.67404765625,"bigg_id":"atp_c","name":"ATP","label_x":4749.39462109375,"label_y":4306.67404765625,"node_is_primary":false},"2076772":{"node_type":"metabolite","x":4579.39462109375,"y":4346.67404765625,"bigg_id":"h_c","name":"H+","label_x":4529.39462109375,"label_y":4306.67404765625,"node_is_primary":false},"2076773":{"node_type":"metabolite","x":4579.39462109375,"y":4426.67404765625,"bigg_id":"adp_c","name":"ADP","label_x":4529.39462109375,"label_y":4386.67404765625,"node_is_primary":false},"2076774":{"node_type":"metabolite","x":4579.39462109375,"y":4506.67404765625,"bigg_id":"pi_c","name":"Phosphate","label_x":4529.39462109375,"label_y":4466.67404765625,"node_is_primary":false},"2076775":{"node_type":"metabolite","x":4816.25008984375,"y":4464.59885234375,"bigg_id":"nh4_c","name":"Ammonium","label_x":4831.56454296875,"label_y":4445.66818828125,"node_is_primary":true},"2076781":{"node_type":"metabolite","x":3752.463529833967,"y":2806.7730066180147,"bigg_id":"gthrd_c","name":"Reduced glutathione","label_x":3785.726469287092,"label_y":2797.1953698992647,"node_is_primary":true},"2076783":{"node_type":"multimarker","x":3503.3842205580786,"y":2804.590932513449},"2076784":{"node_type":"midmarker","x":3523.3834531282237,"y":2804.7661369799653},"2076785":{"node_type":"multimarker","x":3543.3826856983787,"y":2804.9413414464857},"2076786":{"node_type":"metabolite","x":3368.222859295115,"y":2903.5181066620726,"bigg_id":"nadph_c","name":"Nicotinamide adenine dinucleotide phosphate - reduced","label_x":3398.222859295115,"label_y":2913.5181066620726,"node_is_primary":true},"2076787":{"node_type":"metabolite","x":3654.7570490210364,"y":2893.37352401681,"bigg_id":"nadp_c","name":"Nicotinamide adenine dinucleotide phosphate","label_x":3684.7570490210364,"label_y":2903.37352401681,"node_is_primary":true},"2076788":{"node_type":"metabolite","x":3413.7380829254435,"y":2763.8040472738157,"bigg_id":"h_c","name":"H+","label_x":3443.7380829254435,"label_y":2773.8040472738157,"node_is_primary":false},"2076789":{"node_type":"metabolite","x":3297.439115633505,"y":2805.9504337862677,"bigg_id":"gthox_c","name":"Oxidized glutathione","label_x":3190.395658602255,"label_y":2786.5839787081427,"node_is_primary":true}},"text_labels":{"2076558":{"x":4360.415861328125,"y":2413.1468259765625,"text":"Transhydrogenase"},"2076583":{"x":4817.43221875,"y":1402.7503616015624,"text":"ATP"},"2076585":{"x":4807.142912109375,"y":1476.0937864257812,"text":"Synthase"},"2076602":{"x":3439.878951072693,"y":1408.43896484375,"text":"Amino acids"},"2076603":{"x":3518.51904296875,"y":3883.634521484375,"text":"TCA"},"2076604":{"x":1144.3695068359375,"y":1928.7747802734375,"text":"Glycolysis"},"2076605":{"x":2444.319580078125,"y":1539.8134765625,"text":"PPP"},"2076606":{"x":4095.632568359375,"y":1397.7613525390625,"text":"Nucleotides"},"2076608":{"x":4613.81005859375,"y":1819.7628173828125,"text":""},"2076610":{"x":3366.799560546875,"y":2656.33056640625,"text":"Glutathione"},"2076611":{"x":4691.6357421875,"y":3743.687744140625,"text":"Ammonium assimilation"}},"canvas":{"x":962.229121729248,"y":1219.659251690918,"width":4529.184961677001,"height":3483.0749365278316}}]
